# Supplementary material for: Transcriptomic analysis of Clostridium thermocellum Populus hydrolysate-tolerant mutant strain shows increased cellular efficiency in response to Populus hydrolysate compared to the wild type strain
Source: BMC Microbiol. 2014 Aug 16;14:215. doi: 10.1186/s12866-014-0215-5 (PMC4236516; doi:10.1186/s12866-014-0215-5)
Supplement: Additional file 2 — All statistically significant differentially expressed genes. Contains an Excel file with all of the results of the ANOVA test for all 1,795 statistically significant differentially expressed genes based on all possible simple comparisons. [file s12866-014-0215-5-S2.xlsx]

## Sheet: Readme
Below is an explination of the various columns in the diff_all tab
The genes contained in this list were significantly differentially expressed by any of the simple comparisons
Column header	Description
Gene	The Gene name in Clostridium thermocellum
Strand	The strand on the DNA that the gene is located f is for forward and R is for reverse
Start	The location of the first base of the gene
Stop	The location of the last base of the gene
Product	The gene product
JGI Category Name	The JGI category the gene was placed in during annotation
JGI Category Number	The JGI category number the gene was placed in during annotation
Variance_Residual	The measure of the variation of the y values about the regression line.
SumVariance	The sum of the variance in the regression model. For this regression the SumVariance is the same as the residual variance.
SampleVariance	The variance that is from the triplicate samples.
RSquare	The statistical measure of how well the regression line approximates the real data points
Lsmean Strain_*Time_*Conc	The least squares means for the comparison different data sets for the given comparison. For example Lsmean Strain_*Tme_*Conc PM LL 0 is the least square means for the PM late-log time point in 0% v/v Populus hydrolysate. There is a column for each of the ten sample sets.
Std Lsmean Strain_*Time_*Conc	The standard error of the given Lsmeans
Diff of Strain_*Time_*Conc =	The log2 difference in the gene expression between the given comparison which is listed in the barrackets
Exp2 Diff of Strain_*Time_*Conc	Exponential value of the Diff of Strain_*Time_Con listed above
t-Statistic for Diff of Strain_*Time_*Conc	The result of the t-test for the given comparison
.-log10(p-value) for Diff of Strain_*Time_*Conc	The -log10 of the probability that the difference is significant for each comparison. If the -log10(p-value) was greater than 2.126 the difference was considered significant
Sig Index for Diff of Strain_*Time_*Conc	Is the binary determination of significant index for difference of expression. 1 means the gene is differentially expressed and 0 means the gene is not.
Sum Sig Index for Diffs	The total number of times a specific gene was considered significantly differentially expression over the possible comparisons.
Avg Sig Index for Diffs	The Sum Sig Index of Diffs over the total number of comparisons
Fold Change and P-value for Strain_*Time_*Conc	The determination of significance based on the fold change and the -log10(p-value)
Sum Fold Change	The total number of times a specific gene was considered significant by the fold change

## Sheet: diff_all
Gene	Strand	Start	Stop	Product	JGI Category Name	JGI Category Number	Variance_Residual	SumVariance	SampleVariance	RSquare	Lsmean Strain_*Time_*Conc PM LL 0	Lsmean Strain_*Time_*Conc PM LL 10	Lsmean Strain_*Time_*Conc PM LL 17.5	Lsmean Strain_*Time_*Conc PM ML 0	Lsmean Strain_*Time_*Conc PM ML 10	Lsmean Strain_*Time_*Conc PM ML 17.5	Lsmean Strain_*Time_*Conc WT LL 0	Lsmean Strain_*Time_*Conc WT LL 10	Lsmean Strain_*Time_*Conc WT ML 0	Lsmean Strain_*Time_*Conc WT ML 10	Std Lsmean Strain_*Time_*Conc PM LL 0	Std Lsmean Strain_*Time_*Conc PM LL 10	Std Lsmean Strain_*Time_*Conc PM LL 17.5	Std Lsmean Strain_*Time_*Conc PM ML 0	Std Lsmean Strain_*Time_*Conc PM ML 10	Std Lsmean Strain_*Time_*Conc PM ML 17.5	Std Lsmean Strain_*Time_*Conc WT LL 0	Std Lsmean Strain_*Time_*Conc WT LL 10	Std Lsmean Strain_*Time_*Conc WT ML 0	Std Lsmean Strain_*Time_*Conc WT ML 10	Diff of Strain_*Time_*Conc = (PM LL 0)-(PM LL 10)	Diff of Strain_*Time_*Conc = (PM LL 0)-(PM LL 17.5)	Diff of Strain_*Time_*Conc = (PM LL 0)-(PM ML 0)	Diff of Strain_*Time_*Conc = (PM LL 0)-(WT LL 0)	Diff of Strain_*Time_*Conc = (PM LL 10)-(PM LL 17.5)	Diff of Strain_*Time_*Conc = (PM LL 10)-(PM ML 10)	Diff of Strain_*Time_*Conc = (PM LL 10)-(WT LL 10)	Diff of Strain_*Time_*Conc = (PM LL 17.5)-(PM ML 17.5)	Diff of Strain_*Time_*Conc = (PM ML 0)-(PM ML 10)	Diff of Strain_*Time_*Conc = (PM ML 0)-(PM ML 17.5)	Diff of Strain_*Time_*Conc = (PM ML 0)-(WT ML 0)	Diff of Strain_*Time_*Conc = (PM ML 10)-(PM ML 17.5)	Diff of Strain_*Time_*Conc = (PM ML 10)-(WT ML 10)	Diff of Strain_*Time_*Conc = (WT LL 0)-(WT LL 10)	Diff of Strain_*Time_*Conc = (WT LL 0)-(WT ML 0)	Diff of Strain_*Time_*Conc = (WT LL 10)-(WT ML 10)	Diff of Strain_*Time_*Conc = (WT ML 0)-(WT ML 10)	Exp2 Diff of Strain_*Time_*Conc = (PM LL 0)-(PM LL 10)	Exp2 Diff of Strain_*Time_*Conc = (PM LL 0)-(PM LL 17.5)
Cthe_0002	f	1883	2602	rhs family protein	General function prediction only	11	0.0894576	0.0894576	0.377228	0.841903	8.93891	9.27272	9.90893	9.18863	9.58869	9.3938	9.92019	10.1684	9.60976	10.9956	-1.2886	-0.722354	0.356832	-0.865009	-0.186385	-0.516969	0.375928	0.796999	-0.150652	2.20021	-0.333815	-0.970021	-0.249716	-0.981279	-0.636206	-0.315967	-0.895695	0.515126	-0.400065	-0.205178	-0.421131	0.194887	-1.40695	-0.248232	0.310432	-0.827226	-1.38589	-1.26034	-1.95887
Cthe_0004	f	3874	9702	YD repeat-containing protein	Cellular Processes	9	0.0863913	0.0863913	0.301543	0.809001	9.81069	10.0308	10.2573	9.59308	9.81259	9.96258	10.2088	10.4944	9.42793	11.1657	-0.534854	-0.0918245	0.364188	-0.97292	-0.531036	-0.229106	0.266525	0.841577	-1.30538	2.19283	-0.220078	-0.446606	0.217613	-0.398091	-0.226527	0.218182	-0.463675	0.294723	-0.219509	-0.369495	0.165152	-0.149986	-1.3531	-0.285662	0.780855	-0.671245	-1.73776	-1.1648	-1.36283
Cthe_0005	f	9715	10572	hypothetical protein	Hypothetical	13	0.220952	0.220952	0.678869	0.783019	9.02327	8.60674	9.79111	9.11023	8.59421	9.01101	8.9278	9.42835	8.15432	10.7995	-0.164663	-0.729703	0.876955	-0.0466902	-0.746705	-0.181287	-0.294165	0.384853	-1.34343	2.24484	0.416524	-0.767839	-0.0869651	0.0954633	-1.18436	0.0125333	-0.821606	0.780094	0.516023	0.0992196	0.955907	-0.416803	-2.20525	-0.500545	0.773479	-1.37111	-2.64513	1.33471	-1.70272
Cthe_0006	f	10818	11210	hypothetical protein	Hypothetical	13	0.278682	0.278682	0.836667	0.777943	7.17737	7.06154	8.82979	7.44059	6.75285	7.74595	7.28156	7.26447	7.2489	9.31826	-0.530983	-0.672455	1.48718	-0.209503	-1.04946	0.163438	-0.403736	-0.424614	-0.443627	2.08377	0.115834	-1.65242	-0.263219	-0.104186	-1.76825	0.308686	-0.202925	1.08384	0.687738	-0.305355	0.191695	-0.993093	-2.56541	0.0170944	0.032662	-2.0538	-2.06936	1.0836	-3.1436
Cthe_0007	f	11461	11994	hypothetical protein	Hypothetical	13	0.14723	0.14723	0.647051	0.848306	7.5303	7.44712	8.77111	7.78917	6.87297	8.00184	8.4807	8.11636	8.27827	9.5862	-0.733114	-0.842568	0.89971	-0.392459	-1.59812	-0.112601	0.51755	0.0381091	0.251168	1.97232	0.0831761	-1.24081	-0.258869	-0.9504	-1.32399	0.574156	-0.669241	0.769272	0.916201	-0.212669	-0.489103	-1.12887	-2.71324	0.364335	0.202428	-1.46984	-1.30793	1.05935	-2.36331
Cthe_0008	f	12187	12489	hypothetical protein	Hypothetical	13	0.0829269	0.0829269	0.38634	0.856902	5.62331	5.89527	6.40253	5.94803	6.12016	6.19089	7.16553	6.55236	6.48524	7.61834	-1.28583	-0.835693	0.00391265	-0.748356	-0.463452	-0.346385	1.2668	0.251912	0.140812	2.01627	-0.271958	-0.779224	-0.324725	-1.54222	-0.507265	-0.224898	-0.657099	0.211639	-0.172131	-0.242859	-0.537209	-0.0707286	-1.49818	0.613167	0.680291	-1.06598	-1.1331	-1.20745	-1.71621
Cthe_0009	f	12555	18077	YD repeat-containing protein	Cellular Processes	9	0.0805934	0.0805934	0.453844	0.881614	12.2315	12.4497	12.8678	12.038	12.266	12.476	12.8521	13.3467	12.367	14.1717	-0.740587	-0.400434	0.251131	-1.04219	-0.686822	-0.35949	0.226743	0.997584	-0.529386	2.28345	-0.218237	-0.636271	0.193505	-0.620623	-0.418034	0.183742	-0.896946	0.391765	-0.228	-0.43801	-0.329008	-0.21001	-1.90568	-0.494559	0.48512	-0.824993	-1.80467	-1.16331	-1.55431
Cthe_0010	f	18109	18486	hypothetical protein	Hypothetical	13	0.234635	0.234635	0.635803	0.753975	8.31925	8.18308	8.75721	8.31215	7.86981	7.90778	7.98017	9.238	7.38324	9.70917	-0.0674009	-0.263796	0.564237	-0.0776415	-0.71559	-0.660834	-0.556434	1.25763	-1.41734	1.93716	0.136175	-0.437962	0.00710058	0.339084	-0.574137	0.313263	-1.05492	0.849434	0.442338	0.404371	0.928912	-0.0379667	-1.83936	-1.25783	0.596929	-0.471172	-2.32593	1.09899	-1.35469
Cthe_0011	f	18824	19099	Hypothetical protein	Hypothetical/Unassigned	11	0.196786	0.196786	0.533035	0.753881	6.7997	6.8127	7.748	6.08349	6.17476	6.65986	6.60921	6.97624	6.53608	8.09723	-0.0789013	-0.0583947	1.41675	-1.20851	-1.06456	-0.299463	-0.379341	0.199533	-0.494687	1.96756	-0.0130019	-0.948296	0.716207	0.190489	-0.935294	0.637941	-0.163535	1.08814	-0.0912681	-0.576363	-0.452585	-0.485095	-1.92246	-0.367025	0.0731336	-1.12099	-1.56115	-1.00905	-1.92959
Cthe_0012	f	19302	19493	YD repeat protein	Hypothetical/Unassigned	12	0.463506	0.463506	0.876917	0.647624	4.81796	4.77179	6.29641	5.49604	4.69918	5.04369	5.03531	6.21197	4.88786	6.87227	-0.769599	-0.829299	1.14178	0.10704	-0.923165	-0.477774	-0.488611	1.0326	-0.679237	1.88627	0.0461779	-1.47844	-0.678078	-0.217344	-1.52462	0.0726056	-1.44018	1.25272	0.796862	0.452352	0.608184	-0.344509	-2.17309	-1.17666	0.147449	-0.660306	-1.98441	1.03253	-2.78648
Cthe_0013	f	19560	19916	Hypothetical protein	Hypothetical/Unassigned	13	0.733777	0.733777	1.17468	0.58356	5.47572	5.31369	7.0514	5.80113	5.60882	6.06439	5.96342	7.17344	5.74078	7.89455	-0.852937	-1.04147	0.98052	-0.474289	-0.69806	-0.167956	-0.285443	1.12253	-0.544514	1.96161	0.162023	-1.57568	-0.325411	-0.487706	-1.7377	-0.295125	-1.85975	0.987005	0.19231	-0.263263	0.0603518	-0.455573	-2.28573	-1.21002	0.222646	-0.721109	-2.15377	1.11886	-2.98076
Cthe_0014	f	20125	20421	Hypothetical protein	Hypothetical/Unassigned	14	0.668076	0.668076	0.95418	0.533228	5.13668	5.04531	5.57828	5.57641	4.99127	5.00592	5.42298	6.67771	4.50086	6.70335	-0.453747	-0.580456	0.15865	0.156057	-0.655402	-0.635087	-0.0567146	1.68331	-1.33548	1.71887	0.0913694	-0.4416	-0.43973	-0.2863	-0.53297	0.0540439	-1.6324	0.572365	0.585143	0.570494	1.07555	-0.014649	-1.71209	-1.25473	0.922118	-0.0256397	-2.20249	1.06538	-1.35811
Cthe_0016	f	23020	23499	Ferritin Dps family protein	Cellular Processes	9	0.0810222	0.0810222	0.508008	0.893673	16.756	16.451	15.5436	16.8735	16.0299	15.6643	17.2824	16.4944	17.6532	16.1416	0.39506	-0.0562088	-1.39878	0.568903	-0.679256	-1.22029	1.17396	0.00792819	1.72268	-0.513995	0.304984	1.21234	-0.117489	-0.526407	0.907359	0.421079	-0.0433462	-0.120633	0.843552	1.2092	-0.779764	0.365648	-0.11169	0.788045	-0.370847	0.352735	1.51163	1.23541	2.31714
Cthe_0017	f	24056	25918	protein of unknown function DUF1538	General function prediction only	11	0.157717	0.157717	0.321452	0.672908	15.109	15.0729	14.9041	15.2781	15.2439	15.2565	16.0384	14.7837	15.8449	14.4651	-0.194528	-0.271937	-0.634172	0.168318	0.0949889	0.121863	1.79949	-0.892374	1.38421	-1.57585	0.036082	0.204928	-0.169131	-0.929454	0.168846	-0.171032	0.2892	-0.352405	0.0341805	0.0216539	-0.566754	-0.0125267	0.778818	1.25474	0.19357	0.318585	1.37975	1.02533	1.15263
Cthe_0018	f	25946	26260	hypothetical protein	Hypothetical	13	0.174384	0.174384	0.354647	0.672192	11.2356	11.1304	10.7156	11.3361	11.4318	11.2485	12.5402	11.2209	11.9055	11.3521	-0.357463	-0.570811	-1.41276	-0.153431	0.0409455	-0.331279	2.29047	-0.387201	1.00238	-0.12085	0.105115	0.519936	-0.100525	-1.30462	0.414822	-0.301408	-0.0904631	-0.532837	-0.0957677	0.0876246	-0.569457	0.183392	0.0797153	1.31927	0.634636	-0.13123	0.553405	1.07558	1.43389
Cthe_0019	f	26276	26602	nitrogen regulatory protein P-II	General function prediction only	11	0.213934	0.213934	0.711121	0.799439	12.2199	12.1046	10.894	12.1902	12.2642	12.1956	13.0944	11.719	13.1379	10.9138	0.194153	0.0413602	-1.56295	0.154895	0.252923	0.162049	1.3532	-0.469627	1.41075	-1.53676	0.115292	1.32585	0.0296231	-0.874581	1.21056	-0.159638	0.385573	-1.30163	-0.0739689	-0.00539798	-0.947628	0.068571	1.35043	1.37545	-0.0434241	0.805222	2.22409	1.08319	2.50681
Cthe_0020	f	26797	27759	biotin synthase	Coenzyme metabolism	12	0.208566	0.208566	0.545475	0.745095	7.44301	7.65673	7.44068	7.20929	8.2697	7.88046	8.64844	6.42974	7.9545	7.01713	-0.238062	0.0967592	-0.24171	-0.604215	1.05706	0.447268	1.65041	-1.82549	0.563253	-0.905273	-0.213719	0.00232849	0.233718	-1.20543	0.216048	-0.612969	1.22699	-0.439781	-1.06041	-0.671171	-0.745204	0.389236	1.25258	2.2187	0.693941	-0.587382	0.937373	-1.15967	1.00162
Cthe_0021	f	27756	28490	Dethiobiotin synthetase	Coenzyme metabolism	12	0.260506	0.260506	0.52402	0.66858	6.65485	7.14422	6.94275	6.64467	7.56903	7.44212	7.25398	6.2133	7.03281	5.6051	-0.328018	0.493345	0.155193	-0.3451	1.20636	0.993347	0.677569	-1.06912	0.30636	-2.08993	-0.489367	-0.287897	0.0101775	-0.599127	0.20147	-0.424813	0.930916	-0.499372	-0.924358	-0.797446	-0.388139	0.126912	1.96393	1.04068	0.221166	0.608198	1.42771	-1.40383	-1.22086
Cthe_0022	f	28483	29649	8-amino-7-oxononanoate synthase	Coenzyme metabolism	12	0.225839	0.225839	0.372375	0.595678	7.26766	7.89403	7.77835	7.11679	8.23736	8.29677	8.11259	7.14059	7.66876	7.08135	-0.81765	0.489638	0.248216	-1.13253	1.2062	1.3302	0.945788	-1.08286	0.0194824	-1.20649	-0.626369	-0.510695	0.150869	-0.844927	0.115674	-0.343332	0.753442	-0.518419	-1.12057	-1.17998	-0.551969	-0.0594134	1.15601	0.971999	0.443827	0.0592362	0.587409	-1.54367	-1.42474
Cthe_0023	f	29649	30425	alpha/beta hydrolase fold	General function prediction only	11	0.116849	0.116849	0.289254	0.730688	8.03221	8.3969	8.66129	7.61981	8.65526	8.72897	8.02119	7.61254	7.77341	7.60963	-0.170305	0.616799	1.18744	-1.06042	1.17443	1.33352	-0.194096	-1.07611	-0.728888	-1.08237	-0.364682	-0.629071	0.412408	0.0110228	-0.264389	-0.258361	0.784359	-0.0676836	-1.03545	-1.10916	-0.153605	-0.0737117	1.04562	0.408655	0.24778	0.00290265	0.163777	-1.2876	-1.54657
Cthe_0024	f	30415	31266	biotin biosynthesis protein BioC	General function prediction only	11	0.0971558	0.0971558	0.255089	0.746087	7.33578	7.84365	8.55989	7.18306	8.049	8.52129	7.82275	7.60342	7.66993	7.93922	-1.1544	-0.0204372	1.57878	-1.49538	0.438086	1.4926	-0.0670971	-0.556813	-0.408303	0.192964	-0.507868	-1.22411	0.152714	-0.486971	-0.716242	-0.205359	0.240227	0.0385972	-0.865942	-1.33823	-0.486869	-0.472285	0.109783	0.219329	0.152816	-0.335803	-0.26929	-1.42195	-2.33611
Cthe_0028	r	35625	34615	hypothetical protein	Hypothetical	13	0.149602	0.149602	0.319157	0.687507	9.2666	8.98157	10.4652	9.72131	9.53686	9.95807	9.9551	9.30728	10.0603	10.4817	-1.00482	-1.56993	1.3716	-0.103278	-0.468984	0.366134	0.360261	-0.924167	0.568813	1.40437	0.285024	-1.19859	-0.45471	-0.688505	-1.48362	-0.555284	-0.325704	0.507127	0.184451	-0.236756	-0.338982	-0.421207	-0.944863	0.647825	-0.105187	-1.17444	-0.42143	1.21843	-2.29516
Cthe_0029	f	36062	36700	Protein of unknown function DUF2174	Hypothetical	13	0.100288	0.100288	0.357083	0.812764	12.0534	11.8861	11.3117	12.4537	12.1451	11.8334	12.1267	11.4876	12.5388	10.7732	0.356265	0.0464947	-1.0171	1.09754	0.526178	-0.0510029	0.491986	-0.691327	1.25516	-2.01419	0.167299	0.741722	-0.400342	-0.0732997	0.574423	-0.259065	0.398479	-0.521767	0.308576	0.620297	-0.08513	0.311721	1.37199	0.639078	-0.412172	0.714443	1.76569	1.12295	1.67217
Cthe_0031	f	37585	38208	putative membrane transporter	General function prediction only	11	0.0910721	0.0910721	0.350171	0.826614	8.7492	9.52222	8.47371	8.38186	9.28033	8.85985	8.90365	10.2708	9.18234	9.09396	-0.588133	0.821218	-1.09041	-1.25787	0.380199	-0.386396	-0.306552	2.18596	0.201555	0.0404246	-0.773021	0.275494	0.367345	-0.154445	1.04851	0.241896	-0.748551	-0.386145	-0.898469	-0.477996	-0.800484	0.420473	0.186364	-1.36713	-0.278694	1.17681	0.0883791	-1.70884	1.21041
Cthe_0032	r	40085	38313	Dockerin type 1	General function prediction only	11	0.046477	0.046477	1.59709	0.980599	11.1505	10.9586	11.8979	10.9988	10.8651	11.1782	12.7581	13.9482	12.8887	14.2358	-0.729501	-0.878829	-0.147914	-0.847524	-0.951589	-0.707938	0.521426	1.44753	0.623056	1.67128	0.191906	-0.747413	0.151675	-1.6076	-0.939319	0.0935056	-2.98966	0.719703	0.133736	-0.179386	-1.88988	-0.313122	-3.37073	-1.19016	-0.130608	-0.287555	-1.34711	1.14227	-1.67878
Cthe_0034	r	43896	43237	cyclic nucleotide-binding	Signal transduction mechanisms	15	0.0447357	0.0447357	0.240465	0.875974	8.29017	8.14109	8.86518	8.13442	7.88029	8.65379	8.85353	8.70675	9.23489	9.24172	-0.656798	-0.972635	0.561423	-0.98677	-1.52519	0.113583	0.536746	0.22578	1.34469	1.35916	0.149077	-0.575007	0.155749	-0.563359	-0.724084	0.260807	-0.565659	0.211383	0.254136	-0.519373	-1.10046	-0.773508	-1.36143	0.146778	-0.381355	-0.534963	-0.00682962	1.10886	-1.48968
Cthe_0035	f	44011	44715	4Fe-4S ferredoxin iron-sulfur binding domain-containing protein	General function prediction only	11	0.131484	0.131484	0.361426	0.757472	6.144	6.59822	7.54697	6.44456	6.81153	6.73477	7.14109	7.62861	7.00989	7.86714	-1.52858	-0.710467	0.998361	-0.987244	-0.326277	-0.464529	0.26731	1.14541	0.0310045	1.57502	-0.454222	-1.40297	-0.300554	-0.997089	-0.94875	-0.213304	-1.03039	0.812204	-0.366972	-0.290214	-0.565336	0.0767581	-1.05561	-0.487523	0.131198	-0.238523	-0.857244	-1.37004	-2.64446
Cthe_0036	f	44775	46403	Hydroxylamine reductase	Energy production and conversion	3	0.0812747	0.0812747	0.531645	0.898084	8.09257	8.74323	8.68088	7.91458	8.43602	8.38994	8.80875	10.144	8.69751	9.82265	-0.966828	-0.0423089	-0.130903	-1.21973	-0.478828	-0.544298	0.0507839	1.94797	-0.107285	1.49143	-0.65066	-0.58831	0.17799	-0.716177	0.0623508	0.307214	-1.40072	0.290941	-0.521436	-0.475359	-0.782922	0.046077	-1.38663	-1.3352	0.111246	0.321302	-1.12515	-1.56989	-1.50348
Cthe_0037	r	46933	46505	heat shock protein Hsp20	Cellular Processes	9	0.877813	0.877813	3.39383	0.827567	3.96084	3.39685	2.58659	4.27753	2.59796	2.45796	6.18092	1.04058	5.72605	1.55271	0.347092	0.0113423	-0.471017	0.535618	-0.464245	-0.547589	1.66873	-1.39137	1.39794	-1.0865	0.56399	1.37425	-0.316685	-2.22008	0.810264	0.798889	2.35627	0.128625	1.67956	1.81956	-1.44852	0.14	1.04526	5.14033	0.454867	-0.512124	4.17334	1.47835	2.59234
Cthe_0039	f	47345	49216	chemotaxis sensory transducer	Cellular Processes	9	0.104548	0.104548	0.174096	0.599655	8.35092	8.28458	8.1536	8.15491	7.72937	8.37543	8.19795	8.62104	7.9522	8.88282	0.249271	0.0441959	-0.36068	-0.356643	-1.67201	0.325033	-0.223597	1.08424	-0.983236	1.89342	0.0663437	0.197325	0.196019	0.152977	0.130981	0.555207	-0.336464	-0.221835	0.425532	-0.220528	0.202709	-0.646061	-1.15345	-0.423097	0.24575	-0.261778	-0.930626	1.04706	1.14657
Cthe_0043	f	54373	56601	glycoside hydrolase family 9	General function prediction only	11	0.0591993	0.0591993	0.33671	0.882789	12.3811	12.6556	12.2222	12.7184	12.8271	12.2832	13.5749	13.4432	13.8079	12.8467	-0.890747	-0.396651	-1.17656	-0.283624	-0.0880107	-1.06689	1.25771	1.02071	1.67691	-0.0528459	-0.274565	0.158827	-0.337374	-1.19388	0.433393	-0.171509	-0.787619	-0.0609473	-0.108701	0.435254	-1.08945	0.543955	-0.0195408	0.131698	-0.232943	0.596569	0.961211	-1.20963	1.11638
Cthe_0044	r	58326	56725	Spore coat protein CotH	Cellular Processes	9	0.113042	0.113042	0.754104	0.900065	8.19943	7.7169	8.7587	7.5227	7.24479	7.56164	8.39463	9.2904	8.30196	9.8533	-0.102241	-0.682497	0.570318	-0.916037	-1.25024	-0.869208	0.132506	1.20971	0.0210664	1.88662	0.482522	-0.559278	0.676726	-0.195208	-1.0418	0.472114	-1.5735	1.19706	0.277911	-0.0389411	-0.779264	-0.316852	-2.60851	-0.895766	0.0926698	-0.562898	-1.55133	1.39718	-1.47353
Cthe_0045	f	58680	59489	copper amine oxidase-like domain-containing protein	General function prediction only	11	0.458613	0.458613	2.31528	0.867946	7.13308	7.01725	6.53868	7.44622	7.24624	6.80567	9.63777	9.55013	8.9448	10.604	-0.663258	-0.743345	-1.07423	-0.446755	-0.58502	-0.889629	1.06848	1.00788	0.589364	1.73651	0.115835	0.594404	-0.313137	-2.50469	0.478569	-0.228993	-2.53288	-0.266994	0.199978	0.640547	-1.49859	0.440569	-3.35773	0.0876485	0.69297	-1.05384	-1.65916	1.0836	1.50985
Cthe_0046	f	59535	62237	hypothetical protein	Hypothetical	13	0.251634	0.251634	1.02527	0.836378	11.8647	11.3387	11.7858	12.018	10.9956	11.2367	12.4625	13.1075	12.2463	14.1208	-0.269064	-0.828588	-0.353014	-0.105993	-1.19356	-0.937137	0.366777	1.05295	0.136797	2.13083	0.526	0.07892	-0.153301	-0.597745	-0.44708	0.343103	-1.76881	0.549125	1.0224	0.781346	-0.228244	-0.241058	-3.12521	-0.64506	0.2162	-1.0133	-1.87456	1.43993	1.05623
Cthe_0048	f	63314	64123	copper amine oxidase-like domain-containing protein	General function prediction only	11	1.0031	1.0031	2.28255	0.707025	3.12181	3.91081	3.83822	4.13799	3.81258	3.7206	5.77395	6.21327	4.93662	7.18287	-1.17316	-0.573298	-0.628485	-0.400572	-0.647975	-0.717908	0.843205	1.17721	0.206606	1.91437	-0.788999	-0.716412	-1.01619	-2.65214	0.0725874	0.0982231	-2.30247	0.11762	0.325412	0.417397	-0.798628	0.0919845	-3.37028	-0.439322	0.837326	-0.969595	-2.24624	-1.72788	-1.64309
Cthe_0049	f	64209	64871	helix-turn-helix domain protein	General function prediction only	11	0.230996	0.230996	0.623073	0.752842	8.38234	8.3195	7.29987	8.27286	7.8806	7.73753	8.86843	9.68801	9.01084	8.57624	-0.031057	-0.122788	-1.61106	-0.190871	-0.763414	-0.972253	0.678442	1.87472	0.886319	0.251961	0.0628453	1.08247	0.109489	-0.486082	1.01963	0.438897	-1.36851	-0.437653	0.392253	0.535329	-0.737989	0.143076	-0.695639	-0.819579	-0.142417	1.11176	0.434602	1.04452	2.11766
Cthe_0050	f	65172	66131	hypothetical protein	Hypothetical	13	0.267388	0.267388	0.882315	0.797965	5.8248	6.18415	5.84353	6.63534	6.13834	5.59845	7.18523	8.1815	7.20887	7.53485	-0.941468	-0.523128	-0.919664	0.00213678	-0.576455	-1.20498	0.6423	1.80212	0.66982	1.04932	-0.359347	-0.0187293	-0.81054	-1.36043	0.340617	0.0458069	-1.99735	0.24508	0.497	1.03689	-0.573528	0.539891	-1.39651	-0.996265	-0.0236395	0.646643	-0.325983	-1.28284	-1.01307
Cthe_0052	f	67772	69031	hypothetical protein	Hypothetical	13	0.0666159	0.0666159	0.611313	0.927352	15.0017	14.1078	13.1366	15.2245	14.2917	14.0472	14.1472	13.668	14.467	12.6734	1.19456	0.0404177	-1.2136	1.48223	0.277842	-0.0378424	0.091296	-0.527436	0.504206	-1.81168	0.893888	1.86512	-0.222798	0.854482	0.971236	-0.183885	0.439803	-0.910624	0.9328	1.1773	0.757481	0.244498	1.61834	0.479208	-0.319799	0.994648	1.79366	1.85818	3.64299
Cthe_0053	f	69309	71693	ribonucleoside-diphosphate reductase, adenosylcobalamin-dependent	Nucleotide transport and metabolism	16	0.132891	0.132891	0.59498	0.851097	16.1693	15.6801	15.6609	16.6536	16.3156	16.2867	16.0939	14.539	16.4066	14.7128	0.444025	-0.240209	-0.267098	1.12133	0.648643	0.608213	0.338485	-1.83614	0.775818	-1.59307	0.489234	0.50846	-0.484282	0.0754623	0.019226	-0.635538	1.14111	-0.625856	0.337978	0.366886	0.247046	0.0289077	1.60285	1.55488	-0.312698	-0.173802	1.69378	1.4037	1.42253
Cthe_0054	f	71948	74137	protein of unknown function DUF187	Hypothetical	13	0.0419782	0.0419782	0.418331	0.933102	13.4159	13.2258	12.527	13.7081	13.7122	13.1972	13.4992	12.3482	13.7171	11.9811	0.450559	0.14761	-0.965973	0.916146	0.922705	0.102039	0.583274	-1.25083	0.930386	-1.83591	0.190113	0.888936	-0.292176	-0.0832842	0.698822	-0.486406	0.877584	-0.670224	-0.00411622	0.510887	-0.00893603	0.515004	1.73115	1.15098	-0.217828	0.367163	1.73597	1.14085	1.85181
Cthe_0055	f	74379	74915	hypothetical protein	Hypothetical	13	0.0536139	0.0536139	0.306861	0.883522	8.57045	8.31734	8.78621	8.69233	8.23775	8.50157	8.63891	7.3915	8.91755	7.48997	0.413625	-0.0708572	0.826608	0.646906	-0.223203	0.281787	0.544664	-1.843	1.07801	-1.65453	0.253112	-0.215758	-0.121875	-0.0684599	-0.46887	0.0795914	0.925837	0.284635	0.454578	0.190752	-0.225224	-0.263826	0.747781	1.24741	-0.278638	-0.0984639	1.42758	1.19178	-1.16131
Cthe_0056	f	75394	89286	Ig domain protein group 2 domain protein	Cellular Processes	9	0.0638358	0.0638358	0.830753	0.948773	15.8565	15.915	16.1134	15.106	15.2656	15.4363	17.0589	17.1459	17.0062	17.6419	-0.445368	-0.379862	-0.1579	-1.28486	-1.10639	-0.915364	0.89979	0.997096	0.84086	1.552	-0.0585558	-0.256967	0.750421	-1.20244	-0.198411	0.649445	-1.23086	0.677097	-0.159531	-0.330291	-1.90018	-0.170759	-2.37633	-0.0869825	0.0526772	-0.496026	-0.635686	-1.04142	-1.19496
Cthe_0057	r	89994	89362	hypothetical protein	Hypothetical	13	0.282918	0.282918	0.993411	0.810137	5.12181	4.54646	3.83822	5.06308	4.28426	3.96056	6.48152	4.49965	6.31589	4.68079	0.269355	-0.369493	-1.15589	0.204145	-0.660624	-1.02005	1.77914	-0.421461	1.59522	-0.220335	0.57535	1.28359	0.0587288	-1.35972	0.708238	0.262195	0.0468029	-0.122344	0.778816	1.10252	-1.25281	0.3237	-0.396527	1.98187	0.165636	-0.181135	1.6351	1.49004	2.43444
Cthe_0061	r	93755	93207	BioY protein	General function prediction only	11	0.375456	0.375456	0.633285	0.604753	8.7791	8.75754	8.2468	8.65994	8.77599	8.36138	7.51403	7.40933	7.9331	7.03108	0.983081	0.949554	0.155446	0.797802	0.978248	0.333601	-0.983905	-1.1467	-0.33232	-1.73481	0.0215624	0.532295	0.119162	1.26507	0.510733	-0.0184546	1.34821	-0.114581	-0.116055	0.298551	0.72684	0.414606	1.74491	0.1047	-0.419068	0.378248	0.902015	1.01506	1.44623
Cthe_0062	r	95854	93965	sulfatase	Cellular Processes	9	0.159281	0.159281	0.251865	0.578396	12.6348	11.9066	12.1548	12.9015	11.6854	11.8947	12.4651	12.258	12.6471	12.5453	0.825115	-1.02101	-0.391793	1.50122	-1.58153	-1.05107	0.39479	-0.13004	0.856175	0.598145	0.728268	0.480051	-0.266712	0.169756	-0.248217	0.221115	-0.351474	0.260075	1.21609	1.00684	0.254459	-0.209256	-0.859847	0.207037	-0.182009	-0.287258	0.101789	1.65665	1.39479
Cthe_0063	f	96121	96456	Rubredoxin-type Fe(Cys)4 protein	General function prediction only	11	0.207525	0.207525	0.821166	0.83152	17.2187	17.4274	15.8761	17.0232	17.2037	17.3204	18.0758	17.0959	18.1261	15.5177	0.157035	0.408545	-1.46168	-0.0787642	0.138847	0.279638	1.19026	0.00894512	1.25098	-1.89381	-0.208615	1.34264	0.195584	-0.857011	1.55126	0.223701	0.331448	-1.44433	-0.180498	-0.297277	-1.10295	-0.116779	1.68599	0.979844	-0.0503585	1.57824	2.60844	-1.15558	2.53615
Cthe_0064	r	97433	96477	Na/Pi-cotransporter II-related protein	Cellular Processes	9	0.809618	0.809618	1.80203	0.70048	14.8659	15.4277	13.5071	14.4721	14.911	15.3759	15.6672	14.2903	15.7885	12.09	0.199398	0.694258	-0.997606	-0.14754	0.239113	0.648626	0.905292	-0.307695	1.01218	-2.24603	-0.561737	1.35877	0.393825	-0.801289	1.92051	0.516655	1.13736	-1.86871	-0.438906	-0.903762	-1.31645	-0.464857	2.82099	1.37691	-0.121333	2.20028	3.69853	-1.47604	2.56467
Cthe_0066	f	97964	98440	hypothetical protein	Hypothetical	13	0.171165	0.171165	0.292133	0.609389	12.3251	12.6854	12.3026	12.4206	12.6241	12.3144	13.5442	13.1384	13.0349	13.072	-0.97899	-0.141175	-1.03119	-0.75677	-0.283748	-1.00384	1.85515	0.911916	0.671244	0.757398	-0.360391	0.0224524	-0.0955894	-1.21912	0.382844	0.0613283	-0.452994	-0.0117623	-0.203474	0.10628	-0.614269	0.309753	-0.447856	0.405739	0.509265	0.0664668	-0.0370598	-1.28377	1.01568
Cthe_0068	r	99906	99295	peptidyl-prolyl cis-trans isomerase cyclophilin type	Cellular Processes	9	0.093663	0.093663	0.559982	0.888493	13.717	13.4457	12.7849	13.8311	13.6919	13.4068	12.8512	12.4892	13.1986	11.4748	0.872305	0.495327	-0.422659	1.03077	0.837427	0.44134	-0.330495	-0.833386	0.152066	-2.24269	0.271354	0.932134	-0.114063	0.865793	0.660779	-0.246248	0.956427	-0.621918	0.139169	0.424278	0.632502	0.285109	2.21711	0.361988	-0.347354	1.01444	1.72378	1.20694	1.9081
Cthe_0069	f	100097	101119	Aspartate--ammonia ligase	Amino acid transport and metabolism	10	0.136853	0.136853	0.188767	0.516677	12.1678	12.3514	12.3762	12.2294	12.5831	12.5352	13.209	12.545	12.9738	12.6888	-1.22531	-0.660226	-0.58402	-1.03574	0.0528919	-0.0947469	1.97873	-0.0644357	1.25488	0.377983	-0.183637	-0.208401	-0.0616057	-1.04122	-0.0247646	-0.231742	-0.193614	-0.158999	-0.353773	-0.305795	-0.744384	0.0479783	-0.105645	0.663967	0.235228	-0.143773	0.284966	-1.13574	-1.15541
Cthe_0071	r	105668	102852	glycoside hydrolase family 48	General function prediction only	11	0.0424906	0.0424906	0.218406	0.870301	13.0723	12.9254	13.9697	12.8936	13.113	13.191	13.6235	13.3779	13.6887	14.2125	-0.741089	-1.06656	1.24727	-1.13711	-0.650867	-0.478035	0.480179	-0.0638337	0.624666	1.78537	0.146889	-0.897376	0.178728	-0.551175	-1.04426	-0.187607	-0.452543	0.778656	-0.219447	-0.297448	-0.795112	-0.0780016	-1.09951	0.245521	-0.0652087	-0.83457	-0.523841	1.10718	-1.86267
Cthe_0072	f	105911	106396	PspC domain protein	Transcription, RNA processing and modification	6	0.144109	0.144109	0.407011	0.763956	8.2246	7.78968	7.16513	7.27016	7.13285	7.61628	7.87985	8.94206	7.20963	7.73073	0.931194	0.164891	-0.935531	-0.750481	-0.992407	-0.140637	0.323762	2.19531	-0.857125	0.0610227	0.43492	1.05947	0.954445	0.344752	0.624551	0.656831	-1.15238	-0.451147	0.137306	-0.346121	0.0605268	-0.483427	-0.59788	-1.06221	0.67022	1.21133	-0.521101	1.35184	2.08417
Cthe_0073	f	106393	107358	hypothetical protein	Hypothetical	13	0.08223	0.08223	0.402178	0.863692	9.89498	9.46385	8.53827	8.83405	8.88342	9.29192	9.50242	10.5672	8.80592	9.15374	0.998721	0.282774	-1.25429	-0.763106	-0.68112	-0.00274181	0.346828	2.11497	-0.80982	-0.232215	0.431126	1.35671	1.06093	0.392554	0.92558	0.580433	-1.1033	-0.75365	-0.0493703	-0.457873	0.0281299	-0.408503	-0.27032	-1.06473	0.696505	1.41341	-0.34782	1.34829	2.561
Cthe_0074	f	107385	107576	RNA polymerase, sigma-24 subunit, ECF subfamily	Hypothetical/Unassigned	0	0.607248	0.607248	1.23381	0.671883	2.07204	2.55782	2.86925	0.948914	2.81258	2.77381	2.61813	3.70987	1.2034	3.71666	-0.498669	0.0323214	0.372746	-1.72633	0.310799	0.268416	0.0982473	1.2916	-1.44816	1.29902	-0.485778	-0.797216	1.12312	-0.54609	-0.311438	-0.254766	-1.15206	0.0954467	-1.86367	-1.82489	-0.254485	0.0387745	-0.904076	-1.09174	1.41473	-0.00678548	-2.51326	-1.40034	-1.73774
Cthe_0075	f	107711	108454	hypothetical protein	Hypothetical	13	0.236728	0.236728	0.561367	0.718867	6.46739	6.8167	7.11865	6.06052	6.13391	6.94295	6.50642	7.52361	5.74897	7.70161	-0.368276	0.179877	0.653705	-1.00674	-0.891582	0.37799	-0.307022	1.28919	-1.49564	1.5685	-0.349313	-0.651263	0.406863	-0.039034	-0.30195	0.682793	-0.706913	0.175701	-0.0733829	-0.882424	0.311554	-0.809041	-1.5677	-1.01719	0.757451	-0.177993	-1.95264	-1.27395	-1.57054
Cthe_0076	f	108653	109042	hypothetical protein	Hypothetical	13	0.0705927	0.0705927	0.412431	0.885892	14.1806	14.2287	13.1422	14.3623	13.8568	13.4328	14.7502	14.0683	15.1753	13.644	0.159321	0.238826	-1.55572	0.459442	-0.375511	-1.0758	1.10024	-0.0261353	1.80228	-0.726942	-0.0481361	1.03836	-0.181707	-0.569675	1.0865	0.371948	0.16042	-0.290566	0.505519	0.929506	-0.813016	0.423987	0.212773	0.681959	-0.425049	0.424301	1.53131	-1.03393	2.0539
Cthe_0077	f	109205	109588	hypothetical protein	Hypothetical	13	0.11205	0.11205	0.555617	0.865555	12.3528	12.2582	10.9555	12.9145	12.3197	11.826	13.2501	13.0312	13.035	12.0798	-0.0713518	-0.207547	-2.08435	0.737901	-0.119003	-0.830144	1.22142	0.906018	0.911581	-0.464526	0.0945381	1.3973	-0.561733	-0.897364	1.30276	-0.0614618	-0.772967	-0.870593	0.594809	1.08844	-0.120558	0.49363	0.239841	0.218935	0.215074	0.951345	0.955207	1.06772	2.63408
Cthe_0078	r	109865	109659	hypothetical protein	Hypothetical	13	0.185357	0.185357	0.636376	0.80582	12.8987	12.5558	11.902	13.7851	12.8382	12.5709	13.4425	12.6426	14.1304	12.0218	0.0277375	-0.449276	-1.3588	1.26068	-0.0565036	-0.428348	0.784193	-0.328491	1.74097	-1.19216	0.342921	0.996766	-0.886348	-0.543809	0.653845	-0.28236	-0.0868314	-0.66889	0.946908	1.21422	-0.345278	0.267315	0.816414	0.799898	-0.687817	0.620885	2.1086	1.26832	1.99552
Cthe_0079	f	110150	110665	hypothetical protein	Hypothetical	13	0.117262	0.117262	0.242549	0.677695	8.45802	8.816	9.19768	8.43076	9.00941	9.03153	9.42596	9.54166	9.47027	9.60119	-1.49404	-0.658658	0.232042	-1.55764	-0.207317	-0.155699	0.764744	1.03475	0.868148	1.17367	-0.35798	-0.739665	0.0272539	-0.96794	-0.381685	-0.19341	-0.725664	0.166156	-0.578644	-0.600763	-1.03951	-0.0221195	-0.591783	-0.115704	-0.0443108	-0.0595287	-0.130922	-1.28163	-1.66979
Cthe_0080	r	111148	110717	CheW domain protein	Cellular Processes	9	0.174988	0.174988	0.33637	0.653183	10.8521	11.3132	11.9413	11.0387	11.0032	11.0834	11.3058	11.8679	11.5045	12.3352	-1.18602	-0.230626	1.07079	-0.799459	-0.873068	-0.706871	-0.246026	0.918671	0.165647	1.88696	-0.461091	-1.08918	-0.186561	-0.453659	-0.628092	0.310055	-0.554675	0.857937	0.0355249	-0.0446852	-0.46578	-0.0802101	-1.33204	-0.562107	-0.198682	-0.467314	-0.830739	-1.37658	-2.12754
Cthe_0083	f	116031	117710	Stage II sporulation protein E	Signal transduction mechanisms	15	0.233071	0.233071	0.848462	0.816868	10.455	10.1957	10.4053	11.3132	10.5761	10.1879	12.3697	11.2884	12.5364	11.3733	-0.715883	-1.01758	-0.773696	0.282857	-0.574872	-1.02674	1.51249	0.254076	1.70648	0.352863	0.259237	0.0496778	-0.858188	-1.91478	-0.209559	-0.380403	-1.09269	0.217432	0.737021	1.1253	-1.22328	0.388276	-0.797176	1.08132	-0.166689	-0.084885	1.16312	1.19685	1.03503
Cthe_0084	r	118271	117726	hypothetical protein	Hypothetical	13	0.252898	0.252898	0.403788	0.582457	10.8916	10.6857	11.609	11.5123	10.7063	10.6868	11.5228	11.4626	11.5457	12.1662	-0.766859	-1.17465	0.653627	0.462097	-1.13381	-1.17237	0.482941	0.363856	0.52827	1.7569	0.205942	-0.717381	-0.620653	-0.63118	-0.923323	-0.0206232	-0.776982	0.922176	0.805973	0.825448	-0.0334191	0.0194758	-1.45988	0.060141	-0.0228924	-0.703521	-0.620488	1.15344	-1.64419
Cthe_0086	f	119622	120506	hypothetical protein	Hypothetical	13	0.19424	0.19424	0.379213	0.65852	7.63962	8.11988	7.94236	7.29804	7.53318	7.84812	7.53848	7.93117	7.11576	8.92489	-0.296326	0.655396	0.303615	-0.973225	-0.50726	0.116868	-0.496741	0.28144	-1.33445	2.25069	-0.480259	-0.302743	0.341578	0.101134	0.177516	0.586701	0.188706	0.0942368	-0.235136	-0.550084	0.182284	-0.314948	-1.39172	-0.392686	0.422728	-0.993724	-1.80914	-1.39499	-1.23349
Cthe_0087	f	120774	121376	Septum formation protein Maf	Cellular Processes	9	0.112239	0.112239	0.269185	0.722029	11.2546	11.0689	10.6827	11.4953	11.2836	11.0836	12.1295	11.06	12.0178	11.4688	-0.224503	-0.641938	-1.50997	0.316486	-0.159216	-0.608826	1.74202	-0.661795	1.49087	0.256866	0.185722	0.571922	-0.240692	-0.874932	0.3862	-0.214769	0.00883438	-0.400932	0.211645	0.411682	-0.522499	0.200037	-0.18512	1.06949	0.11174	-0.408723	0.549025	1.13739	1.4865
Cthe_0096	r	128925	128662	protein of unknown function UPF0180	General function prediction only	11	0.303585	0.303585	0.450345	0.550588	7.07765	7.28213	6.94695	6.7922	7.41212	6.90583	7.69719	6.80011	8.15104	6.44646	-0.147392	0.262559	-0.409423	-0.719678	0.523166	-0.491866	1.09468	-0.703814	2.00459	-1.41283	-0.204481	0.130699	0.285452	-0.619538	0.33518	-0.129989	0.48202	0.0411219	-0.619922	-0.113631	-1.35885	0.506291	0.965659	0.897077	-0.453855	0.35365	1.70458	-1.15227	1.09482
Cthe_0097	f	129156	130031	Peptidase M23	Cellular Processes	9	0.0958674	0.0958674	1.67823	0.961917	7.70174	8.5027	9.24912	7.71014	8.43174	7.99847	9.93364	11.1923	9.79116	11.0994	-1.11427	-0.502688	0.0672519	-1.10786	-0.556869	-0.887698	0.589926	1.55102	0.481135	1.48005	-0.80096	-1.54738	-0.00839756	-2.2319	-0.74642	0.0709581	-2.68963	1.25065	-0.721604	-0.288335	-2.08102	0.433269	-2.66765	-1.25869	0.142478	0.0929462	-1.30823	-1.74226	-2.92286
Cthe_0098	f	130163	130972	peptidase M50	General function prediction only	11	0.0590416	0.0590416	1.30745	0.969895	5.9321	6.4815	6.47863	6.141	6.24117	5.78792	6.96712	9.06572	7.10433	8.77918	-0.843285	-0.36356	-0.36607	-0.660877	-0.573416	-0.969177	0.0604686	1.89292	0.180283	1.64272	-0.549402	-0.546528	-0.208902	-1.03502	0.00287438	0.240336	-2.58422	0.690705	-0.100164	0.353079	-0.963333	0.453243	-2.53801	-2.0986	-0.137216	0.28654	-1.67485	-1.46348	-1.46057
Cthe_0099	r	131911	131036	5,10-methylenetetrahydrofolate reductase	Amino acid transport and metabolism	10	0.0988257	0.0988257	0.707634	0.906896	10.3063	10.0879	11.0651	10.5529	10.347	10.677	11.8713	11.4793	12.147	12.4522	-0.942168	-1.20191	-0.0398132	-0.648893	-0.893835	-0.501378	0.918908	0.452661	1.24671	1.60972	0.21842	-0.7588	-0.246618	-1.565	-0.97722	-0.259063	-1.39135	0.388135	0.205975	-0.124047	-1.59403	-0.330022	-2.10527	0.392073	-0.275651	-0.972982	-0.305259	1.16346	-1.69208
Cthe_0100	f	132322	133104	hypothetical protein	Hypothetical	13	0.0893266	0.0893266	0.45993	0.870522	12.7161	12.4679	11.9271	13.2488	13.0217	12.5328	13.1705	11.9914	13.345	11.4699	0.20039	-0.191299	-1.04471	1.04101	0.682681	-0.0889197	0.917512	-0.943274	1.19287	-1.76626	0.248196	0.788964	-0.532662	-0.454409	0.540768	-0.553803	0.476494	-0.605641	0.227055	0.715985	-0.096227	0.48893	1.55179	1.1791	-0.17448	0.521488	1.87507	1.18772	1.72783
Cthe_0101	f	133120	134289	iron-containing alcohol dehydrogenase	Energy production and conversion	3	0.104241	0.104241	0.270443	0.743036	14.196	14.1374	13.3324	14.2531	14.5371	14.0175	14.4431	13.8782	14.6857	13.4046	0.239434	0.108959	-1.68451	0.366571	0.99944	-0.158213	0.78993	-0.468525	1.33048	-1.52356	0.058568	0.86363	-0.05707	-0.247109	0.805062	-0.399723	0.259224	-0.685133	-0.284085	0.235568	-0.432684	0.519653	1.13254	0.564901	-0.242645	0.47359	1.28114	1.04143	1.81961
Cthe_0103	f	135290	135682	protein of unknown function UPF0047	Hypothetical	13	0.117716	0.117716	0.466773	0.831873	8.90177	9.20635	7.94988	8.76292	9.25222	8.96214	9.20452	8.54223	9.51501	7.49749	0.194369	0.67838	-1.31828	-0.0262738	0.751281	0.290316	0.675473	-0.376971	1.16889	-2.03718	-0.304581	0.951889	0.138847	-0.302751	1.25647	-0.0458752	0.664116	-1.01227	-0.489303	-0.199225	-0.752095	0.290078	1.75473	0.662287	-0.310497	1.04474	2.01753	-1.23506	1.9344
Cthe_0108	r	140333	139692	type IV pilus assembly PilZ	General function prediction only	11	0.157522	0.157522	0.57483	0.817311	10.659	10.7218	10.5728	10.9928	10.555	10.1083	11.8568	11.9057	12.0492	11.6697	-0.647149	-0.55686	-0.771058	-0.16725	-0.796588	-1.43889	1.07493	1.14528	1.35165	0.80594	-0.0628012	0.0861862	-0.333798	-1.19781	0.148987	0.166745	-1.18394	0.46452	0.437742	0.884505	-1.05648	0.446763	-1.11465	-0.0489339	-0.192475	0.236032	0.379573	-1.04449	1.06156
Cthe_0110	f	142033	142989	HPr kinase/phosphorylase	Signal transduction mechanisms	15	0.1421	0.1421	0.278964	0.660411	10.8402	11.0772	10.205	10.5936	11.1396	10.6973	10.6035	10.0228	10.0986	9.85285	0.729581	1.25821	-0.687074	0.179651	1.3973	0.410908	0.201726	-1.09347	-0.924335	-1.47249	-0.237019	0.63518	0.24657	0.236672	0.872199	-0.0623617	1.05441	-0.492298	-0.54595	-0.103688	0.494989	0.442263	1.28671	0.580724	0.504887	0.169937	0.245773	-1.17855	1.55313
Cthe_0115	f	147032	149011	glycogen debranching enzyme	Carbohydrate transport and metabolism	4	0.180612	0.180612	0.555453	0.783226	12.8779	13.5111	13.9903	12.2122	12.7408	13.0144	11.9541	12.863	11.7948	13.0053	0.120815	1.05954	1.76984	-0.866037	-0.0824135	0.323176	-1.24858	0.0987877	-1.48478	0.309659	-0.63324	-1.11239	0.665704	0.923761	-0.479148	0.770333	0.648099	0.975881	-0.528612	-0.802212	0.41739	-0.2736	-0.264482	-0.908902	0.159333	-0.142248	-1.21048	-1.55104	-2.16203
Cthe_0117	f	150036	150308	phosphocarrier, HPr family	Carbohydrate transport and metabolism	4	0.273724	0.273724	0.644557	0.716887	11.6056	11.5783	10.1781	11.0339	11.0751	10.8421	10.1231	10.6926	10.4774	9.20458	1.27237	1.23488	-0.69221	0.485532	0.542328	0.221632	-0.767991	0.0159167	-0.280373	-2.03208	0.0272392	1.42745	0.571708	1.48251	1.40021	0.503201	0.885688	-0.663991	-0.0412677	0.191748	0.556501	0.233015	1.87055	-0.569581	-0.3543	1.48806	1.27278	1.01906	2.6897
Cthe_0118	f	150499	150834	anti-sigma F factor antagonist	Signal transduction mechanisms	15	0.192295	0.192295	0.322403	0.60237	5.7941	5.93526	5.31289	5.36494	5.4657	5.52869	5.10896	5.19069	4.96288	4.25489	1.06921	1.36974	0.0446949	0.155502	0.37003	0.504129	-0.389492	-0.215489	-0.700496	-2.20783	-0.141158	0.481209	0.429163	0.685144	0.622367	0.469559	0.744574	-0.215794	-0.100763	-0.163748	0.402057	-0.0629855	1.21081	-0.0817282	0.146077	0.935792	0.707987	-1.10279	1.39591
Cthe_0119	f	150848	151297	anti-sigma F factor	Signal transduction mechanisms	15	0.111641	0.111641	0.269307	0.723634	8.71878	9.01762	8.39969	8.7625	8.8074	8.61604	7.92042	8.23017	7.99593	7.57953	0.67939	1.32602	-0.0110822	0.773986	0.871144	0.45707	-1.04814	-0.377881	-0.884745	-1.78576	-0.298836	0.319096	-0.0437166	0.798367	0.617933	0.210218	0.787446	-0.216353	-0.0449011	0.14646	0.766569	0.191361	1.22787	-0.309757	-0.0755137	0.65064	0.416397	-1.23015	1.24755
Cthe_0120	f	151334	152074	RNA polymerase sigma-F factor	Transcription, RNA processing and modification	6	0.09804	0.09804	0.316621	0.79357	9.28785	9.49512	9.00634	9.22446	9.24178	9.18071	8.28386	8.52354	8.44652	7.93085	0.812908	1.20867	0.275401	0.691868	0.724944	0.608332	-1.10408	-0.646437	-0.793496	-1.7781	-0.207272	0.281512	0.0633932	1.004	0.488784	0.253342	0.971583	-0.174368	-0.0173231	0.0437507	0.777938	0.0610738	1.31093	-0.239685	-0.162665	0.592694	0.515674	-1.1545	1.21547
Cthe_0122	f	152466	152909	stage V sporulation protein AC	General function prediction only	11	0.44566	0.44566	0.807304	0.631976	2.93014	5.04301	5.05797	3.92865	3.7086	4.62661	4.52562	3.1849	3.80585	3.27602	-1.40077	1.34321	1.36263	-0.104008	-0.389786	0.802433	0.671269	-1.06991	-0.263489	-0.951582	-2.11287	-2.12783	-0.998509	-1.59548	-0.0149541	1.33441	1.85811	0.431353	0.22005	-0.697964	0.122801	-0.918014	0.432585	1.34071	0.719768	-0.0911124	0.529835	-4.32551	-4.37058
Cthe_0125	f	154482	155045	stage V sporulation protein ae	General function prediction only	11	0.11637	0.11637	0.176141	0.559557	9.73232	9.88526	8.73419	9.26269	9.59502	9.52913	9.68987	9.63153	9.66968	9.36333	0.684643	1.15413	-2.37948	-0.757054	0.263143	0.0608692	0.554308	0.375224	0.492331	-0.448114	-0.152935	0.998135	0.469632	0.0424565	1.15107	0.290238	0.253727	-0.794941	-0.332328	-0.266438	-0.406986	0.0658904	0.231691	0.0583363	0.0201891	0.268202	0.306349	-1.11183	1.99742
Cthe_0131	f	160651	160896	phosphopantetheine-binding	General function prediction only	11	0.113926	0.113926	0.326992	0.76773	7.83773	7.91838	8.03952	8.27912	8.18129	8.0197	8.92611	9.2597	9.00227	8.87904	-1.13611	-0.982522	-0.751807	-0.295507	-0.481815	-0.789548	0.936657	1.57195	1.08169	0.847014	-0.0806476	-0.201793	-0.441391	-1.08838	-0.121146	-0.262915	-1.34132	0.0198174	0.0978282	0.259415	-0.723148	0.161587	-0.697752	-0.333586	-0.0761537	0.380656	0.123224	-1.05749	-1.15013
Cthe_0136	f	172900	173625	4'-phosphopantetheinyl transferase	General function prediction only	11	0.0859434	0.0859434	0.178223	0.678518	11.1239	11.295	11.0964	10.7607	11.0744	11.1766	11.0221	10.0584	10.8987	10.649	0.581806	1.05921	0.504919	-0.43212	0.44364	0.72893	0.297425	-2.39279	-0.0469522	-0.744064	-0.171018	0.0275431	0.363215	0.101873	0.198561	0.220513	1.2366	-0.0802466	-0.31372	-0.415919	-0.137977	-0.102198	0.425467	0.963707	0.123365	-0.590618	0.249724	-1.12585	1.01927
Cthe_0137	f	173889	174899	glyceraldehyde-3-phosphate dehydrogenase, type I	Carbohydrate transport and metabolism	4	0.097246	0.097246	0.415591	0.844004	18.4623	18.3141	16.9437	18.4163	18.022	17.8226	17.9009	17.8962	18.3067	16.6759	0.961166	0.718221	-1.52882	0.885805	0.239282	-0.0876461	0.0406672	0.0330537	0.706056	-1.96779	0.148173	1.51865	0.0459632	0.561416	1.37048	0.292107	0.417886	-0.878977	0.394317	0.593712	0.10963	0.199395	1.3461	0.00464348	-0.405823	1.22032	1.63079	1.10817	2.86523
Cthe_0138	f	175233	176426	Phosphoglycerate kinase	Carbohydrate transport and metabolism	4	0.104612	0.104612	0.197267	0.646463	16.7236	16.8755	16.553	16.4467	16.5585	16.6015	15.8915	15.8744	16.0427	15.91	0.989985	1.38997	0.540638	0.260624	0.555064	0.668362	-1.20171	-1.24659	-0.803325	-1.15302	-0.151866	0.170606	0.276921	0.832134	0.322472	0.316995	1.00104	-0.0484936	-0.111792	-0.154808	0.403956	-0.0430165	0.648519	0.0170388	-0.151257	-0.0355243	0.132772	-1.11101	1.12553
Cthe_0141	f	179092	180204	Integrase catalytic region	Chromatin structure and dynamics, DNA replication, recombination and repair	2	0.765878	0.765878	1.21062	0.578244	4.16836	5.43023	7.00452	4.23074	5.39437	6.15382	4.75669	4.83096	4.9698	5.02118	-1.19306	0.271843	2.09943	-1.12064	0.230207	1.11185	-0.510073	-0.423855	-0.262672	-0.20303	-1.26187	-2.83616	-0.0623828	-0.588328	-1.57429	0.0358655	0.599276	0.850705	-1.16362	-1.92307	-0.739057	-0.75945	0.373192	-0.0742683	-0.213112	-0.190219	-0.0513752	-2.39807	-7.14118
Cthe_0142	f	180470	182107	diguanylate cyclase	Signal transduction mechanisms	15	0.0553601	0.0553601	0.277221	0.866869	9.649	10.2504	10.9304	9.99347	10.2955	10.6128	11.1343	10.8034	11.2105	11.0744	-1.78823	-0.651889	0.632979	-1.13738	-0.566675	0.0328965	1.01812	0.392964	1.16221	0.905011	-0.601408	-1.28142	-0.344462	-1.48525	-0.680014	-0.0450991	-0.552986	0.317592	-0.302045	-0.619367	-1.21705	-0.317322	-0.778887	0.330861	-0.0762609	-0.270999	0.136122	-1.5172	-2.43078
Cthe_0143	f	182307	183608	enolase	Carbohydrate transport and metabolism	4	0.115633	0.115633	0.360594	0.786218	17.6105	17.4375	16.0441	17.2161	17.065	17.1503	17.6727	17.4627	17.5137	16.3612	0.841713	0.523111	-2.04249	0.115438	-0.162727	-0.00565806	0.95624	0.569525	0.66341	-1.45856	0.173034	1.56642	0.394443	-0.0622001	1.39339	0.372481	-0.0252073	-1.10621	0.151072	0.0657675	-0.297606	-0.0853048	0.703773	0.210027	0.159037	1.10146	1.15245	1.12743	2.96169
Cthe_0144	f	183772	184023	preprotein translocase, SecG subunit	Membrane Transport	14	0.125978	0.125978	0.456314	0.815949	14.8869	15.0053	13.6725	15.3355	14.7047	14.6547	14.777	14.5455	14.9477	13.3227	0.487412	0.678787	-1.475	1.2125	0.192979	0.112268	0.309878	-0.0641836	0.585675	-2.04032	-0.118424	1.21435	-0.44869	0.109859	1.33278	0.300621	0.459755	-0.98221	0.630886	0.680831	0.387883	0.0499448	1.38198	0.231472	-0.170665	1.22285	1.62498	-1.08555	2.32036
Cthe_0145	f	184305	184856	metal dependent phophohydrolase	General function prediction only	11	0.1211	0.1211	0.469682	0.828111	13.2506	13.0767	12.4789	13.706	13.3094	13.0235	13.7959	13.0456	14.1806	12.047	0.0948632	-0.183801	-1.14165	0.824383	0.188992	-0.268964	0.968436	-0.233616	1.58489	-1.83353	0.17393	0.771778	-0.455334	-0.545245	0.597848	-0.232681	0.0310924	-0.544693	0.396583	0.682419	-0.474677	0.285836	1.26237	0.750268	-0.384765	0.998598	2.13363	1.12813	1.70737
Cthe_0147	f	187366	187797	protein of unknown function DUF523	Hypothetical	13	0.173224	0.173224	0.333405	0.653626	10.9398	11.4991	11.574	10.9933	11.4353	11.4894	12.2181	11.5268	11.8625	12.4992	-1.36828	-0.215755	-0.0613471	-1.25816	-0.347209	-0.235638	1.2662	-0.158485	0.533199	1.84547	-0.559224	-0.634145	-0.0534339	-1.27829	-0.074921	0.0637839	-0.0277882	0.0845685	-0.442007	-0.496143	-0.869195	-0.0541364	-1.06392	0.691281	0.355665	-0.972351	-0.636735	-1.47348	-1.55202
Cthe_0149	r	189738	189481	HPrNtr domain-containing protein	General function prediction only	11	0.409884	0.409884	0.649348	0.579184	10.8473	10.0831	9.435	11.6731	10.239	9.96904	10.2234	10.0399	10.4035	9.71017	0.936437	-0.287024	-1.32456	2.25856	-0.0374043	-0.469588	-0.0623219	-0.356085	0.225998	-0.884017	0.76422	1.4123	-0.825849	0.623863	0.648082	-0.155922	0.0431383	-0.534045	1.43415	1.70411	1.26962	0.269958	0.528826	0.183496	-0.180095	0.329766	0.693357	1.69845	2.66161
Cthe_0151	f	191386	191658	UPF0297 protein	Hypothetical	13	0.139996	0.139996	0.318991	0.707419	12.7736	12.5149	12.0186	13.1484	12.5523	12.0871	13.4821	12.9633	13.1626	13.0325	8.56621e-05	-0.541393	-1.58031	0.784607	-0.463149	-1.43682	1.48322	0.397212	0.814473	0.542074	0.258681	0.755006	-0.37479	-0.70854	0.496325	-0.0373792	-0.4484	-0.0685529	0.596092	1.06124	-0.0142677	0.465151	-0.480226	0.51882	0.319482	-0.0692047	0.130133	1.19638	1.68764
Cthe_0158	f	197773	199266	ribonuclease, Rne/Rng family	Translation, ribosomal structure and biogenesis	7	0.0840219	0.0840219	0.303539	0.815462	11.4871	11.5647	11.5618	11.0457	11.5241	11.5078	11.9301	12.3414	11.3853	12.7545	-0.445972	-0.290856	-0.296711	-1.32825	-0.372067	-0.404668	0.439432	1.2615	-0.649447	2.08704	-0.0776097	-0.0746803	0.441435	-0.442997	0.00292939	0.0406326	-0.776696	0.0540144	-0.478412	-0.462101	-0.33963	0.0163113	-1.23037	-0.411308	0.544802	-0.413046	-1.36916	-1.05527	-1.05313
Cthe_0160	f	200612	200923	50S ribosomal protein L21	Translation, ribosomal structure and biogenesis	7	0.136684	0.136684	0.534643	0.829564	14.4153	14.4261	13.3584	14.2449	14.3578	14.2239	13.6341	13.2677	13.842	12.285	0.88618	0.901838	-0.649737	0.638497	0.80251	0.607951	-0.249124	-0.781548	0.0530084	-2.20957	-0.0107751	1.05695	0.170445	0.781268	1.06773	0.0683529	1.15844	-0.865488	-0.112867	0.0210207	0.402909	0.133888	2.07279	0.366392	-0.207915	0.982708	1.55702	-1.0075	2.08053
Cthe_0161	f	200936	201277	protein of unknown function DUF464	Translation, ribosomal structure and biogenesis	7	0.163087	0.163087	0.54427	0.800238	15.5582	15.5602	14.3693	15.287	15.4853	15.2203	14.7556	14.3987	14.9057	13.4109	0.966607	0.969536	-0.766571	0.571357	0.860343	0.474035	-0.203403	-0.723679	0.015422	-2.16365	-0.00200941	1.18889	0.271126	0.802582	1.1909	0.0749023	1.16148	-0.851009	-0.198233	0.0667595	0.381351	0.264993	2.07434	0.35689	-0.150105	0.987764	1.49476	-1.00139	2.27978
Cthe_0162	f	201270	201548	50S ribosomal protein L27	Translation, ribosomal structure and biogenesis	7	0.166202	0.166202	0.556006	0.800719	14.7293	14.7608	13.4796	14.5865	14.5933	14.3549	13.87	13.736	14.0457	12.5543	0.948857	0.99421	-0.852462	0.74299	0.752787	0.409215	-0.289858	-0.482925	-0.0365446	-2.18627	-0.0314628	1.24965	0.142818	0.859346	1.28111	0.167484	1.02475	-0.875276	-0.00679671	0.231553	0.540795	0.23835	2.03894	0.133938	-0.175733	1.18168	1.49135	-1.02205	2.37783
Cthe_0163	f	201657	202931	GTP-binding protein Obg/CgtA	General function prediction only	11	0.0985796	0.0985796	0.175482	0.62549	13.6608	13.9666	13.6937	13.6014	14.1155	13.8339	13.4198	13.2528	13.5671	12.9573	0.159112	1.06123	0.256153	-0.0161879	1.50047	0.669694	-0.552031	-1.04469	-0.117298	-1.91646	-0.305774	-0.0328922	0.0594183	0.241043	0.272882	-0.148883	0.713804	-0.14017	-0.514075	-0.232481	0.0342715	0.281595	1.15818	0.166987	-0.147353	0.295489	0.609829	-1.23608	-1.02306
Cthe_0164	f	203363	203653	RNA-binding, CRM domain	Translation, ribosomal structure and biogenesis	7	0.0582128	0.0582128	0.300242	0.870743	10.3231	10.4916	10.2628	10.8946	10.7749	10.5457	11.6	11.2127	11.8287	11.0886	-1.09187	-0.774157	-1.20545	-0.0145093	-0.240046	-0.672134	1.31527	0.585183	1.74644	0.351271	-0.168536	0.0602511	-0.571508	-1.27692	0.228787	-0.283331	-0.721093	-0.282908	0.119641	0.348852	-0.934135	0.229211	-0.313677	0.387289	-0.228726	0.124084	0.740099	-1.12392	1.04265
Cthe_0166	f	204604	205284	4Fe-4S ferredoxin iron-sulfur binding domain-containing protein	Energy production and conversion	3	0.051159	0.051159	0.282446	0.879248	10.0018	10.3598	10.2799	10.2828	10.503	10.5028	10.7106	11.7352	11.0483	11.1605	-1.26655	-0.576039	-0.730158	-0.72452	-0.299875	-0.300332	0.100562	2.07672	0.751872	0.968316	-0.358017	-0.278109	-0.281032	-0.708822	0.079908	-0.143186	-1.37541	-0.222857	-0.22017	-0.219934	-0.765481	0.000236754	-0.657533	-1.0246	-0.337692	0.574689	-0.112222	-1.28166	-1.2126
Cthe_0167	f	205322	205690	response regulator receiver	General function prediction only	11	0.217976	0.217976	0.570748	0.745392	7.3991	7.36747	7.80731	7.88559	7.44064	7.67149	8.29644	9.53866	8.11658	8.64621	-0.913635	-0.960411	-0.310005	-0.194251	-0.85221	-0.51084	0.413298	2.25021	0.147327	0.930519	0.0316328	-0.408206	-0.486485	-0.897341	-0.439839	-0.0731712	-2.17119	0.135815	0.444947	0.214094	-0.230993	-0.230853	-1.20557	-1.24222	0.179864	0.892443	-0.529636	1.02217	-1.32703
Cthe_0168	f	205743	206213	hypothetical protein	Hypothetical	13	0.209154	0.209154	0.769597	0.818819	7.96593	7.89795	8.12528	8.63752	8.35395	8.21106	8.83157	10.5794	8.53852	9.48552	-0.849534	-0.932421	-0.65524	-0.0306593	-0.376422	-0.550651	0.205951	2.33704	-0.151367	1.00331	0.0679792	-0.159347	-0.671589	-0.865642	-0.227327	-0.455996	-2.6814	-0.085777	0.283572	0.426465	0.0989972	0.142892	-1.13157	-1.74778	0.29305	1.09384	-0.946992	1.04825	-1.11678
Cthe_0170	r	207871	207398	hypothetical protein	Hypothetical	13	0.311563	0.311563	0.595682	0.651309	5.40825	4.35479	4.48747	4.25221	3.877	4.76595	5.80299	4.90654	5.72605	4.84616	0.884642	-0.763313	-0.555754	-0.923783	-1.51074	-0.120125	1.50215	0.0997996	1.38178	0.00534241	1.05346	0.920776	1.15604	-0.394741	-0.132683	0.477794	-0.551747	-0.278477	0.375214	-0.51374	-1.47384	-0.888954	-0.969159	0.896453	0.0769414	0.060382	0.879894	2.0755	1.89313
Cthe_0171	r	208136	207897	hypothetical protein	Hypothetical	13	0.450871	0.450871	1.35455	0.778096	1.16836	0.396852	1.14595	1.28225	0.207988	1.38383	3.54065	1.46159	3.11572	1.41436	-0.326349	-1.05956	-0.347651	-0.218116	-1.23905	-0.121573	1.92818	-0.0476705	1.52435	-0.0925594	0.771509	0.0224149	-0.113886	-2.37229	-0.749094	0.188864	-1.06474	-0.237887	1.07426	-0.101586	-1.83347	-1.17584	-1.20637	2.07905	0.424927	0.0472334	1.70136	1.70705	1.01566
Cthe_0172	r	208405	208163	hypothetical protein	Hypothetical	13	0.365267	0.365267	1.70268	0.856984	1.16836	1.39685	0.37197	0.810568	-0.125345	0.188845	3.48736	0.266607	3.02321	0.88604	0.0172996	0.206298	-0.64144	-0.278651	-1.0528	-0.792913	1.93547	-0.728592	1.55155	-0.216224	-0.228491	0.796391	0.357793	-2.319	1.02488	1.5222	1.13025	0.183125	0.935913	0.621723	-2.21264	-0.31419	-1.01139	3.22075	0.464147	-0.619433	2.13717	-1.17161	1.73675
Cthe_0173	f	208546	209640	FAD-dependent pyridine nucleotide-disulphide oxidoreductase	Energy production and conversion	3	0.103499	0.103499	0.322364	0.785958	5.33606	5.25397	5.10519	5.02035	4.36859	5.06389	5.98589	5.94361	5.80121	5.66747	-0.0368599	-0.199798	-0.49514	-0.663557	-1.95737	-0.57713	1.25312	1.16919	0.886514	0.62103	0.082081	0.230862	0.315703	-0.649835	0.148781	0.885387	-0.689636	0.0413029	0.651765	-0.0435378	-0.780859	-0.695303	-1.29888	0.0422803	0.18468	0.276139	0.13374	1.05854	1.17354
Cthe_0174	f	209822	211714	sulfatase	Cellular Processes	9	0.106045	0.106045	0.194573	0.636659	12.7511	12.3488	12.3492	12.7648	12.259	12.5196	12.7462	12.2891	12.8292	11.65	0.84069	-0.285065	-0.28417	0.879046	-0.536439	0.192901	0.827194	-0.45237	1.05931	-2.24109	0.402219	0.401899	-0.0137041	0.00482196	-0.000319688	0.0898131	0.0597762	-0.170452	0.505736	0.245152	-0.0644053	-0.260585	0.609053	0.457173	-0.0829314	0.63909	1.17919	1.32154	1.32125
Cthe_0176	f	213315	213665	hypothetical protein	Hypothetical	13	0.143735	0.143735	0.627557	0.847308	12.1158	12.1341	11.2043	12.1819	11.9369	11.5879	13.329	12.8668	13.5018	12.0414	-0.238335	-0.213348	-1.48584	-0.147909	-0.483257	-0.960877	1.42193	0.789388	1.65846	-0.340211	-0.0182577	0.911535	-0.0660732	-1.21313	0.929793	0.197219	-0.732685	-0.383584	0.245034	0.594024	-1.31989	0.34899	-0.104521	0.462192	-0.172824	0.825382	1.4604	-1.01274	1.88105
Cthe_0182	f	218239	219231	Holliday junction ATP-dependent DNA helicase ruvB	Chromatin structure and dynamics, DNA replication, recombination and repair	2	0.0638967	0.0638967	0.289547	0.852881	10.5148	11.3204	11.6547	10.7652	11.5563	11.4499	11.2142	11.981	11.2815	12.3109	-1.68879	-0.160268	0.473883	-1.21363	0.287294	0.085492	-0.361777	1.093	-0.234122	1.71891	-0.805654	-1.1399	-0.250446	-0.699443	-0.334249	-0.235902	-0.660576	0.204714	-0.79111	-0.684744	-0.516281	0.106366	-0.754581	-0.766788	-0.0672843	-0.329907	-1.02941	-1.74794	-2.20366
Cthe_0183	f	219300	219845	protein of unknown function DUF208	Hypothetical	13	0.0498263	0.0498263	0.326583	0.898288	9.8036	10.5219	10.815	10.1428	10.5353	10.5156	10.2955	11.4215	10.1985	11.6102	-1.38932	-0.113858	0.406571	-0.786942	-0.0899755	-0.124939	-0.515921	1.48368	-0.688006	1.81871	-0.718277	-1.01136	-0.33923	-0.491855	-0.293079	-0.0134492	-0.899654	0.29932	-0.392496	-0.372807	-0.0557159	0.0196895	-1.07487	-1.12608	0.0969098	-0.18867	-1.41166	-1.64522	-2.01581
Cthe_0184	f	219986	221089	type IV pilus assembly protein PilM	Cellular Processes	9	0.152792	0.152792	0.66674	0.847225	15.4719	15.023	14.3714	15.9959	15.2006	14.7698	16.3608	15.2072	16.5908	14.5207	0.159964	-0.434888	-1.29845	0.854359	-0.199571	-0.770479	1.3379	-0.190899	1.64263	-1.10057	0.448892	1.10056	-0.52401	-0.888906	0.651671	-0.177577	-0.184121	-0.398425	0.795325	1.22615	-0.594852	0.430823	0.679916	1.15368	-0.229956	0.68646	2.07009	1.36499	2.14438
Cthe_0185	f	221399	224245	cell wall hydrolase/autolysin	Cellular Processes	9	0.0540169	0.0540169	0.210047	0.828557	13.8431	13.9203	14.0766	13.9606	14.0156	13.8493	14.6283	15.0513	14.387	14.756	-0.943608	-0.764063	-0.400511	-0.670394	-0.542434	-0.92934	0.882779	1.86651	0.321393	1.17967	-0.077192	-0.233495	-0.117463	-0.785222	-0.156303	-0.0952856	-1.13097	0.22736	-0.0550145	0.111329	-0.426401	0.166343	-0.740386	-0.422937	0.241357	0.295295	-0.369	-1.05496	-1.17568
Cthe_0190	f	228556	230358	proteinase inhibitor I4 serpin	Cellular Processes	9	0.100787	0.100787	0.707591	0.905042	10.2368	10.4519	10.4983	10.1815	10.2606	10.3716	11.6564	12.3858	11.581	11.7907	-0.861212	-0.5983	-0.541547	-0.928764	-0.83207	-0.696398	0.873678	1.76517	0.781583	1.03786	-0.215131	-0.26157	0.0552753	-1.4196	-0.0464389	0.191286	-1.93394	0.126708	-0.0791212	-0.190137	-1.39952	-0.111016	-1.5301	-0.729475	0.0753579	0.595131	-0.209702	-1.16081	-1.19878
Cthe_0191	f	230789	232588	proteinase inhibitor I4 serpin	Cellular Processes	9	0.0907657	0.0907657	2.28035	0.973464	8.80415	8.91889	8.97908	9.20049	9.07834	9.11616	12.0987	12.2879	11.8394	11.6459	-0.906291	-0.831628	-0.792459	-0.648384	-0.727865	-0.70326	1.23754	1.36066	1.06881	0.942879	-0.114739	-0.174931	-0.39634	-3.29454	-0.0601919	-0.159457	-3.36901	-0.137077	0.122143	0.0843311	-2.6389	-0.0378123	-2.56752	-0.189208	0.259303	0.64203	0.193519	-1.08278	-1.12891
Cthe_0194	f	235814	236197	hypothetical protein	Hypothetical	13	0.279442	0.279442	0.483732	0.61488	11.3296	11.1116	12.0982	11.9692	10.9585	11.4438	11.0568	11.4711	10.8098	12.5047	-0.264534	-0.66023	1.13074	0.896551	-0.938178	-0.057169	-0.759863	-0.00768227	-1.20813	1.86849	0.21798	-0.768625	-0.639615	0.272866	-0.986605	0.153115	-0.359474	0.654392	1.01071	0.525383	1.15942	-0.485328	-1.54613	-0.414359	0.24694	-1.03354	-1.69484	1.1631	-1.70364
Cthe_0195	f	236620	236913	Sigma-70 region 4 type 2	General function prediction only	11	0.352983	0.352983	0.57225	0.588777	11.1519	10.8482	11.7285	11.8115	10.7691	11.2902	10.4626	11.3541	10.3264	12.078	-0.0516516	-0.571507	0.935384	1.07753	-0.70691	0.18515	-1.23151	0.29455	-1.46467	1.53364	0.303689	-0.576606	-0.659644	0.689249	-0.880294	0.0790998	-0.505932	0.438271	1.04243	0.521309	1.4851	-0.521123	-1.30888	-0.891493	0.136208	-0.723851	-1.75155	1.2343	-1.49134
Cthe_0196	r	239164	237071	glutamine synthetase catalytic region	General function prediction only	11	0.0940615	0.0940615	0.489312	0.871845	13.1669	13.203	14.4552	13.5739	13.5959	13.9037	12.3856	12.3863	12.8258	13.0131	-0.128547	-0.0733296	1.84299	0.494274	0.527915	0.99893	-1.3243	-1.32323	-0.65069	-0.36401	-0.0360806	-1.28827	-0.406971	0.781346	-1.25219	-0.392872	0.816725	0.551537	-0.0219822	-0.329759	0.748156	-0.307776	0.582813	-0.00070108	-0.44016	-0.626785	-0.187326	-1.02532	-2.44234
Cthe_0213	f	260094	260867	protein of unknown function DUF975	General function prediction only	11	0.117642	0.117642	0.477099	0.835615	11.978	11.776	11.1871	12.4866	11.8996	11.9694	12.2032	11.3898	12.4267	10.3966	0.326745	0.00739661	-0.923363	1.13055	0.202858	0.313058	0.682668	-0.603014	1.03582	-2.17272	0.202053	0.790948	-0.508569	-0.225194	0.588895	-0.123669	0.386209	-0.782288	0.586953	0.517229	0.0599341	-0.0697241	1.50304	0.813456	-0.223441	0.993157	2.03005	1.15033	1.73021
Cthe_0215	f	262400	264787	Phenylalanyl-tRNA synthetase beta chain	Translation, ribosomal structure and biogenesis	7	0.0848969	0.0848969	0.156775	0.638987	15.0054	14.8867	15.1489	14.5901	14.3114	14.8047	15.22	15.0902	14.8638	15.3996	0.231398	-0.143098	0.684221	-1.07898	-1.95836	-0.402066	0.908506	0.498732	-0.215556	1.4752	0.118694	-0.14352	0.415318	-0.214606	-0.262214	0.575336	-0.203424	0.344292	0.278712	-0.214545	-0.273658	-0.493257	-1.08825	0.129876	0.356265	-0.309487	-0.535876	1.08575	-1.1046
Cthe_0218	r	267724	266918	metallophosphoesterase	General function prediction only	11	0.150039	0.150039	0.621062	0.838944	11.616	10.9077	10.1208	11.7248	11.21	11.1166	11.4522	10.9699	11.9359	9.58013	0.756561	-0.213138	-1.29054	0.905493	0.200713	0.0727781	0.532377	-0.128055	1.19463	-2.03082	0.708247	1.49515	-0.108776	0.163739	0.786907	-0.302268	-0.0621431	-0.995734	0.514755	0.608196	-0.211179	0.0934409	1.62986	0.482365	-0.483694	1.38974	2.3558	1.63382	2.81894
Cthe_0221	f	271287	271631	hypothetical protein	Hypothetical	13	0.132321	0.132321	0.240768	0.633614	8.40658	7.86169	8.2582	8.97788	7.92117	8.07111	8.47843	7.88537	8.39789	8.91263	0.22321	-1.136	-0.146921	1.64831	-0.987632	-0.613601	0.402451	-1.07693	0.201549	1.48556	0.544886	0.14838	-0.571302	-0.0718551	-0.396506	-0.0594777	-0.0236805	0.187085	1.05671	0.906767	0.579986	-0.149943	-0.991465	0.593061	0.0805388	-1.02726	-0.51474	1.45891	1.10832
Cthe_0222	f	271655	271903	hypothetical protein	Hypothetical	13	0.236805	0.236805	0.423042	0.626821	7.7322	7.23538	7.9153	8.6406	7.39346	7.77171	8.32147	7.59174	7.84082	8.90884	-0.379562	-1.3087	-0.0371231	1.31931	-1.01306	-0.305671	0.722483	-0.642241	-0.176425	1.82098	0.496815	-0.183105	-0.908399	-0.589271	-0.67992	-0.15808	-0.356359	0.143594	1.24713	0.868889	0.799781	-0.378246	-1.51538	0.729728	0.480653	-1.3171	-1.06803	1.41109	-1.13532
Cthe_0224							0.344775	0.344775	0.955978	0.759565	4.88149	5.63371	6.4685	6.22941	5.57126	5.79118	7.01334	6.40252	6.92445	8.09397	-1.5647	-0.735537	0.184653	-0.0788919	-0.804374	-0.561953	0.785234	0.111923	0.687243	1.9764	-0.752212	-1.58701	-1.34792	-2.13185	-0.834794	0.0624494	-0.768813	0.677319	0.658156	0.438232	-0.695036	-0.219924	-2.52271	0.610826	0.0888968	-1.69145	-1.16952	-1.68437	-3.00425
Cthe_0225							0.288949	0.288949	0.915916	0.789683	5.73042	6.32584	6.62641	6.59726	6.35473	6.38546	7.87331	7.21601	7.39625	8.75237	-1.34169	-0.673392	-0.33604	-0.36876	-0.640971	-0.60648	1.06347	0.325727	0.528017	2.05012	-0.595421	-0.895987	-0.866836	-2.14289	-0.300566	-0.0288857	-0.890172	0.24095	0.242529	0.211798	-0.798988	-0.0307304	-2.39764	0.657295	0.477064	-1.53636	-1.35613	-1.51091	-1.86088
Cthe_0226	f	274308	274715	hypothetical protein	Hypothetical	13	0.468357	0.468357	0.951099	0.671708	8.89574	8.47406	9.32891	9.56491	8.82512	8.79277	9.91688	9.82307	8.89065	11.2921	-0.58753	-1.09868	-0.0624443	0.223639	-0.673133	-0.712349	0.650296	0.536572	-0.593695	2.31732	0.421672	-0.433171	-0.669176	-1.02115	-0.854843	-0.351053	-1.349	0.53614	0.739794	0.772145	0.674261	0.0323507	-2.46698	0.0938172	1.02623	-1.46904	-2.40145	1.33948	-1.3502
Cthe_0230	f	277207	278913	hypothetical protein	Hypothetical	13	0.0407128	0.0407128	0.148999	0.817838	14.0169	14.0364	13.5399	14.1676	14.216	13.8761	13.9839	13.6831	14.2271	13.114	0.372301	0.427738	-0.985335	0.801202	0.939052	-0.0284917	0.278363	-0.577943	0.970675	-2.19756	-0.0194764	0.476976	-0.150685	0.0330032	0.496452	-0.179639	0.353324	-0.336166	-0.0484305	0.291495	-0.0595406	0.339925	1.10198	0.300844	-0.243229	0.569018	1.11309	-1.01359	1.39182
Cthe_0231	f	278910	280247	Radical SAM domain protein	General function prediction only	11	0.056396	0.056396	0.135431	0.722387	13.2336	13.5309	13.2115	13.3997	13.6844	13.378	13.2531	13.3253	13.3524	12.4819	-0.16269	0.776395	-0.232444	0.362184	1.26141	0.293592	-0.101131	0.127151	0.212583	-2.53705	-0.29729	0.0220824	-0.166162	-0.0194879	0.319372	-0.153542	0.205534	-0.166529	-0.28467	0.0217145	0.0473599	0.306385	1.20249	-0.0722682	-0.0993137	0.843416	0.870462	-1.22883	1.01542
Cthe_0235	f	285049	285279	glutaredoxin-like protein, YruB-family	Cellular Processes	9	0.0920545	0.0920545	0.401583	0.847181	13.6931	13.8115	13.0321	13.7994	13.6187	13.6471	14.761	13.8775	14.5391	12.8271	-0.115749	0.0870957	-1.24858	0.0664379	-0.243246	-0.194676	1.71437	0.200222	1.33404	-1.59992	-0.118361	0.661016	-0.106307	-1.06789	0.779377	0.192756	-0.06601	-0.614962	0.180702	0.152361	-0.739654	-0.028341	0.791625	0.883516	0.221927	1.05039	1.71198	-1.0855	1.5812
Cthe_0236	f	285730	286860	aldo/keto reductase	General function prediction only	11	0.334245	0.334245	0.443698	0.497789	16.0243	16.4894	16.2119	16.0711	16.5586	16.416	16.5448	15.6288	16.3758	15.0647	-0.24039	0.738089	0.154218	-0.141882	0.883691	0.583666	0.854634	-1.0723	0.499157	-2.25889	-0.465148	-0.187588	-0.0468283	-0.520551	0.27756	-0.0692162	0.86062	-0.204151	-0.487536	-0.344911	-0.304737	0.142625	1.49392	0.916022	0.168986	0.56408	1.31112	-1.38046	-1.13886
Cthe_0237	r	287217	286825	transcriptional regulator domain-containing protein	Signal transduction mechanisms	15	1.63744	1.63744	2.97242	0.632749	10.9203	12.3453	11.7022	10.8451	11.7805	12.4321	11.4557	9.72601	11.8203	7.8289	-0.118634	0.903904	0.442431	-0.172598	0.498605	0.966123	0.265552	-0.975618	0.52714	-2.3369	-1.42503	-0.78191	0.0752039	-0.535408	0.643118	0.564832	2.61933	-0.729826	-0.935399	-1.58694	-0.975166	-0.651541	3.95161	1.72971	-0.364554	1.89711	3.99138	-2.6852	-1.71941
Cthe_0240	f	290782	291564	VTC domain-containing protein	General function prediction only	11	0.412672	0.412672	0.674385	0.592051	11.5593	11.7455	11.8739	12.3912	12.564	12.7422	13.5562	12.3813	13.4093	12.0487	-1.29724	-1.01894	-0.827072	-0.0536958	0.204611	0.470891	1.68773	-0.0686023	1.46805	-0.565742	-0.186181	-0.314539	-0.831921	-1.99692	-0.128357	-0.818545	-0.635767	-0.868326	-0.172805	-0.350944	-1.01804	-0.178139	0.51536	1.17497	0.146963	0.332582	1.36059	-1.13775	-1.24361
Cthe_0241	f	291528	292202	hypothetical protein	Hypothetical	13	0.371243	0.371243	0.703303	0.648096	11.6346	11.8283	11.6302	12.3534	12.5977	12.7187	13.5287	12.4321	13.5973	12.0514	-1.13967	-0.864578	-1.14589	-0.119035	0.227776	0.399684	1.54967	-0.00730205	1.64717	-0.547817	-0.193747	0.00438389	-0.718832	-1.8941	0.198131	-0.769344	-0.603779	-1.08855	-0.244259	-0.365334	-1.24394	-0.121075	0.54625	1.09657	-0.0686691	0.380685	1.54593	-1.14373	1.00304
Cthe_0242	r	293147	292248	Uncharacterised conserved protein UCP018688	Hypothetical	13	0.124608	0.124608	0.32183	0.741876	12.872	12.2587	12.9279	13.7365	12.4883	12.4131	12.7011	11.9408	13.1155	12.7963	0.295268	-0.936949	0.40756	2.03207	-0.475601	-0.626565	-0.0479677	-1.57557	0.784543	0.143214	0.613328	-0.0558922	-0.864481	0.170843	-0.66922	-0.229633	0.317871	0.514728	1.24818	1.32332	0.620948	0.0751414	-0.308011	0.760355	-0.414376	-0.855514	0.319217	1.52978	-1.0395
Cthe_0246	f	297573	300035	Carbohydrate binding family 6	General function prediction only	11	0.252567	0.252567	1.4117	0.880727	11.5266	11.3802	10.8148	10.7299	10.4429	10.6329	10.3587	13.4384	9.67191	12.5495	0.332605	0.20171	-0.303788	-0.379743	-0.636331	-0.466434	-0.711625	2.04208	-1.32573	1.24725	0.146392	0.711738	0.796685	1.16786	0.565346	0.93726	-2.05826	0.181902	0.286967	0.0969547	1.05799	-0.190012	-2.10659	-3.07973	0.686811	0.888934	-2.87761	1.1068	1.63778
Cthe_0247	f	300315	302120	DNA mismatch repair protein MutS domain protein	Chromatin structure and dynamics, DNA replication, recombination and repair	2	0.0765599	0.0765599	0.305858	0.833125	10.9056	10.9013	10.3253	11.472	11.2784	10.9462	11.7437	11.0979	12.0958	10.7947	-0.491362	-0.49984	-1.62968	0.619692	0.239823	-0.411661	1.15268	-0.114124	1.8433	-0.70882	0.00432164	0.580303	-0.566403	-0.838112	0.575981	-0.377071	-0.196634	-0.620934	0.193653	0.525772	-0.62378	0.332119	0.483608	0.6458	-0.352071	0.30317	1.30104	1.003	1.49516
Cthe_0250	f	305803	306993	protein of unknown function UPF0027	Hypothetical	13	0.0880129	0.0880129	0.201428	0.708704	11.9897	12.3243	12.5078	11.6755	12.0773	12.2055	12.1608	12.5721	11.9769	13.0388	-0.689801	0.187134	0.668203	-1.51329	-0.460192	-0.124081	-0.241365	0.83681	-0.723419	2.06	-0.334566	-0.518102	0.314175	-0.171086	-0.183536	0.246966	-0.247862	0.30227	-0.401775	-0.530007	-0.301349	-0.128232	-0.961497	-0.411342	0.183912	-0.466668	-1.06192	-1.261	-1.43207
Cthe_0256	f	313876	316014	ATP-binding region ATPase domain protein	Transcription, RNA processing and modification	6	0.0735872	0.0735872	0.46072	0.893519	9.28943	9.1912	9.69491	9.25482	9.11374	9.46932	10.086	10.8919	9.83191	10.8587	-0.726763	-0.875877	-0.111243	-0.779306	-0.993465	-0.453688	0.48242	1.70583	0.0967317	1.65536	0.0982293	-0.405475	0.0346134	-0.796553	-0.503704	0.0774618	-1.70071	0.225586	0.141078	-0.214502	-0.577093	-0.35558	-1.74492	-0.805926	0.254073	0.0332503	-1.02675	1.07046	-1.32453
Cthe_0257	f	316137	317189	twitching motility protein	Cellular Processes	9	0.296422	0.296422	0.880506	0.775567	6.67642	6.82856	6.98636	5.9033	6.71184	6.72741	7.77098	8.47271	7.22897	8.51816	-0.605718	-0.423613	-0.234733	-1.5311	-0.563315	-0.544679	0.704414	1.54435	0.0556578	1.59874	-0.152141	-0.309943	0.773121	-1.09456	-0.157802	0.116715	-1.64415	0.258947	-0.808547	-0.824117	-1.32567	-0.01557	-1.80631	-0.701729	0.54201	-0.0454489	-1.28919	-1.11122	-1.23966
Cthe_0261	f	321846	322499	HAD-superfamily hydrolase, subfamily IA, variant 1	General function prediction only	11	0.0316841	0.0316841	0.228505	0.907561	10.7354	10.4596	9.85296	10.878	10.8392	10.5005	10.4535	9.78734	10.5079	9.56248	0.81775	0.220578	-1.09271	1.1265	1.04245	0.309152	0.207427	-1.23478	0.325214	-1.72159	0.275836	0.88245	-0.142613	0.281911	0.606613	-0.379627	0.672236	-0.647526	0.0388226	0.377537	0.370118	0.338714	1.27672	0.666161	-0.0544065	0.224858	0.945426	1.2107	1.8435
Cthe_0262	f	322558	323853	Gamma-glutamyl phosphate reductase	Amino acid transport and metabolism	10	0.0632699	0.0632699	0.281064	0.849928	14.7311	14.7316	13.9633	14.7309	14.8879	14.5302	14.73	14.1415	14.8974	13.3745	0.524504	0.525557	-1.02901	0.524279	0.841927	0.118035	0.52245	-0.668424	0.861211	-2.22053	-0.000520439	0.767735	0.000111254	0.00101521	0.768255	-0.156348	0.590058	-0.56686	-0.15698	0.200763	-0.16651	0.357743	1.51345	0.588522	-0.167414	0.767042	1.52298	-1.00036	1.70259
Cthe_0264	f	324591	325016	hypothetical protein	Hypothetical	13	0.0861618	0.0861618	0.685634	0.916222	6.63484	6.13674	5.53883	6.59035	6.55297	6.21279	8.39252	6.69314	7.60892	6.33922	-0.0440208	-0.667029	-1.41488	-0.0996677	-0.146424	-0.571908	2.15445	0.0289082	1.17434	-0.413772	0.498095	1.096	0.0444896	-1.75768	0.597908	-0.416224	-0.556402	-0.673957	0.0373815	0.377556	-1.01857	0.340175	0.213745	1.69937	0.783598	0.353922	1.2697	1.41235	2.13762
Cthe_0265	f	325267	326388	aminotransferase class V	Amino acid transport and metabolism	10	0.0414122	0.0414122	1.74784	0.984204	14.9041	14.8403	14.0494	14.721	14.8287	14.5549	14.6418	12.1613	14.7793	11.076	0.6371	0.589198	-0.00471033	0.49965	0.580518	0.374919	0.440168	-1.42261	0.543374	-2.23761	0.0637867	0.854649	0.183031	0.262238	0.790862	0.0115587	2.67896	-0.505523	-0.107685	0.166095	-0.0582237	0.273781	3.75268	2.48051	-0.137431	1.08528	3.70322	1.04521	1.80832
Cthe_0266	f	326614	328101	chemotaxis sensory transducer	Cellular Processes	9	0.0843402	0.0843402	0.624126	0.909911	14.2891	14.2789	14.2089	14.5499	14.2602	14.0524	14.4016	12.9218	14.5418	12.2714	0.410626	0.39719	0.304946	0.754466	0.372656	0.0985748	0.558984	-1.39186	0.743821	-2.2494	0.0101913	0.0801602	-0.260809	-0.112533	0.0699689	0.0186097	1.35703	0.156536	0.28961	0.497506	0.00807439	0.207895	1.98888	1.47975	-0.140202	0.650463	2.27042	1.00709	1.05714
Cthe_0267	r	330229	328214	type 3a cellulose-binding domain protein	General function prediction only	11	0.117023	0.117023	0.3957	0.802842	11.1898	11.1871	12.4435	11.294	11.5246	11.7726	11.6533	12.0621	11.7225	13.0356	-1.01753	-1.02197	1.11315	-0.840393	-0.448428	-0.0270375	-0.229865	0.464976	-0.112188	2.11929	0.00261171	-1.25378	-0.104237	-0.463497	-1.2564	-0.337497	-0.874981	0.670935	-0.230648	-0.478611	-0.428505	-0.247963	-1.51095	-0.408873	-0.0692457	-0.973463	-1.31309	1.00181	-2.38466
Cthe_0269	f	331571	333004	glycoside hydrolase family 8	Carbohydrate transport and metabolism	4	0.017289	0.017289	0.9086	0.987315	14.6162	14.7184	14.8873	14.2189	14.4211	14.8009	16.4762	16.6256	16.4986	16.117	-0.747278	-0.641506	-0.46662	-1.15859	-0.949298	-0.556096	1.17833	1.33302	1.20156	0.806483	-0.102166	-0.271089	0.397291	-1.85995	-0.168922	0.297298	-1.9072	0.0864251	-0.20216	-0.581955	-2.27968	-0.379795	-1.69592	-0.149413	-0.0224403	0.508582	0.381609	-1.07338	-1.20672
Cthe_0270	f	333151	334605	glycoside hydrolase family 18	Carbohydrate transport and metabolism	4	0.0362175	0.0362175	0.779408	0.969021	11.6491	11.9037	12.6772	11.0483	11.4241	11.9236	12.7684	13.4758	12.5959	13.7625	-0.762846	-0.47458	0.401123	-1.44296	-1.01749	-0.451983	0.504419	1.30528	0.309172	1.62986	-0.254616	-1.0281	0.600725	-1.11934	-0.773482	0.479535	-1.5721	0.753523	-0.375807	-0.875301	-1.54761	-0.499494	-2.33832	-0.707381	0.172455	-0.286689	-1.16652	-1.19302	-2.03933
Cthe_0271	f	334821	335747	type 3a cellulose-binding domain protein	General function prediction only	11	0.0322947	0.0322947	0.220875	0.902525	13.342	13.3337	13.8546	13.4923	13.4751	13.3189	14.1899	13.9568	14.2737	14.6226	-0.956795	-0.974733	0.1479	-0.632957	-0.669922	-1.00659	0.870482	0.368245	1.05112	1.80325	0.00832294	-0.512563	-0.150257	-0.847831	-0.520886	-0.141428	-0.623123	0.535667	0.0171512	0.173361	-0.781387	0.156209	-1.14752	0.233031	-0.0838127	-0.665822	-0.348979	1.00579	-1.42658
Cthe_0272	r	337031	335877	peptidase S11 D-alanyl-D-alanine carboxypeptidase 1	Cellular Processes	9	0.0854227	0.0854227	0.437661	0.86988	10.1472	9.94134	10.4016	10.4492	9.99075	10.0051	10.5546	11.4542	10.7893	11.8028	-0.640853	-0.965573	-0.239668	-0.16473	-0.887661	-0.865018	0.00152441	1.42031	0.371704	1.96996	0.205906	-0.254392	-0.30191	-0.407333	-0.460298	-0.0494042	-1.51289	0.396535	0.458412	0.444054	-0.340154	-0.014358	-1.81203	-0.899655	-0.234732	-0.348536	-1.01346	1.15341	-1.19283
Cthe_0273	r	338777	337173	diguanylate cyclase	Signal transduction mechanisms	15	0.0511817	0.0511817	0.720117	0.952617	11.934	11.9824	12.2138	12.1927	11.7426	11.8588	13.1449	13.7999	13.3812	13.9093	-0.803472	-0.746428	-0.473796	-0.498719	-1.02905	-0.892134	0.623224	1.39493	0.901587	1.52386	-0.048416	-0.279812	-0.258659	-1.21091	-0.231396	0.239874	-1.81747	0.355064	0.450117	0.333911	-1.18851	-0.116206	-2.16677	-0.654985	-0.236261	-0.109425	-0.528149	-1.03413	-1.21404
Cthe_0274	r	340710	339019	glycoside hydrolase family 9	General function prediction only	11	0.0356033	0.0356033	1.11425	0.978698	11.6006	11.9668	12.743	11.328	11.7269	12.0627	12.5945	14.1755	12.6598	14.5253	-0.878935	-0.535737	0.191888	-1.13444	-0.760555	-0.445817	0.0526885	1.53458	0.113854	1.86248	-0.366144	-1.14242	0.272589	-0.99391	-0.776273	0.23985	-2.20873	0.680342	-0.398883	-0.734664	-1.33175	-0.335781	-2.7984	-1.58097	-0.0652546	-0.349822	-1.86553	-1.2889	-2.20751
Cthe_0275	f	341280	343715	glycosyltransferase 36	Carbohydrate transport and metabolism	4	0.192629	0.192629	0.413179	0.689192	16.3244	16.4114	16.3614	15.9555	15.732	15.9965	14.752	15.7569	14.9933	15.8543	0.918272	1.0746	0.984659	0.254822	-0.146977	0.328677	-1.90926	-0.102317	-1.47541	0.0729273	-0.0869397	-0.0369191	0.368958	1.57245	0.0500206	0.679347	0.65451	0.364805	0.223449	-0.041072	0.962215	-0.264521	-0.122294	-1.00488	-0.241276	-0.0974571	-0.86106	-1.06211	-1.02592
Cthe_0276	f	343980	344939	D-isomer specific 2-hydroxyacid dehydrogenase NAD-binding	Energy production and conversion	3	0.241911	0.241911	0.441365	0.634602	11.7181	11.9896	11.5062	11.2475	11.3495	11.4192	10.3696	11.8506	10.4105	11.5559	0.684666	1.17846	0.299195	-0.171239	0.0142458	0.141042	-1.76805	0.925715	-1.69373	0.389699	-0.271484	0.21193	0.470572	1.34849	0.483414	0.640078	0.138957	0.0869517	-0.101979	-0.171691	0.837061	-0.069712	-0.206422	-1.48102	-0.0408555	0.294699	-1.14546	-1.20705	1.15824
Cthe_0281	f	347719	347970	hypothetical protein	Hypothetical	13	0.195941	0.195941	0.769169	0.830171	6.05452	6.54273	6.90685	6.38563	6.26911	6.51546	4.86976	5.15609	5.89667	4.45746	0.184187	0.787314	1.23715	0.593234	0.449298	0.753626	-1.27945	-0.925726	-0.0108159	-1.78881	-0.488207	-0.85233	-0.331107	1.18476	-0.364123	0.273611	1.38664	0.391392	0.116511	-0.129831	0.488955	-0.246341	1.81166	-0.28633	-1.02691	0.698632	1.43922	-1.4027	-1.80541
Cthe_0285	f	352376	353584	isocitrate dehydrogenase, NADP-dependent	Energy production and conversion	3	0.0453771	0.0453771	0.342378	0.911643	16.052	15.7415	15.0675	16.0289	15.8893	15.615	15.747	15.1654	15.9989	14.2656	0.870709	0.324458	-0.86143	0.830069	0.584388	0.101859	0.334052	-0.689171	0.777273	-2.27221	0.310484	0.984532	0.0230994	0.305031	0.674048	-0.147742	0.576137	-0.547524	0.139643	0.413908	0.0300092	0.274265	1.62366	0.58159	-0.251922	0.899783	1.7333	1.24012	1.97867
Cthe_0286	f	353826	355100	ATP-binding region ATPase domain protein	Signal transduction mechanisms	15	0.0928789	0.0928789	0.356709	0.826415	12.3062	12.4653	12.9388	12.3244	12.7096	12.7449	11.6935	11.3953	11.5718	11.7681	0.209449	0.500822	1.36782	0.24276	0.948238	1.01288	-0.912387	-1.45848	-1.13528	-0.775815	-0.159124	-0.632604	-0.0181915	0.612655	-0.473481	-0.244342	1.07001	0.193836	-0.385274	-0.420576	0.752574	-0.0353028	0.941535	0.298231	0.121727	-0.372815	-0.196312	-1.11661	-1.55036
Cthe_0287	f	355145	358627	ATP-binding region ATPase domain protein	Signal transduction mechanisms	15	0.0770654	0.0770654	0.516166	0.900464	14.1035	14.4496	15.1926	13.6614	14.2567	14.3372	13.0399	13.3061	13.0675	13.5365	0.301226	0.801512	1.87562	-0.337857	0.52272	0.639081	-1.23625	-0.851446	-1.19632	-0.518284	-0.346085	-1.08913	0.442102	1.06359	-0.743042	0.192861	1.14348	0.855408	-0.595326	-0.675822	0.593863	-0.0804955	0.720141	-0.2662	-0.027626	-0.230474	-0.469048	-1.27111	-2.12745
Cthe_0290	f	362395	363681	homoserine dehydrogenase	Amino acid transport and metabolism	10	0.0928366	0.0928366	0.232258	0.733524	15.1846	15.4061	14.8066	14.7935	15.2272	15.3333	14.913	14.449	14.8398	14.0076	0.67275	1.18922	-0.208633	-0.239228	0.772146	1.0194	0.0394569	-1.04235	-0.131105	-2.07166	-0.221497	0.377996	0.391117	0.271599	0.599493	0.178869	0.957046	-0.526664	-0.433745	-0.539785	-0.0463705	-0.106039	1.21962	0.46395	0.0731483	0.44144	0.832242	-1.16594	1.29954
Cthe_0291	r	366015	363973	hypothetical protein	Hypothetical	13	0.210445	0.210445	0.517675	0.728987	11.2481	11.3708	12.2432	10.5651	11.0219	11.8757	11.2493	11.4894	11.1275	12.6598	-0.384317	-0.185282	1.22961	-1.49224	-0.751296	0.633512	-0.382351	0.00697827	-0.580067	1.90545	-0.122711	-0.995026	0.683063	-0.00121232	-0.872316	0.348962	-0.118533	0.367508	-0.456811	-1.31058	-0.562378	-0.85377	-1.63796	-0.240032	0.121897	-1.17046	-1.53239	-1.08878	-1.99312
Cthe_0299	f	374726	376096	MATE efflux family protein	Cellular Processes	9	0.0343868	0.0343868	0.359297	0.936196	14.0236	13.9576	13.0699	14.3586	14.3524	13.9861	14.2672	13.698	14.546	12.7551	0.210415	0.0967367	-1.43231	0.787356	0.776754	0.145833	0.629913	-0.350359	1.11011	-1.97444	0.0660004	0.95375	-0.334966	-0.243556	0.88775	-0.394811	0.259579	-0.916255	0.00615505	0.372461	-0.187386	0.366306	1.59732	0.569135	-0.278795	0.942926	1.79086	1.04681	1.9369
Cthe_0300	r	376813	376196	Sporulation uncharacterized protein YkwD	Hypothetical	13	0.240447	0.240447	0.530631	0.697911	5.91928	6.13674	5.96907	5.95444	6.03908	5.89619	6.65812	7.37879	6.76638	7.50892	-0.812846	-0.461721	-0.732453	-0.756074	-0.619418	-0.850122	0.380119	1.54374	0.554918	1.75385	-0.217463	-0.04979	-0.0351608	-0.738842	0.167673	0.0976669	-1.24205	0.0728762	-0.0846353	0.058247	-0.81194	0.142882	-1.46984	-0.720671	-0.108259	-0.130128	-0.74254	-1.16269	-1.03511
Cthe_0301	f	376994	377749	protein of unknown function DUF1212	Hypothetical	13	0.111309	0.111309	0.214483	0.654023	7.93945	8.63031	8.56655	8.11818	8.74221	8.32523	7.71991	8.45833	7.9004	7.6938	-0.698102	1.08827	0.923388	-0.235959	1.37761	0.2994	-1.26578	0.643558	-0.799096	-1.33329	-0.690859	-0.627094	-0.178729	0.219542	0.0637656	-0.111899	0.171987	0.24132	-0.624029	-0.207044	0.217787	0.416985	1.04841	-0.738414	-0.180484	0.764523	0.206593	-1.61424	-1.54445
Cthe_0302	f	377769	378209	hypothetical protein	Hypothetical	13	0.127091	0.127091	0.224168	0.622035	7.43314	7.99655	7.87914	7.37678	8.02939	7.77606	6.92574	7.97565	7.25197	7.3304	-0.429506	1.04295	0.736085	-0.57679	1.12877	0.466714	-1.75556	0.988315	-0.902987	-0.697993	-0.563417	-0.445999	0.0563565	0.507398	0.117418	-0.0328384	0.020905	0.103072	-0.652612	-0.399284	0.124815	0.253328	0.698989	-1.04991	-0.326226	0.645246	-0.0784383	-1.47777	-1.36226
Cthe_0303	r	378982	378536	hypothetical protein	Hypothetical	13	0.215498	0.215498	1.10123	0.869541	10.3357	10.4048	11.6026	10.8372	10.24	10.0947	11.3688	12.288	11.4999	13.1945	-0.846455	-0.777776	0.41382	-0.347607	-0.941662	-1.08617	0.181179	1.09565	0.311614	1.99741	-0.0690405	-1.2669	-0.501472	-1.03304	-1.19786	0.164749	-1.88328	1.50788	0.59718	0.742446	-0.662689	0.145266	-2.95453	-0.919278	-0.131121	-0.906504	-1.69466	-1.04902	-2.40645
Cthe_0306	f	382797	384980	DNA gyrase/topoisomerase IV subunit A	Chromatin structure and dynamics, DNA replication, recombination and repair	2	0.0821716	0.0821716	0.331309	0.834653	11.5567	12.1327	12.527	11.5796	12.0282	12.2231	12.1334	12.9904	11.9256	13.2074	-1.2415	-0.180115	0.546611	-1.19921	-0.372697	-0.0134857	-0.178796	1.40046	-0.561678	1.80042	-0.575974	-0.970339	-0.0229505	-0.57669	-0.394366	0.104506	-0.857713	0.303942	-0.448517	-0.643446	-0.345964	-0.19493	-1.17927	-0.856996	0.207775	-0.217046	-1.28182	-1.49068	-1.9593
Cthe_0307	f	385137	385514	hypothetical protein	Hypothetical	13	0.0872028	0.0872028	0.650843	0.910677	14.4182	14.1684	12.4562	14.7466	14.1777	13.7087	14.4637	14.3867	14.6542	12.837	0.537411	0.215088	-1.9943	0.961067	0.227056	-0.378109	0.596071	0.496756	0.841864	-1.50291	0.249798	1.96205	-0.32833	-0.0454614	1.71226	-0.0092757	-0.218291	-1.25253	0.568852	1.03785	0.0923811	0.468998	1.34071	0.0769685	-0.190487	1.54972	1.81718	1.18904	3.89616
Cthe_0308	f	385518	385856	hypothetical protein	Hypothetical	13	0.13497	0.13497	0.875759	0.897255	14.2902	14.048	12.2147	14.6141	13.9706	13.4246	14.0407	14.0043	14.3726	11.9913	0.661257	0.391238	-1.6527	1.02233	0.304904	-0.303798	0.383018	0.342496	0.753042	-1.90178	0.242198	2.07554	-0.323866	0.249571	1.83335	0.0774387	0.0437197	-1.20992	0.643503	1.18949	0.241538	0.545985	1.97932	0.0363468	-0.331899	2.01304	2.38128	1.18279	4.21504
Cthe_0313	f	395407	396438	hypothetical protein	Hypothetical	13	0.0391336	0.0391336	0.297097	0.912187	9.59613	9.72338	10.2635	9.7946	9.79914	9.96922	10.8076	10.3224	10.7664	11.198	-1.15299	-0.91931	0.0725246	-0.788549	-0.780211	-0.4679	1.0715	0.180705	0.995854	1.78837	-0.127257	-0.6674	-0.198468	-1.21143	-0.540143	-0.0757521	-0.599057	0.29431	-0.00454114	-0.174622	-0.971768	-0.170081	-1.39882	0.485118	0.0411965	-0.875518	-0.431596	-1.09222	-1.58821
Cthe_0314	f	396564	397742	Glycosyltransferase 28 domain	Carbohydrate transport and metabolism	4	0.0395687	0.0395687	0.221519	0.880917	9.50234	9.46029	10.0855	9.97292	9.74096	9.82338	10.463	10.4452	10.3995	10.9299	-1.22583	-1.31472	0.00667555	-0.231206	-0.721483	-0.547276	0.804751	0.76699	0.670502	1.7916	0.0420564	-0.583118	-0.470573	-0.9607	-0.625174	-0.280671	-0.984891	0.262083	0.231958	0.149538	-0.426612	-0.08242	-1.18898	0.0178652	0.0635152	-0.484758	-0.530408	1.02958	-1.49808
Cthe_0315	f	397923	398672	RNA polymerase sigma-I factor	Transcription, RNA processing and modification	6	0.170858	0.170858	0.625586	0.817922	6.75769	6.52555	7.6996	6.97016	6.78888	6.9684	7.88954	8.3284	7.45457	8.78951	-0.88101	-1.19111	0.377191	-0.597203	-0.839345	-0.599542	0.630911	1.21714	0.0498772	1.83309	0.232147	-0.941907	-0.212462	-1.13184	-1.17405	-0.263338	-1.80285	0.731196	0.181271	0.00175126	-0.484413	-0.17952	-2.00062	-0.43886	0.43497	-0.461109	-1.33494	1.17458	-1.92107
Cthe_0317	r	401376	400705	hypothetical protein	Hypothetical	13	0.258653	0.258653	1.18502	0.854488	10.9741	10.0657	8.78929	11.2799	10.1793	10.0432	11.7952	11.2887	12.2297	10.2318	0.282175	-0.612874	-1.87045	0.583508	-0.50093	-0.635043	1.09125	0.592176	1.5193	-0.449124	0.908422	2.18478	-0.305835	-0.821168	1.27636	-0.113617	-1.22306	-1.25386	1.10064	1.23676	-0.949778	0.136117	-0.0525795	0.506535	-0.434445	1.05686	1.99784	1.87699	4.54658
Cthe_0318	r	402210	401518	ErfK/YbiS/YcfS/YnhG family protein	Hypothetical	13	0.346295	0.346295	0.781558	0.716427	2.90692	1.68933	3.0076	2.28225	2.44607	2.71717	4.17749	3.25903	4.07497	3.11572	-0.0795888	-1.67521	0.052348	-0.898211	-0.683524	-0.32826	1.58546	0.381846	1.45111	0.194033	1.21759	-0.100678	0.624675	-1.27056	-1.31827	-0.756737	-1.5697	0.290434	-0.163823	-0.434919	-1.79272	-0.271096	-0.669647	0.918452	0.102518	0.143316	0.959251	2.32558	-1.07228
Cthe_0322	r	407047	405713	glycoside hydrolase family 3 domain protein	Carbohydrate transport and metabolism	4	0.0729693	0.0729693	0.275291	0.823292	11.013	10.5975	11.7646	11.1082	11.0119	11.1943	11.737	11.2167	11.9872	12.1825	-0.727664	-1.54857	0.757303	-0.539475	-0.729833	-0.369443	0.70276	-0.325246	1.19716	1.58301	0.415493	-0.751601	-0.0952498	-0.723995	-1.16709	-0.414395	-0.619173	0.570291	0.0963479	-0.0860602	-0.87898	-0.182408	-1.17062	0.520315	-0.250234	-0.965843	-0.195294	1.33375	-1.68366
Cthe_0323	f	407624	407866	hypothetical protein	Hypothetical	13	0.126209	0.126209	0.749323	0.887713	8.29503	7.95746	6.30406	8.81226	8.2444	7.51526	7.96538	7.26594	8.01925	6.33462	0.754242	0.345993	-1.65359	1.37978	0.693019	-0.188795	0.355572	-0.490318	0.42073	-1.61663	0.337569	1.99096	-0.517236	0.329649	1.6534	-0.286945	0.691522	-1.21119	0.56786	1.29701	0.793008	0.729146	1.90978	0.699442	-0.0538768	0.931317	1.68464	1.26363	3.97503
Cthe_0326	r	412808	412605	hypothetical protein	Hypothetical	13	0.284768	0.284768	1.57695	0.879612	8.32693	8.10642	6.7148	8.86721	7.84432	7.40254	9.09718	8.49097	9.98688	5.93368	0.21194	0.0248802	-1.15566	0.670275	-0.197467	-0.572236	0.865367	0.351101	1.62012	-1.81832	0.220505	1.61212	-0.540281	-0.770254	1.39162	0.262102	-0.384547	-0.68774	1.02289	1.46466	-1.11967	0.441774	1.91064	0.606212	-0.889697	2.55729	4.0532	1.16514	3.05701
Cthe_0327	f	413675	416248	hypothetical protein	Hypothetical	13	0.156209	0.156209	0.411014	0.746628	9.87256	9.74943	9.58705	9.8747	9.39386	9.29969	10.784	10.261	10.5568	10.8272	-0.26565	-0.486571	-0.777907	-0.261814	-1.12454	-1.29349	1.36961	0.431306	0.961978	1.44708	0.123131	0.285508	-0.00213797	-0.911419	0.162377	0.355575	-0.511582	0.287362	0.480844	0.575008	-0.682085	0.0941639	-1.4333	0.522968	0.227195	-0.566143	-0.270371	1.0891	1.21884
Cthe_0329	f	419240	420076	Domain of unknown function DUF1848	General function prediction only	11	0.0702454	0.0702454	0.559642	0.916321	11.762	11.9472	11.7628	11.1997	11.5182	12.1618	12.1806	13.7829	11.9562	12.7333	-0.470125	-0.212862	-0.469052	-1.2512	-0.80878	0.0851539	0.111237	2.33701	-0.200382	0.878994	-0.185202	-0.00077259	0.562288	-0.418517	0.184429	0.428996	-1.83563	-0.398968	-0.318493	-0.962028	-0.756474	-0.643535	-1.21501	-1.60232	0.224331	1.04962	-0.777034	-1.13698	-1.00054
Cthe_0342	f	430223	431971	hydrogenase, Fe-only	General function prediction only	11	0.047466	0.047466	0.274771	0.884835	17.817	18.2106	17.6395	17.1259	17.6428	17.4651	16.8628	17.2175	16.7858	16.4566	0.928312	1.66685	0.595229	-0.368726	0.601267	0.26794	-0.862411	-0.196724	-1.00697	-1.62476	-0.393533	0.177486	0.691136	0.9542	0.571019	0.567802	0.993017	0.174398	-0.516868	-0.339252	0.340094	0.177616	1.18616	-0.354716	0.0770304	0.760939	0.329193	-1.31361	1.13091
Cthe_0344	r	434057	432885	malic protein NAD-binding	Energy production and conversion	3	0.130684	0.130684	0.176508	0.506408	17.8234	17.6319	17.4813	17.3664	17.3572	17.6328	17.7381	17.7637	18.1163	17.0239	0.759984	0.126882	-0.370799	-0.750796	-0.781238	0.130005	0.478002	0.562575	1.72838	-1.88299	0.191498	0.342035	0.456975	0.0852927	0.150537	0.274685	-0.131787	-0.151481	0.0092079	-0.266421	-0.74989	-0.275629	0.333254	-0.0255813	-0.378208	0.739725	1.09235	1.14195	1.26754
Cthe_0346	f	435595	435948	hypothetical protein	Hypothetical	13	0.162252	0.162252	0.860046	0.87423	8.81312	8.58516	8.88216	9.35871	8.99655	8.91736	10.5629	10.579	10.5573	10.8295	-0.878839	-1.13082	-0.802527	-0.275754	-0.676082	-0.763609	1.05534	1.07312	1.04913	1.35005	0.227957	-0.0690372	-0.545592	-1.74979	-0.296995	-0.411385	-1.99383	-0.0352083	0.362164	0.441346	-1.19858	0.0791823	-1.83297	-0.0160861	0.0056139	-0.250529	-0.272229	1.17118	-1.04902
Cthe_0347	r	437267	436020	phosphofructokinase	Carbohydrate transport and metabolism	4	0.122014	0.122014	0.515899	0.842328	17.9437	17.5539	17.3649	17.7073	17.2741	17.5195	16.5686	16.4661	16.8871	15.7053	1.23091	0.662865	0.387425	0.886454	0.255145	0.61265	-0.773094	-0.92246	-0.308853	-2.03104	0.389796	0.578804	0.236368	1.37516	0.189008	0.27978	1.08786	-0.154551	0.433207	0.187885	0.820225	-0.245322	1.56879	0.102496	-0.318564	0.760714	1.18177	1.31021	1.49361
Cthe_0349	f	438913	439842	fructose-1,6-bisphosphate aldolase, class II	Carbohydrate transport and metabolism	4	0.132039	0.132039	0.609345	0.85554	17.7777	17.2777	16.7543	17.6781	17.078	17.1016	16.4603	15.9582	17.001	15.3519	1.2445	0.578184	-0.119394	1.11169	0.311971	0.343429	-0.511126	-1.1803	0.209356	-1.9883	0.499984	1.02343	0.0996536	1.31738	0.523445	0.199759	1.31952	-0.34729	0.60009	0.576485	0.67709	-0.0236053	1.72607	0.502134	-0.540632	0.606304	1.64907	1.4142	2.03274
Cthe_0350	f	439924	440505	signal peptidase I	Hypothetical/Unassigned	0	0.100807	0.100807	0.32222	0.791432	12.8754	12.6083	13.0564	13.0822	12.5981	13.0249	12.0197	11.5905	12.3414	12.0783	0.68229	0.158469	1.03733	1.08794	0.138369	0.975519	-0.996015	-1.83774	-0.365084	-0.881079	0.267088	-0.181031	-0.206833	0.855742	-0.448119	0.0102487	1.01784	0.031518	0.48417	0.0573207	0.740873	-0.42685	0.519801	0.429182	-0.321702	-0.487786	0.263098	1.20338	-1.13369
Cthe_0357	r	450690	448123	alpha-glucan phosphorylase	Carbohydrate transport and metabolism	4	0.119338	0.119338	0.778531	0.897809	17.0911	17.1353	17.7902	17.042	16.9397	17.4204	18.715	18.3508	18.713	19.3269	-0.883665	-0.832296	-0.0722777	-0.940611	-1.05932	-0.501452	1.00106	0.578471	0.99882	1.71127	-0.0442601	-0.699103	0.0490659	-1.62391	-0.654843	0.195606	-1.21554	0.369783	0.10228	-0.378386	-1.67104	-0.480666	-2.38718	0.364108	0.00192937	-0.976037	-0.613858	-1.03115	-1.6235
Cthe_0360	f	452538	452867	thioredoxin	Cellular Processes	9	0.0979773	0.0979773	0.69636	0.906201	15.4545	15.1457	14.5742	15.4637	14.7774	14.5152	16.5015	16.0343	16.3115	16.6537	-0.111067	-0.497774	-1.21362	-0.0995391	-0.959083	-1.2875	1.20032	0.61512	0.96232	1.39083	0.30876	0.880314	-0.00920413	-1.04705	0.571553	0.368324	-0.888572	0.0589938	0.686288	0.948511	-0.847823	0.262223	-1.87625	0.46724	0.190024	-0.619353	-0.342137	1.23864	1.84078
Cthe_0361	f	453090	453656	hypothetical protein	Hypothetical	13	0.0805715	0.0805715	0.557539	0.903658	14.1992	14.3015	14.4975	14.2802	13.9603	14.0713	15.1334	14.8669	14.8543	16.3925	-0.634843	-0.492573	-0.219981	-0.522276	-0.967099	-0.812683	0.664248	0.293675	0.276231	2.4153	-0.102302	-0.298313	-0.0809435	-0.934134	-0.196012	0.341217	-0.565366	0.426192	0.319858	0.208822	-0.57418	-0.111036	-2.43217	0.266467	0.27901	-1.52559	-1.53814	-1.07348	-1.22971
Cthe_0362	f	454172	454651	Transcription regulator, AsnC-type	Transcription, RNA processing and modification	6	0.0493333	0.0493333	0.273964	0.879952	11.2919	11.3349	11.6624	12.1401	11.6876	11.7009	12.2847	12.2646	12.5224	12.8956	-1.30644	-1.22465	-0.601535	0.307537	-0.553469	-0.528288	0.582611	0.544449	1.03481	1.74497	-0.0429844	-0.370472	-0.84825	-0.992819	-0.327488	-0.35275	-0.929778	-0.0384963	0.452516	0.439281	-0.382232	-0.0132344	-1.20798	0.0200566	-0.237663	-0.630952	-0.373233	-1.03024	-1.29278
Cthe_0364	f	456551	457246	helix-turn-helix domain protein	General function prediction only	11	0.156652	0.156652	0.309378	0.662436	9.84219	9.69764	9.29704	10.4988	10.0129	9.41121	10.3909	10.2101	10.6906	9.92753	-0.340194	-0.65603	-1.53134	1.09449	0.032865	-1.28189	0.858643	0.463628	1.51354	-0.153711	0.144546	0.545144	-0.656599	-0.548662	0.400598	-0.315281	-0.512425	-0.114167	0.485864	1.08758	-0.191787	0.601713	0.085389	0.180783	-0.299723	0.282533	0.76304	1.10538	1.45917
Cthe_0365	f	457554	458627	peptide chain release factor 2	Translation, ribosomal structure and biogenesis	7	0.0983653	0.0983653	0.645241	0.898368	14.0845	13.8242	12.3916	14.5267	13.9946	13.4611	14.4738	13.8243	14.8679	12.8475	0.334023	-0.00713785	-1.88468	0.913693	0.216258	-0.48303	0.84429	-0.00701639	1.36078	-1.28718	0.260302	1.69285	-0.442282	-0.389328	1.43255	-0.170448	-9.26728e-05	-1.06945	0.532136	1.06568	-0.341124	0.533549	1.14711	0.649538	-0.394078	0.97675	2.02036	1.19773	3.23294
Cthe_0366	r	461514	458737	hypothetical protein	Hypothetical	13	0.229054	0.229054	0.350898	0.564824	13.9717	13.3267	14.6273	14.3358	13.5132	13.3879	13.9165	13.6736	13.9637	14.5268	0.102899	-1.2982	1.52715	0.893765	-0.893125	-1.16534	-0.0169895	-0.544619	0.0855964	1.30887	0.644974	-0.655632	-0.364062	0.0551887	-1.30061	-0.186471	-0.3469	1.23945	0.822565	0.947876	0.372027	0.125312	-1.01365	0.242885	-0.0472237	-0.853221	-0.563112	1.56371	-1.57531
Cthe_0367	f	461825	462694	Domain of unknown function DUF2520-containing protein	Hypothetical	13	0.0206601	0.0206601	0.142594	0.903408	11.4712	11.6335	11.1231	11.2782	11.5303	11.5782	11.068	10.8496	11.0632	10.4477	0.716093	1.15158	-0.217873	0.198359	0.87452	1.00321	-0.365776	-0.951633	-0.378623	-2.02985	-0.162316	0.348113	0.192972	0.40324	0.510428	0.103266	0.783919	-0.455127	-0.252022	-0.299987	0.215055	-0.0479649	1.08253	0.218364	0.00478826	0.401879	0.615454	-1.11908	1.27289
Cthe_0374	f	470198	471532	Glu/Leu/Phe/Val dehydrogenase	Amino acid transport and metabolism	10	0.340103	0.340103	0.601427	0.623004	14.1955	14.4033	13.4807	13.9943	13.5057	13.4605	15.0017	13.6503	14.9084	13.2986	0.33224	0.66789	-0.82272	0.00707262	-0.782241	-0.855304	1.63476	-0.548674	1.48394	-1.11696	-0.207749	0.714858	0.201261	-0.806191	0.922606	0.897552	0.752987	0.0201681	0.488542	0.533765	-0.914099	0.0452223	0.207176	1.35143	0.0933536	0.351741	1.60982	-1.15488	1.64132
Cthe_0375	f	471732	473267	GMP synthase [glutamine-hydrolyzing]	Nucleotide transport and metabolism	16	0.0372503	0.0372503	0.296908	0.91636	15.4434	15.209	14.5164	15.6293	15.2957	15.0552	14.7865	14.4687	14.9745	13.8396	0.975191	0.536923	-0.758035	1.32271	0.699083	0.249262	-0.25309	-0.847153	0.0985358	-2.02343	0.23441	0.927026	-0.185872	0.656953	0.692616	-0.0867321	0.740281	-0.538759	0.33355	0.574139	0.654756	0.240589	1.45615	0.317738	-0.188069	0.629137	1.13494	1.17643	1.90135
Cthe_0380	f	476412	476651	hypothetical protein	Hypothetical	13	0.119768	0.119768	0.180467	0.557562	6.30497	5.97331	5.82953	5.66742	5.691	5.6279	5.08895	5.51781	5.2127	5.62052	1.87013	0.918195	0.505509	0.0402196	0.107883	-0.0732223	-1.62015	-0.389196	-1.26495	-0.0944191	0.331656	0.475436	0.637544	1.21602	0.14378	0.282314	0.455497	0.201631	-0.0235741	0.0395233	0.454723	0.0630974	0.0704824	-0.428866	-0.123752	-0.102701	-0.407815	1.25846	1.39034
Cthe_0386	f	480603	481208	hypothetical protein	Hypothetical	13	0.593492	0.593492	1.811	0.781524	4.43014	4.91081	5.0076	5.16353	3.37194	4.61808	5.55391	7.72142	5.73769	6.62687	-0.733536	-0.334712	-0.254397	-0.125015	-1.61157	-0.577595	0.198899	1.99736	0.351388	1.08917	-0.480663	-0.577458	-0.73339	-1.12377	-0.0967949	1.53887	-2.81062	0.389518	1.79159	0.54545	-0.574161	-1.24614	-3.25493	-2.16751	-0.183779	1.09455	-0.889178	-1.39539	-1.49222
Cthe_0388	f	482647	483681	Alcohol dehydrogenase GroES domain protein	Amino acid transport and metabolism	10	0.140196	0.140196	0.339334	0.724565	9.65885	9.01726	9.02763	9.26091	8.92684	9.53454	8.25487	9.31674	8.07406	8.73737	1.32041	0.0707982	0.0910018	0.545352	-0.10531	1.07829	-1.41408	0.654096	-1.76623	-0.474324	0.641595	0.631221	0.397942	1.40398	-0.0103733	0.09042	-0.299486	-0.506908	0.334073	-0.273628	1.18685	-0.607701	0.189465	-1.06188	0.180806	0.579371	-0.663311	1.56005	1.54888
Cthe_0390	f	484746	485960	ROK family protein	Transcription, RNA processing and modification	6	0.0337175	0.0337175	0.316606	0.929002	10.2216	10.2275	9.93555	9.6441	9.97979	10.3076	10.1164	11.6921	10.2055	10.1823	-0.0545724	-0.0437318	-0.582038	-1.11939	-0.500478	0.103844	-0.248664	2.65649	-0.0843399	-0.127125	-0.00587981	0.286091	0.577542	0.105273	0.291971	0.247734	-1.46457	-0.372014	-0.335688	-0.663465	-0.561397	-0.327777	-0.202502	-1.57572	-0.0891273	1.5098	0.0232063	-1.00408	1.21933
Cthe_0391	f	486278	487777	ABC transporter related	Carbohydrate transport and metabolism	4	0.100745	0.100745	0.225784	0.702533	17.8425	17.6364	17.53	18.0701	17.7159	17.5654	18.4896	17.7332	18.6619	17.5651	-0.0960504	-0.609622	-0.874782	0.47139	-0.411521	-0.78652	1.51681	-0.368471	1.94611	-0.78734	0.206068	0.312463	-0.227683	-0.647153	0.106394	-0.0794869	-0.0967608	-0.0354148	0.354264	0.504731	-0.591723	0.150466	0.150796	0.756461	-0.172252	0.16807	1.09678	1.15354	1.24183
Cthe_0399	r	496871	496035	protein of unknown function DUF477	General function prediction only	11	0.0969959	0.0969959	0.690797	0.906392	9.88243	9.86302	10.6445	10.1238	10.0055	10.2857	11.3947	11.5705	11.4254	12.1317	-1.0275	-1.05096	-0.106596	-0.735787	-0.878733	-0.540175	0.799951	1.01237	0.836967	1.69047	0.0194144	-0.762097	-0.24141	-1.51231	-0.781512	-0.142529	-1.70751	0.358809	0.118295	-0.161879	-1.30153	-0.280174	-2.12615	-0.175786	-0.0306322	-0.561163	-0.706317	1.01355	-1.69595
Cthe_0400	r	497883	496855	hypothetical protein	Hypothetical	13	0.0788167	0.0788167	0.657412	0.920074	10.4073	10.4205	11.5182	10.5684	10.5822	10.998	12.1146	11.583	12.3518	12.4826	-1.09582	-1.07969	0.263743	-0.898658	-0.881797	-0.372897	0.993779	0.343145	1.28406	1.44414	-0.0131727	-1.11082	-0.161086	-1.70729	-1.09765	-0.16169	-1.16252	0.520162	-0.0137764	-0.42957	-1.78337	-0.415793	-1.90039	0.531596	-0.237168	-0.899559	-0.130795	-1.00917	-2.15968
Cthe_0401	f	498519	500786	histidine kinase HAMP region domain protein	Cellular Processes	9	0.173041	0.173041	0.868265	0.867137	11.4983	11.5755	12.4402	12.1825	11.7312	11.9032	13.3895	13.1049	13.5323	14.0425	-1.14147	-1.05689	-0.10931	-0.39175	-0.886255	-0.697799	0.930841	0.618972	1.08734	1.64631	-0.0771855	-0.941968	-0.684207	-1.89123	-0.864782	-0.155725	-1.52943	0.537068	0.451296	0.279307	-1.34985	-0.171989	-2.31128	0.284618	-0.142826	-0.937574	-0.51013	-1.05496	-1.92115
Cthe_0402	f	501043	503241	copper amine oxidase-like domain-containing protein	General function prediction only	11	0.143574	0.143574	0.741471	0.870911	14.5821	14.1546	13.4433	15.0714	14.2772	14.0853	15.7417	15.5239	15.9644	14.5859	-0.197952	-0.724111	-1.59947	0.404165	-0.573189	-0.809394	1.22914	0.961007	1.50316	-0.193349	0.427544	1.13884	-0.489265	-1.15962	0.711293	-0.122635	-1.36928	-0.641994	0.794174	0.986108	-0.893012	0.191934	-0.308649	0.217875	-0.222661	0.938001	1.37854	1.34494	2.20203
Cthe_0403	f	503401	504225	RNA polymerase sigma-I factor	Transcription, RNA processing and modification	6	0.167149	0.167149	0.698304	0.840423	9.93832	9.83281	10.8091	10.3418	9.61089	10.1813	10.8795	11.6987	11.0622	11.9803	-0.874804	-1.00758	0.220935	-0.367094	-1.28684	-0.568983	0.30959	1.34051	0.539445	1.69483	0.105512	-0.870732	-0.403453	-0.941182	-0.976244	0.221911	-1.86591	0.627711	0.730877	0.160432	-0.720383	-0.570445	-2.36939	-0.819219	-0.182654	-0.281561	-0.918126	1.07588	-1.82859
Cthe_0404	f	504225	505793	type 3a cellulose-binding domain protein	General function prediction only	11	0.104745	0.104745	0.421251	0.834232	11.4103	11.5008	11.9712	11.4871	11.5729	11.5287	12.1757	13.0463	12.0377	12.9849	-0.919423	-0.771135	-0.000606972	-0.793553	-0.652997	-0.725359	0.334417	1.76044	0.108399	1.65982	-0.0905292	-0.560935	-0.0768434	-0.765466	-0.470406	-0.0721233	-1.54552	0.44246	-0.0858091	-0.041632	-0.550639	0.0441772	-1.41197	-0.870586	0.137983	0.0614332	-0.947136	-1.06476	-1.47522
Cthe_0405	f	505876	507456	glycoside hydrolase family 5	Carbohydrate transport and metabolism	4	0.112048	0.112048	0.344559	0.783204	12.1522	12.2255	12.14	11.8218	12.1687	12.0623	12.7888	13.6194	12.7139	12.7041	-0.548198	-0.408399	-0.571518	-1.1783	-0.516819	-0.719643	0.665766	2.24979	0.52297	0.504356	-0.0733051	0.0122279	0.330401	-0.636552	0.085533	0.056851	-1.39384	0.0776705	-0.346855	-0.240503	-0.892077	0.106353	-0.535461	-0.830595	0.0748765	0.915232	0.00976047	-1.05212	1.00851
Cthe_0406	r	508219	507482	hypothetical protein	Hypothetical	13	0.134043	0.134043	0.459118	0.805362	9.0478	9.4406	10.5692	9.5603	9.79252	10.1808	9.99523	10.6888	9.89743	11.2352	-1.52682	-0.922841	0.812458	-0.738795	-0.381734	0.215224	-0.0700426	0.99641	-0.220418	1.83655	-0.392804	-1.52138	-0.512501	-0.947434	-1.12858	-0.351917	-1.24821	0.38842	-0.23222	-0.620461	-0.337135	-0.388241	-1.4427	-0.693584	0.0977986	-0.5464	-1.33778	-1.31294	-2.87066
Cthe_0407	r	509556	508249	radical SAM domain-containing protein	General function prediction only	11	0.178512	0.178512	0.522193	0.772099	11.2105	11.9275	13.2353	11.734	12.2548	12.7015	12.2102	12.404	12.3478	13.516	-1.68327	-0.627984	1.29693	-0.912763	-0.146163	0.511199	-0.211917	0.0733058	-0.00931464	1.70997	-0.717	-2.02486	-0.52351	-0.999691	-1.30786	-0.327367	-0.476482	0.533856	-0.520856	-0.967492	-0.613836	-0.446636	-1.26113	-0.193791	-0.137655	-1.11201	-1.16815	-1.64376	-4.06952
Cthe_0412	f	516253	518940	glycoside hydrolase family 9	General function prediction only	11	0.0503044	0.0503044	0.928255	0.963872	17.1153	17.4582	16.7726	16.7609	16.9295	17.0292	18.6627	19.3418	18.6348	18.422	-0.625781	-0.266624	-0.984762	-0.997064	-0.820415	-0.715984	0.995185	1.70654	0.965919	0.742982	-0.342857	0.34269	0.354434	-1.5474	0.685547	0.528659	-1.88362	-0.25658	-0.168633	-0.268324	-1.8739	-0.0996917	-1.49245	-0.679075	0.0279381	0.919832	0.212819	-1.26827	1.26812
Cthe_0413	f	519467	523141	glycoside hydrolase family 9	General function prediction only	11	0.054742	0.054742	1.3983	0.973901	14.1232	14.7741	15.1069	13.4355	14.1424	14.5024	14.4436	17.038	14.2977	16.8447	-0.635606	-0.0822266	0.200639	-1.22018	-0.619212	-0.313197	-0.363209	1.84226	-0.487198	1.67793	-0.650969	-0.983719	0.68766	-0.320435	-0.33275	0.631684	-2.26387	0.604453	-0.706946	-1.06693	-0.86224	-0.359981	-2.70224	-2.59441	0.145855	0.193316	-2.54695	-1.57022	-1.97756
Cthe_0414	r	523860	523249	manganese containing catalase	Cellular Processes	9	0.109837	0.109837	0.980378	0.92531	5.61121	4.65174	5.01752	5.28	4.59608	5.00385	7.35451	4.40922	6.74765	5.88783	0.160763	-0.832795	-0.454023	-0.182209	-0.890431	-0.468174	1.96601	-1.08393	1.33758	0.44721	0.959469	0.593693	0.331205	-1.74331	-0.365776	0.0556586	0.24252	0.0136658	0.683922	0.276154	-1.46765	-0.407769	-1.29175	2.9453	0.60686	-1.47861	0.859827	1.94459	1.5091
Cthe_0415	r	524168	523923	spore coat protein CotJB	General function prediction only	11	0.89898	0.89898	1.71171	0.64987	4.22262	3.14278	4.28663	3.86721	3.35356	2.88112	5.68273	1.69507	4.4185	3.75975	0.461632	-0.552333	0.521738	0.127901	-0.354412	-0.798032	1.83267	-1.91172	0.645557	0.0270001	1.07984	-0.0640111	0.355414	-1.46011	-1.14386	-0.21078	1.4477	1.40552	0.513651	0.986092	-0.551288	0.472442	-0.406193	3.98766	1.26424	-2.06468	0.658745	2.11381	-1.04537
Cthe_0416	r	524438	524181	hypothetical protein	Hypothetical	13	0.291088	0.291088	1.91388	0.900555	3.12181	2.48181	2.55341	2.87713	2.40849	2.57882	5.96595	2.14789	5.13649	4.32101	-0.180567	-0.667191	-0.612753	-0.366613	-0.722942	-0.593432	1.98201	-0.921092	1.35132	0.731264	0.639991	0.568396	0.244681	-2.84414	-0.0715953	0.0733222	0.333922	-0.02541	0.468633	0.298305	-2.25937	-0.170328	-1.91252	3.81806	0.829456	-2.17312	0.815478	1.55832	1.48287
Cthe_0417	f	524713	524976	ribosomal protein S15	Translation, ribosomal structure and biogenesis	7	0.185443	0.185443	0.615851	0.799256	13.0802	12.616	12.5619	13.9273	12.667	12.5179	12.2004	11.8703	12.858	11.2652	0.738605	0.0839606	0.00768005	1.933	0.155922	-0.0543366	-0.501946	-0.967406	0.42522	-1.8207	0.464275	0.518373	-0.847069	0.879801	0.0540983	-0.0510348	0.745631	0.0439823	1.26031	1.40942	1.06932	0.149115	1.40182	0.330106	-0.657547	0.605158	1.59281	1.37962	1.43234
Cthe_0418	f	525212	527314	Polyribonucleotide nucleotidyltransferase	Translation, ribosomal structure and biogenesis	7	0.0726024	0.0726024	0.283831	0.82947	15.7446	15.7575	15.8026	16.0349	16.0098	15.8777	15.3861	14.6757	15.6094	14.7423	0.369912	0.396308	0.488739	0.964643	0.91333	0.642668	-0.36465	-1.82015	0.0929349	-1.68374	-0.012883	-0.0579955	-0.290267	0.358514	-0.0451125	-0.25234	1.08177	-0.075127	0.0250444	0.157145	0.42545	0.132101	1.26754	0.710377	-0.223331	-0.0665774	0.86713	-1.00897	-1.04102
Cthe_0420	f	528909	529781	dipicolinate synthase subunit A	General function prediction only	11	0.0960701	0.0960701	0.355146	0.819661	9.63303	9.30952	8.85806	9.43946	9.47526	8.94511	9.54116	8.76283	9.05768	7.76772	1.00281	0.417266	-0.399863	0.652462	0.717247	-0.242311	0.83653	-0.572227	-0.0385644	-2.37335	0.323511	0.774971	0.193566	0.0918693	0.45146	-0.165738	0.546691	-0.0870468	-0.0357935	0.494359	0.381789	0.530152	1.70754	0.778332	0.483486	0.995113	1.28996	1.25137	1.71116
Cthe_0421	f	529786	530370	dipicolinic acid synthetase, B subunit	General function prediction only	11	0.0929316	0.0929316	0.531505	0.883436	10.048	9.6322	9.12744	9.70958	9.76843	9.52157	9.76125	8.87422	9.50135	7.60222	0.989074	0.395945	-0.324071	0.506326	0.590271	0.238132	0.580022	-0.685275	0.209299	-2.49972	0.415807	0.920567	0.338426	0.286762	0.504761	-0.13623	0.757979	-0.394127	-0.0588493	0.188015	0.208228	0.246864	2.16621	0.887025	0.259892	1.272	1.89913	1.33404	1.89286
Cthe_0422	f	530687	531370	Redox-sensing transcriptional repressor rex	General function prediction only	11	0.308226	0.308226	1.39053	0.852226	17.5995	17.569	17.4534	17.5972	17.6558	17.5443	17.7058	15.1005	17.4227	14.8464	0.500488	0.472713	0.367523	0.498446	0.551751	0.450275	0.597204	-1.7734	0.339602	-2.00461	0.0305249	0.146127	0.00224499	-0.106288	0.115602	-0.0868615	2.46843	-0.0909429	-0.0585816	0.0529391	0.174566	0.111521	2.80939	2.60524	0.283099	0.254096	2.57624	1.02138	1.10659
Cthe_0423	f	531351	533972	iron-containing alcohol dehydrogenase	Energy production and conversion	3	0.280995	0.280995	1.09596	0.829071	19.7596	19.8422	20.2916	19.6666	19.998	20.0268	19.6583	17.5139	19.4999	17.7514	0.373696	0.459821	0.927904	0.276843	0.622088	0.652138	0.268234	-1.9657	0.103233	-1.71825	-0.0826736	-0.531997	0.0929718	0.101236	-0.449324	-0.155764	2.32832	0.264715	-0.331409	-0.360255	0.166652	-0.0288452	2.24655	2.14441	0.158388	-0.237532	1.74849	-1.05898	-1.44593
Cthe_0424	f	533969	534718	aminoglycoside phosphotransferase	General function prediction only	11	0.238668	0.238668	0.813434	0.804395	18.1065	18.2069	18.6558	17.9684	18.3593	18.334	17.7796	16.1718	17.4958	16.5124	0.425407	0.548374	1.09802	0.256284	0.734972	0.703911	0.0251197	-1.94345	-0.322265	-1.52637	-0.100431	-0.549349	0.138129	0.32693	-0.448918	-0.152402	2.03517	0.321885	-0.390962	-0.365593	0.472522	0.0253688	1.84692	1.60781	0.283722	-0.340647	0.983438	-1.07209	-1.46342
Cthe_0425	f	534731	534976	hypothetical protein	Hypothetical	13	0.281653	0.281653	0.97228	0.806878	15.5008	15.7089	15.9918	15.213	15.67	15.773	15.0925	13.494	14.8496	13.5162	0.467291	0.698927	1.01382	0.14698	0.655614	0.77027	0.0128362	-1.76644	-0.257527	-1.74177	-0.208098	-0.490992	0.287762	0.408275	-0.282894	0.0389121	2.21485	0.2188	-0.456948	-0.559954	0.363402	-0.103006	2.15377	1.59847	0.24289	-0.0221662	1.33342	-1.15516	-1.40541
Cthe_0426	f	535029	536699	Fe-S cluster domain protein	General function prediction only	11	0.24696	0.24696	0.676641	0.75668	18.3807	18.5986	19.0383	18.1662	18.6521	18.6499	18.1795	16.7564	17.8044	17.1003	0.342964	0.644298	1.25234	0.0463487	0.718342	0.715229	0.0647843	-1.90297	-0.453857	-1.42748	-0.21792	-0.657648	0.214507	0.201175	-0.439729	-0.0535473	1.84214	0.388432	-0.485974	-0.483723	0.361741	0.00225121	1.55182	1.42305	0.375073	-0.343866	0.704108	-1.16306	-1.57751
Cthe_0427	f	536692	537861	Stage II sporulation protein E	General function prediction only	11	0.114047	0.114047	0.418422	0.818291	17.9848	18.1209	17.8572	17.6155	18.0418	17.948	17.4646	16.8085	16.9059	16.4022	0.777014	1.00208	0.56598	0.166221	0.871286	0.716153	-0.0832459	-1.16828	-1.00708	-1.84013	-0.136107	0.127619	0.369366	0.520227	0.263726	0.0790972	1.31249	-0.0908145	-0.426375	-0.332562	0.709536	0.0938139	1.63968	0.656153	0.558675	0.406292	0.50377	-1.09894	1.09249
Cthe_0428	f	537873	538370	NADH dehydrogenase (ubiquinone) 24 kDa subunit	Energy production and conversion	3	0.256622	0.256622	0.751453	0.772333	14.9246	15.2207	14.9334	14.6065	15.2243	14.9046	14.2212	13.2371	13.6043	13.2496	0.652002	1.0291	0.663211	0.246844	1.03367	0.626524	-0.243749	-1.49712	-1.02937	-1.48111	-0.296101	-0.00880169	0.318138	0.70336	0.2873	-0.00359372	1.98363	0.0288076	-0.617833	-0.298132	1.00211	0.319701	1.97465	0.98417	0.616888	-0.0125746	0.354707	-1.22782	-1.00612
Cthe_0429	f	538363	540237	Respiratory-chain NADH dehydrogenase domain 51 kDa subunit	Energy production and conversion	3	0.291023	0.291023	0.847708	0.77113	18.025	18.5735	17.9691	17.55	18.3545	17.999	17.2417	16.2689	16.7004	16.2568	0.630024	1.28057	0.563723	0.066528	1.02083	0.599138	-0.299187	-1.45301	-0.941225	-1.4674	-0.54845	0.0558953	0.475058	0.783375	0.604345	0.218975	2.30456	-0.0298569	-0.804532	-0.449019	0.84959	0.355513	2.09772	0.972734	0.541273	0.0121352	0.443597	-1.46251	1.0395
Cthe_0430	f	540242	541942	hydrogenase, Fe-only	General function prediction only	11	0.169789	0.169789	0.832111	0.863969	18.3292	18.758	18.1696	17.9086	18.3477	18.1569	17.3058	16.456	16.8998	16.1685	0.766266	1.25002	0.586151	0.291705	0.787111	0.571819	-0.388273	-1.34703	-0.846407	-1.67136	-0.428798	0.159653	0.42065	1.02338	0.588452	0.410321	2.30201	0.0127041	-0.439127	-0.248292	1.00882	0.190834	2.17919	0.849836	0.406088	0.287493	0.731241	-1.34611	1.11702
Cthe_0431	f	541944	542189	hypothetical protein	Hypothetical	13	0.115508	0.115508	0.70617	0.890954	14.5507	14.9447	14.3614	14.1745	14.3951	14.3184	13.5114	12.8185	13.0381	12.4932	0.828128	1.30087	0.600981	0.37671	0.641345	0.549332	-0.41907	-1.25045	-0.987019	-1.64083	-0.393967	0.189296	0.376196	1.03937	0.583263	0.549625	2.12618	0.0430425	-0.220537	-0.143858	1.13648	0.0766798	1.90188	0.692844	0.473309	0.325325	0.54486	-1.314	1.14021
Cthe_0436	f	548775	551945	Tetratricopeptide TPR_2 repeat-containing protein	Cellular Processes	9	0.0403872	0.0403872	0.454203	0.940721	13.9174	13.9613	13.5508	14.0518	13.8195	13.7801	15.3075	15.0952	15.2307	14.5464	-0.616603	-0.550446	-1.1698	-0.413923	-0.764365	-0.823865	1.48094	1.16057	1.36508	0.332414	-0.0438428	0.366607	-0.134318	-1.39006	0.41045	0.141765	-1.1339	-0.229254	0.23224	0.271671	-1.17896	0.039431	-0.726844	0.212315	0.0767846	0.548824	0.684354	-1.03086	1.28932
Cthe_0437	f	551989	552447	hypothetical protein	Hypothetical	13	0.250812	0.250812	0.730736	0.771179	11.5847	11.4912	10.9872	11.8981	11.407	11.1619	13.025	12.8632	12.9538	11.9289	-0.455148	-0.578358	-1.24245	-0.0421484	-0.68929	-1.01228	1.44279	1.22957	1.34891	-0.00159116	0.0935014	0.597466	-0.313416	-1.4403	0.503965	0.0841836	-1.372	-0.174669	0.491101	0.736214	-1.05565	0.245112	-0.521879	0.161805	0.0712384	0.934301	1.02487	1.06696	1.51306
Cthe_0438	f	552740	553126	Dockerin type 1 protein	Hypothetical/Unassigned	0	0.582375	0.582375	0.910792	0.573722	6.0508	5.27763	6.96529	6.52978	4.97163	5.76226	6.00234	6.6478	5.95586	7.39477	-0.141249	-1.18115	1.08874	0.502977	-1.59272	-0.529335	-0.206417	0.661714	-0.268937	1.66638	0.773169	-0.914496	-0.478982	0.0484522	-1.68766	0.306	-1.37017	1.20304	1.55815	0.767523	0.573918	-0.790627	-2.42314	-0.645455	0.0464836	-0.746972	-1.43891	1.70902	-1.88491
Cthe_0439	r	554590	553844	CobB/CobQ domain protein glutamine amidotransferase	General function prediction only	11	0.0879114	0.0879114	0.372387	0.842617	11.9967	11.6633	11.6839	12.4014	12.0628	11.9436	11.5391	11.1018	12.084	10.4539	0.538992	-0.0528398	-0.0162086	1.2574	0.656356	0.444807	-0.273271	-1.04951	0.694026	-2.19975	0.333389	0.312754	-0.404692	0.457561	-0.020635	-0.399502	0.561443	-0.259698	0.338579	0.457748	0.317358	0.119169	1.60889	0.437271	-0.544895	0.647947	1.63011	1.25997	1.24208
Cthe_0440	r	555995	554592	domain of unknown function DUF1727	Cellular Processes	9	0.0682363	0.0682363	0.543867	0.916357	13.1163	12.7333	12.7071	13.5655	12.9794	12.9193	12.4915	11.536	12.9999	11.2571	0.681578	0.144129	0.107448	1.31179	0.489465	0.40517	-0.195053	-1.53575	0.518253	-1.92703	0.383049	0.409192	-0.449162	0.62479	0.0261429	-0.246127	1.19728	-0.212191	0.586084	0.646162	0.565566	0.0600783	1.72228	0.955536	-0.508385	0.278874	1.74279	1.3041	1.32794
Cthe_0442	f	557204	558064	Polypeptide-transport-associated domain protein FtsQ-type	Cellular Processes	9	0.0777592	0.0777592	0.369448	0.859684	11.2712	11.1292	10.2805	11.7595	11.486	11.1497	11.9297	10.9827	11.9115	10.4669	0.0612325	-0.190667	-1.69533	0.927012	0.441956	-0.154229	1.2288	-0.45032	1.19647	-1.36493	0.142069	0.990686	-0.488293	-0.6585	0.848617	-0.356794	0.146443	-0.869167	0.273568	0.609812	-0.151971	0.336244	1.01907	0.947012	0.0182358	0.515832	1.44461	1.10349	1.98713
Cthe_0446	f	561517	562410	sigma-E processing peptidase SpoIIGA	General function prediction only	11	0.0605904	0.0605904	0.194073	0.791864	5.85152	6.38424	6.44598	6.28744	6.15465	6.24552	6.99245	6.05089	7.18084	6.3475	-1.33578	-0.0242846	0.127724	-0.262585	-0.589504	-0.365806	1.47307	-0.844966	1.93687	-0.114732	-0.532717	-0.594461	-0.435921	-1.14093	-0.0617445	0.229587	0.333353	0.200467	0.132791	0.0419272	-0.893397	-0.090864	-0.192848	0.941562	-0.188392	-0.296614	0.83334	-1.44665	-1.50991
Cthe_0447	f	562463	563197	RNA polymerase sigma-E factor	Transcription, RNA processing and modification	6	0.197484	0.197484	0.47919	0.725253	10.6398	10.3918	9.23606	10.3291	9.68452	9.9476	9.27393	9.45857	9.40147	8.57872	1.49107	1.09993	-0.722278	1.0011	-0.0151944	0.399595	-0.66258	-0.371453	-0.461476	-1.75872	0.248079	1.40379	0.310756	1.36592	1.15571	0.707249	0.933201	-0.711531	0.644572	0.381498	0.927619	-0.263074	1.10581	-0.184643	-0.127547	0.879854	0.822758	1.18762	2.64595
Cthe_0448	f	563358	564131	RNA polymerase sigma-G factor	Transcription, RNA processing and modification	6	0.321177	0.321177	0.717684	0.701654	5.59735	5.30374	5.5069	6.1985	5.12628	5.55464	6.94728	5.49602	7.03556	4.99597	-0.2496	-0.659299	-0.375817	0.589242	-0.906923	-0.309199	1.63408	-0.390991	1.75726	-1.08876	0.293608	0.0904525	-0.601152	-1.34993	-0.203156	0.177459	-0.192281	-0.0477409	1.07222	0.643864	-0.837055	-0.428356	0.130312	1.45126	-0.0882736	0.500051	2.03959	1.2257	1.0647
Cthe_0449	f	564388	564648	sporulation protein, YlmC/YmxH family	General function prediction only	11	0.0731358	0.0731358	0.183916	0.734895	6.00722	5.98743	5.85041	6.06768	6.14874	6.06094	6.85562	5.74571	6.69139	5.78896	-0.306512	-0.360109	-0.731146	-0.142792	0.0767101	-0.16103	1.99091	-1.01468	1.54619	-0.897539	0.0197923	0.15681	-0.0604587	-0.848397	0.137017	-0.161309	0.241722	-0.210533	-0.0810581	0.00673503	-0.623709	0.0877932	0.359772	1.10991	0.164229	-0.0432589	0.902424	1.01381	1.11482
Cthe_0452	f	567264	568037	cellulosome anchoring protein cohesin region	General function prediction only	11	0.116547	0.116547	0.237082	0.672274	11.4737	11.4248	10.3134	11.5088	11.3387	10.8339	11.0683	11.1242	11.1337	10.4794	0.977003	0.85857	-1.83013	1.06197	0.650406	-0.570951	-0.00392542	0.13147	0.154253	-1.42866	0.0489531	1.1603	-0.0351183	0.405457	1.11135	0.0860426	0.30054	-0.52047	0.170114	0.67495	0.375194	0.504836	0.859362	-0.0559642	-0.0653817	0.644865	0.654282	1.03451	2.23504
Cthe_0453	f	568197	568637	hypothetical protein	Hypothetical	13	0.382965	0.382965	1.28037	0.800597	5.93356	6.13523	4.67427	5.70417	6.14772	5.57976	8.22872	6.60867	7.51104	5.72411	-0.287071	-0.0882416	-1.52868	-0.513246	-0.0759269	-0.635907	1.97585	0.37855	1.26825	-0.493579	-0.201661	1.2593	0.229397	-2.29515	1.46096	-0.0124901	-0.473441	-0.905492	-0.443548	0.124409	-1.80688	0.567957	0.423601	1.62005	0.717673	0.884552	1.78693	-1.15002	2.39379
Cthe_0457	f	571435	571797	protein of unknown function DUF307	Hypothetical	13	0.140005	0.140005	0.219023	0.573851	8.58871	8.71924	8.31565	8.23382	8.25254	8.37787	8.09253	9.22162	8.0244	8.69133	0.380915	0.743979	-0.378617	-0.606256	-0.554185	-0.205561	-0.999241	2.14137	-1.18876	0.666349	-0.130525	0.273059	0.354897	0.496179	0.403584	0.466703	-0.502377	-0.0622154	-0.0187202	-0.144054	0.209414	-0.125334	-0.438794	-1.12908	0.0681327	0.530286	-0.666929	-1.09469	1.20837
Cthe_0458	f	572004	572759	exodeoxyribonuclease III	Chromatin structure and dynamics, DNA replication, recombination and repair	2	0.0654487	0.0654487	0.252047	0.826888	14.9593	14.8369	14.0538	14.9848	14.6299	14.4488	13.6796	14.1195	14.0215	13.8096	1.25556	1.00136	-0.62379	1.30837	0.571872	0.196043	-1.40041	-0.487448	-0.690954	-1.1306	0.122479	0.905517	-0.025447	1.27971	0.783038	0.206938	0.717345	-0.395016	0.354864	0.535948	0.963326	0.181084	0.820295	-0.439888	-0.341834	0.309888	0.211833	1.0886	1.87322
Cthe_0459	f	572939	574051	DNA protecting protein DprA	Chromatin structure and dynamics, DNA replication, recombination and repair	2	0.0791079	0.0791079	0.311132	0.830494	14.1619	14.2803	13.6271	14.0535	14.0648	14.0149	12.9764	13.3446	13.1993	12.8259	0.951236	1.17339	-0.0520378	0.747917	0.769118	0.675388	-1.27289	-0.582108	-0.854769	-1.55525	-0.118411	0.534753	0.108371	1.18548	0.653165	0.215482	0.935697	-0.387724	-0.0113006	0.0386582	0.854246	0.0499588	1.23891	-0.368192	-0.222861	0.518691	0.373361	-1.08554	1.44869
Cthe_0462	f	578005	578409	flagellar basal-body rod protein FlgB	Cellular Processes	9	0.143199	0.143199	0.310641	0.692681	11.7219	11.5892	11.6762	12.356	11.9676	11.8673	12.8433	12.2116	12.9681	11.8821	-0.802693	-1.07834	-0.897524	0.514384	-0.292258	-0.500662	1.52662	0.214559	1.78584	-0.469926	0.132703	0.0456539	-0.634077	-1.12139	-0.0870487	-0.37844	-0.622436	-0.19106	0.388339	0.488671	-0.612114	0.100332	0.0855344	0.63166	-0.124798	0.32953	1.08599	1.09635	1.03215
Cthe_0463	f	578416	578859	flagellar basal-body rod protein FlgC	Cellular Processes	9	0.151982	0.151982	0.299675	0.661897	11.9789	12.0792	12.411	12.7012	12.5616	12.4961	13.3572	12.7462	13.4677	12.8198	-1.42315	-1.21421	-0.522663	0.0818475	-0.209029	-0.345434	1.44878	0.175739	1.6791	0.329011	-0.100276	-0.432164	-0.722283	-1.37831	-0.331888	-0.482408	-0.667068	-0.0850562	0.139599	0.205063	-0.766559	0.0654641	-0.258219	0.610964	-0.110534	-0.0735593	0.647939	-1.07198	-1.34926
Cthe_0464	f	578918	579232	flagellar hook-basal body complex subunit FliE	Cellular Processes	9	0.166289	0.166289	0.310606	0.643087	10.3217	10.3939	10.8399	11.1017	10.9304	10.9036	11.6757	11.3232	11.7704	11.4145	-1.52292	-1.37555	-0.464785	0.0698976	-0.279924	-0.334677	1.24203	0.522049	1.43526	0.708621	-0.0721718	-0.518184	-0.780024	-1.35403	-0.446012	-0.536541	-0.929277	-0.0637153	0.171312	0.198125	-0.668635	0.0268136	-0.484102	0.352584	-0.0946274	-0.0913665	0.355845	-1.0513	-1.43215
Cthe_0466	f	580923	581945	flagellar motor switch protein FliG	Cellular Processes	9	0.157813	0.157813	0.298973	0.6481	11.5634	11.8205	12.2308	11.6514	12.2376	12.0563	12.3792	12.9445	12.5288	12.8287	-1.41682	-0.865473	0.0143104	-1.22819	0.028898	-0.359825	0.332513	1.5448	0.653317	1.29647	-0.257109	-0.667379	-0.0879647	-0.815766	-0.41027	-0.417072	-1.12398	0.174471	-0.586217	-0.404943	-0.877402	0.181273	-0.591107	-0.565324	-0.1496	0.115802	-0.299922	-1.19508	-1.58818
Cthe_0467	f	581938	582729	Flagellar assembly protein FliH/Type III secretion system HrpE	Cellular Processes	9	0.193687	0.193687	0.520058	0.751711	10.6692	11.0783	11.5107	10.8999	11.4742	11.2083	11.7064	12.5362	11.6427	12.697	-1.3322	-0.707923	-0.0482084	-0.980187	-0.103917	-0.509634	0.250433	1.51653	0.153171	1.76194	-0.40913	-0.841483	-0.230698	-1.0372	-0.432353	-0.395844	-1.45783	0.302402	-0.574276	-0.308384	-0.742763	0.265893	-1.22281	-0.829755	0.0637414	-0.160831	-1.05433	-1.32788	-1.79189
Cthe_0468	f	582774	584087	flagellar protein export ATPase FliI	Cellular Processes	9	0.173511	0.173511	0.512436	0.774267	10.7923	11.4922	11.7886	11.2362	11.8528	11.451	11.6779	12.8455	11.7278	12.9317	-1.49162	-0.43428	0.0135576	-0.82099	0.110572	-0.496473	-0.153688	1.61049	-0.0782858	1.74073	-0.699823	-0.996233	-0.443871	-0.885538	-0.29641	-0.360621	-1.35337	0.337574	-0.616572	-0.214788	-0.491573	0.401784	-1.07895	-1.16765	-0.0499066	-0.0862008	-1.20395	-1.62431	-1.99478
Cthe_0469	f	584109	584567	flagellar export protein FliJ	Cellular Processes	9	0.205536	0.205536	0.830805	0.835071	7.87226	8.57191	9.31907	8.40213	8.93254	8.75664	9.08776	10.3278	8.89927	10.79	-1.40048	-0.599745	0.25537	-0.794051	-0.187008	-0.388324	-0.00935572	1.40984	-0.225078	1.93883	-0.699647	-1.44681	-0.52987	-1.2155	-0.747162	-0.360631	-1.75589	0.562432	-0.530408	-0.354507	-0.497144	0.175901	-1.85747	-1.24003	0.188489	-0.462213	-1.89073	-1.62411	-2.72604
Cthe_0470	f	584629	585459	hypothetical protein	Hypothetical	13	0.190192	0.190192	0.940846	0.865233	8.87668	9.23314	10.1839	9.01608	9.36404	9.37236	9.63807	11.1671	9.75384	11.6919	-1.02527	-0.641784	0.381009	-0.8753	-0.500965	-0.492018	-0.206166	1.4388	-0.0816198	2.00331	-0.356465	-1.30719	-0.139403	-0.761391	-0.950729	-0.130897	-1.93399	0.811515	-0.347959	-0.356277	-0.737759	-0.00831724	-2.32783	-1.52906	-0.115771	-0.524743	-1.93803	-1.28029	-2.4746
Cthe_0471	f	585504	587090	flagellar hook-length control protein	Cellular Processes	9	0.0947969	0.0947969	1.50625	0.958043	11.9107	12.0401	12.579	11.5823	12.1039	11.7701	12.9911	14.3759	12.8375	15.3451	-0.690186	-0.584226	-0.142983	-0.959044	-0.531992	-0.805328	0.194534	1.32844	0.0687056	2.12208	-0.129402	-0.668265	0.328339	-1.08045	-0.538863	-0.0637902	-2.33582	0.808881	-0.521531	-0.187723	-1.25513	0.333808	-3.24126	-1.38477	0.153666	-0.969226	-2.50766	-1.09384	-1.58916
Cthe_0472	f	587106	588077	flagellar hook capping protein	Cellular Processes	9	0.0751654	0.0751654	1.7564	0.97147	10.5268	10.6438	11.1759	10.1221	10.6297	10.3641	11.671	13.1851	11.3874	14.2071	-0.652	-0.563738	-0.16243	-0.957176	-0.574356	-0.774723	0.210925	1.35283	-0.00295794	2.12363	-0.11703	-0.649138	0.404643	-1.14418	-0.532108	0.0140778	-2.54124	0.81186	-0.507595	-0.241921	-1.26523	0.265674	-3.57735	-1.51409	0.283595	-1.02204	-2.81972	-1.0845	-1.56823
Cthe_0473	f	588127	588516	flagellar operon protein	General function prediction only	11	0.0718919	0.0718919	1.97208	0.975697	8.12415	8.23099	8.65925	7.61207	8.17043	8.02215	9.47884	10.9726	9.14828	11.9448	-0.647799	-0.571927	-0.267798	-1.01145	-0.614931	-0.720237	0.314234	1.37501	0.0794894	2.06541	-0.10684	-0.5351	0.51208	-1.35469	-0.428261	0.0605567	-2.74159	0.637104	-0.558363	-0.410077	-1.53621	0.148286	-3.77433	-1.49374	0.330557	-0.972177	-2.79648	-1.07687	-1.44904
Cthe_0474	f	588682	590004	fagellar hook-basal body protein	Cellular Processes	9	0.0389505	0.0389505	0.263021	0.901274	13.2587	13.2921	13.4659	13.0296	13.1927	13.4485	13.5224	14.0873	13.6177	14.7043	-0.614435	-0.546727	-0.194528	-1.07865	-0.748083	-0.229726	-0.0801399	1.06459	0.113117	2.31457	-0.0334171	-0.207245	0.229112	-0.263701	-0.173828	0.0993788	-0.795266	0.0173722	-0.16315	-0.418985	-0.588195	-0.255834	-1.51157	-0.564983	-0.095382	-0.616927	-1.08653	-1.02343	-1.15448
Cthe_0475	f	590140	590430	flagellar FlbD family protein	Cellular Processes	9	0.202236	0.202236	0.323815	0.583639	11.0508	10.5849	10.9927	11.0409	10.6297	10.6503	11.4708	11.865	11.0451	11.703	-0.117684	-1.16071	-0.247616	-0.139678	-1.06041	-1.01426	0.82279	1.70529	-0.130434	1.34271	0.465846	0.0580313	0.00982322	-0.420043	-0.407815	-0.0447972	-1.28004	0.342406	0.411226	0.390614	-0.004129	-0.0206111	-1.07331	-0.39415	0.425738	0.161937	-0.657951	1.38113	1.04104
Cthe_0477	f	591028	592014	flagellar motor switch protein FliM	Cellular Processes	9	0.0313173	0.0313173	0.507988	0.9589	12.5307	12.819	13.052	12.159	12.681	12.9582	13.3239	14.3152	13.2014	14.3418	-0.854331	-0.448944	-0.12129	-1.37702	-0.642969	-0.253107	0.26115	1.65514	0.088855	1.69252	-0.288279	-0.52128	0.371695	-0.79324	-0.233002	0.137975	-1.49625	0.0937376	-0.521998	-0.799237	-1.04241	-0.277239	-1.66081	-0.991292	0.122522	-0.0265838	-1.1404	-1.22118	-1.43523
Cthe_0478	f	592016	593236	flagellar motor switch protein FliN	Cellular Processes	9	0.0624988	0.0624988	1.08302	0.961528	12.7536	13.082	13.1751	12.2728	12.8451	13.112	13.5454	15.2935	13.3109	15.3549	-0.697655	-0.379831	-0.289786	-1.16289	-0.609054	-0.3508	0.0686019	1.76014	-0.158307	1.81957	-0.328444	-0.421498	0.480777	-0.791862	-0.0930537	0.236883	-2.21148	0.0630523	-0.572338	-0.839223	-1.03815	-0.266885	-2.50979	-1.74807	0.234491	-0.0614173	-2.04397	-1.25566	-1.33932
Cthe_0479	f	593356	593718	response regulator receiver	Signal transduction mechanisms	15	0.0629469	0.0629469	1.17635	0.964326	10.618	11.1154	11.2974	10.3125	10.6344	11.1393	11.5085	13.2433	11.2878	13.5443	-0.788463	-0.328166	-0.159819	-1.07116	-0.773325	-0.30611	0.0355015	1.64085	-0.168651	1.91934	-0.497431	-0.679359	0.305503	-0.890438	-0.181928	0.481072	-2.12787	0.158093	-0.321862	-0.826769	-0.975318	-0.504907	-2.9099	-1.73486	0.220622	-0.300963	-2.25644	-1.4117	-1.60143
Cthe_0480	f	593788	594285	hypothetical protein	Hypothetical	13	0.0433459	0.0433459	1.16702	0.975238	10.7577	11.2949	11.5957	10.6982	10.8444	11.4693	11.742	13.5895	11.5257	13.748	-0.890974	-0.396934	-0.120351	-0.945685	-0.811301	-0.236548	0.014236	1.71327	-0.184748	1.85904	-0.537206	-0.837955	0.0594915	-0.984301	-0.300749	0.450571	-2.29458	0.12635	-0.146126	-0.771097	-0.827423	-0.624971	-2.90366	-1.84748	0.21637	-0.158509	-2.22236	-1.45116	-1.78751
Cthe_0481	f	594275	595057	flagellar biosynthetic protein FliP	Cellular Processes	9	0.0425391	0.0425391	1.33774	0.9788	10.6338	10.899	11.4792	10.5417	10.5673	11.3743	11.6179	13.6218	11.3034	13.7014	-0.805504	-0.57828	-0.0811636	-0.884345	-0.862487	-0.171088	0.0376547	1.75443	-0.231791	1.82257	-0.265224	-0.845478	0.0920265	-0.984167	-0.580254	0.331736	-2.72283	0.104963	-0.0255144	-0.832541	-0.761686	-0.807027	-3.1341	-2.00389	0.314508	-0.0795353	-2.39793	-1.20182	-1.79686
Cthe_0482	f	595110	595379	flagellar biosynthetic protein FliQ	Cellular Processes	9	0.0892836	0.0892836	1.12053	0.94688	9.86559	10.3602	10.3702	9.60067	9.74386	10.3823	10.6866	12.4975	10.4949	12.5446	-0.756179	-0.282211	-0.272626	-1.01007	-0.872836	-0.260988	0.0306397	1.76608	-0.153065	1.81125	-0.494572	-0.504573	0.264922	-0.821022	-0.0100014	0.616299	-2.13734	-0.0121442	-0.143195	-0.78164	-0.894254	-0.638445	-2.80076	-1.81089	0.191691	-0.0471249	-2.0497	-1.4089	-1.4187
Cthe_0483	f	595409	596194	flagellar biosynthetic protein FliR	Cellular Processes	9	0.0638333	0.0638333	1.03338	0.958819	11.3512	11.4156	11.3968	11.4757	11.2446	11.5363	12.2225	13.882	11.7106	13.8258	-0.64788	-0.584181	-0.602795	-0.524778	-0.75341	-0.464833	0.214044	1.8559	-0.292318	1.80025	-0.0643851	-0.0455704	-0.124428	-0.871214	0.0188147	0.171052	-2.46638	-0.139449	0.231096	-0.0605914	-0.234966	-0.291687	-2.58118	-1.65955	0.511819	0.0562536	-2.11512	-1.04564	-1.03209
Cthe_0484	f	596191	597369	flagellar biosynthetic protein FlhB	Cellular Processes	9	0.0238748	0.0238748	0.836404	0.98097	12.4113	12.4742	12.6599	12.2711	12.1935	12.6103	13.2917	14.6231	13.0154	14.6851	-0.665152	-0.596847	-0.395065	-0.817435	-0.901702	-0.448909	0.291258	1.73766	-0.00883277	1.80502	-0.0628762	-0.248618	0.140178	-0.880385	-0.185742	0.280622	-2.14893	0.0495644	0.077568	-0.339232	-0.744326	-0.4168	-2.49157	-1.33143	0.276237	-0.0620106	-1.66967	-1.04455	-1.18807
Cthe_0485	f	597410	599440	flagellar biosynthesis protein FlhA	Cellular Processes	9	0.0469195	0.0469195	0.996116	0.968598	12.9287	13.1759	13.4162	12.5581	12.9472	13.1565	13.775	15.2488	13.5838	15.556	-0.708462	-0.46037	-0.219225	-1.08034	-0.689912	-0.479786	0.140934	1.61993	-0.0510181	1.92825	-0.247207	-0.487493	0.37055	-0.846368	-0.240286	0.228723	-2.07288	0.259632	-0.389034	-0.598411	-1.02565	-0.209377	-2.60883	-1.47372	0.191268	-0.307224	-1.97221	-1.18691	-1.40201
Cthe_0486	f	599442	600653	flagellar biosynthetic protein FlhF	Cellular Processes	9	0.0402792	0.0402792	1.32335	0.979709	11.631	11.7108	12.2738	11.2257	11.4991	11.8467	12.7353	14.2206	12.3724	14.65	-0.678384	-0.609516	-0.123296	-1.02844	-0.792358	-0.492112	0.275296	1.55806	-0.0381328	1.92889	-0.0797424	-0.642739	0.405334	-1.10427	-0.562997	0.211714	-2.50984	0.427054	-0.273362	-0.621019	-1.14668	-0.347657	-3.15094	-1.48532	0.362921	-0.429384	-2.27762	-1.05683	-1.56129
Cthe_0487	f	600654	601562	Cobyrinic acid ac-diamide synthase	Cellular Processes	9	0.0356466	0.0356466	1.23348	0.980734	10.4892	10.9082	11.1803	10.1943	10.6598	10.9201	11.8306	13.1892	11.4687	13.5398	-0.846512	-0.472672	-0.229903	-1.10959	-0.694299	-0.46209	0.350246	1.56235	0.0273671	1.8751	-0.419026	-0.691139	0.294876	-1.34141	-0.272112	0.248415	-2.281	0.260251	-0.465487	-0.725763	-1.27438	-0.260276	-2.87996	-1.35862	0.361904	-0.350546	-2.07107	-1.33702	-1.61456
Cthe_0488	f	601605	602279	type IV pilus assembly PilZ	Cellular Processes	9	0.118844	0.118844	1.75143	0.954763	8.94424	9.33423	9.46118	8.54237	9.08049	9.28821	10.6743	11.9815	9.78945	12.4123	-0.765898	-0.469168	-0.372569	-1.07168	-0.662231	-0.504178	0.550506	1.54511	-0.122794	1.87289	-0.389982	-0.516939	0.401872	-1.7301	-0.126956	0.253736	-2.6473	0.172969	-0.538119	-0.745842	-1.24708	-0.207723	-3.33182	-1.30718	0.884894	-0.430789	-2.62286	-1.31038	-1.43092
Cthe_0489	f	602289	603353	Chemotaxis response regulator protein-glutamate methylesterase	Cellular Processes	9	0.083689	0.083689	1.37187	0.959331	10.9271	11.2977	11.4589	10.2338	10.9584	11.2551	12.1594	13.4725	11.6406	13.9555	-0.696213	-0.377197	-0.238467	-1.29305	-0.669275	-0.4139	0.36458	1.49489	-0.0820252	1.91065	-0.370591	-0.53175	0.693321	-1.23229	-0.161158	0.339298	-2.17475	0.203795	-0.724614	-1.02128	-1.4068	-0.296662	-2.99702	-1.31305	0.518807	-0.482974	-2.31483	-1.29288	-1.44568
Cthe_0490	f	603353	605431	CheW domain protein	Cellular Processes	9	0.0670252	0.0670252	1.56336	0.971418	12.7667	13.1922	13.4589	12.0067	12.7316	13.1414	14.2029	15.4034	13.7142	16.064	-0.721877	-0.381113	-0.167621	-1.3304	-0.749939	-0.421796	0.428159	1.3894	0.0368099	1.91838	-0.425571	-0.692195	0.759967	-1.43625	-0.266624	0.460617	-2.21114	0.317432	-0.724921	-1.13473	-1.70747	-0.409809	-3.33238	-1.20047	0.488745	-0.660624	-2.34984	-1.3431	-1.61574
Cthe_0491	f	605448	605912	CheW domain protein	Cellular Processes	9	0.116464	0.116464	1.37745	0.943633	10.1988	10.8869	10.9994	9.82072	10.3572	10.7355	11.828	12.8151	11.3352	13.4713	-0.901037	-0.308302	-0.211395	-1.22672	-0.764602	-0.438715	0.502389	1.35264	0.0778265	1.91791	-0.688104	-0.800602	0.378079	-1.62923	-0.112499	0.529717	-1.92817	0.263895	-0.536466	-0.914786	-1.51444	-0.37832	-3.11412	-0.987048	0.492872	-0.656229	-2.13615	-1.61116	-1.74183
Cthe_0492	f	605917	606537	CheC domain protein	Cellular Processes	9	0.0971145	0.0971145	1.25764	0.94852	10.3483	10.9941	11.1523	9.94802	10.4744	10.9371	11.8881	12.8988	11.6019	13.4312	-0.915525	-0.335417	-0.193261	-1.27513	-0.802222	-0.386563	0.467731	1.37571	0.210681	1.85399	-0.645745	-0.803985	0.400288	-1.53976	-0.15824	0.519622	-1.90473	0.215173	-0.526411	-0.9891	-1.65392	-0.462689	-2.95675	-1.01071	0.286134	-0.532396	-1.82924	-1.56455	-1.74592
Cthe_0493	f	606537	607022	Chemoreceptor glutamine deamidase cheD	Cellular Processes	9	0.121782	0.121782	1.30216	0.937651	10.0111	10.8258	10.8776	9.63372	10.4291	10.6421	11.6811	12.5538	11.3913	13.2956	-0.99498	-0.273206	-0.227282	-1.32936	-0.624616	-0.435955	0.484643	1.25784	0.227888	1.91503	-0.814649	-0.866483	0.377411	-1.67002	-0.0518337	0.396628	-1.72806	0.235525	-0.795432	-1.00837	-1.75763	-0.212937	-2.86643	-0.872694	0.289794	-0.741744	-1.90423	-1.75887	-1.82321
Cthe_0494	f	607037	607435	hypothetical protein	Hypothetical	13	0.0883519	0.0883519	1.72404	0.965835	8.81233	9.58088	10.1444	8.45585	8.78803	9.73011	10.8733	11.5493	10.5943	12.6005	-0.98519	-0.403009	0.023861	-1.25523	-1.0036	-0.289965	0.576036	1.08807	0.36466	1.88437	-0.768546	-1.33207	0.356485	-2.061	-0.563519	0.792849	-1.9684	0.414288	-0.332182	-1.27426	-2.13844	-0.94208	-3.81245	-0.675946	0.279041	-1.0512	-2.00619	-1.70355	-2.51763
Cthe_0495	f	607486	608142	RNA polymerase, sigma 28 subunit	Transcription, RNA processing and modification	6	0.0532396	0.0532396	1.46333	0.975745	9.76907	10.2875	10.3854	9.64344	9.88217	10.0974	11.5637	12.4394	11.2489	13.2006	-0.887973	-0.46279	-0.382517	-0.991009	-0.795209	-0.618715	0.5839	1.30213	0.325746	1.92643	-0.518415	-0.61629	0.12563	-1.79462	-0.0978756	0.40531	-2.15193	0.287991	-0.238735	-0.453929	-1.60549	-0.215194	-3.31843	-0.875726	0.314761	-0.761193	-1.95168	-1.43238	-1.53293
Cthe_0496	f	608167	609279	Integrase catalytic region	Chromatin structure and dynamics, DNA replication, recombination and repair	2	0.538889	0.538889	0.986935	0.635984	4.75332	6.12657	6.5035	4.61897	5.59713	5.86459	6.39641	6.39683	6.44536	7.32871	-1.50704	0.148832	0.603343	-1.66904	-0.489571	-0.167066	0.474205	0.474718	0.533231	1.59838	-1.37324	-1.75018	0.13435	-1.64308	-0.376934	0.52944	-0.270263	0.638915	-0.978155	-1.24561	-1.82638	-0.267459	-1.73158	-0.000425308	-0.0489513	-0.931876	-0.88335	-2.59053	-3.364
Cthe_0498	f	609535	611163	protein of unknown function DUF342	Chromatin structure and dynamics, DNA replication, recombination and repair	2	0.15019	0.15019	0.660703	0.848455	13.0085	13.2069	13.2256	13.5331	13.6189	13.1709	14.766	14.4815	14.6548	15.0594	-1.10842	-0.853818	-0.829904	-0.43546	-0.325385	-0.900005	1.146	0.78111	1.00346	1.52242	-0.198481	-0.217123	-0.524621	-1.75749	-0.0186424	-0.411952	-1.27455	0.0546488	-0.0858119	0.362147	-1.12175	0.447959	-1.4405	0.284459	0.111118	-0.577906	-0.404566	-1.14749	-1.16241
Cthe_0499	f	611190	611501	hypothetical protein	Hypothetical	13	0.256837	0.256837	1.4971	0.885629	9.34586	9.68412	10.3564	9.45596	10.0982	9.91199	11.6607	11.8843	11.2317	12.8853	-1.09159	-0.808778	-0.246692	-0.99954	-0.462584	-0.618256	0.843815	1.03078	0.48517	1.86768	-0.338257	-1.01053	-0.110098	-2.31482	-0.672274	-0.41406	-2.20018	0.444403	-0.642219	-0.456029	-1.77577	0.18619	-2.78707	-0.22362	0.428951	-1.00095	-1.65352	-1.26423	-2.01465
Cthe_0500	f	611537	612121	hypothetical protein	Hypothetical	13	0.10738	0.10738	1.38884	0.948456	10.015	10.483	10.4563	10.3589	10.7772	10.3247	12.3236	12.7798	11.9692	13.2553	-1.06253	-0.667632	-0.69017	-0.772379	-0.419402	-0.801174	0.885357	1.27024	0.586311	1.67138	-0.468036	-0.441324	-0.343888	-2.30867	0.0267128	-0.294207	-2.2968	0.131564	-0.418355	0.0341285	-1.61034	0.452483	-2.47803	-0.456166	0.354436	-0.475441	-1.28604	-1.38323	-1.35785
Cthe_0501	f	612153	612782	aminodeoxychorismate lyase	General function prediction only	11	0.0759765	0.0759765	1.25795	0.959735	11.3153	11.6554	11.4952	11.4076	11.9814	11.4447	13.4654	13.8159	13.2092	14.1487	-0.955206	-0.653994	-0.795945	-0.873484	-0.365277	-0.840629	0.948963	1.25941	0.722036	1.55412	-0.340109	-0.179827	-0.0922757	-2.15007	0.160282	-0.326001	-2.1605	0.0504534	-0.573835	-0.037098	-1.80156	0.536737	-2.16727	-0.350538	0.256232	-0.332772	-0.939542	-1.26585	-1.13275
Cthe_0503	f	613963	614514	2'-5' RNA ligase	Translation, ribosomal structure and biogenesis	7	0.0588505	0.0588505	0.275775	0.857733	9.84403	9.46983	9.05882	10.0155	9.81554	9.53629	9.46579	8.82017	9.50989	8.42019	0.906776	0.150099	-0.681028	1.25353	0.849166	0.28448	0.141931	-1.16362	0.231096	-1.97244	0.374196	0.785208	-0.171481	0.378235	0.411013	-0.345706	0.649664	-0.477468	0.199971	0.479222	0.505621	0.279251	1.39535	0.645625	-0.0440947	0.399984	1.0897	1.29612	1.72334
Cthe_0504	f	614616	615851	Capsule synthesis protein, CapA	Cellular Processes	9	0.0710839	0.0710839	0.314122	0.849137	13.4207	13.3868	13.4664	13.7633	13.7942	13.7024	13.8417	12.528	13.949	12.5199	-0.031933	-0.097633	0.0564374	0.631128	0.691066	0.513273	0.782996	-1.76023	0.990783	-1.77588	0.0339385	-0.0456493	-0.342516	-0.420967	-0.0795879	-0.407417	0.858847	-0.235987	-0.030962	0.0608804	-0.185786	0.0918424	1.27435	1.31375	-0.107336	0.00808412	1.42917	1.0238	-1.03215
Cthe_0505	f	616237	618465	formate acetyltransferase	Energy production and conversion	3	0.11081	0.11081	0.346527	0.786818	17.8481	17.9082	16.9889	17.5965	17.9022	17.7425	18.7834	17.9646	18.5588	17.3534	-0.0317183	0.0834414	-1.67698	-0.513409	0.0719091	-0.233951	1.75917	0.19143	1.3291	-0.978997	-0.0601411	0.859222	0.251559	-0.935276	0.919363	0.00602265	-0.0563958	-0.753608	-0.305677	-0.145944	-0.962235	0.159733	0.548826	0.818739	0.2246	0.611244	1.20538	-1.04257	1.81406
Cthe_0506	f	618492	619208	pyruvate formate-lyase activating enzyme	Cellular Processes	9	0.302122	0.302122	0.522937	0.614839	16.0878	16.1142	15.2005	15.9588	16.2958	15.9362	16.9679	15.6972	16.7792	15.28	0.0987773	0.145235	-1.46504	-0.128664	0.465346	-0.168373	1.64999	-0.589757	1.31743	-1.32493	-0.0263593	0.887275	0.129045	-0.880121	0.913634	-0.181623	0.417017	-0.7357	-0.337027	0.0225299	-0.820477	0.359557	1.01576	1.27078	0.188688	0.417122	1.49921	-1.01844	1.84968
Cthe_0508	f	620131	620541	hypothetical protein	Hypothetical	13	0.816624	0.816624	1.39442	0.609577	10.7981	10.7081	10.1974	11.4011	11.4671	10.9463	13.311	11.3279	12.6474	10.9283	-0.612871	-0.708796	-1.25301	0.0296555	0.0999606	-0.454959	2.06486	-0.0483675	1.35768	-0.474151	0.0900209	0.600737	-0.602976	-2.51291	0.510716	-0.758975	-0.619777	-0.748929	-0.0659775	0.454784	-1.24628	0.520762	0.538773	1.98315	0.663658	0.399575	1.71907	1.06439	1.51649
Cthe_0509	r	621918	620839	sodium ion-translocating decarboxylase, beta subunit	Energy production and conversion	3	0.177052	0.177052	0.260102	0.5462	14.9641	14.4721	14.9035	14.4805	14.0616	14.4212	13.7304	14.2064	13.9245	14.1502	1.58945	0.35344	1.43731	0.374522	-0.677902	0.225501	-1.5102	-0.314315	-1.02243	-0.455378	0.491947	0.0605539	0.483556	1.2337	-0.431393	0.410487	0.265775	0.482315	0.418878	0.0593123	0.556004	-0.359566	-0.0885674	-0.475976	-0.194138	0.0561448	-0.225693	1.40634	1.04287
Cthe_0512	r	627248	625728	integrase family protein	Chromatin structure and dynamics, DNA replication, recombination and repair	2	0.0322651	0.0322651	0.203979	0.894548	9.59163	9.55999	9.12482	9.2647	9.50349	9.37795	8.92311	8.99399	8.59115	8.22039	1.06728	0.996432	0.0217263	0.335017	0.869878	0.588692	-0.430076	-0.271316	-1.1736	-2.00404	0.0316318	0.466804	0.326931	0.668518	0.435172	0.0565018	0.566006	-0.253131	-0.238797	-0.113257	0.673543	0.12554	1.2831	-0.0708811	0.331956	0.773601	0.370764	1.02217	1.38204
Cthe_0514	f	627622	628737	DNA methylase N-4/N-6 domain protein	General function prediction only	11	0.113622	0.113622	0.45645	0.83405	9.92161	10.0677	8.81503	9.36881	9.7791	9.41412	8.9813	9.00272	8.89874	7.83504	1.08741	1.31013	-0.599799	0.244555	0.870131	0.313646	-0.346288	-0.313621	-0.472171	-2.09399	-0.146077	1.10658	0.552797	0.940309	1.25265	0.288581	1.06496	-0.599095	-0.410293	-0.0453143	0.470074	0.364979	1.94406	-0.0214248	0.0825621	1.16768	1.0637	-1.10656	2.15334
Cthe_0515	r	631575	630040	transposase IS66	Chromatin structure and dynamics, DNA replication, recombination and repair	2	0.126426	0.126426	0.715937	0.882274	13.2202	13.1373	12.5031	13.3254	13.471	12.8874	12.3799	11.9032	12.5835	10.7754	0.742309	0.640034	-0.142554	0.872157	1.05183	0.331664	-0.294599	-0.882848	-0.0433662	-2.27463	0.0828798	0.717054	-0.105223	0.840265	0.634174	-0.3337	1.23408	-0.384285	-0.145598	0.437991	0.7419	0.58359	2.69561	0.476691	-0.203588	1.12784	1.80811	1.05913	1.64382
Cthe_0517	r	632387	632019	hypothetical protein	Hypothetical	13	0.152779	0.152779	0.25396	0.59894	6.1093	6.56921	7.38675	6.98098	6.58662	6.38245	6.03214	6.46588	6.40231	6.38499	-1.0555	0.0981955	2.14904	1.13113	0.141869	-0.370304	-1.24905	-0.161	-0.320463	-0.363918	-0.459908	-1.27745	-0.871678	0.0771581	-0.817547	-0.01741	0.103325	1.00431	0.39436	0.598532	0.578664	0.204172	0.201627	-0.433741	-0.370172	0.0808912	0.0173229	-1.37545	-2.42411
Cthe_0518	r	635675	632700	type III restriction protein res subunit	Cellular Processes	9	0.152458	0.152458	0.492209	0.793504	13.5503	13.6674	14.6827	13.0336	12.9295	13.3835	12.7292	13.4085	12.6265	14.0354	0.232011	0.418493	2.03576	-0.59109	-0.756883	-0.0336431	-1.07587	0.00605896	-1.23952	1.00469	-0.117074	-1.13239	0.516743	0.82109	-1.01532	0.737901	0.258926	1.29917	0.104085	-0.349965	0.407082	-0.45405	-1.10591	-0.679238	0.102734	-0.626938	-1.40891	-1.08453	-2.19222
Cthe_0519	r	637524	635692	DNA methylase N-4/N-6 domain protein	Chromatin structure and dynamics, DNA replication, recombination and repair	2	0.120912	0.120912	0.428588	0.811922	12.527	12.7268	13.5436	12.1034	12.0963	12.3271	11.6855	12.5461	11.6366	13.0656	0.170616	0.507389	1.88431	-0.543433	-0.55549	-0.166415	-1.24786	0.2028	-1.33037	1.07845	-0.199786	-1.01663	0.4236	0.841491	-0.816841	0.630538	0.180693	1.21657	0.00715272	-0.223661	0.46684	-0.230813	-0.969314	-0.860583	0.0489493	-0.519469	-1.429	-1.14853	-2.02318
Cthe_0520	r	638246	637521	hypothetical protein	Hypothetical	13	0.245787	0.245787	0.376339	0.564599	9.54196	9.52952	10.2952	9.49354	9.15213	9.29373	9.02211	9.71969	8.96635	10.2478	0.0341713	0.00718194	1.66823	-0.0708599	-0.811508	-0.504321	-1.09358	0.41973	-1.21453	1.56547	0.0124412	-0.753249	0.0484159	0.519854	-0.765691	0.377389	-0.190171	1.00148	0.341414	0.199811	0.527193	-0.141603	-1.09571	-0.697584	0.0557554	-0.52815	-1.28149	1.00866	-1.68559
Cthe_0524	f	642821	643294	hypothetical protein	Hypothetical	13	0.165875	0.165875	0.264357	0.581688	8.81877	9.02185	8.07712	8.21329	8.23806	8.32265	8.0105	8.98909	8.0574	7.87252	1.07853	1.55817	-0.673147	-0.351515	-0.293012	-0.0932411	-0.830487	1.48079	-0.719708	-1.15638	-0.203079	0.741653	0.605475	0.80827	0.944732	0.783784	0.0327608	-0.24553	-0.02477	-0.109352	0.155891	-0.0845824	0.365546	-0.978589	-0.0469038	1.11657	0.184885	-1.15115	1.67209
Cthe_0525	f	643311	643793	hypothetical protein	Hypothetical	13	0.165578	0.165578	0.308626	0.642334	9.05575	9.21695	7.90038	8.6115	8.64853	8.59112	8.11333	9.15214	8.16741	8.11258	1.05068	1.39024	-1.38309	0.114857	0.192873	0.0719359	-0.93452	1.25372	-0.820606	-0.936092	-0.161196	1.15537	0.444258	0.942424	1.31657	0.568418	0.0648055	-0.690736	-0.0370358	0.0203759	0.444088	0.0574117	0.535948	-1.03881	-0.054078	1.03956	0.0548244	-1.11821	2.22742
Cthe_0526	f	643797	644240	hypothetical protein	Hypothetical	13	0.158449	0.158449	0.301545	0.649695	8.60086	8.69774	7.48746	8.11316	8.20985	8.22523	7.78244	8.7817	7.92429	7.50133	1.00497	1.21278	-1.38358	-0.0412936	0.166141	0.199131	-0.750772	1.39289	-0.446454	-1.35382	-0.0968727	1.11341	0.487708	0.818427	1.21028	0.487886	-0.0839583	-0.737772	-0.0966943	-0.112073	0.188863	-0.0153784	0.708519	-0.999258	-0.141856	1.28036	0.422962	-1.06945	2.16356
Cthe_0527	r	644663	644418	hypothetical protein	Hypothetical	13	0.626434	0.626434	2.15245	0.805978	7.69124	7.53218	4.89462	7.35148	6.71172	6.39872	6.8923	7.15043	6.92195	3.35015	0.887097	0.769686	-1.17726	0.6363	0.164048	-0.0669971	0.297346	0.487887	0.319236	-2.31734	0.159058	2.79662	0.339758	0.798944	2.63756	0.820467	0.381757	-1.50409	0.639767	0.952767	0.429531	0.312999	3.36157	-0.258129	-0.0296558	3.80028	3.57181	1.11656	6.9481
Cthe_0530	f	645935	646549	hypothetical protein	Hypothetical	13	0.513529	0.513529	0.684774	0.500051	4.05904	3.88549	4.29772	4.3207	2.75111	3.80401	4.58656	4.46253	3.59337	4.768	0.0105561	-0.285559	0.417803	0.457015	-2.22109	-0.42459	0.910626	0.69901	-0.783984	1.22021	0.173548	-0.238681	-0.261662	-0.527517	-0.412229	1.13438	-0.577041	0.493713	1.5696	0.516695	0.72733	-1.0529	-2.01689	0.124025	0.993184	-0.305469	-1.17463	1.12783	-1.17991
Cthe_0531	f	646750	649038	hypothetical protein	Hypothetical	13	0.158878	0.158878	1.06913	0.90093	9.48061	9.43046	9.30054	10.0499	9.47074	9.2021	11.2429	11.3033	11.45	11.5428	-0.761784	-0.811614	-0.940695	-0.19621	-0.771585	-1.0385	0.98919	1.04918	1.19488	1.28714	0.0501535	0.180072	-0.569243	-1.76234	0.129919	-0.0402882	-1.87287	0.0984381	0.579108	0.847754	-1.40011	0.268645	-2.07209	-0.0603768	-0.20702	-0.239511	-0.0928673	1.03538	1.13294
Cthe_0532	f	649110	649601	Haloacid dehalogenase domain protein hydrolase	General function prediction only	11	0.128599	0.128599	0.923231	0.907139	5.98304	6.21051	6.26544	6.44764	6.17783	5.86274	7.67757	8.08095	7.596	8.3049	-0.933024	-0.691199	-0.632795	-0.43909	-0.725941	-1.06092	0.868481	1.29732	0.781754	1.53541	-0.227466	-0.282402	-0.464605	-1.69453	-0.0549362	0.0326794	-1.87045	0.402705	0.269818	0.584907	-1.14835	0.315089	-2.12708	-0.403378	0.081577	-0.223952	-0.708907	-1.17078	-1.21622
Cthe_0533	f	649946	651478	Radical SAM domain protein	General function prediction only	11	0.148042	0.148042	0.696941	0.858389	10.4343	11.2327	11.2586	10.6469	11.4553	11.1581	12.7474	12.2351	12.7943	11.6517	-1.39583	-0.407117	-0.374965	-1.13255	-0.131466	-0.499397	1.46864	0.834196	1.52666	0.111833	-0.798416	-0.82438	-0.212603	-2.31315	-0.0259639	-0.222598	-1.0024	0.100483	-0.808411	-0.511294	-2.1474	0.297117	-0.196472	0.512334	-0.0468525	0.583332	1.14252	-1.73919	-1.77077
Cthe_0534	f	651489	653672	ABC-type bacteriocin transporter	Cellular Processes	9	0.141475	0.141475	1.17428	0.919682	9.04677	9.68028	10.1193	8.87566	9.98228	9.58333	11.491	11.7895	11.5856	11.0204	-1.17996	-0.591659	-0.184004	-1.33886	-0.311216	-0.681693	1.08986	1.36703	1.17768	0.652812	-0.633515	-1.0725	0.171107	-2.44427	-0.438984	-0.301996	-2.10922	0.535937	-1.10662	-0.707669	-2.70994	0.398949	-1.03812	-0.298471	-0.0945629	0.769112	0.565204	-1.55134	-2.10307
Cthe_0535	f	653775	654047	hypothetical protein	Hypothetical	13	0.42331	0.42331	1.27112	0.777986	11.322	11.4967	8.86561	11.2468	10.9569	10.5197	11.5846	12.1574	11.743	9.72315	0.359418	0.5337	-2.09036	0.284416	-0.00465749	-0.440675	0.621331	1.19264	0.779308	-1.23512	-0.174751	2.45637	0.0752032	-0.262618	2.63112	0.539807	-0.660712	-1.65412	0.289852	0.727044	-0.496223	0.437192	1.23378	-0.572846	-0.158402	2.4343	2.01985	-1.12877	5.48834
Cthe_0536	f	654353	656044	glycoside hydrolase family 5	Carbohydrate transport and metabolism	4	0.122863	0.122863	0.333672	0.754523	15.2498	15.3294	13.8477	14.843	14.9644	14.5841	14.8712	15.5257	14.9577	14.1635	0.803388	0.956915	-1.90321	0.0180398	0.252469	-0.4817	0.0724744	1.33583	0.239452	-1.29366	-0.0795351	1.40217	0.406853	0.378653	1.4817	0.364942	-0.196298	-0.736419	-0.121447	0.258893	-0.114704	0.38034	0.800978	-0.654486	-0.0865037	1.36222	0.794235	-1.05668	2.64298
Cthe_0539	f	657907	658590	ABC transporter related	Cellular Processes	9	0.124276	0.124276	0.239535	0.654117	10.9926	11.1791	11.0728	11.2008	11.5062	10.6472	11.2226	10.2546	11.1238	10.3961	0.0830111	0.551206	0.284253	0.605791	1.37258	-0.784449	0.660505	-1.77027	0.412311	-1.41493	-0.186453	-0.0801423	-0.208191	-0.22998	0.10631	-0.327101	0.9245	0.425598	-0.305363	0.553646	0.0770509	0.859009	1.11009	0.968027	0.09884	-0.14151	0.727677	-1.13796	-1.05712
Cthe_0540	f	658587	661193	protein of unknown function DUF214	Cellular Processes	9	0.160284	0.160284	0.297377	0.64067	12.7252	12.7499	12.6788	12.9342	12.9496	12.2869	13.0573	12.09	13.0128	11.7551	0.231374	0.287631	0.125172	0.708743	0.744053	-0.770271	0.990087	-1.22	0.888385	-1.98517	-0.0246224	0.0464811	-0.20893	-0.332067	0.0711035	-0.199762	0.659846	0.391909	-0.0154543	0.647321	-0.0786242	0.662775	1.1945	0.96729	0.044512	0.334894	1.25767	-1.01721	1.03274
Cthe_0544	f	666202	667077	Protein phosphatase 2C-like	Signal transduction mechanisms	15	0.0548165	0.0548165	0.335979	0.89123	10.2018	10.241	8.95725	10.3009	10.347	9.77079	10.8934	10.505	10.7907	10.0931	-0.0151149	0.0564405	-2.28938	0.165863	0.250207	-0.802766	1.24864	0.538942	1.06092	-0.21375	-0.0391581	1.24457	-0.0990385	-0.691579	1.28373	-0.106037	-0.264045	-0.813536	-0.0461569	0.530074	-0.489811	0.576231	0.253897	0.388375	0.102729	0.411905	0.697551	-1.02751	2.36948
Cthe_0545	f	667183	667611	peptidase A24A prepilin type IV	General function prediction only	11	0.046742	0.046742	0.334382	0.906809	8.22101	8.15086	7.17463	8.18438	8.17658	7.80561	8.87288	9.09303	8.47965	8.72582	-0.12228	-0.24948	-2.01963	-0.188689	-0.202832	-0.87551	1.05973	1.45892	0.346699	0.793072	0.0701502	1.04638	0.0366243	-0.651873	0.976228	-0.025726	-0.94217	-0.630976	0.00779993	0.378778	-0.295263	0.370978	-0.549235	-0.220147	0.393234	0.367209	-0.246172	1.04983	2.06534
Cthe_0549	f	670011	670865	ABC-type transporter, integral membrane subunit	Cellular Processes	9	0.124593	0.124593	0.259205	0.67955	10.9075	10.8176	10.1808	10.6424	10.6547	10.5608	10.518	11.7965	10.7484	10.5483	0.403502	0.190017	-1.32117	-0.225598	-0.196591	-0.419329	-0.520961	2.51327	0.0258968	-0.449037	0.0899512	0.726684	0.265069	0.389519	0.636733	0.162896	-0.978894	-0.379987	-0.012222	0.0816277	-0.105967	0.0938498	0.106367	-1.27846	-0.230417	1.24816	0.200112	1.06433	1.65483
Cthe_0550	f	671033	672937	Heat shock protein Hsp90	Cellular Processes	9	0.389598	0.389598	0.714806	0.636639	9.82862	9.86424	9.62928	9.58446	9.4322	9.64132	10.1681	11.3035	9.93656	11.2785	-0.351399	-0.298821	-0.645644	-0.711805	-0.936557	-0.627873	0.149639	1.82569	-0.192062	1.78883	-0.0356197	0.199338	0.244159	-0.339432	0.234957	0.432038	-1.43926	-0.0120392	0.15226	-0.0568603	-0.352103	-0.20912	-1.84633	-1.13545	0.231488	0.024973	-1.34197	-1.025	1.14817
Cthe_0553	r	676394	675495	LysR substrate-binding	Transcription, RNA processing and modification	6	0.0742965	0.0742965	0.226483	0.781304	9.45198	9.33003	10.4158	9.79413	9.64251	9.79221	9.61377	9.68715	9.81614	10.7748	-0.865463	-1.14332	1.33046	-0.0859404	-0.431385	-0.0903174	-0.496864	-0.329686	-0.0357914	2.1483	0.121956	-0.963838	-0.342149	-0.161786	-1.08579	-0.312482	-0.35712	0.62361	0.151623	0.00192118	-0.0220115	-0.149702	-1.13228	-0.0733779	-0.202374	-1.08764	-0.958645	1.08821	-1.95049
Cthe_0554	f	676514	680284	phosphoribosylformylglycinamidine synthase	Nucleotide transport and metabolism	16	0.370836	0.370836	0.935053	0.735604	13.4597	13.5676	13.9048	12.7008	12.9111	12.9276	12.1479	14.1112	11.9799	14.5138	0.284599	0.414073	0.818595	-0.62583	-0.373462	-0.353674	-1.28912	1.06623	-1.49071	1.5493	-0.10792	-0.445102	0.758871	1.31174	-0.337182	0.656434	-0.543597	0.977123	-0.210357	-0.22685	0.720905	-0.0164933	-1.60268	-1.96326	0.168031	-0.402647	-2.53394	-1.07767	-1.36141
Cthe_0555	f	680567	681808	PpiC-type peptidyl-prolyl cis-trans isomerase	General function prediction only	11	0.117696	0.117696	0.269188	0.708517	15.78	15.3709	14.6151	15.6438	15.1613	14.8269	15.2576	15.0153	15.4313	14.3192	1.39624	0.500754	-1.15355	1.09796	0.0418794	-0.689958	0.252657	-0.27755	0.632809	-1.80124	0.409115	1.16491	0.136271	0.522463	0.755797	0.209644	0.355581	-0.211801	0.482489	0.816841	0.212513	0.334352	0.842058	0.242234	-0.173679	0.696122	1.11203	1.32787	2.2422
Cthe_0556	r	683712	681871	asparagine synthase (glutamine-hydrolyzing)	Amino acid transport and metabolism	10	0.101984	0.101984	1.07388	0.936688	8.34162	8.05746	7.1295	8.31869	7.98127	7.68042	8.69142	6.31232	8.8355	5.77323	0.621375	0.340877	-0.575144	0.598746	0.26566	-0.0313175	0.966682	-1.38181	1.10891	-1.91397	0.284154	1.21211	0.0229245	-0.349807	0.927959	0.0761974	1.74514	-0.550914	0.337427	0.638275	-0.51681	0.300848	2.20804	2.3791	-0.144078	0.539099	3.06228	1.2177	2.31677
Cthe_0557	f	684019	684789	polysaccharide deacetylase	Carbohydrate transport and metabolism	4	0.394443	0.394443	1.04961	0.749467	3.29232	4.18178	3.71276	3.66719	2.81258	3.14563	5.35526	3.98234	5.44191	4.70611	-0.820368	0.169078	-0.352669	-0.403365	-1.35404	-0.98355	1.47448	-0.0527804	1.57087	0.752348	-0.889455	-0.420435	-0.374862	-2.06294	0.469021	1.3692	0.199438	0.567126	0.854604	0.521553	-1.77472	-0.333051	-1.89352	1.37292	-0.0866466	-0.723765	0.735802	-1.85248	-1.33833
Cthe_0559	f	685904	686620	single-stranded DNA-binding protein	General function prediction only	11	0.0705884	0.0705884	0.514979	0.90862	8.22328	7.92046	6.5143	8.45303	7.72497	7.29291	8.73794	8.01858	8.68501	7.47075	0.464619	0.0237793	-2.02328	0.799088	-0.260804	-0.889796	1.21386	0.166623	1.13681	-0.630899	0.302819	1.70898	-0.229752	-0.514666	1.40616	0.195484	-0.0981217	-0.778609	0.728055	1.16012	-0.231985	0.432064	0.254224	0.719364	0.0529293	0.54783	1.21426	1.23355	3.26929
Cthe_0560	r	688515	686740	FAD-dependent pyridine nucleotide-disulphide oxidoreductase	Energy production and conversion	3	0.0778971	0.0778971	0.254533	0.795974	17.7466	17.5298	17.3324	17.3014	17.0996	17.2037	18.3424	17.807	18.4019	17.5137	0.263235	-0.217394	-0.654961	-0.723532	-1.1711	-0.940264	1.584	0.39713	1.71597	-0.253092	0.216806	0.414188	0.44512	-0.595783	0.197382	0.430206	-0.277205	0.128697	0.201893	0.0977654	-1.10043	-0.104128	-0.414103	0.535385	-0.0595305	0.293308	0.888223	1.16216	1.33255
Cthe_0563	f	690422	690934	Heptaprenyl diphosphate synthase component I	Hypothetical	13	0.0725415	0.0725415	0.270987	0.821538	11.4164	11.5635	10.7845	11.3779	11.3784	11.4525	11.1655	11.0589	11.3556	9.93829	0.55453	0.859815	-0.756693	0.474685	0.475763	0.629363	0.0340086	-0.187222	0.428351	-2.5126	-0.147122	0.631902	0.038479	0.250849	0.779024	0.185082	0.504586	-0.667965	-0.000519589	-0.0745423	0.0223289	-0.0740227	1.44015	0.106615	-0.190041	1.12064	1.4173	-1.10736	1.54961
Cthe_0564	f	690963	691919	Polyprenyl synthetase	Coenzyme metabolism	12	0.0895623	0.0895623	0.277285	0.784668	12.3594	12.5773	11.5543	12.2321	12.2364	12.3057	11.7345	12.0574	11.8828	10.9122	0.768572	1.21633	-0.885086	0.507097	0.515949	0.658351	-0.515036	0.148331	-0.210393	-2.20412	-0.217974	0.805013	0.127288	0.62487	1.02299	0.340952	0.519912	-0.751356	-0.00430901	-0.0736316	0.34928	-0.0693225	1.32415	-0.322932	-0.148302	1.14519	0.970561	-1.1631	1.74716
Cthe_0565	f	691999	692418	hypothetical protein	Hypothetical	13	0.113894	0.113894	0.426598	0.822012	12.8336	12.8069	11.7574	13.1494	12.7398	12.3959	12.7633	12.3555	13.3354	11.4041	0.468096	0.423498	-1.33477	0.997235	0.311113	-0.265129	0.350412	-0.332705	1.30885	-1.9266	0.026621	1.07615	-0.315848	0.070247	1.04953	0.067084	0.451385	-0.63848	0.409553	0.753517	-0.186007	0.343964	1.33571	0.407759	-0.572103	0.951412	1.93127	1.01862	2.1084
Cthe_0577	f	705303	705941	thiamine pyrophosphokinase	Coenzyme metabolism	12	0.0434959	0.0434959	0.142378	0.796336	12.2973	12.2986	11.593	12.1043	12.2423	12.1091	12.3819	12.7819	12.3538	11.7225	0.321868	0.325527	-1.76118	-0.248851	0.159256	-0.234619	0.572142	1.75512	0.488956	-1.37822	-0.00123712	0.704339	0.192977	-0.084625	0.705576	0.0562211	-0.483387	-0.516174	-0.137993	-0.00481225	-0.249474	0.133181	0.519866	-0.399999	0.0281277	1.05947	0.631347	-1.00086	1.6294
Cthe_0578	r	708290	706080	glycoside hydrolase family 9	General function prediction only	11	0.0486566	0.0486566	0.363569	0.91078	16.0961	16.2254	17.5225	15.7707	16.0614	16.5803	15.7206	16.0241	15.929	16.9994	-0.341205	-0.117103	2.13124	-0.905312	-0.401325	0.498073	-0.992067	-0.465953	-0.630923	1.22457	-0.129287	-1.42638	0.32544	0.37549	-1.2971	0.163971	0.201256	0.942194	-0.290756	-0.80963	-0.158298	-0.518873	-0.938001	-0.303522	-0.208348	-0.975286	-1.07046	-1.09375	-2.68772
Cthe_0580	r	710625	709432	aminotransferase class I and II	Amino acid transport and metabolism	10	0.046145	0.046145	0.236873	0.870127	13.419	13.4145	14.4371	13.3132	13.3556	13.8442	12.8492	13.1835	13.0267	13.7439	-0.0873828	-0.0972814	2.15427	-0.3203	-0.226934	0.848875	-1.342	-0.606084	-0.951148	0.627992	0.00449542	-1.01804	0.105779	0.569782	-1.02253	0.0588815	0.231072	0.59284	-0.0424019	-0.530978	0.286498	-0.488576	-0.388263	-0.334215	-0.177505	-0.560453	-0.717163	1.00312	-2.02516
Cthe_0581	r	712405	710639	Fibronectin-binding A domain protein	Transcription, RNA processing and modification	6	0.0413315	0.0413315	0.21276	0.870491	13.3878	13.1975	14.2935	13.4399	13.2206	13.7664	12.9541	12.7167	13.3455	13.4784	0.0180869	-0.422708	2.11524	0.138571	-0.369102	0.89468	-0.986422	-1.53608	-0.0800525	0.227779	0.190351	-0.905627	-0.0520295	0.433783	-1.09598	-0.0231487	0.480792	0.527082	0.219232	-0.326515	0.0944095	-0.545746	-0.257755	0.23736	-0.391403	-0.761696	-0.132933	1.14104	-1.87336
Cthe_0582	r	714425	712662	PAS sensor protein	Signal transduction mechanisms	15	0.0375518	0.0375518	0.180382	0.861214	11.1259	10.8503	12.1005	11.2796	10.9396	11.1015	11.1241	10.784	11.1844	11.701	-0.232207	-0.919129	2.19677	0.150843	-0.69669	-0.29307	-0.236687	-1.08433	-0.0864263	1.20092	0.275616	-0.974587	-0.153693	0.00179755	-1.2502	-0.0892501	0.0662824	0.999007	0.340058	0.178113	0.0952005	-0.161946	-0.761385	0.340101	-0.0602896	-0.916917	-0.516527	1.21051	-1.96508
Cthe_0589	f	725011	726079	Pseudo-Genes	Hypothetical/Unassigned	0	0.255656	0.255656	0.374017	0.544307	9.41054	9.29075	10.8251	9.89574	9.55994	10.0905	9.91958	9.44427	10.2444	10.2129	-1.00526	-1.25676	1.96446	0.0133765	-0.691599	0.422227	0.0634278	-0.934458	0.745346	0.67924	0.119791	-1.41453	-0.485197	-0.509038	-1.53433	-0.269195	-0.153517	0.734595	0.335793	-0.194743	-0.34865	-0.530536	-0.652956	0.475311	-0.32481	-0.768634	0.0314873	1.08658	-2.66574
Cthe_0592	f	727660	728325	Methyltransferase type 11	Coenzyme metabolism	12	0.125436	0.125436	0.206539	0.595118	6.35152	6.26315	7.56035	6.39829	6.84917	6.66931	6.86126	6.64658	6.72968	6.89907	-1.00407	-1.24303	2.26469	-0.877607	0.341612	-0.14475	0.374303	-0.206202	0.0185006	0.476555	0.088374	-1.20883	-0.046766	-0.509738	-1.2972	-0.586023	-0.383434	0.89104	-0.450883	-0.27102	-0.331392	0.179863	-0.0499035	0.214678	0.13158	-0.252492	-0.169394	1.06317	-2.31149
Cthe_0595	f	731947	733014	hypothetical protein	Hypothetical	13	0.248501	0.248501	0.395932	0.581575	7.13058	6.8806	6.64419	7.26064	6.69209	6.62513	6.0693	6.51409	5.75072	5.93896	1.16493	0.662799	0.18793	1.42616	0.284141	0.149637	-0.96682	-0.0734031	-1.60674	-1.22863	0.249981	0.486392	-0.130054	1.06128	0.236411	0.188513	0.366514	0.0190636	0.568548	0.635509	1.50991	0.0669617	0.753125	-0.444783	0.31858	0.575124	-0.188239	1.18919	1.40094
Cthe_0601	f	736904	737974	Thiamine-phosphate pyrophosphorylase	Coenzyme metabolism	12	0.188302	0.188302	0.278059	0.548531	7.58481	8.11335	7.91996	7.33375	7.40875	7.70489	7.42605	7.94354	6.9883	8.29755	-0.218096	1.10251	0.61931	-0.845381	-0.657984	0.0819353	-0.614756	0.678215	-1.7085	1.56274	-0.528546	-0.335154	0.251057	0.158755	0.193391	0.704602	0.169816	0.215073	-0.0750015	-0.371139	0.345444	-0.296137	-0.888799	-0.517484	0.437747	-0.354013	-1.30924	-1.44247	-1.26151
Cthe_0602	f	737976	739274	Phosphomethylpyrimidine synthase	Coenzyme metabolism	12	0.186759	0.186759	0.413616	0.698981	9.28058	9.52083	9.27105	8.3265	8.83239	8.99114	8.3633	9.10075	7.76831	9.33745	0.71881	1.14909	0.701739	-0.989924	-0.0838845	0.200422	-0.924014	0.396737	-1.98963	0.820651	-0.240251	0.00953205	0.954081	0.91728	0.249784	0.688441	0.420083	0.279913	-0.505892	-0.664636	0.558192	-0.158744	-0.505052	-0.737449	0.594993	-0.236695	-1.56914	-1.1812	1.00663
Cthe_0603	f	739755	740279	GCN5-related N-acetyltransferase	General function prediction only	11	0.172003	0.172003	0.427095	0.731516	10.8589	10.3624	11.0406	10.5852	10.1323	10.5383	11.2445	12.0217	11.0893	11.5365	-0.143893	-1.01395	0.174604	-0.623372	-1.41703	-0.705584	0.531827	1.89387	0.259871	1.04365	0.496505	-0.181754	0.27362	-0.385607	-0.678259	0.230023	-1.65938	0.502289	0.452908	0.0469153	-0.504033	-0.405993	-1.40421	-0.777264	0.155195	0.485186	-0.447272	1.41079	-1.13426
Cthe_0605	f	740565	741677	NLP/P60 protein	Cellular Processes	9	0.0889724	0.0889724	0.173729	0.658577	14.7579	14.5995	15.134	15.0421	14.9157	15.2462	15.2597	14.7774	15.5392	14.375	-0.593515	-1.04836	0.486041	0.222279	-0.140512	0.808097	0.846805	-0.537482	1.64916	-1.69251	0.158459	-0.376099	-0.284209	-0.501783	-0.534558	-0.316277	-0.17798	-0.112199	0.12639	-0.204089	-0.497099	-0.330479	0.54069	0.482262	-0.279525	0.402393	1.16418	1.11609	-1.29783
Cthe_0612	f	750623	752134	SSS sodium solute transporter superfamily	Amino acid transport and metabolism	10	0.0727072	0.0727072	0.184063	0.736658	16.0877	15.7476	15.5762	16.193	15.9183	15.7287	16.0346	15.7154	16.2372	14.9704	0.716876	-0.197114	-0.657458	0.999879	0.261712	-0.24767	0.57413	-0.283596	1.11878	-2.28554	0.340117	0.511422	-0.105312	0.053119	0.171305	-0.17074	0.0321821	-0.152492	0.274689	0.464242	-0.0442453	0.189553	0.947891	0.31918	-0.202676	0.744969	1.26683	1.26586	1.42545
Cthe_0618	r	760479	758314	ferrous iron transport protein B	Cellular Processes	9	0.213247	0.213247	0.444795	0.680382	13.2981	13.113	14.1031	13.3128	12.9322	13.915	12.9612	13.8177	13.2038	14.6172	-0.410887	-0.742568	1.03141	-0.384501	-1.06639	0.694485	-1.01448	0.52022	-0.579872	1.95258	0.185115	-0.804962	-0.0147264	0.336872	-0.990077	0.180728	-0.704776	0.188042	0.380569	-0.602194	0.109039	-0.982763	-1.68492	-0.856533	-0.242559	-0.799416	-1.41339	1.13691	-1.7471
Cthe_0620	f	761095	761487	iron dependent repressor	Transcription, RNA processing and modification	6	0.0963689	0.0963689	0.597378	0.892453	11.7153	11.4718	10.4538	12.222	11.4794	11.1335	12.4512	11.6594	12.8262	10.8128	0.126927	-0.20627	-1.59895	0.820036	-0.195784	-0.668997	1.13366	0.0504229	1.64669	-1.10773	0.243553	1.26154	-0.506632	-0.735877	1.01799	-0.00766469	-0.187632	-0.679753	0.74252	1.08842	-0.604246	0.345898	0.666594	0.791798	-0.375001	0.84656	2.01336	1.1839	2.39751
Cthe_0623	f	763713	764351	sporulation protein, yteA family	Signal transduction mechanisms	15	0.0678292	0.0678292	0.228964	0.802504	10.5565	9.98928	9.54634	10.7118	9.86619	9.61448	10.2881	10.5585	10.2607	9.58425	1.04682	-0.24715	-1.25765	1.4012	-0.527967	-1.10219	0.434484	1.05146	0.372143	-1.17116	0.567197	1.01014	-0.155337	0.268411	0.442942	0.123093	-0.569231	-0.0681468	0.845627	1.09733	0.451075	0.251702	0.281935	-0.270446	0.0273265	0.974259	0.676487	1.48164	2.0141
Cthe_0624	f	765032	769837	glycoside hydrolase family 9	General function prediction only	11	0.0461285	0.0461285	0.521701	0.941054	16.1537	16.5408	17.2833	15.3001	15.8313	16.5494	16.9947	17.1518	16.9433	17.5914	-0.679076	-0.131767	0.918057	-1.88594	-1.13484	-0.119545	0.509997	0.732073	0.437365	1.35367	-0.387102	-1.12963	0.853594	-0.841011	-0.742523	0.709455	-0.61098	0.733878	-0.531241	-1.24934	-1.64323	-0.7181	-1.76008	-0.157071	0.0513715	-0.439647	-0.64809	-1.30776	-2.18802
Cthe_0625	f	770401	772533	glycoside hydrolase family 9	General function prediction only	11	0.0669025	0.0669025	0.216602	0.794084	15.09	15.3708	15.1844	14.7329	15.2399	15.3387	15.6564	15.8863	15.8593	14.6737	-0.51147	0.162113	-0.28506	-1.36778	-0.151933	0.0850301	0.846951	1.39831	1.33347	-1.50963	-0.280879	-0.0944113	0.357074	-0.56645	0.186467	0.130954	-0.515486	-0.154325	-0.506998	-0.60581	-1.1264	-0.0988117	0.566149	-0.229914	-0.202873	1.21259	1.18555	-1.21493	-1.06763
Cthe_0626	f	772747	774159	hypothetical protein	Hypothetical	13	0.107056	0.107056	0.300555	0.762537	12.9628	12.2119	11.8155	13.5152	12.3531	12.4157	12.5984	12.2961	12.853	12.0984	0.920065	-0.612469	-1.42148	2.04737	-0.324268	-0.196649	0.17627	-0.44056	0.695939	-0.844215	0.750906	1.1473	-0.552354	0.364442	0.396398	-0.141211	-0.0842314	-0.60014	1.16205	1.09952	0.66217	-0.0625307	0.254762	0.302232	-0.254626	0.197782	0.754639	1.68285	2.215
Cthe_0629	f	776050	777495	type II secretion system protein E	Cellular Processes	9	0.104505	0.104505	0.191428	0.636053	14.1456	14.0216	14.2468	14.305	13.8786	13.8842	14.0942	14.6581	14.295	15.0174	-0.309242	-0.660789	-0.0222729	0.142698	-1.06625	-1.05042	-0.454912	1.14399	0.114368	2.16283	0.123974	-0.101201	-0.159378	0.051371	-0.225175	0.142988	-0.636463	0.362581	0.426341	0.420759	0.00999045	-0.0055822	-1.13875	-0.563859	-0.200759	-0.359299	-0.722399	1.08973	-1.07267
Cthe_0630	f	777485	778462	hypothetical protein	Hypothetical	13	0.27884	0.27884	0.478238	0.611296	12.298	12.0392	12.2805	12.4025	11.5431	11.788	12.2143	13.1934	12.3458	13.2777	-0.073984	-0.549763	-0.106126	0.118049	-1.46186	-1.01166	-0.227782	1.57217	0.013879	1.72708	0.258795	0.0174835	-0.104454	0.0836569	-0.241311	0.496123	-1.1542	0.492557	0.859373	0.614495	0.0566623	-0.244878	-1.73459	-0.979062	-0.131449	-0.084264	-0.931877	1.19648	1.01219
Cthe_0631	f	778456	779340	hypothetical protein	Hypothetical	13	0.373623	0.373623	0.660829	0.623077	11.9851	11.705	11.8909	12.2955	11.1149	11.2113	11.9772	13.0679	11.9409	13.0039	-0.0529826	-0.487437	-0.199061	0.428529	-1.40286	-1.25325	-0.0652842	1.62664	-0.121604	1.52731	0.280083	0.0941731	-0.310419	0.00793058	-0.185909	0.590151	-1.3629	0.679614	1.18065	1.08421	0.354658	-0.0964458	-1.88901	-1.09075	0.0363079	0.0640402	-1.06301	1.21426	1.06745
Cthe_0633	f	780296	780781	hypothetical protein	Hypothetical	13	0.182558	0.182558	0.398761	0.694792	12.9428	12.3767	12.1457	12.9282	12.1188	12.1198	13.0846	13.6713	12.838	13.2136	0.373329	-0.689651	-1.12344	0.345919	-1.17393	-1.17211	0.63972	1.74155	0.176677	0.881932	0.566033	0.797022	0.014596	-0.141852	0.230989	0.257877	-1.29461	0.0259203	0.809314	0.808346	0.0901203	-0.000968269	-1.09474	-0.586723	0.246568	0.457746	-0.375545	1.48045	1.73751
Cthe_0634	r	782899	780812	Serine/threonine protein kinase-related	General function prediction only	11	0.0641843	0.0641843	0.416397	0.897238	12.7631	12.7846	13.8511	12.7958	12.9891	13.2497	13.0966	13.9015	13.2586	14.7113	-0.913498	-0.879412	0.808898	-0.86171	-0.55574	-0.143148	-0.385434	0.888562	-0.129047	2.17053	-0.0215326	-1.08807	-0.032715	-0.333587	-1.06654	-0.204469	-1.11686	0.601425	-0.193287	-0.453929	-0.462837	-0.260642	-1.72224	-0.804807	-0.161965	-0.809843	-1.45269	-1.01504	-2.12589
Cthe_0635	r	783852	783022	Protein phosphatase 2C-like	Signal transduction mechanisms	15	0.146132	0.146132	1.68705	0.942254	8.32278	8.85123	10.1956	9.16944	9.11214	9.40385	10.8118	11.5763	11.1277	12.3763	-1.3299	-0.93328	0.0757227	-0.694453	-0.737459	-0.518516	0.53819	1.11198	0.775295	1.71243	-0.528451	-1.87282	-0.846658	-2.489	-1.34437	-0.260907	-2.72504	0.791747	0.0573	-0.234413	-1.95825	-0.291713	-3.26416	-0.764496	-0.315913	-0.800027	-1.24861	-1.44238	-3.66247
Cthe_0636	r	784236	783988	hypothetical protein	Hypothetical	13	0.132295	0.132295	0.886214	0.900479	8.30613	8.46013	9.04695	8.98819	8.84191	8.61285	10.3611	10.0705	10.7796	10.5606	-1.1684	-1.00433	-0.379127	-0.441733	-0.59758	-0.841627	1.02099	0.711404	1.46692	1.23349	-0.154002	-0.740817	-0.682054	-2.05497	-0.586815	-0.381775	-1.61039	0.434103	0.146278	0.375341	-1.79146	0.229063	-1.71864	0.290578	-0.418548	-0.490028	0.219098	-1.11265	-1.67112
Cthe_0637	r	784690	784388	hypothetical protein	Hypothetical	13	0.246182	0.246182	0.940358	0.825469	13.1381	12.9814	11.3482	13.4118	12.6082	12.1742	13.5292	13.5134	14.1325	11.7153	0.32029	0.142851	-1.70639	0.630233	-0.279716	-0.771151	0.763063	0.745228	1.44626	-1.29067	0.156712	1.78993	-0.273736	-0.391049	1.63322	0.373203	-0.532009	-0.825987	0.803651	1.23768	-0.720703	0.434027	0.892856	0.0157514	-0.603389	1.79807	2.41721	1.11474	3.45798
Cthe_0638	r	789506	784827	cell divisionFtsK/SpoIIIE	Cellular Processes	9	0.0749638	0.0749638	0.414567	0.879451	14.2604	14.4754	15.357	13.8232	13.8751	14.4238	14.4494	15.0101	14.5913	15.728	-0.557532	-0.203909	1.24611	-1.27649	-1.19123	-0.288839	-0.246606	0.675446	-0.0132185	1.85626	-0.215013	-1.09667	0.437146	-0.189052	-0.881655	0.60032	-0.534674	0.933295	-0.0518397	-0.600519	-0.768105	-0.54868	-1.85297	-0.560636	-0.141907	-0.717971	-1.1367	-1.16071	-2.1386
Cthe_0648	r	803506	801866	glutamyl-tRNA synthetase	Translation, ribosomal structure and biogenesis	7	0.379388	0.379388	0.618502	0.591068	14.2593	14.5561	13.9947	13.9498	14.064	14.3461	13.1005	13.375	13.4171	12.5379	0.788852	1.25788	0.370813	0.299827	0.480252	0.926116	-1.04218	-0.608373	-0.541919	-1.93126	-0.296823	0.264555	0.309478	1.15877	0.561378	0.49212	1.18105	-0.351422	-0.114181	-0.396345	0.532697	-0.282164	1.52612	-0.274536	-0.316591	0.837189	0.879244	-1.22844	1.20127
Cthe_0649	f	804017	804346	hypothetical protein	Hypothetical	13	0.324809	0.324809	0.802342	0.730116	4.32932	5.14428	5.0526	4.81764	4.23359	4.62311	6.24491	5.46963	6.63633	5.5468	-1.12198	-0.0835163	-0.200342	-0.499744	-1.24397	-0.74763	1.31898	0.331063	1.81774	0.429401	-0.814955	-0.723274	-0.488313	-1.91559	0.091681	0.910686	-0.325348	0.429493	0.584045	0.194533	-1.81869	-0.389512	-1.31321	0.775283	-0.391416	-0.0771723	1.08953	-1.75924	-1.65092
Cthe_0650	f	804468	804767	hypothetical protein	Hypothetical	13	0.169054	0.169054	0.531771	0.788061	4.52548	4.87104	5.16753	4.85491	5.0089	5.14621	6.35042	5.69554	6.34616	6.21616	-1.31284	-0.80469	-0.368683	-0.8284	-0.601947	-0.400029	1.37083	0.407797	1.36457	1.1734	-0.345552	-0.642043	-0.329429	-1.82493	-0.296491	-0.137868	-0.824508	0.0213159	-0.153991	-0.291298	-1.49125	-0.137307	-1.20726	0.654873	0.00425265	-0.52062	0.130001	-1.27064	-1.56054
Cthe_0651	f	805051	805407	Pseudo-Genes	Hypothetical/Unassigned	0	0.278525	0.278525	0.386793	0.51994	6.82693	6.2543	7.30222	7.27215	6.45715	6.6157	7.08195	6.7835	6.75719	7.85137	-0.199586	-1.42428	0.816939	0.752632	-0.990445	-0.651336	0.345837	-0.292454	-0.348729	1.99143	0.572629	-0.475294	-0.445227	-0.255022	-1.04792	-0.202849	-0.529207	0.686518	0.815007	0.65645	0.514961	-0.158557	-1.39423	0.298444	0.324757	-1.06787	-1.09418	1.48723	-1.3902
Cthe_0653	f	805854	806117	transcriptional regulator nikr, CopG family	General function prediction only	11	0.133967	0.133967	0.610838	0.853789	14.0879	13.8331	12.7943	14.3266	13.5215	13.2175	15.0815	13.8269	15.023	13.784	0.191177	-0.161171	-1.59791	0.521428	-0.592167	-1.01267	1.56546	-0.169729	1.48465	-0.229063	0.254749	1.29352	-0.238774	-0.993612	1.03877	0.311613	0.0061875	-0.423126	0.805136	1.10917	-0.696415	0.304029	-0.262527	1.25455	0.0584227	0.0428989	1.23902	1.19313	2.45125
Cthe_0654	f	806431	807807	biotin and thiamin synthesis associated	Coenzyme metabolism	12	0.177278	0.177278	0.586092	0.79835	16.0552	15.3984	15.3513	15.5205	14.9656	15.0802	16.7582	14.6296	16.486	15.0488	0.759732	-0.189193	-0.257289	-0.0127749	-0.814673	-0.649052	1.77552	-1.30015	1.38227	-0.694393	0.65674	0.703869	0.534643	-0.703014	0.0471284	0.432888	0.768878	0.271135	0.554985	0.44036	-0.965496	-0.114625	-0.0832451	2.12863	0.272161	-0.419235	1.43724	1.57652	1.62887
Cthe_0655	f	807995	809140	cysteine desulfurase family protein	Amino acid transport and metabolism	10	0.27735	0.27735	0.674325	0.725799	15.6526	15.021	15.2179	15.426	14.8648	14.858	16.2889	13.929	15.9758	14.4369	0.687226	-0.206832	0.0719156	0.366509	-0.427918	-0.437492	1.58786	-1.75243	1.14472	-1.03356	0.631624	0.434697	0.226576	-0.636271	-0.196927	0.15619	1.09191	0.35988	0.561238	0.568002	-0.549779	0.00676376	0.427867	2.35981	0.313068	-0.507856	1.53888	1.54931	1.35163
Cthe_0656	f	809447	810553	type IV pilus assembly protein PilM	Cellular Processes	9	0.195178	0.195178	0.47621	0.726762	15.4871	14.7052	14.9487	15.7033	14.8691	14.8511	16.2702	14.9447	16.1663	14.6918	0.372458	-0.931367	-0.525406	0.733004	-0.658054	-0.688059	1.67826	-0.531997	1.50492	-0.95376	0.781907	0.538451	-0.21622	-0.783092	-0.243456	-0.163906	-0.239503	0.0975435	0.83422	0.852214	-0.462919	0.0179938	0.177335	1.3255	0.103953	0.252932	1.47447	1.7194	1.45241
Cthe_0658	f	812136	812432	Hypothetical protein	Hypothetical/Unassigned	0	0.337395	0.337395	0.908768	0.75249	5.62181	5.74098	7.04295	6.78684	5.70561	6.11344	7.85185	6.96063	7.94693	7.35437	-1.24423	-1.10829	0.376903	0.0847568	-1.14863	-0.68341	1.29964	0.283002	1.40811	0.732148	-0.119171	-1.42114	-1.16503	-2.23004	-1.30197	0.0353656	-1.21965	0.929507	1.08123	0.673401	-1.16009	-0.407828	-1.64875	0.89122	-0.0950858	-0.393737	0.592568	-1.08611	-2.67797
Cthe_0660	f	813278	815599	glycoside hydrolase family 81	Cellular Processes	9	0.0670443	0.0670443	0.446439	0.899883	7.5229	7.47734	8.16014	7.78376	7.66196	7.61855	8.60806	9.22937	8.57032	9.09457	-0.982191	-1.05106	-0.0189815	-0.58789	-0.771993	-0.837617	0.658069	1.5972	0.601022	1.39344	0.0455633	-0.637237	-0.26086	-1.08516	-0.6828	-0.184625	-1.75203	0.54159	0.121798	0.165213	-0.786556	0.0434149	-1.4326	-0.621306	0.0377411	0.134799	-0.524248	1.03209	-1.55535
Cthe_0663	r	818404	817835	hypothetical protein	Hypothetical	13	0.152513	0.152513	0.362351	0.719401	9.96864	9.62525	8.7001	9.67805	9.48702	8.82831	9.52833	9.13368	9.8368	8.37679	1.23019	0.582636	-1.16203	0.682196	0.321948	-0.920251	0.399847	-0.344381	0.98157	-1.77172	0.343383	1.26854	0.290588	0.440311	0.925158	0.138237	0.491576	-0.12821	0.191032	0.849742	-0.158751	0.65871	1.11023	0.394647	-0.308475	0.756888	1.46001	1.26873	2.40918
Cthe_0664	f	818815	819627	3D domain-containing protein	General function prediction only	11	0.34002	0.34002	0.974548	0.7674	5.89808	5.53025	4.92292	5.63552	4.95912	4.70093	7.00093	5.85903	7.38926	5.75004	0.15406	-0.270512	-0.971525	-0.149002	-0.929735	-1.22776	1.42703	0.108985	1.87527	-0.0168162	0.367831	0.975158	0.26256	-1.10285	0.607327	0.571122	-0.32878	0.221991	0.676393	0.934589	-1.75375	0.258196	-0.790914	1.1419	-0.388336	0.108989	1.63923	1.29041	1.96586
Cthe_0665	f	819807	820775	HflK protein	Cellular Processes	9	0.0790302	0.0790302	0.378104	0.860655	9.38266	9.6976	9.58258	9.23343	9.66386	9.65009	10.0448	10.9601	9.63461	10.8194	-0.835777	-0.292229	-0.49073	-1.09331	-0.350457	-0.374215	0.307068	1.88675	-0.400934	1.64383	-0.314944	-0.199928	0.149223	-0.662189	0.115016	0.0337386	-1.26255	-0.0675113	-0.430428	-0.416662	-0.40118	0.0137658	-1.15554	-0.915304	0.410232	0.140752	-1.18478	-1.24396	-1.14864
Cthe_0666	f	820777	821646	HflC protein	Cellular Processes	9	0.0438856	0.0438856	0.34808	0.915947	9.51879	9.89477	10.0287	9.31683	9.64727	9.89651	9.94727	11.1346	9.75464	10.8713	-0.841701	-0.185528	0.048227	-1.19416	-0.617476	-0.182483	-0.0939	1.97827	-0.430087	1.51884	-0.375979	-0.509918	0.201954	-0.428481	-0.133939	0.247501	-1.23983	0.132194	-0.330432	-0.579677	-0.437803	-0.249246	-1.22408	-1.18733	0.192631	0.263249	-1.11671	-1.29772	-1.42397
Cthe_0667	f	821833	823602	GerA spore germination protein	General function prediction only	11	0.0693934	0.0693934	0.174003	0.73413	8.33345	8.13428	8.71331	8.10144	7.83994	8.19332	7.91685	8.63939	7.96391	8.87348	0.174338	-0.381109	1.23367	-0.472675	-1.20194	-0.216449	-0.987454	1.02751	-0.856223	1.68034	0.199176	-0.379862	0.232011	0.416603	-0.579038	0.29434	-0.505112	0.519993	0.261505	-0.0918795	0.137535	-0.353385	-1.03355	-0.72254	-0.0470576	-0.234095	-0.909577	1.14804	-1.30122
Cthe_0670	f	826240	827337	spore germination protein	General function prediction only	11	0.130479	0.130479	0.20405	0.573701	8.79757	8.55159	8.73075	9.01185	8.59552	8.93783	9.30725	9.64381	9.30889	9.2466	-0.604309	-1.29378	-0.791607	-0.00367893	-1.17063	-0.211172	0.824298	1.76767	0.828909	0.654305	0.24598	0.0668216	-0.214285	-0.509679	-0.179158	-0.0439341	-1.09222	-0.20708	0.41633	0.0740265	-0.29704	-0.342304	-0.651077	-0.336563	-0.00164501	0.397211	0.062293	1.1859	1.04741
Cthe_0673	f	829428	829871	Ribonuclease H	Chromatin structure and dynamics, DNA replication, recombination and repair	2	0.0611631	0.0611631	0.216615	0.811761	12.3247	12.4522	12.7489	11.823	12.0958	12.6329	11.8768	11.4332	11.6769	12.2078	0.463522	0.762671	1.459	-0.714056	-0.0737032	1.18683	-0.587613	-1.62882	-1.05682	0.188996	-0.127466	-0.424167	0.50176	0.447883	-0.296701	0.356375	1.019	0.11597	-0.272851	-0.809957	0.146052	-0.537106	-0.111935	0.443652	0.199929	-0.774561	-0.530838	-1.09237	-1.3418
Cthe_0675	f	830754	831308	stage II sporulation protein M	General function prediction only	11	0.358784	0.358784	0.621104	0.614897	5.44948	5.60367	6.69696	5.80076	4.79274	6.16492	6.25123	5.92749	6.1208	7.01959	-0.844386	-0.600255	1.13084	-0.288177	-1.88425	0.288423	0.425074	-0.0875269	0.218565	1.64169	-0.154184	-1.24748	-0.351281	-0.801744	-1.0933	0.810924	-0.32382	0.532041	1.00802	-0.36416	-0.32004	-1.37218	-2.22685	0.32374	0.130423	-1.09211	-0.898792	-1.11279	-2.37427
Cthe_0676	f	831659	832549	tyrosine recombinase XerD	Chromatin structure and dynamics, DNA replication, recombination and repair	2	0.172999	0.172999	1.85929	0.93797	9.85266	9.43871	9.50683	9.67765	9.21964	9.26993	12.3091	11.7866	12.5339	11.4057	-0.481875	-0.789982	-0.739274	-0.612135	-0.953036	-0.915603	1.34646	0.95755	1.51382	0.674073	0.413951	0.345823	0.175008	-2.45642	-0.0681273	0.219068	-2.34786	0.236904	0.45801	0.407719	-2.85628	-0.0502915	-2.18607	0.522517	-0.224844	0.380859	1.12822	1.33233	1.27088
Cthe_0682	r	840372	839395	hypothetical protein	Hypothetical	13	0.128227	0.128227	0.186326	0.54121	6.06516	6.15495	6.55794	6.76916	6.17128	6.19516	5.85836	6.09024	5.65942	6.34418	-0.381206	-0.0993222	1.16587	1.829	-0.0480395	0.0269163	-1.03047	-0.302489	-1.65503	0.494773	-0.089786	-0.492777	-0.703996	0.206803	-0.402991	-0.0163346	0.064713	0.362781	0.597876	0.574001	1.10974	-0.023875	-0.172897	-0.231876	0.198938	-0.253945	-0.684759	-1.06421	-1.40715
Cthe_0684	f	842138	844771	CBS domain containing protein	Translation, ribosomal structure and biogenesis	7	0.0647248	0.0647248	0.180154	0.760483	12.5833	12.5733	12.6672	12.793	12.723	12.6467	12.1438	11.9044	12.4364	11.7019	0.445186	0.418299	0.670148	1.0075	0.819607	0.615174	-0.733311	-1.37534	0.0512189	-1.91848	0.0100264	-0.0838912	-0.209692	0.439476	-0.0939176	-0.149652	0.668868	0.0205006	0.0700665	0.146302	0.356607	0.0762353	1.02107	0.239419	-0.292561	0.202545	0.734525	1.00697	-1.05987
Cthe_0690	f	848784	849392	hypothetical protein	Hypothetical	13	0.232504	0.232504	0.545468	0.715835	5.42226	5.86517	7.14504	5.72682	5.30509	6.48678	6.03456	6.0682	6.5432	7.13526	-1.16385	-0.477434	1.50607	-0.691841	-1.34544	0.48592	-0.214924	-0.162786	0.573367	1.49092	-0.442913	-1.72278	-0.304566	-0.612298	-1.27986	0.560084	-0.203028	0.658257	0.421737	-0.759954	-0.81638	-1.18169	-1.83017	-0.0336427	-0.508648	-1.06706	-0.592053	-1.35935	-3.30071
Cthe_0696	f	854202	854768	rRNA methylase	General function prediction only	11	0.215561	0.215561	0.390134	0.631647	13.7952	13.7946	13.9347	13.377	13.3027	13.4763	12.4366	13.0176	12.5541	12.9525	1.0243	1.02325	1.29337	0.217687	0.0744057	0.409207	-1.59613	-0.475482	-1.36951	-0.601097	0.000545009	-0.1395	0.418184	1.35855	-0.140045	0.491922	0.777009	0.458391	0.0742836	-0.0992924	0.822877	-0.173576	0.350211	-0.580992	-0.117485	0.0651243	-0.398382	1.00038	-1.10152
Cthe_0698	f	855856	856926	Integrase catalytic region	Chromatin structure and dynamics, DNA replication, recombination and repair	2	0.458435	0.458435	0.89345	0.657929	2.66836	2.55782	2.77186	1.33889	1.79295	1.71717	2.72818	0.59994	3.00084	1.60935	0.754742	0.613289	0.887181	-0.946453	-0.365434	-0.462408	0.831285	-1.89201	1.18018	-0.600371	0.110545	-0.1035	1.32947	-0.0598175	-0.214044	0.764865	1.95788	1.05469	-0.454062	-0.378277	-1.66195	0.075785	0.183602	2.12824	-0.272659	-1.00941	1.39149	1.07964	-1.07438
Cthe_0700	f	859125	859523	biotin/lipoyl attachment domain-containing protein	Lipid metabolism	5	0.151646	0.151646	0.247881	0.592153	14.2924	14.2637	14.9794	14.0788	13.8583	14.3445	14.6983	14.1388	14.7836	14.932	-0.374818	-0.449299	1.40619	-0.928577	-1.50005	-0.239787	0.677418	-0.772892	0.898623	1.28319	0.0287313	-0.687026	0.213613	-0.405901	-0.715757	0.405328	0.124826	0.634938	0.220446	-0.265702	-0.704844	-0.486148	-1.07364	0.559458	-0.0853301	-0.793136	-0.148348	1.02011	-1.60996
Cthe_0702	f	861318	861845	hypothetical protein	Hypothetical	13	0.0419094	0.0419094	0.313972	0.911012	9.99066	10.2186	11.3311	10.2544	10.3981	10.5637	11.2271	10.954	11.3148	11.6095	-1.3979	-0.997435	0.957472	-0.93439	-0.682032	-0.391014	0.774801	0.294927	0.92882	1.44675	-0.227902	-1.34042	-0.26378	-1.23646	-1.11252	-0.179492	-0.73547	0.767409	-0.143614	-0.30923	-1.06033	-0.165616	-1.21147	0.273091	-0.0876506	-0.655491	-0.29475	-1.17113	-2.53225
Cthe_0703	f	861963	862205	hypothetical protein	Hypothetical	13	0.13921	0.13921	0.303427	0.694139	11.9138	11.3236	12.5668	12.3625	11.7299	12.2787	12.0771	12.1862	12.3915	13.1505	-0.575806	-1.77139	0.746832	0.333123	-0.948233	0.163387	-0.245038	-0.0239313	0.391826	1.92923	0.590225	-0.652949	-0.448713	-0.163291	-1.24317	-0.406368	-0.86267	0.28803	0.63257	0.0837937	-0.0289802	-0.548776	-1.42052	-0.109154	-0.314402	-0.96422	-0.758972	1.50548	-1.57238
Cthe_0705	f	863024	863260	hypothetical protein	Hypothetical	13	0.102921	0.102921	0.794467	0.913635	8.21795	8.0009	8.72514	8.75012	8.26524	7.93293	9.09568	9.66316	8.73547	10.8112	-0.68729	-0.935162	-0.10808	-0.0795593	-0.633285	-1.01279	0.315075	0.963135	-0.0962817	2.27423	0.21705	-0.507189	-0.532163	-0.877727	-0.724239	-0.26434	-1.66225	0.79221	0.484873	0.817185	0.0146431	0.332311	-2.54598	-0.567477	0.360207	-1.14807	-2.07575	1.16235	-1.42128
Cthe_0706	f	863285	864184	sugar isomerase (SIS)	Transcription, RNA processing and modification	6	0.0618136	0.0618136	0.518339	0.920498	11.1735	11.0924	11.852	11.3822	10.9595	11.1968	11.8225	12.5631	12.1316	13.1286	-0.783024	-0.896996	0.171323	-0.489447	-1.084	-0.750208	0.129805	1.17139	0.564469	1.96669	0.0810379	-0.67857	-0.208742	-0.649049	-0.759608	0.132966	-1.47069	0.655236	0.422746	0.185409	-0.749366	-0.237337	-2.16913	-0.740601	-0.30906	-0.565477	-0.997019	1.05778	-1.60055
Cthe_0707	f	864189	864818	Phosphoglycerate mutase	Carbohydrate transport and metabolism	4	0.07254	0.07254	0.39122	0.876387	10.3374	10.451	10.9046	10.3403	10.1763	10.479	10.704	11.5897	11.0799	12.0036	-0.785753	-0.595367	0.16417	-0.780815	-1.05538	-0.548569	-0.171829	1.31144	0.457626	2.00447	-0.11369	-0.567252	-0.00294872	-0.366608	-0.453562	0.2747	-1.13866	0.425616	0.163959	-0.138687	-0.739543	-0.302646	-1.82721	-0.885746	-0.375883	-0.413847	-0.92371	-1.08199	-1.4817
Cthe_0708	f	864841	866070	HI0933 family protein	General function prediction only	11	0.168105	0.168105	0.470787	0.761951	10.3464	10.4121	10.7273	10.1399	9.91331	10.377	10.4193	11.7574	10.685	11.6328	-0.488197	-0.379443	0.14286	-0.830327	-1.20585	-0.437465	-0.367393	1.84978	0.0727352	1.6433	-0.0656358	-0.380856	0.206482	-0.072908	-0.31522	0.498753	-1.34538	0.350238	0.226635	-0.2371	-0.545017	-0.463735	-1.71952	-1.33811	-0.265626	0.124611	-0.94787	-1.04655	-1.30211
Cthe_0709	f	866176	866676	hypothetical protein	Hypothetical	13	0.287141	0.287141	0.714395	0.732042	8.39915	8.50542	8.78327	8.0799	7.92249	8.25848	8.62149	10.2188	8.68864	9.76537	-0.447031	-0.300926	0.0810773	-0.885948	-1.10236	-0.64043	-0.141348	2.05469	-0.0490313	1.43131	-0.106271	-0.384124	0.31925	-0.222341	-0.277853	0.58293	-1.71338	0.524794	0.157409	-0.17858	-0.608738	-0.335989	-1.84288	-1.59731	-0.0671472	0.453425	-1.07673	-1.07644	-1.30507
Cthe_0710	f	866814	867248	hypothetical protein	Hypothetical	13	0.0263211	0.0263211	0.143476	0.877698	14.2254	14.0403	14.0742	14.4314	14.2807	14.2665	14.2293	13.5013	14.552	13.4911	0.326386	-0.193725	-0.0983739	0.905406	0.482043	0.442049	0.337465	-1.70844	1.24434	-1.73715	0.185065	0.151137	-0.206026	-0.00394193	-0.0339276	-0.24045	0.538965	-0.192292	0.150641	0.164871	-0.1206	0.0142304	0.78963	0.727972	-0.322684	0.0102144	1.06087	1.13687	1.11044
Cthe_0711	f	867331	867687	chorismate mutase	Amino acid transport and metabolism	10	0.0381022	0.0381022	0.259917	0.902271	12.9234	12.8464	13.1184	13.2475	13.1668	13.2594	13.2092	11.9301	13.4692	12.2669	-0.041953	-0.200851	0.360406	0.626784	0.460318	0.651257	0.547718	-2.09135	1.08412	-1.39644	0.0770125	-0.195009	-0.324114	-0.285793	-0.272022	-0.320446	0.916261	-0.140966	0.08068	-0.0118615	-0.221654	-0.0925415	0.899909	1.27907	-0.259974	-0.336798	1.20224	1.05483	-1.14473
Cthe_0712	f	867755	868438	Cytidylate kinase	Nucleotide transport and metabolism	16	0.0395988	0.0395988	0.213216	0.876186	14.0883	13.7976	14.2063	14.3976	14.1789	14.1734	14.1741	13.1742	14.4347	13.3036	0.219847	-0.44962	0.491544	0.93198	0.428302	0.415745	0.417251	-1.8853	1.01748	-1.58723	0.290721	-0.117987	-0.30925	-0.0857245	-0.408708	-0.381244	0.623454	0.0329165	0.218726	0.224179	-0.0371293	0.00545304	0.875261	0.9999	-0.260654	-0.129438	1.13112	1.22325	-1.08522
Cthe_0715	f	871478	871852	S-adenosylmethionine decarboxylase proenzyme	Amino acid transport and metabolism	10	0.201261	0.201261	0.597154	0.77531	12.3131	11.5953	10.8461	12.8166	12.2263	11.9129	11.8985	11.7571	12.5444	10.6668	0.662003	-0.38142	-1.47043	1.39379	0.535743	0.0802427	0.0592867	-0.146232	0.998144	-1.73113	0.717812	1.46698	-0.503426	0.414632	0.749171	-0.630953	-0.161795	-1.06677	0.590285	0.903642	0.272181	0.313357	1.55947	0.141384	-0.645877	1.09031	1.87758	1.64469	2.76443
Cthe_0716	f	872069	872479	nucleoside diphosphate kinase	Nucleotide transport and metabolism	16	0.117597	0.117597	0.200763	0.609498	11.7686	11.1817	11.0194	12.0904	11.3683	11.001	11.5804	11.7574	11.648	11.7182	0.710955	-0.923987	-1.37592	1.60749	-0.403976	-1.42716	0.186791	0.6799	0.375266	0.570637	0.586895	0.749124	-0.32183	0.188159	0.162229	-0.186668	-0.575747	0.0183964	0.722057	1.08935	0.442333	0.367294	-0.349856	-0.177011	-0.0676566	0.0392222	-0.0701324	1.50201	1.68077
Cthe_0719	f	874096	874527	transcriptional regulator, Rrf2 family	Transcription, RNA processing and modification	6	0.0714059	0.0714059	0.546993	0.912972	10.8826	10.6777	9.82793	11.3005	10.725	10.6605	10.7317	9.5771	10.7331	8.95726	0.66468	0.37809	-0.810378	1.24922	0.444314	0.35403	0.453696	-1.1612	0.455693	-2.02814	0.204905	1.05464	-0.417932	0.150849	0.84973	-0.0473488	1.10056	-0.832527	0.575489	0.64004	0.567354	0.0645513	1.76775	1.15462	-0.00142728	0.619846	1.77589	1.15261	2.07719
Cthe_0725	f	880415	881911	metal dependent phophohydrolase	Signal transduction mechanisms	15	0.157024	0.157024	0.422714	0.752356	13.9114	13.8426	13.3933	14.3808	14.0921	13.5768	14.8509	14.9233	14.9795	13.9096	-0.481281	-0.601782	-1.38903	0.341339	-0.164684	-1.06745	1.16496	1.29183	1.3904	-0.484309	0.0687703	0.518055	-0.46947	-0.939514	0.449285	-0.249452	-1.08069	-0.18353	0.288788	0.803995	-0.598701	0.515208	0.182411	-0.0724028	-0.128657	1.01365	1.0699	1.04882	1.43202
Cthe_0727	r	884518	883592	cell envelope-related function transcriptional attenuator, LytR/CpsA family	Transcription, RNA processing and modification	6	0.270997	0.270997	0.508643	0.64481	11.8158	11.7209	11.209	12.1366	11.2745	11.5978	11.0171	10.8239	11.4031	10.0556	0.868723	0.707198	-0.164221	1.41477	-0.0526491	0.497696	-0.490768	-0.819593	0.166272	-2.12743	0.0948952	0.606851	-0.320801	0.798696	0.511956	0.446408	0.896985	-0.388875	0.862104	0.538777	0.733489	-0.323326	1.21892	0.193183	-0.386009	0.768348	1.34754	1.06799	1.52293
Cthe_0729	f	885954	887567	Dockerin type 1 protein	General function prediction only	11	0.126115	0.126115	0.294766	0.714768	11.0972	10.4842	9.95938	10.3855	9.88707	9.96384	10.5262	11.3491	10.3446	10.4666	1.3658	0.0793373	-1.022	-0.127648	-1.17374	-1.01263	0.167549	1.89445	-0.213534	0.0424212	0.613005	1.1378	0.711635	0.570972	0.524792	0.597098	-0.864909	-0.00446341	0.498469	0.421699	0.0409249	-0.0767697	-0.579508	-0.822876	0.181588	0.8825	-0.121964	1.52944	2.20045
Cthe_0731	f	888602	889114	Shikimate kinase	Amino acid transport and metabolism	10	0.0531966	0.0531966	0.21109	0.831994	11.6282	11.5411	11.1743	11.5432	11.2861	11.4768	11.6235	10.9442	11.8321	10.3752	0.672683	0.467701	-0.39594	0.47255	-0.132649	0.31619	0.661521	-0.937705	1.15278	-2.27713	0.0870682	0.453909	0.0850089	0.00474142	0.366841	0.255005	0.596961	-0.302485	0.257064	0.0664154	-0.288934	-0.190649	0.910891	0.679288	-0.208666	0.568934	1.45689	1.06221	1.36975
Cthe_0732	f	889176	890360	chorismate synthase	Amino acid transport and metabolism	10	0.101283	0.101283	0.328145	0.794231	18.1033	18.127	17.4205	17.6657	17.9183	17.9702	18.3298	17.4481	18.2994	16.6323	0.601296	0.647008	-0.715258	-0.242592	0.24451	0.34473	1.03804	-0.662048	0.979411	-2.2351	-0.0237061	0.682769	0.437643	-0.226498	0.706475	0.208737	0.67888	-0.549713	-0.252612	-0.304587	-0.633734	-0.0519744	1.28593	0.881672	0.030407	0.815789	1.66705	-1.01657	1.60522
Cthe_0734	r	892879	891758	Peptidase M23	Cellular Processes	9	0.0626376	0.0626376	0.422835	0.901242	11.3661	11.1093	12.2169	11.9139	10.8942	11.3541	12.2951	11.4169	12.6689	12.5985	-0.654959	-1.05803	0.68045	0.2049	-1.39569	-0.673803	0.803082	-0.575283	1.38992	1.27941	0.256804	-0.850826	-0.54784	-0.928958	-1.10763	0.215135	-0.307569	0.862832	1.01978	0.559846	-0.755006	-0.459934	-1.70438	0.878194	-0.373888	-1.18168	0.0704056	1.19483	-1.80353
Cthe_0735	r	893807	893001	cellulosome anchoring protein cohesin region	Hypothetical/Unassigned	0	0.0550244	0.0550244	0.211433	0.826503	11.7516	11.2455	12.1182	12.1132	11.3224	11.3608	11.9155	11.343	12.2223	12.3878	-0.0614112	-1.2357	0.789435	0.7777	-1.05726	-0.968328	0.319107	-1.00945	1.03097	1.41494	0.506024	-0.366646	-0.361589	-0.163972	-0.87267	-0.0768938	-0.0974964	0.757453	0.790719	0.752396	-0.10914	-0.038323	-1.06532	0.5725	-0.306757	-1.04472	-0.165458	1.42013	-1.28935
Cthe_0736	r	897904	893987	cellulosome anchoring protein cohesin region	General function prediction only	11	0.129968	0.129968	0.214576	0.596202	15.5733	15.7037	16.2472	15.4124	15.2515	15.5508	15.8844	15.9033	15.9099	16.4067	-0.585464	-0.223612	1.28415	-1.03183	-1.47823	-0.647818	0.277728	0.330029	0.34842	1.72663	-0.130434	-0.673925	0.1609	-0.311149	-0.54349	0.452242	-0.199567	0.696401	0.160908	-0.138423	-0.49753	-0.299331	-1.15523	-0.0188525	-0.0254817	-0.503423	-0.496794	-1.09462	-1.59541
Cthe_0737	r	899335	898706	phosphopantethiene-protein transferase	Coenzyme metabolism	12	0.0693879	0.0693879	0.402634	0.88511	12.2179	12.0248	12.9002	12.6819	11.9562	12.173	12.6877	12.8091	12.614	14.0719	-0.645201	-0.959986	0.467092	0.111228	-1.07181	-0.718331	0.12075	0.318603	0.000522603	2.37713	0.1931	-0.68232	-0.464021	-0.469862	-0.875421	0.068595	-0.784332	0.727181	0.725716	0.508882	0.067911	-0.216835	-2.1157	-0.12137	0.0737519	-1.26277	-1.4579	1.14322	-1.60472
Cthe_0738	r	900206	899994	copper ion binding protein	Cellular Processes	9	0.09051	0.09051	0.209686	0.712237	13.8579	13.4964	13.7312	13.8833	13.0668	13.5713	14.0206	13.8925	14.0416	14.5533	0.11864	-0.804899	-0.20503	0.18336	-1.90264	-0.613651	0.534216	0.206921	0.58781	1.89527	0.361478	0.126686	-0.0253317	-0.162658	-0.234792	0.429662	-0.396031	0.159936	0.816471	0.311954	-0.158304	-0.504517	-1.48652	0.128105	-0.020977	-0.66083	-0.511748	1.28474	1.09178
Cthe_0740	r	902883	902146	regulatory protein GntR HTH	Transcription, RNA processing and modification	6	0.0565268	0.0565268	0.194962	0.806709	13.2127	12.8278	13.7782	13.6154	12.9236	13.1166	13.3549	13.562	13.4433	14.2102	-0.462784	-1.39152	0.901934	0.50888	-1.16035	-0.694722	-0.119624	0.380195	0.093687	1.94431	0.384882	-0.565556	-0.402669	-0.142209	-0.950437	-0.0958001	-0.734222	0.661674	0.691751	0.498787	0.172061	-0.192963	-1.28661	-0.207131	-0.0883989	-0.64819	-0.766922	1.30575	-1.47996
Cthe_0744	r	909805	906953	copper amine oxidase-like domain-containing protein	Cellular Processes	9	0.184597	0.184597	0.648127	0.810123	11.5664	11.0204	11.284	11.5888	10.7041	10.7025	12.4332	12.2331	12.1818	12.7885	-0.114081	-0.856622	-0.498127	-0.0836043	-1.28681	-1.28897	1.06478	0.79263	0.722819	1.54798	0.546004	0.282396	-0.0224099	-0.866838	-0.263608	0.316323	-1.21272	0.581522	0.884737	0.886328	-0.592978	0.00159107	-2.08447	0.200117	0.25145	-0.555425	-0.606758	1.46004	1.21621
Cthe_0745	f	910112	912304	glycoside hydrolase family 9	General function prediction only	11	0.146243	0.146243	1.2888	0.924352	11.5109	11.4218	11.5631	10.6712	10.4415	10.8328	11.7779	13.6675	11.5833	13.529	-0.172842	-0.254277	-0.125128	-0.94074	-1.15076	-0.792949	0.071334	1.79932	-0.106623	1.67267	0.0890511	-0.0521764	0.83971	-0.267011	-0.141228	0.980316	-2.24564	0.730275	0.229656	-0.161612	-0.912122	-0.391269	-3.08746	-1.88958	0.194599	0.138495	-1.94568	1.06367	-1.03683
Cthe_0753	r	918951	918376	hypothetical protein	Hypothetical	13	0.479259	0.479259	0.941776	0.660741	7.72054	6.76516	6.61399	7.73831	6.70263	6.3233	8.02484	8.69699	7.88721	8.20014	0.315751	-0.875524	-1.06401	0.337909	-0.953495	-1.42648	0.695185	1.53331	0.523581	0.91378	0.955378	1.10654	-0.01777	-0.304298	0.151165	0.0625312	-1.93183	0.290692	1.03568	1.41501	-0.148905	0.379326	-1.49752	-0.672158	0.137623	0.496849	-0.312932	1.93909	2.15329
Cthe_0754	r	920177	919344	hypothetical protein	Hypothetical	13	0.280402	0.280402	0.779092	0.760061	8.35224	7.62117	7.87859	8.64021	7.45101	7.35839	8.94914	8.82406	9.35638	9.50322	-0.0525318	-0.984619	-0.65641	0.314619	-1.20157	-1.31965	0.708496	0.549026	1.22771	1.41492	0.73107	0.473644	-0.28797	-0.596902	-0.257426	0.170159	-1.20289	0.520202	1.1892	1.28182	-0.716174	0.0926167	-2.05221	0.125078	-0.407242	-0.679153	-0.146833	1.65987	1.38861
Cthe_0755	r	921735	920548	aminotransferase class I and II	Amino acid transport and metabolism	10	0.688388	0.688388	1.07376	0.572601	13.254	12.7998	12.2127	13.4819	12.671	12.8049	13.6056	13.2866	14.7583	11.9983	0.21189	-0.365425	-1.11166	0.501603	-0.529145	-0.35894	0.65875	0.25331	2.12391	-1.38428	0.454192	1.04128	-0.227926	-0.351559	0.587089	0.128804	-0.486778	-0.592191	0.810922	0.677016	-1.27632	-0.133906	0.672764	0.318973	-1.15268	1.28835	2.76	1.37002	2.05805
Cthe_0756	r	923395	922460	peptidase M19 renal dipeptidase	Amino acid transport and metabolism	10	0.178722	0.178722	0.349456	0.659047	9.62695	9.63163	10.5594	9.25615	9.72586	9.31878	9.81887	10.6399	10.2263	10.2187	-0.566407	-0.556786	1.35203	-1.32935	-0.362905	-1.20048	-0.171547	1.51769	0.666735	0.651025	-0.00467583	-0.932409	0.370808	-0.191912	-0.927733	-0.0942312	-1.00825	1.24059	-0.469715	-0.0626311	-0.970147	0.407084	-0.492796	-0.821011	-0.407427	0.421219	0.00763539	-1.00325	-1.90846
Cthe_0757	r	924240	923569	DNA repair protein RadC	Chromatin structure and dynamics, DNA replication, recombination and repair	2	0.266759	0.266759	0.60074	0.703967	9.01384	9.1537	10.4326	8.56004	9.13148	8.98552	9.41967	10.3398	9.62916	10.3334	-0.735309	-0.523742	1.41087	-1.42177	-0.557349	-0.778146	-0.121405	1.2705	0.1955	1.26084	-0.13986	-1.41877	0.453797	-0.405831	-1.27891	0.0222165	-1.18611	1.44709	-0.57144	-0.425479	-1.06912	0.145961	-1.20195	-0.920143	-0.209495	0.00638454	-0.704263	-1.1018	-2.67357
Cthe_0758	r	924774	924382	UPF0102 protein yraN	Chromatin structure and dynamics, DNA replication, recombination and repair	2	0.17345	0.17345	0.552039	0.790534	9.00407	9.17078	10.5	8.91303	9.13455	8.7742	9.59695	10.0843	9.6752	10.672	-0.813884	-0.566493	1.40605	-0.948982	-0.620246	-1.15501	0.0659501	0.789218	0.182064	1.66134	-0.166707	-1.49592	0.0910376	-0.592885	-1.32922	0.0362217	-0.91356	1.72579	-0.221523	0.138833	-0.762168	0.360355	-1.53747	-0.487382	-0.0782448	-0.587686	-0.996823	-1.12249	-2.82044
Cthe_0759	r	925073	924789	type III secretion exporter	Hypothetical	13	0.0955823	0.0955823	0.411277	0.845064	9.16454	9.36763	10.3738	9.04976	9.4688	9.07926	9.70096	10.2384	9.82464	10.8214	-0.902441	-0.565775	1.10223	-1.09272	-0.398054	-1.04382	-0.0131958	0.877677	0.191845	1.84425	-0.203086	-1.20927	0.114781	-0.536417	-1.00619	-0.101174	-0.87073	1.29456	-0.419041	-0.0294982	-0.774884	0.389542	-1.35262	-0.537399	-0.123686	-0.583061	-0.996775	-1.15116	-2.31221
Cthe_0760	r	926725	925091	hypothetical protein	Hypothetical	13	0.105305	0.105305	0.32442	0.783605	11.5522	11.7499	12.9734	11.6913	11.8888	11.8891	11.9911	12.6421	12.2134	12.9643	-1.15024	-0.77333	1.55919	-0.885094	-0.508535	-0.507965	-0.313506	0.927574	0.110157	1.54175	-0.197704	-1.4212	-0.13908	-0.438899	-1.2235	-0.138895	-0.892189	1.0843	-0.19752	-0.197818	-0.522047	-0.000298651	-1.07545	-0.650994	-0.222228	-0.322159	-0.750926	-1.14687	-2.67808
Cthe_0761	r	927533	926763	ribonuclease HII/HIII	Chromatin structure and dynamics, DNA replication, recombination and repair	2	0.0514156	0.0514156	0.210166	0.836905	11.841	12.2285	13.0666	11.6739	12.2735	12.2569	12.0515	12.625	12.2745	12.8473	-1.09974	-0.198649	1.7507	-1.48859	-0.0939725	-0.132418	-0.610192	0.723621	-0.0915526	1.24079	-0.387417	-1.22553	0.167184	-0.210477	-0.838112	-0.045005	-0.396524	0.809637	-0.599606	-0.583076	-0.600646	0.0165295	-0.573871	-0.573464	-0.222986	-0.222352	-0.57283	-1.30805	-2.33841
Cthe_0762	r	928263	927610	protein of unknown function DUF1121	General function prediction only	11	0.0630368	0.0630368	0.235991	0.821923	11.4411	11.741	12.5137	11.1559	11.9284	11.798	11.7165	12.1501	11.7956	12.6352	-0.991807	-0.325688	1.391	-1.62548	0.0907948	-0.198916	-0.379974	0.583188	-0.204204	1.66108	-0.299835	-1.07255	0.285229	-0.275399	-0.77272	-0.187468	-0.409105	0.715657	-0.772531	-0.642126	-0.639746	0.130405	-0.706819	-0.43354	-0.0791178	-0.485182	-0.839604	-1.231	-2.10315
Cthe_0763	r	929158	928283	ribosome biogenesis GTP-binding protein YlqF	General function prediction only	11	0.0568997	0.0568997	0.144084	0.73673	11.9622	12.2008	13.0018	11.9604	12.4034	12.3936	12.54	12.4883	12.5917	12.8731	-1.39831	-0.702383	1.63439	-1.40355	-0.111187	-0.139756	0.287374	0.136349	0.437989	1.25908	-0.238543	-1.03952	0.00179908	-0.577803	-0.80098	-0.202645	-0.287494	0.608128	-0.442987	-0.433194	-0.631229	0.00979259	-0.469689	0.0517671	-0.0516263	-0.384841	-0.281447	-1.1798	-2.05555
Cthe_0765	r	930347	930003	ribosomal protein L19	Translation, ribosomal structure and biogenesis	7	0.153746	0.153746	0.698112	0.853179	14.4009	14.0428	12.4672	14.8794	14.0724	13.3784	14.0525	13.9421	14.162	12.5009	0.780603	0.323086	-1.68958	1.39184	0.360945	-0.525669	0.335469	0.194484	0.47544	-1.64662	0.358152	1.9337	-0.478487	0.348458	1.57555	-0.0296371	0.100672	-0.911129	0.807002	1.50106	0.717374	0.694056	1.57155	0.110365	-0.109572	1.44124	1.66118	1.28178	3.82034
Cthe_0767	r	931753	931229	Ribosome maturation factor rimM	Translation, ribosomal structure and biogenesis	7	0.158105	0.158105	0.313133	0.663391	11.1403	11.1992	11.3238	11.5437	11.4808	11.3706	11.0954	12.3009	10.6153	11.8952	-0.556707	-0.428582	-0.157921	0.319673	0.183122	-0.0563545	-0.654268	1.96481	-1.69715	1.08338	-0.0589758	-0.183561	-0.403397	0.0449073	-0.124585	-0.281567	-1.10168	-0.046751	0.062854	0.173085	0.92834	0.110231	-0.414386	-1.20556	0.480036	0.405723	-1.27987	-1.04173	-1.13568
Cthe_0768	r	932100	931870	nucleic acid binding protein	General function prediction only	11	0.117136	0.117136	0.34992	0.776832	12.4729	12.3171	11.1215	12.6189	12.1304	11.7624	12.5569	13.0235	12.0365	12.0564	0.501961	0.204904	-2.07494	0.780477	-0.151121	-0.852953	0.662136	1.55189	-0.330186	-0.292166	0.155779	1.35135	-0.146056	-0.0839976	1.19557	0.186703	-0.70637	-0.64082	0.488538	0.856585	0.582441	0.368046	0.073965	-0.466593	0.520383	0.967038	-0.0199383	1.11402	2.55151
Cthe_0769	r	932419	932174	ribosomal protein S16	Translation, ribosomal structure and biogenesis	7	0.107514	0.107514	0.314458	0.772064	11.4573	11.3397	10.0017	11.269	11.2726	10.6397	11.0893	11.6499	10.5356	10.7632	0.90108	0.668407	-1.97846	0.528544	0.53579	-0.716284	0.173102	1.2822	-0.922308	-0.472074	0.117615	1.45559	0.188316	0.36799	1.33798	0.0670374	-0.31027	-0.638023	-0.00366294	0.629256	0.7334	0.632919	0.509471	-0.560645	0.553726	0.886779	-0.227592	1.08494	2.7427
Cthe_0770	r	933799	932459	signal recognition particle protein	Cellular Processes	9	0.0271739	0.0271739	0.161862	0.888078	13.2819	13.4637	13.5128	13.4881	13.7182	13.9038	12.753	13.945	12.9638	13.619	-0.480628	-0.00322927	0.125738	0.0608836	0.664962	1.15251	-1.86943	1.26056	-1.31591	0.404538	-0.181808	-0.230923	-0.206224	0.528897	-0.0491146	-0.254468	-0.481289	-0.391026	-0.230052	-0.415724	0.524324	-0.185673	0.0991776	-1.19199	-0.210797	0.325999	-0.655198	-1.1343	-1.17359
Cthe_0771	r	934194	933841	helix-turn-helix protein YlxM/p13 family protein	Hypothetical	13	0.0245911	0.0245911	0.196527	0.916581	11.6448	11.7138	11.6627	12.0111	11.8736	12.1005	10.9483	12.2966	11.1175	11.9919	-0.214953	-0.052416	-0.172798	0.64744	0.323661	0.857883	-1.85426	1.31933	-1.45597	0.602092	-0.0690498	-0.0179085	-0.366367	0.696422	0.0511414	-0.159767	-0.582752	-0.43786	0.13755	-0.0894016	0.893585	-0.226952	-0.118285	-1.34822	-0.169204	0.3047	-0.87432	-1.04903	-1.01249
Cthe_0772	r	934708	934421	Peptidoglycan-binding lysin domain	General function prediction only	11	0.361561	0.361561	1.43436	0.831953	10.5772	10.9133	8.18919	11.1233	10.9151	10.4178	10.924	10.7749	11.5205	8.61016	0.164593	0.470724	-2.01081	0.662064	0.472366	0.0193666	0.480487	0.344656	1.02387	-1.62732	-0.336057	2.38805	-0.5461	-0.346773	2.72411	-0.00180224	0.138393	-2.22863	0.208241	0.705523	-0.397178	0.497282	2.30494	0.149109	-0.596505	2.16475	2.91036	-1.2623	5.2345
Cthe_0774	r	935926	935678	Protein hfq	General function prediction only	11	0.235243	0.235243	0.415207	0.622287	10.2663	9.86445	9.61509	10.5202	9.67798	9.71722	10.722	10.9127	10.5329	10.89	-0.0109064	-0.7918	-1.27642	0.482569	-1.15421	-1.07793	0.874737	1.24545	0.507246	1.20127	0.401802	0.651159	-0.253913	-0.4557	0.249357	0.186476	-1.04825	-0.102129	0.842191	0.802943	-0.0126975	-0.0392482	-1.21199	-0.190747	0.189089	0.0227323	-0.357104	1.32116	1.57043
Cthe_0785	f	949138	949440	hypothetical protein	Hypothetical	13	0.244792	0.244792	0.71225	0.770874	10.2218	9.99055	9.4851	10.2781	9.71468	9.70686	11.2656	11.5228	11.352	10.0943	-0.189719	-0.500046	-1.17835	-0.114187	-0.870258	-0.880756	1.21105	1.55617	1.32696	-0.36086	0.231248	0.736704	-0.0562841	-1.04382	0.505455	0.275873	-1.53224	-0.221759	0.563406	0.571229	-1.07391	0.00782326	-0.379591	-0.257178	-0.0863752	1.42852	1.25772	1.17385	1.66636
Cthe_0790	r	955586	955302	protein of unknown function YGGT	General function prediction only	11	0.078228	0.078228	0.33725	0.845361	11.2477	11.0624	9.96756	11.199	11.1789	10.7924	11.7161	11.3999	11.459	10.3185	0.398752	0.0527139	-1.9913	0.307846	0.270322	-0.451309	1.27319	0.682764	0.793133	-1.33611	0.185347	1.28017	0.0486915	-0.468369	1.09483	-0.116556	-0.337471	-0.824858	0.020099	0.406623	-0.259932	0.386524	0.860445	0.316245	0.257129	1.08136	1.14048	1.13709	2.42868
Cthe_0791	r	956073	955606	protein of unknown function DUF552	Hypothetical	13	0.0502437	0.0502437	0.44206	0.924228	13.5903	13.4351	12.1181	13.6442	13.5349	13.0182	14.0238	13.7243	14.1874	12.5778	0.319847	0.0775821	-1.97854	0.404025	0.233376	-0.573249	0.996673	0.529134	1.25203	-1.26088	0.155181	1.47222	-0.05392	-0.433537	1.31704	-0.0997927	-0.289239	-0.900153	0.109308	0.625987	-0.543185	0.516679	0.957133	0.299479	-0.163568	1.14658	1.60963	1.11356	2.77449
Cthe_0792	r	956863	956159	protein of unknown function UPF0001	General function prediction only	11	0.0967082	0.0967082	0.251082	0.743223	11.122	11.293	10.0722	10.9972	11.1441	10.5312	11.1458	10.9526	11.2365	10.1885	0.57259	0.958597	-1.79684	0.291023	0.622441	-0.760857	0.626267	0.190309	0.830957	-1.53449	-0.171016	1.04975	0.124744	-0.0237809	1.22076	0.148929	0.34038	-0.458979	-0.14683	0.466022	-0.239211	0.612853	0.9556	0.193145	-0.0906855	0.764149	1.04798	-1.12585	2.07016
Cthe_0797	r	964041	961597	glycoside hydrolase family 5	Carbohydrate transport and metabolism	4	0.0868181	0.0868181	0.631375	0.908329	12.2226	12.1238	11.111	11.5602	11.486	11.3857	10.1829	11.7395	9.89152	10.403	1.25785	1.1351	-0.123835	0.434555	0.342347	0.21765	-1.27753	0.657431	-1.63967	-1.0039	0.0987519	1.11156	0.662334	2.03969	1.0128	0.637763	0.38428	-0.274722	0.0741809	0.174499	1.6687	0.100318	1.08304	-1.55666	0.29134	1.33653	-0.511475	1.07085	2.16078
Cthe_0798	r	965977	964391	lipolytic protein G-D-S-L family	General function prediction only	11	0.0462656	0.0462656	2.62789	0.988263	8.94524	8.57981	8.82536	8.55516	7.88832	8.01602	10.7828	12.2158	10.7141	12.0317	-0.435221	-0.659161	-0.50868	-0.674268	-1.08292	-1.00466	0.690881	1.56903	0.648789	1.4562	0.365427	0.119871	0.390079	-1.83758	-0.245556	0.691488	-3.63598	0.809344	0.666836	0.539136	-2.15897	-0.1277	-4.14336	-1.43298	0.0686855	0.184116	-1.31755	1.28826	1.08664
Cthe_0799	f	966229	966906	response regulator receiver	Signal transduction mechanisms	15	0.119259	0.119259	0.262452	0.697066	10.4197	10.2831	11.3616	10.7517	10.2295	10.5372	10.5354	9.80369	10.767	10.9875	-0.342108	-0.657937	1.83598	0.425716	-0.78196	-0.0703893	-0.0745526	-1.76663	0.461035	0.970846	0.136576	-0.941886	-0.332036	-0.115701	-1.07846	0.0536323	0.47944	0.824385	0.522245	0.214535	-0.0152733	-0.30771	-0.75798	0.731717	-0.231608	-1.18379	-0.220462	1.09929	-1.92104
Cthe_0803	f	970588	971544	pseudouridine synthase, RluA family	Translation, ribosomal structure and biogenesis	7	0.0302952	0.0302952	0.168401	0.880068	11.2587	11.1183	12.2629	11.385	11.3763	11.9827	11.3635	10.9399	11.6373	11.5655	-0.583582	-0.939373	1.96095	-0.263561	-0.285549	1.25095	-0.318135	-1.39133	0.375874	0.193755	0.140407	-1.00416	-0.126291	-0.104755	-1.14457	-0.258022	0.178357	0.28019	0.00867707	-0.597678	-0.252343	-0.606355	-0.18915	0.423519	-0.27388	-0.625529	0.0718704	1.10222	-2.00578
Cthe_0804	f	971752	972324	regulatory protein MerR	General function prediction only	11	0.223526	0.223526	0.573828	0.74031	6.59228	6.95746	8.16279	7.06781	6.6977	7.21178	7.54721	8.2475	7.86057	8.52333	-1.30832	-0.77424	0.988587	-0.612842	-1.15414	-0.402283	0.0882868	1.11248	0.546584	1.51589	-0.365176	-1.5705	-0.475532	-0.954927	-1.20533	0.259758	-1.29004	0.951004	0.370113	-0.143969	-0.792754	-0.514082	-1.82563	-0.700288	-0.313359	-0.275836	-0.662764	-1.28804	-2.97009
Cthe_0806	r	975538	972830	PAS sensor protein	Signal transduction mechanisms	15	0.0840375	0.0840375	0.234129	0.760709	9.92392	10.0894	10.0529	9.31728	9.78475	10.1504	10.1654	10.5538	9.67462	10.8024	-0.301722	0.0897003	0.00338829	-1.73649	-0.630886	0.233896	0.269404	1.18796	-0.891336	1.77608	-0.165498	-0.129005	0.606638	-0.24148	0.0364938	0.304673	-0.46436	-0.0974616	-0.467464	-0.833105	-0.357342	-0.365641	-1.0177	-0.388379	0.490776	-0.248664	-1.12782	-1.12155	-1.09354
Cthe_0807	r	976597	975554	Chemotaxis response regulator protein-glutamate methylesterase	Cellular Processes	9	0.111955	0.111955	0.570176	0.869098	7.96872	8.14573	8.22119	7.45914	7.72383	8.14406	8.18924	9.42713	7.98747	9.68648	-0.461562	-0.21139	-0.104741	-1.18177	-0.807686	-0.213758	-0.149893	1.59966	-0.435069	1.96622	-0.177008	-0.252466	0.509582	-0.220519	-0.0754586	0.421905	-1.2814	0.0771341	-0.264684	-0.684914	-0.528327	-0.420229	-1.96265	-1.23788	0.201774	-0.259355	-1.69901	-1.13054	-1.19124
Cthe_0808	r	977423	976605	MCP methyltransferase CheR-type	Cellular Processes	9	0.0549365	0.0549365	0.375569	0.902483	7.83291	7.71628	8.02205	7.62348	7.52175	7.84722	7.76889	8.96294	7.72355	9.243	-0.329465	-0.528247	-0.00708523	-0.686431	-0.859812	-0.305072	-0.438578	1.5966	-0.515853	2.07394	0.116626	-0.189141	0.209433	0.0640172	-0.305767	0.19453	-1.24665	0.17483	0.101723	-0.223745	-0.100079	-0.325468	-1.72124	-1.19405	0.0453372	-0.280059	-1.51944	1.0842	-1.14008
Cthe_0809	r	977940	977449	CheW domain protein	Cellular Processes	9	0.146483	0.146483	0.584656	0.832969	6.6595	6.75462	7.275	6.349	6.23805	7.0043	7.07535	8.09253	6.93456	8.44729	-0.599915	-0.465181	0.271941	-1.03975	-1.1969	-0.111501	-0.0108695	1.42997	-0.210293	1.93249	-0.0951177	-0.615499	0.310505	-0.415845	-0.520381	0.516567	-1.33791	0.270696	0.110944	-0.655308	-0.585565	-0.766252	-2.20924	-1.01718	0.140786	-0.354765	-1.51273	-1.06815	-1.53209
Cthe_0810	r	980104	977957	ATP-binding region ATPase domain protein	Cellular Processes	9	0.0735074	0.0735074	0.697246	0.929716	7.96447	8.26284	8.68255	7.86883	7.89625	8.40877	8.69312	9.74637	8.4374	10.364	-0.815315	-0.451137	0.0611328	-0.932056	-0.89858	-0.273031	0.0740333	1.35958	-0.238075	2.11344	-0.298371	-0.718073	0.0956458	-0.728643	-0.419703	0.366589	-1.48352	0.27378	-0.0274275	-0.539939	-0.568578	-0.512511	-2.46775	-1.05325	0.25571	-0.617638	-1.9266	-1.22975	-1.64498
Cthe_0811	r	980499	980146	response regulator receiver	Signal transduction mechanisms	15	0.331218	0.331218	1.48272	0.851076	2.82932	2.48181	2.61005	2.46966	3.08444	2.88112	4.44414	5.02442	3.835	5.67142	-0.611374	-0.913241	-0.801847	-0.923799	-0.389766	-0.566384	0.791351	1.29541	0.262217	1.85743	0.34751	0.219273	0.359664	-1.61482	-0.128237	-0.602626	-2.5426	-0.271065	-0.61478	-0.411456	-1.36534	0.203324	-2.58698	-0.580273	0.60914	-0.647004	-1.83642	1.27236	1.16415
Cthe_0812	r	981782	980973	sporulation transcription factor Spo0A	Signal transduction mechanisms	15	0.115429	0.115429	0.469698	0.836166	8.28418	8.26437	7.77523	8.04545	7.94989	8.09292	9.47941	8.77207	9.4932	9.00721	-0.368358	-0.399786	-1.17571	-0.747047	-0.898644	-0.671757	1.52763	0.405586	1.5495	0.778576	0.0198119	0.508952	0.238725	-1.19523	0.48914	0.31448	-0.507707	-0.317689	0.0955668	-0.0474629	-1.44775	-0.14303	-1.05732	0.707339	-0.013786	-0.235133	0.485992	1.01383	1.42302
Cthe_0815	r	985957	985496	Arginine repressor	Transcription, RNA processing and modification	6	0.0616516	0.0616516	0.179202	0.770643	11.2284	10.9077	10.8276	11.094	11.2889	10.8075	11.2391	10.2493	11.0014	10.2482	0.898445	0.048901	-0.163272	0.542439	1.05851	-0.21639	0.926773	-1.69489	0.297229	-1.69775	0.320745	0.400851	0.13441	-0.0106953	0.080106	-0.381178	0.658367	0.0200545	-0.194843	0.286496	0.0925787	0.481338	1.04062	0.989807	0.237684	0.00108006	0.753203	1.24898	1.32029
Cthe_0816	r	986828	985959	inorganic polyphosphate/ATP-NAD kinase	Carbohydrate transport and metabolism	4	0.0568005	0.0568005	0.199326	0.810025	13.1706	13.0862	12.6334	13.1083	13.3059	13.0649	13.3754	12.8619	13.3638	12.0551	0.416341	0.207241	-0.914754	0.262071	0.751766	0.154563	0.92402	-0.348508	0.895159	-2.3479	0.0843813	0.537155	0.0622549	-0.204871	0.452774	-0.21974	0.224269	-0.431516	-0.197613	0.0433839	-0.255479	0.240997	1.25085	0.513521	0.0116467	0.806842	1.30872	1.06023	1.45111
Cthe_0817	f	987181	992661	diguanylate cyclase	Signal transduction mechanisms	15	0.0355855	0.0355855	0.300885	0.921154	10.4412	10.4304	11.397	10.1989	10.1897	10.6227	10.5896	11.1166	10.6046	11.8132	-0.560951	-0.581162	1.23105	-1.01509	-1.03248	-0.220707	-0.282613	0.705303	-0.254536	2.01118	0.0107808	-0.955875	0.242244	-0.148469	-0.966656	0.240735	-0.686215	0.774385	0.00927239	-0.423734	-0.405689	-0.433007	-1.62352	-0.526966	-0.0149765	-0.696571	-1.20856	1.0075	-1.93976
Cthe_0819	r	994656	993793	ABC transporter related	Cellular Processes	9	0.142599	0.142599	0.291988	0.674418	11.8184	12.1711	12.3007	11.329	11.7094	12.018	11.2949	11.9735	11.2746	12.5764	-0.0628059	0.72383	1.01301	-1.15469	-0.306018	0.38229	-1.2306	0.283004	-1.27598	1.62795	-0.352644	-0.482283	0.489485	0.523513	-0.12964	0.461674	0.197619	0.28275	-0.380455	-0.689018	0.0543739	-0.308564	-0.866987	-0.678538	0.0203455	-0.602932	-1.30182	-1.2769	-1.39695
Cthe_0821	r	999336	997660	coagulation factor 5/8 type domain protein	General function prediction only	11	0.12299	0.12299	1.89306	0.956687	13.9666	14.3217	13.4821	13.3481	13.5484	13.2917	15.1181	17.0692	14.9435	16.5654	-0.442991	-0.180305	-0.801422	-0.900553	-0.752375	-0.942261	0.408814	1.85204	0.279637	1.47941	-0.355111	0.484544	0.618553	-1.15151	0.839655	0.773351	-2.74742	0.190392	-0.200314	0.0563822	-1.59543	0.256696	-3.01703	-1.95102	0.174628	0.503737	-1.62191	-1.27908	1.39914
Cthe_0824	f	1002382	1004157	copper amine oxidase-like domain-containing protein	General function prediction only	11	0.0807351	0.0807351	0.681682	0.921043	12.1479	12.0024	13.2251	12.1836	11.8983	12.2964	13.3674	13.1194	13.5566	14.3363	-0.812085	-0.989564	0.50248	-0.768464	-1.11663	-0.630831	0.676095	0.37345	0.906976	1.85857	0.145435	-1.07722	-0.0357446	-1.21949	-1.22265	0.104122	-1.11692	0.928691	0.285301	-0.112784	-1.37294	-0.398085	-2.43802	0.248002	-0.189195	-1.21698	-0.779783	1.10606	-2.10996
Cthe_0825	r	1006232	1004283	glycoside hydrolase family 9	General function prediction only	11	0.0974219	0.0974219	0.55346	0.882651	12.3744	13.0877	13.0911	12.0394	12.5446	12.7396	13.1244	14.5378	13.1616	13.7485	-0.942865	0.0601309	0.0649446	-1.41385	-0.703548	-0.429309	0.111834	2.09922	0.16413	0.989311	-0.713294	-0.716717	0.334948	-0.750063	-0.00342333	0.543101	-1.45013	0.351495	-0.505141	-0.70017	-1.1222	-0.195029	-1.2039	-1.41336	-0.0371912	0.789328	-0.586838	-1.63954	-1.64344
Cthe_0826	r	1007469	1006684	hypothetical protein	Hypothetical	13	0.245257	0.245257	0.491306	0.667204	11.0202	11.314	12.034	10.5447	10.5815	10.8749	10.2257	11.1733	10.263	11.5263	0.111591	0.620899	1.86864	-0.712352	-0.648688	-0.140121	-1.26518	0.377062	-1.20069	0.988841	-0.293878	-1.01384	0.475426	0.794418	-0.719965	0.732569	0.140698	1.15908	-0.0367353	-0.330185	0.281779	-0.29345	-0.944877	-0.947598	-0.0372124	-0.353005	-1.26339	-1.22593	-2.01928
Cthe_0827	r	1008334	1007522	hemolysin A	Translation, ribosomal structure and biogenesis	7	0.127596	0.127596	0.291562	0.708247	11.2711	11.7129	12.3316	10.9099	11.2227	11.2386	10.814	11.5091	10.8717	11.555	-0.157647	0.802129	2.14645	-0.942321	-0.262842	-0.228223	-1.15067	0.35941	-1.02536	0.459072	-0.441766	-1.06053	0.36117	0.45707	-0.618766	0.490184	0.203774	1.09302	-0.312751	-0.328685	0.0382211	-0.0159341	-0.332282	-0.695061	-0.057679	-0.0458724	-0.683254	-1.35827	-2.0857
Cthe_0833	r	1014804	1013569	exodeoxyribonuclease VII, large subunit	Chromatin structure and dynamics, DNA replication, recombination and repair	2	0.125873	0.125873	0.197742	0.575632	11.2013	11.2473	11.0273	11.4213	11.7619	11.3974	12.2104	11.6362	11.7749	11.7283	-0.972316	-0.840354	-1.47074	-0.342049	0.633892	-0.410532	1.91915	0.273848	0.671255	0.537847	-0.046056	0.173954	-0.219969	-1.00915	0.22001	-0.514525	-0.388866	-0.370022	-0.340612	0.0239011	-0.353652	0.364513	0.0335208	0.574224	0.435525	-0.0921381	0.0465608	-1.03244	1.12815
Cthe_0834	r	1015288	1014851	transcription antitermination factor NusB	Transcription, RNA processing and modification	6	0.12823	0.12823	0.223628	0.617728	10.5591	10.6115	10.5245	10.8328	10.8756	10.7757	11.7239	10.9118	11.3655	11.2009	-0.985055	-0.848814	-1.07481	-0.273623	-0.162618	-0.422201	2.04208	-0.0683591	1.1106	0.6828	-0.0524259	0.0345373	-0.273761	-1.16485	0.0869632	-0.26405	-0.300321	-0.251125	-0.0427149	0.0571734	-0.532653	0.0998882	-0.325319	0.812101	0.358434	-0.289048	0.164619	-1.03701	1.02423
Cthe_0838	r	1017494	1016847	hypothetical protein	Hypothetical	13	0.175862	0.175862	0.294462	0.601847	8.12835	8.26138	8.43069	7.71449	7.72991	8.12764	7.84085	8.01623	7.74054	9.08895	0.0484435	0.363629	0.76476	-0.932082	-0.895556	0.0467542	-0.632705	-0.217205	-0.870376	2.32434	-0.133033	-0.302341	0.413857	0.287497	-0.169308	0.531473	0.245157	0.303054	-0.015417	-0.413144	-0.0260448	-0.397727	-1.35904	-0.175373	0.100316	-1.07273	-1.34841	-1.0966	-1.23314
Cthe_0840	r	1018867	1018235	stage III sporulation protein AF	General function prediction only	11	0.318335	0.318335	0.47234	0.550698	4.69329	4.89048	4.765	4.75381	4.8179	5.12716	5.80786	5.37585	4.80154	6.21578	-0.831136	-0.451371	-0.693035	-0.71458	-0.591161	0.00441162	1.31532	0.483346	-0.622665	2.10087	-0.197199	-0.0717114	-0.0605235	-1.11458	0.125488	0.0725883	-0.485366	-0.36216	-0.0640873	-0.373347	-0.0477282	-0.30926	-1.39788	0.432014	1.00633	-0.839926	-1.41424	-1.14647	-1.05096
Cthe_0842	r	1020573	1020184	stage III sporulation protein AD	General function prediction only	11	0.247486	0.247486	0.43492	0.620642	4.42226	5.04531	4.76631	4.29028	4.12265	5.14429	5.24872	4.12235	5.69748	4.78387	-0.649764	0.533641	0.00371354	-0.900438	-1.21883	0.721641	0.919997	-1.21939	1.77236	0.0370685	-0.623052	-0.34405	0.131978	-0.826465	0.279002	0.922658	0.922956	-0.377983	0.167628	-0.85401	-1.4072	-1.02164	-0.661217	1.12637	-0.448759	-0.661515	0.913613	-1.54013	-1.26931
Cthe_0843	r	1020793	1020599	stage III sporulation protein AC	General function prediction only	11	0.235921	0.235921	0.510287	0.691781	2.39808	3.68933	3.93258	3.74849	3.53375	3.30213	4.56411	3.83299	4.6675	4.24853	-2.12956	-0.156493	0.21519	-0.066093	-0.39423	-0.74815	1.18018	0.0630123	1.33817	0.697968	-1.29126	-1.5345	-1.35042	-2.16603	-0.243244	0.155585	-0.143653	0.630449	0.214746	0.446366	-0.919009	0.23162	-0.71478	0.731123	-0.103394	-0.415541	0.418976	-2.44741	-2.89688
Cthe_0846	r	1023044	1022634	hypothetical protein	Hypothetical	13	0.187668	0.187668	0.390528	0.679633	13.2295	13.0578	12.1247	13.5253	13.0501	12.7358	13.2416	13.2161	13.4594	12.0303	0.50657	0.175116	-1.62579	1.07743	0.160209	-0.446318	0.529887	0.480589	0.950331	-1.80802	0.171729	1.10479	-0.295766	-0.0120811	0.933063	0.00772333	-0.158268	-0.611092	0.475218	0.789465	0.0658489	0.314247	1.01976	0.0255419	-0.217836	1.18575	1.42913	1.12641	2.15068
Cthe_0848	r	1025028	1023949	peptidase M24	Amino acid transport and metabolism	10	0.0847573	0.0847573	0.207387	0.727539	11.8174	11.8159	11.9865	11.5738	11.6295	11.7685	11.1216	11.5199	10.98	12.3157	0.42054	0.416721	0.852911	-0.202153	-0.0596837	0.295453	-1.3582	-0.339911	-1.72014	1.69446	0.00149395	-0.169129	0.243576	0.695781	-0.170623	0.186353	0.295968	0.218059	-0.0557289	-0.194646	0.593784	-0.138917	-0.68616	-0.398318	0.141579	-0.795775	-1.33567	1.00104	-1.12438
Cthe_0849	r	1025539	1025111	3-dehydroquinate dehydratase, type II	Amino acid transport and metabolism	10	0.0763967	0.0763967	0.126404	0.597076	9.12098	9.03873	8.91146	8.92593	9.13401	8.77666	8.98938	9.08664	8.48816	9.56371	0.425728	0.127504	-0.333961	-0.281503	0.472991	-0.822736	-0.0514472	0.301203	-1.86884	2.03106	0.0822469	0.209514	0.195047	0.1316	0.127267	-0.0952816	-0.0479043	0.134799	-0.208081	0.149266	0.43777	0.357348	-0.429698	-0.0972572	0.501217	-0.477075	-1.07555	1.05867	1.1563
Cthe_0851	r	1026787	1026521	Late competence development protein ComFB	General function prediction only	11	0.187121	0.187121	0.399303	0.687587	10.0543	9.5118	9.02862	10.3883	9.80649	9.40904	10.1785	10.488	10.518	9.34702	0.342137	-0.681831	-1.59391	0.972769	-0.125571	-0.875809	0.576707	1.16083	1.21757	-0.992884	0.542459	1.02564	-0.334084	-0.124266	0.483185	-0.294685	-0.97617	-0.380423	0.581858	0.979305	-0.129684	0.397447	0.459469	-0.309445	-0.339502	1.14095	1.17101	1.45645	2.03587
Cthe_0855	r	1031124	1030621	HAD superfamily (subfamily IIIA) phosphatase, TIGR01668	General function prediction only	11	0.0907567	0.0907567	0.294709	0.794697	9.68862	9.30834	9.52055	10.2058	9.83817	9.78457	10.419	9.30171	10.7555	9.39041	-0.26792	-1.03596	-0.607364	0.776562	0.0341339	-0.0741199	1.20732	-1.04935	1.8869	-0.870202	0.380277	0.168068	-0.517152	-0.730432	-0.212209	-0.529832	0.00663284	-0.264024	0.367597	0.421196	-0.54976	0.0535995	0.447762	1.11734	-0.336479	-0.0887033	1.36512	1.30159	1.12355
Cthe_0856	f	1031425	1032495	branched-chain amino acid aminotransferase	Amino acid transport and metabolism	10	0.0786003	0.0786003	0.23501	0.777029	14.9643	14.8882	14.3363	14.9105	14.6696	14.733	14.8265	14.3459	15.1776	13.6665	0.719328	0.544057	-0.726486	0.59542	0.0409274	0.186838	0.402135	-0.70421	1.2103	-2.26831	0.0761355	0.628043	0.053824	0.137784	0.551908	0.218553	0.542231	-0.396737	0.240865	0.177483	-0.267096	-0.0633819	1.0031	0.480582	-0.351056	0.679425	1.51106	1.05419	1.54547
Cthe_0858	f	1033379	1034368	band 7 protein	Hypothetical	13	0.086897	0.086897	0.30907	0.812562	14.5212	14.4935	14.9856	14.4716	14.613	14.5512	15.0242	15.5254	15.3029	15.9706	-0.822915	-0.87653	0.0769251	-0.918915	-0.64504	-0.764788	0.151685	1.12268	0.691573	1.98532	0.0276738	-0.46446	0.0495511	-0.503048	-0.492134	-0.119485	-1.03191	0.434457	-0.141363	-0.079554	-0.831267	0.0618086	-1.35768	-0.501188	-0.278668	-0.44526	-0.66778	1.01937	-1.3798
Cthe_0859	f	1034423	1034968	hypothetical protein	Hypothetical	13	0.0660148	0.0660148	0.318948	0.862016	13.1938	13.1938	13.9129	13.3	13.2308	13.4016	13.7451	14.3276	14.1173	14.7366	-0.958801	-0.958804	0.361661	-0.763834	-0.890898	-0.577192	0.0534578	1.12322	0.736971	1.87422	1.59816e-06	-0.719109	-0.106177	-0.551265	-0.719111	-0.0369805	-1.13385	0.511289	0.0691977	-0.101643	-0.817322	-0.170841	-1.50585	-0.58258	-0.372234	-0.408987	-0.619333	1	-1.64616
Cthe_0860	r	1035705	1035112	Rubrerythrin	Energy production and conversion	3	0.169214	0.169214	0.738564	0.847258	14.5615	14.0047	12.647	14.2897	13.5238	13.4781	13.1879	12.725	13.4331	11.7535	1.4365	0.770618	-0.853256	1.11139	0.195381	0.140701	-0.206383	-0.75999	0.0869225	-1.92189	0.556747	1.91447	0.271826	1.37362	1.35772	0.480955	1.27974	-0.831047	0.765876	0.811595	0.856559	0.0457186	1.77025	0.46287	-0.245233	0.971464	1.67957	1.47095	3.76975
Cthe_0862	f	1037299	1037619	hypothetical protein	Hypothetical	13	0.24507	0.24507	0.389223	0.580241	11.2682	10.4215	11.3223	12.0648	10.8375	10.5691	11.1525	10.5918	10.828	11.3459	0.463354	-1.25722	0.573416	2.08224	-0.411796	-0.957347	0.228361	-0.911113	-0.431136	0.621247	0.846666	-0.0541597	-0.796624	0.115636	-0.900826	-0.41602	-0.170314	0.753263	1.22727	1.49573	1.23679	0.268457	-0.508343	0.560716	0.324528	-0.754048	-0.51786	1.79834	-1.03825
Cthe_0863	f	1037851	1039968	glutamine synthetase catalytic region	General function prediction only	11	0.0926071	0.0926071	0.246835	0.749881	15.4842	14.8503	16.0716	15.8375	15.4446	15.608	15.6005	14.6846	16.0143	15.5803	-0.0741991	-1.48375	1.23171	0.711313	-0.16229	0.200991	0.184237	-1.85201	1.10445	0.139538	0.633956	-0.587344	-0.35329	-0.116234	-1.2213	-0.594336	0.165625	0.463575	0.392909	0.229521	-0.176817	-0.163388	-0.135749	0.915814	-0.413873	-0.895711	0.433977	1.55181	-1.50248
Cthe_0870	r	1045086	1044499	NADPH-dependent FMN reductase	General function prediction only	11	0.0357072	0.0357072	0.220913	0.892243	12.2818	12.0756	11.2059	12.4063	12.3892	11.998	12.7506	12.4845	12.6321	11.9112	0.153491	-0.310016	-2.26452	0.433182	0.394844	-0.484294	1.20707	0.608942	0.940667	-0.679366	0.206243	1.07592	-0.124452	-0.468802	0.86968	-0.313637	-0.408902	-0.792133	0.0170589	0.408243	-0.225812	0.391184	0.477984	0.266143	0.118537	0.573249	0.720855	1.15368	2.10807
Cthe_0872	r	1046624	1045842	Indole-3-glycerol phosphate synthase	Amino acid transport and metabolism	10	0.78348	0.78348	1.15419	0.547458	10.4848	9.70038	9.76641	10.0156	8.95568	9.22421	9.90257	11.151	9.37629	11.4143	0.605229	-0.372283	-0.289999	0.0205598	-1.3003	-0.965664	-0.120326	1.43541	-0.776149	1.76352	0.784425	0.718394	0.46918	0.582237	-0.0660309	0.744706	-1.45062	0.542202	1.05995	0.791416	0.639335	-0.268535	-2.45863	-1.24843	0.526278	-0.263302	-2.03801	1.72241	1.64535
Cthe_0874	r	1048407	1047802	glutamine amidotransferase of anthranilate synthase	Amino acid transport and metabolism	10	0.688475	0.688475	1.22969	0.626748	8.73553	7.13472	7.55039	8.58388	7.07457	7.00081	8.68635	9.21094	8.03481	9.40277	0.655411	-1.11074	-0.652134	0.488095	-1.1771	-1.25848	0.601144	1.17992	-0.11768	1.39156	1.60081	1.18514	0.151654	0.049187	-0.415672	0.0601468	-2.07622	0.54958	1.50931	1.58307	0.549066	0.0737613	-2.32819	-0.524593	0.651533	-0.191827	-1.36795	3.03315	2.27386
Cthe_0875	r	1049888	1048404	anthranilate synthase component I	Amino acid transport and metabolism	10	0.226631	0.226631	0.344292	0.561166	11.5121	10.9582	10.5893	11.6332	11.1607	10.4356	11.6375	11.4596	11.6828	11.2937	0.61852	-0.623544	-1.4507	0.890116	-0.169531	-1.79543	0.899701	0.500747	1.00134	0.128786	0.55392	0.922804	-0.121123	-0.125397	0.368884	-0.202475	-0.501397	0.15374	0.472568	1.19767	-0.0496009	0.725099	-0.13304	0.177921	-0.0453261	0.165882	0.389129	1.46807	1.8958
Cthe_0876	f	1050392	1051684	glycosyl transferase family protein	General function prediction only	11	0.113196	0.113196	0.212562	0.644979	12.3962	11.8521	13.1253	12.6814	12.1473	12.6148	12.4617	12.0585	12.7928	12.8285	-0.254317	-1.64297	1.60621	0.473394	-0.889478	0.303586	-0.0872491	-1.11612	0.757931	0.849008	0.544146	-0.729053	-0.285155	-0.0654658	-1.2732	-0.295256	-0.206445	0.510438	0.534044	0.0665398	-0.111496	-0.467505	-0.68123	0.403167	-0.331186	-0.770041	-0.035689	1.45816	-1.65755
Cthe_0881	r	1058355	1057225	diguanylate cyclase	Signal transduction mechanisms	15	0.069353	0.069353	0.47856	0.903387	10.5425	10.5509	10.5234	10.9932	10.5173	10.4727	11.9997	11.7769	12.1558	11.2618	-0.796165	-0.783694	-0.824457	-0.127836	-0.833454	-0.89957	1.36462	1.0342	1.59598	0.270378	-0.0084108	0.0190808	-0.450739	-1.45729	0.0274916	0.0335594	-1.22604	0.0506583	0.475888	0.520478	-1.16259	0.0445905	-0.744453	0.22284	-0.156038	0.515143	0.894021	-1.00585	1.01331
Cthe_0882	r	1059343	1058453	protein of unknown function DUF6 transmembrane	General function prediction only	11	0.120524	0.120524	0.257409	0.687855	9.52401	9.79391	9.80862	9.05555	9.4031	9.41758	9.12838	10.0692	8.77548	9.99151	0.0641799	0.699466	0.734106	-1.03846	-0.220398	-0.186322	-0.867039	1.34755	-1.69768	1.16459	-0.269902	-0.284618	0.468457	0.395629	-0.0147165	0.390805	-0.275341	0.391044	-0.347554	-0.362031	0.280069	-0.0144773	-0.588411	-0.940871	0.352897	0.0777341	-1.21603	-1.20573	-1.21809
Cthe_0887	r	1064392	1064180	hypothetical protein	Hypothetical	13	0.738567	0.738567	1.37749	0.642554	5.2682	5.13674	4.52237	5.05575	5.33119	5.34744	4.46269	4.27383	4.28202	2.15516	0.715426	0.578064	-0.0639146	0.493435	0.781247	0.798234	-0.126281	-0.323626	-0.315073	-2.53751	0.131455	0.745823	0.212444	0.805508	0.614369	-0.194445	0.862911	-0.82507	-0.275434	-0.291691	0.773737	-0.0162565	3.17603	0.188858	0.180673	2.11867	2.12686	1.0954	1.67693
Cthe_0888	r	1065318	1064617	type IV pilus assembly PilZ	Hypothetical/Unassigned	0	0.044133	0.044133	0.575714	0.948895	10.3929	10.2615	9.90874	10.8055	10.4374	9.87221	11.3825	12.1079	11.2062	11.587	-0.536963	-0.711969	-1.18162	0.012425	-0.477691	-1.23026	0.780638	1.74657	0.54587	1.053	0.131437	0.484166	-0.412615	-0.989578	0.352729	-0.175953	-1.84647	0.036528	0.368099	0.93331	-0.400642	0.56521	-1.14962	-0.725458	0.176321	0.520904	-0.380875	1.09538	1.39878
Cthe_0890	r	1067120	1066458	RNA polymerase sigma factor, sigma-70 family	Transcription, RNA processing and modification	6	0.140089	0.140089	0.224545	0.58408	9.03553	8.85197	9.31186	9.443	9.09571	9.26384	9.73711	9.01983	9.56285	10.1029	-0.807724	-1.29079	-0.0805317	0.264601	-0.649342	-0.206904	1.03859	-0.849036	0.58	2.00114	0.183562	-0.276326	-0.407473	-0.701584	-0.459888	-0.243745	-0.167864	0.0480203	0.34729	0.179167	-0.119849	-0.168122	-1.00716	0.717282	0.174262	-1.08304	-0.540018	1.13568	-1.21111
Cthe_0891	f	1067294	1067737	response regulator receiver	Signal transduction mechanisms	15	0.174805	0.174805	0.707896	0.835376	9.14697	8.89753	9.28032	9.46319	8.36859	8.88511	9.92811	10.6853	9.93364	10.7487	-0.493887	-0.812408	-0.323613	-0.0901006	-1.48784	-0.828271	0.503581	1.47044	0.510645	1.55145	0.24944	-0.133344	-0.316212	-0.781136	-0.382784	0.52894	-1.78774	0.395207	1.09459	0.578075	-0.470455	-0.516517	-2.38012	-0.757163	-0.00553154	-0.0634436	-0.815075	1.18875	-1.09683
Cthe_0894	r	1070920	1070702	hypothetical protein	Hypothetical	13	0.144566	0.144566	0.221243	0.564382	7.25847	7.67463	7.29102	7.73344	7.17288	7.62108	7.83044	8.16143	7.59666	8.25409	-1.10766	0.0420246	-1.01775	0.204518	-1.34412	-0.105907	0.472492	1.38688	-0.173364	1.64288	-0.416155	-0.0325444	-0.474974	-0.571973	0.383611	0.501747	-0.486803	-0.330064	0.560565	0.112366	0.136783	-0.4482	-1.08122	-0.330985	0.233783	-0.0926654	-0.657433	-1.33437	-1.02281
Cthe_0896	r	1074135	1072333	DNA primase	Chromatin structure and dynamics, DNA replication, recombination and repair	2	0.0482285	0.0482285	0.199917	0.839172	14.1635	14.2885	14.4789	14.2293	14.0477	14.1773	14.3	14.6484	14.0323	15.4243	-0.522834	-0.219683	0.24231	-0.363305	-0.803701	-0.489324	-0.191695	0.653498	-0.841188	2.53592	-0.124961	-0.315396	-0.0657586	-0.136497	-0.190436	0.240735	-0.359929	0.301583	0.181533	0.0519456	0.196986	-0.129588	-1.37661	-0.348393	0.267724	-0.775945	-1.39206	-1.09048	-1.24435
Cthe_0897	r	1075489	1074494	Deoxyguanosinetriphosphate triphosphohydrolase-like protein	Nucleotide transport and metabolism	16	0.112413	0.112413	0.815703	0.908125	8.71583	8.60161	9.13951	8.30032	8.22213	8.77449	8.74475	9.94615	8.509	11.0361	-0.326925	-0.458796	0.16223	-0.806659	-0.896929	-0.259201	-0.293542	1.09355	-0.565721	2.352	0.114219	-0.423675	0.415515	-0.0289144	-0.537894	0.379482	-1.34454	0.365017	0.0781855	-0.474173	-0.208685	-0.552359	-2.81401	-1.20141	0.235745	-1.08999	-2.52714	1.08239	-1.34134
Cthe_0899	f	1077050	1077322	hypothetical protein	Hypothetical	13	0.248766	0.248766	0.975915	0.830063	6.59287	5.73769	6.27304	7.47954	6.41055	6.24721	5.11541	4.59451	4.80283	5.21616	0.817901	-0.119842	0.467191	1.79018	0.617978	0.438874	-0.802201	-1.3734	-1.14496	-0.691723	0.855177	0.319831	-0.886671	1.47745	-0.535346	-0.672856	1.14318	0.0258238	1.06899	1.23233	2.6767	0.163334	1.19438	0.520904	0.312578	-0.621654	-0.413329	1.80898	1.24818
Cthe_0902	r	1079506	1078655	3-methyl-2-oxobutanoate hydroxymethyltransferase	Coenzyme metabolism	12	0.0905035	0.0905035	0.271098	0.777439	11.5145	11.7294	10.8649	11.9709	11.9191	11.2194	11.8123	10.8545	11.8731	10.9108	0.103085	0.568134	-1.3027	1.09062	0.978538	-0.535519	0.74743	-1.32521	0.879048	-1.20342	-0.214894	0.649599	-0.45633	-0.297744	0.864493	-0.189643	0.874893	-0.354508	0.0517929	0.751421	0.0977661	0.699628	1.00826	0.957744	-0.0608191	-0.056277	0.962286	-1.16062	1.56873
Cthe_0903	r	1080837	1079881	protein-export membrane protein SecF	Cellular Processes	9	0.135674	0.135674	0.266846	0.661042	15.5462	15.4906	14.8144	15.3409	14.974	15.0649	14.5735	15.235	14.6771	14.1293	1.25861	1.13407	-0.381408	0.798645	-0.0236735	0.179955	-0.921475	0.561301	-0.689139	-1.91689	0.0555647	0.731721	0.205221	0.972682	0.676157	0.516547	0.255551	-0.250462	0.366891	0.276039	0.6638	-0.0908526	0.844689	-0.661566	-0.10366	1.10569	0.54778	1.03927	1.66062
Cthe_0907	r	1084669	1084529	hypothetical protein	Hypothetical	13	0.380518	0.380518	0.945253	0.731629	10.8478	10.7839	9.7498	11.3133	9.99366	10.6343	9.87978	10.1634	10.8137	8.31211	0.706898	0.631402	-0.589674	1.2566	-0.301709	0.454763	-0.436188	-0.101289	0.666592	-2.28739	0.0639328	1.09799	-0.465507	0.968008	1.03405	0.790193	0.62047	-0.884469	1.31963	0.679024	0.499639	-0.640609	1.68155	-0.283605	-0.933876	1.85128	2.50155	1.04531	2.14056
Cthe_0912	r	1092518	1089285	glycoside hydrolase family 10	Carbohydrate transport and metabolism	4	0.135149	0.135149	0.342704	0.737093	12.0419	12.0047	13.1354	11.94	12.2318	12.644	12.2569	13.2741	12.4942	13.2328	-0.926241	-0.99744	1.16785	-1.12151	-0.562671	0.226757	-0.514482	1.43349	-0.0601165	1.35437	0.0371773	-1.09344	0.101963	-0.215003	-1.13062	-0.227018	-1.26933	0.491397	-0.291804	-0.70401	-0.554217	-0.412206	-1.001	-1.01715	-0.23725	0.0413142	-0.738585	1.0261	-2.13383
Cthe_0913	f	1092828	1094048	transposase IS116/IS110/IS902 family protein	Chromatin structure and dynamics, DNA replication, recombination and repair	2	1.00548	1.00548	6.31819	0.893906	9.68111	8.69473	7.5716	9.45559	9.1692	7.83071	4.89116	3.28141	5.26471	3.606	1.11114	0.710623	0.254583	1.01957	0.903278	0.359794	-0.833799	-1.48743	-0.682119	-1.35563	0.986383	2.10951	0.225526	4.78995	1.12313	-0.474468	5.41332	-0.259112	0.286389	1.62487	4.19087	1.33848	5.5632	1.60975	-0.373557	-0.324592	1.65872	1.98121	4.31544
Cthe_0914	f	1094627	1097179	Protein of unknown function DUF2339, transmembrane	General function prediction only	11	0.0535423	0.0535423	0.19212	0.814205	14.651	14.1227	15.2942	14.7419	14.2218	14.5261	14.6465	14.5169	14.8223	15.4227	-0.110808	-1.39518	1.45268	0.110103	-1.15418	-0.41459	-0.121858	-0.436911	0.305645	1.76511	0.528327	-0.643139	-0.0908716	0.00454562	-1.17147	-0.0991345	-0.394185	0.768099	0.520064	0.215832	-0.080436	-0.304232	-1.20085	0.129597	-0.175853	-0.9058	-0.60035	1.44226	-1.56172
Cthe_0915	f	1097157	1098359	hypothetical protein	Hypothetical	13	0.0551725	0.0551725	0.316694	0.883858	13.251	12.7347	14.1222	13.2411	12.729	12.9503	13.2122	13.2778	13.2268	14.384	-0.114374	-1.06824	1.49512	-0.132723	-1.07873	-0.669965	-0.186068	-0.0648565	-0.159087	1.97892	0.516305	-0.871182	0.00993181	0.0388062	-1.38749	0.00567594	-0.543108	1.17191	0.512049	0.290796	0.0142698	-0.221254	-1.65503	-0.0656091	-0.0146046	-1.10625	-1.15725	1.43029	-1.82916
Cthe_0921	f	1107876	1108064	hypothetical protein	Hypothetical	13	0.836212	0.836212	2.25364	0.75739	4.97203	4.95111	4.02723	4.13129	5.94261	4.83598	4.60419	1.76389	4.37792	1.80434	0.614267	0.598809	-0.0841441	-0.0072203	1.33174	0.513702	0.342354	-1.75725	0.175091	-1.72735	0.0209115	0.944795	0.840734	0.367837	0.923883	-0.991499	3.18722	-0.808752	-1.81132	-0.704691	-0.246627	1.10663	4.13828	2.8403	0.22627	-0.0404447	2.57358	1.0146	1.92491
Cthe_0923	r	1110182	1109409	hypothetical protein	Hypothetical	13	0.207579	0.207579	0.477986	0.710481	9.61535	9.61167	10.4955	9.43711	9.6243	9.88646	8.64712	9.50543	8.42831	9.59565	0.223784	0.217477	1.73116	-0.0814808	0.239116	0.688097	-1.43448	0.035527	-1.80923	0.190033	0.00368221	-0.880127	0.178238	0.968229	-0.883809	-0.0126344	0.106237	0.609023	-0.18719	-0.449342	1.0088	-0.262152	0.0286586	-0.858309	0.218809	-0.090213	-1.16733	1.00256	-1.84054
Cthe_0924	r	1111031	1110318	hypothetical protein	Hypothetical	13	0.15379	0.15379	0.464548	0.779298	10.2634	10.2709	10.7321	10.1317	10.2381	10.2119	8.97235	10.1451	8.79568	9.90964	0.487665	0.500075	1.2591	0.270977	0.445963	0.40296	-1.63718	0.292943	-1.92795	-0.0945577	-0.00753976	-0.468717	0.131658	1.29104	-0.461177	0.0328777	0.125851	0.520184	-0.10632	-0.0801918	1.33605	0.0261284	0.328416	-1.17273	0.176672	0.235443	-1.11396	-1.00524	-1.38388
Cthe_0925	r	1111873	1111226	protein of unknown function DUF218	Hypothetical	13	0.0669989	0.0669989	0.295369	0.848779	10.7043	10.8173	10.7331	10.3932	10.6117	10.7846	9.42846	10.1052	9.55521	9.99703	0.757444	0.976268	0.813226	0.155223	0.578261	0.912824	-1.71235	-0.402221	-1.46698	-0.611698	-0.11304	-0.0288162	0.311095	1.27584	0.0842237	0.205602	0.712099	-0.0514499	-0.218533	-0.391361	0.837996	-0.172828	0.614708	-0.676783	-0.126752	0.108211	-0.44182	-1.0815	-1.02017
Cthe_0929	r	1118013	1117753	Stage V sporulation protein S	Hypothetical	13	0.167504	0.167504	1.03561	0.89217	10.0936	10.3458	8.96362	9.53447	10.1071	9.61058	11.672	11.0624	11.7231	9.3307	-0.156743	0.105529	-1.33151	-0.738014	-0.142676	-0.65888	1.48424	0.850469	1.53745	-0.949864	-0.252267	1.12995	0.559098	-1.57838	1.38222	0.238736	-0.716524	-0.646967	-0.572629	-0.0761153	-2.18866	0.496514	0.776397	0.609593	-0.0511777	1.73166	2.39243	-1.19108	2.18851
Cthe_0931	r	1120119	1119409	Ribonuclease 3	Transcription, RNA processing and modification	6	0.11893	0.11893	0.251368	0.684579	11.2785	12.0499	12.047	11.069	11.8448	11.8366	12.3154	11.2167	12.1513	11.8621	-1.13928	0.659235	0.652598	-1.62785	0.181043	0.162024	1.27838	-1.28333	0.895771	0.221409	-0.771351	-0.768504	0.209542	-1.03689	0.00284661	0.205088	0.833132	0.210398	-0.775805	-0.767648	-1.08234	0.00815688	-0.0173122	1.09867	0.164096	-0.645356	0.289222	-1.70687	-1.7035
Cthe_0932	r	1121506	1120271	3-oxoacyl-[acyl-carrier-protein] synthase 2	Lipid metabolism	5	0.118447	0.118447	0.26454	0.701502	14.9316	15.5336	14.9583	14.8626	15.0958	14.8551	15.6845	14.6807	15.9564	14.7223	-0.447025	0.922758	-0.38626	-0.604187	-0.0735834	-0.621116	1.266	-1.01799	1.88463	-0.923227	-0.602009	-0.0267058	0.0690717	-0.752864	0.575304	0.437885	0.852946	0.103218	-0.233196	0.00744036	-1.09382	0.240637	0.373412	1.0038	-0.27188	-0.0416485	1.23403	-1.51783	-1.01868
Cthe_0933	r	1121880	1121656	Acyl carrier protein	Lipid metabolism	5	0.134727	0.134727	0.859308	0.895476	13.7283	13.8282	11.8794	14.2037	13.169	12.7766	13.5698	12.6872	14.0917	11.6446	0.637665	0.749402	-1.42917	1.16916	0.0124685	-0.426201	0.460518	-0.526161	1.04397	-1.69166	-0.0999544	1.84889	-0.475452	0.158468	1.94885	0.659225	1.14106	-0.89721	1.03472	1.42714	0.111989	0.392412	1.52443	0.882635	-0.521931	1.04259	2.44716	-1.07174	3.60224
Cthe_0938	r	1126368	1125802	regulatory protein DeoR	General function prediction only	11	0.951032	0.951032	2.15279	0.705489	12.287	11.7431	11.9308	13.2524	10.4204	10.5333	13.1072	13.4174	13.7996	13.6429	-0.101983	-0.540695	-0.389318	0.676779	-1.60768	-1.51657	0.559661	0.80984	1.11818	0.991783	0.54387	0.356208	-0.965427	-0.820237	-0.187662	1.32274	-1.67425	1.39745	2.83204	2.71908	-0.547207	-0.112953	-3.22254	-0.310146	-0.692398	-0.225553	0.156699	1.45788	1.28006
Cthe_0942	r	1130295	1128934	Ribosomal protein S12 methylthiotransferase rimO	Translation, ribosomal structure and biogenesis	7	0.0481764	0.0481764	0.219634	0.853767	13.1573	13.4153	14.4133	13.3922	13.444	13.9198	14.0044	12.9486	13.9452	13.804	-1.0922	-0.513708	1.72396	-0.565403	-0.449384	0.617583	0.807069	-1.56011	0.674389	0.357802	-0.258015	-1.25604	-0.234958	-0.847099	-0.99803	-0.028689	0.46671	0.493459	-0.0517458	-0.527628	-0.552964	-0.475882	-0.360016	1.05579	0.0591769	-0.855415	0.141202	-1.19583	-2.3884
Cthe_0943	r	1130692	1130441	hypothetical protein	Hypothetical	13	0.0690585	0.0690585	0.339146	0.86425	8.98939	9.4749	10.4471	9.10007	9.42197	9.88428	9.53968	8.37319	9.47155	9.25213	-0.741835	0.1452	1.92145	-0.539624	0.0484857	0.893134	0.263553	-1.86763	0.139069	-0.261809	-0.485516	-1.45774	-0.11068	-0.550296	-0.972227	0.0529361	1.10172	0.562847	-0.3219	-0.784216	-0.37148	-0.462316	0.169839	1.1665	0.068136	-0.87894	0.219419	-1.40009	-2.74678
Cthe_0944	r	1132143	1130692	SMC domain protein	Chromatin structure and dynamics, DNA replication, recombination and repair	2	0.139842	0.139842	0.374497	0.751059	11.8292	12.5084	13.3783	11.896	12.3837	12.9472	12.6631	11.6466	12.2974	12.8219	-1.11832	0.131092	1.73112	-0.99543	-0.0983952	0.938172	0.415614	-1.45434	-0.257129	0.707611	-0.679208	-1.54902	-0.0668038	-0.833881	-0.869814	0.124755	0.861879	0.431067	-0.487649	-1.05115	-0.401358	-0.563503	-0.438164	1.01655	0.365719	-1.17529	-0.524456	-1.60126	-2.92619
Cthe_0945	r	1133132	1132140	metallophosphoesterase	Chromatin structure and dynamics, DNA replication, recombination and repair	2	0.146723	0.146723	0.397219	0.753749	11.5519	12.1538	13.0669	11.699	12.1039	12.6032	12.2667	11.1004	11.8515	12.3366	-0.936568	0.14453	1.78443	-0.672484	0.0547457	0.951602	0.347174	-1.74762	-0.398517	0.472715	-0.601901	-1.51491	-0.147028	-0.714723	-0.913012	0.0499874	1.05346	0.463675	-0.404885	-0.90421	-0.152532	-0.499325	-0.232704	1.16628	0.415163	-1.23617	-0.485058	-1.51772	-2.85782
Cthe_0947	r	1134921	1133998	dihydroorotate dehydrogenase family protein	Nucleotide transport and metabolism	16	0.414743	0.414743	0.628162	0.559834	10.4102	11.2469	11.7141	9.76323	10.7246	11.5023	10.9607	10.2972	10.3812	11.0592	-0.655336	0.730212	1.50387	-1.72674	-0.13471	1.15312	0.256205	-0.842557	-0.703447	0.419387	-0.836705	-1.3039	0.646997	-0.550462	-0.467195	0.522309	0.949764	0.211811	-0.961392	-1.73909	-0.617944	-0.777693	-0.334608	0.663521	0.579515	-0.762063	-0.678057	-1.78597	-2.46895
Cthe_0950	r	1140107	1139034	carbamoyl-phosphate synthase, small subunit	Amino acid transport and metabolism	10	0.251957	0.251957	0.497972	0.66269	11.3546	11.9732	12.4144	10.7026	11.6275	11.6236	11.4219	12.0016	11.0127	12.5331	-0.537303	0.528175	1.28818	-1.6602	-0.0672405	-0.0739398	-0.421351	0.577166	-1.1261	1.49262	-0.618609	-1.05986	0.651949	-0.0673205	-0.441254	0.345694	-0.0284436	0.790837	-0.924863	-0.920974	-0.310098	0.00388956	-0.905642	-0.579732	0.409172	-0.531504	-1.52041	-1.53539	-2.08473
Cthe_0951	r	1141081	1140137	Orotidine 5'-phosphate decarboxylase	Nucleotide transport and metabolism	16	0.270419	0.270419	0.514293	0.649461	10.1511	10.6836	11.0662	9.54948	10.5742	10.525	10.4613	11.1363	10.1411	11.6112	-0.75085	0.160249	0.814889	-1.78011	-0.0268715	-0.111178	-0.220102	0.934687	-0.767944	1.74723	-0.532529	-0.915159	0.601592	-0.310217	-0.382631	0.10937	-0.452652	0.541278	-1.02475	-0.975474	-0.5916	0.0492765	-1.03695	-0.674963	0.320209	-0.474924	-1.4701	-1.44646	-1.88578
Cthe_0954	r	1144255	1143701	phosphoribosyltransferase	Nucleotide transport and metabolism	16	0.179926	0.179926	0.448935	0.73281	12.4422	11.9709	11.3638	12.8597	12.4233	11.6559	12.572	11.4191	12.6813	11.4421	0.62124	-0.193887	-1.2439	1.34326	0.588445	-0.738728	0.845643	-1.14821	1.03466	-1.10853	0.471302	1.07841	-0.417468	-0.129749	0.607111	-0.45234	0.551784	-0.292087	0.436429	1.20379	0.178429	0.767364	0.981181	1.15283	-0.10929	-0.0229432	1.23918	1.38636	2.11171
Cthe_0956	f	1145255	1145728	hypothetical protein	Hypothetical	13	0.206652	0.206652	0.913249	0.849145	7.20677	7.20959	6.78465	7.12698	7.27017	7.23073	8.49538	6.32065	8.77487	5.83231	-0.0209401	-0.0177334	-0.500282	-0.111546	0.0510569	0.00626965	1.44234	-1.02718	1.75972	-1.58171	-0.0028239	0.422122	0.0797896	-1.28861	0.424945	-0.0605786	0.888943	-0.446083	-0.143192	-0.103751	-1.64789	0.0394409	1.43786	2.17473	-0.279492	0.488339	2.94256	-1.00196	1.3399
Cthe_0960	r	1150325	1148613	SpoIID/LytB domain protein	Cellular Processes	9	0.0587408	0.0587408	0.249008	0.842734	11.9379	11.8025	10.903	11.9939	11.824	11.3201	11.9709	12.6793	11.8097	11.8165	0.288	-0.00719457	-1.96772	0.409934	0.0396067	-1.05848	0.359936	1.90392	0.00857818	0.0234223	0.135442	1.03497	-0.0559459	-0.0330054	0.899532	-0.0214734	-0.876858	-0.417182	0.169914	0.673738	0.184151	0.503824	0.00742575	-0.708411	0.16121	0.862811	-0.00681078	1.09843	2.04908
Cthe_0961	f	1151063	1152061	aspartate-semialdehyde dehydrogenase	Amino acid transport and metabolism	10	0.0234504	0.0234504	0.282815	0.944721	14.2687	14.4724	15.4922	14.305	14.5401	14.8573	15.344	14.9216	15.63	15.6211	-1.24736	-0.871888	1.00854	-1.18046	-0.746943	-0.162093	0.735246	-0.0436157	1.26247	1.2461	-0.203642	-1.22352	-0.036284	-1.0753	-1.01988	-0.0677661	-0.449228	0.634912	-0.235124	-0.552327	-1.32496	-0.317203	-1.08096	0.422429	-0.285949	-0.699499	0.00887919	-1.1516	-2.33516
Cthe_0962	f	1152181	1153059	dihydrodipicolinate synthase	Amino acid transport and metabolism	10	0.0389183	0.0389183	0.380255	0.931768	13.9051	14.1784	15.3378	13.6751	14.09	14.5146	14.8969	14.7006	15.1374	15.437	-1.10769	-0.663937	1.21853	-1.48111	-0.807376	-0.118037	0.502698	0.184023	0.893246	1.37965	-0.273303	-1.43269	0.229982	-0.991816	-1.15939	0.0883419	-0.522246	0.823175	-0.414944	-0.839497	-1.46233	-0.424553	-1.34696	0.196267	-0.240533	-0.736371	-0.29957	-1.20857	-2.6995
Cthe_0963	f	1153119	1153877	Dihydrodipicolinate reductase	Amino acid transport and metabolism	10	0.0713344	0.0713344	0.492106	0.903362	13.5842	14.0547	15.1629	13.1041	13.6861	14.3404	14.5525	14.3672	14.7502	15.1924	-1.01905	-0.329535	1.29498	-1.72288	-0.869743	0.0893787	0.400126	0.128642	0.690012	1.33808	-0.470412	-1.57871	0.480175	-0.968212	-1.1083	0.368548	-0.312584	0.822501	-0.58204	-1.23638	-1.64616	-0.654345	-1.50625	0.185216	-0.19777	-0.825116	-0.442131	-1.38551	-2.98703
Cthe_0964	f	1153900	1154358	amino acid-binding ACT domain protein	General function prediction only	11	0.0805559	0.0805559	0.355332	0.848863	12.5105	12.7364	13.775	12.0392	12.3279	12.8514	13.0972	13.1555	13.3441	13.6074	-0.778507	-0.373261	1.4899	-1.62388	-1.10604	-0.166871	0.273987	0.378525	0.716893	1.18926	-0.225905	-1.26453	0.471256	-0.586715	-1.03862	0.408492	-0.419085	0.923569	-0.288669	-0.812214	-1.30487	-0.523544	-1.27952	-0.0582749	-0.246899	-0.451948	-0.263324	-1.16951	-2.40248
Cthe_0966	f	1155216	1155650	copper amine oxidase-like domain-containing protein	Hypothetical/Unassigned	0	0.851646	0.851646	3.21819	0.830634	0.906922	3.33087	2.50274	2.47723	2.33876	0.717166	3.30717	4.99737	2.87006	6.25555	-1.2295	0.214791	-0.278641	-0.29384	-0.376348	-1.34256	0.200669	1.20776	-0.0597746	1.95744	-2.42395	-1.59582	-1.57031	-2.40025	0.828125	0.992106	-1.6665	1.78558	0.138474	1.76007	-0.392831	1.62159	-3.91679	-1.6902	0.437102	-1.25818	-3.38548	-5.36637	-3.02266
Cthe_0968	r	1159830	1157710	UvrD/REP helicase	Chromatin structure and dynamics, DNA replication, recombination and repair	2	0.0918972	0.0918972	0.193024	0.682605	8.78637	8.69861	9.0534	8.71579	8.4591	8.87271	9.33715	9.4481	9.38479	9.51038	-0.646067	-0.882045	0.0719581	-0.835831	-1.52605	-0.41389	0.834921	1.13326	0.963024	1.30072	0.0877605	-0.267034	0.0705733	-0.55078	-0.354795	0.239506	-0.749493	0.180687	0.256693	-0.15692	-0.668996	-0.413614	-1.05128	-0.110952	-0.0476417	-0.0622801	-0.12559	1.06272	-1.20333
Cthe_0971							0.129186	0.129186	0.244163	0.647269	8.9689	8.87965	9.52017	9.33996	9.08351	9.12301	9.60313	9.62579	10.0045	10.1075	-1.08211	-1.29356	0.224043	-0.202951	-0.810546	-0.716969	0.420597	0.474288	1.37162	1.61559	0.0892438	-0.551274	-0.371057	-0.634231	-0.640518	-0.20386	-0.746136	0.397162	0.256441	0.216945	-0.664561	-0.0394954	-1.02397	-0.0226611	-0.401387	-0.481697	-0.102972	1.06381	-1.46538
Cthe_0972	r	1162846	1162238	hypothetical protein	Hypothetical	13	0.125504	0.125504	0.409871	0.795864	8.17857	7.73342	7.83214	8.04556	7.2894	7.56572	7.76713	8.63946	7.45309	9.17897	0.366018	-0.409017	-0.237151	0.134431	-1.1821	-0.701006	-0.350324	1.16847	-0.89711	2.10779	0.445145	0.346433	0.133013	0.411434	-0.098712	0.444024	-0.906035	0.266417	0.756156	0.479836	0.59247	-0.27632	-1.88957	-0.872324	0.314049	-0.539507	-1.72588	1.36145	1.27141
Cthe_0973	r	1163461	1163087	EPSP synthase (3-phosphoshikimate 1-carboxyvinyltransferase)	Cellular Processes	9	0.246161	0.246161	0.497154	0.669906	5.37306	5.11521	5.51417	5.00888	4.85107	4.91652	6.1923	6.02048	5.53678	6.56824	-0.234334	-0.676623	0.00771435	-0.859002	-1.12969	-1.01744	1.17091	0.876189	0.0464995	1.81577	0.257848	-0.141111	0.364173	-0.819241	-0.398959	0.264134	-0.905269	0.597651	0.157809	0.0923665	-0.527895	-0.0654422	-1.71717	0.171821	0.655519	-0.547764	-1.03146	1.19569	-1.10275
Cthe_0975	r	1165932	1164781	cell division protein FtsW	Cellular Processes	9	0.154583	0.154583	0.217939	0.527135	12.1775	12.2547	11.9379	11.6771	11.8855	11.7749	11.4592	12.5403	11.4615	12.0882	0.721894	0.943202	0.0350734	-0.71269	-0.115194	-0.432226	-1.33733	1.76188	-1.33051	0.465896	-0.0772003	0.239589	0.500437	0.718336	0.316789	0.369209	-0.285587	0.163012	-0.208429	-0.0978361	0.215518	0.110593	-0.202706	-1.08112	-0.002381	0.452089	-0.626653	-1.05497	1.18066
Cthe_0977	r	1168460	1167087	UDP-N-acetylmuramoylalanyl-D-glutamyl-2,6-diaminopimelate/D-alanyl-D-alanyl ligase	Cellular Processes	9	0.204448	0.204448	0.408406	0.666267	10.6825	11.2536	10.8194	10.354	11.0635	10.6228	10.7953	11.8295	10.505	11.878	-0.564778	0.518157	-0.305263	-1.18759	0.157681	-0.677982	-0.350879	1.60997	-0.901348	1.70203	-0.57115	-0.13687	0.328476	-0.112812	0.434279	0.190118	-0.575833	0.196575	-0.709508	-0.268772	-0.150966	0.440736	-0.814503	-1.03417	0.290322	-0.0485519	-1.37304	-1.48571	-1.09952
Cthe_0978	r	1169939	1168482	UDP-N-acetylmuramyl-tripeptide synthetase	Cellular Processes	9	0.0886083	0.0886083	0.253613	0.767077	11.4397	11.7221	11.8212	11.267	11.7624	11.5881	11.5368	12.3859	11.4595	12.6967	-0.736113	-0.102901	0.119396	-1.12361	-0.0124645	-0.403292	-0.518419	1.38609	-0.69181	2.08312	-0.282325	-0.381439	0.17277	-0.0970616	-0.0991138	-0.040322	-0.663883	0.233047	-0.495417	-0.321162	-0.192523	0.174255	-0.934343	-0.849146	0.0773084	-0.310783	-1.23724	-1.21615	-1.30264
Cthe_0981	r	1174257	1173316	S-adenosyl-methyltransferase MraW	Cellular Processes	9	0.10378	0.10378	0.154474	0.552115	14.5982	14.8231	15.2685	14.9181	15.1308	14.9785	15.1358	14.5424	15.1331	15.5525	-1.34229	-0.60585	0.852678	-0.294722	0.401949	-0.0969124	0.41824	-1.52509	0.409304	1.78269	-0.224879	-0.670258	-0.319886	-0.537597	-0.445378	-0.307743	0.2807	0.289968	-0.212736	-0.0604034	-0.214983	0.152333	-0.421625	0.593417	0.00272855	-1.01007	-0.419379	-1.16868	-1.59136
Cthe_0983	r	1176117	1174987	rod shape-determining protein RodA	Cellular Processes	9	0.0206298	0.0206298	0.630312	0.97818	10.7004	10.6721	10.2544	11.0708	11.0656	10.9127	12.2292	12.5603	12.2104	12.0426	-0.830358	-0.86539	-1.38192	-0.372323	-0.378691	-0.567752	1.06029	1.46967	1.03697	0.829515	0.0283279	0.446011	-0.37038	-1.52883	0.417683	-0.393558	-1.8882	-0.658361	0.0051498	0.15803	-1.13959	0.15288	-0.976991	-0.331039	0.0188579	0.517647	0.16775	1.01983	1.36227
Cthe_0995	r	1189535	1189071	protein of unknown function DUF150	General function prediction only	11	0.0477837	0.0477837	0.305226	0.895632	12.8579	12.5335	13.4273	13.344	12.8805	12.808	12.9045	11.5442	13.1706	12.902	0.0392253	-0.577285	1.12117	0.963047	0.0821979	-0.0555715	0.127842	-2.45724	0.633512	0.1231	0.324422	-0.569345	-0.486136	-0.0466321	-0.893767	-0.347035	0.989275	0.61923	0.463523	0.53602	0.173409	0.0724973	-0.0215235	1.36033	-0.266095	-1.35783	0.26859	1.25216	-1.48385
Cthe_1002	r	1200075	1199875	hypothetical protein	Hypothetical	13	0.215597	0.215597	0.339148	0.576199	10.0931	10.2115	10.538	9.73855	9.84693	9.8261	9.40436	10.3085	9.31355	10.6281	0.229857	0.49609	1.23033	-0.567407	-0.323682	-0.370519	-1.31892	0.714359	-1.52313	1.43302	-0.118389	-0.444896	0.354531	0.688717	-0.326507	0.36454	-0.0970606	0.711874	-0.10838	-0.0875528	0.424995	0.0208276	-0.781178	-0.904167	0.0908085	-0.319577	-1.31455	-1.08552	-1.36122
Cthe_1010	f	1207340	1208575	peptidase U32	Cellular Processes	9	0.0603319	0.0603319	0.328591	0.877595	14.6729	14.6462	15.4332	14.2014	14.4603	14.8342	13.6459	13.7972	13.8714	14.3894	0.512174	0.462992	1.91449	-0.357552	0.120006	0.809737	-1.38203	-1.10303	-0.96608	-0.0107107	0.0266641	-0.760271	0.471523	1.02695	-0.786935	0.18595	0.84902	0.598946	-0.258909	-0.632848	0.329914	-0.373939	0.0708683	-0.151263	-0.22551	-0.592202	-0.517955	1.01865	-1.69381
Cthe_1011	f	1208873	1210528	penicillin-binding protein transpeptidase	Cellular Processes	9	0.158214	0.158214	0.655286	0.839038	10.1042	10.2301	12.0321	10.3859	10.2897	10.8412	9.77438	10.7942	9.87195	11.6967	-0.66222	-0.494769	1.90233	-0.287555	-0.415535	0.318195	-1.10101	0.255616	-0.971213	1.45616	-0.12588	-1.92787	-0.281651	0.329853	-1.80199	-0.0595635	-0.564094	1.19086	0.0962078	-0.455366	0.513933	-0.551574	-1.40703	-1.01983	-0.0975716	-0.902495	-1.82475	-1.09117	-3.80494
Cthe_1012	f	1210607	1211317	RNA polymerase sigma-K factor	Transcription, RNA processing and modification	6	0.270311	0.270311	0.966024	0.813455	5.72328	5.98603	7.5598	6.13101	6.30341	6.23178	7.96835	7.55162	8.10889	7.82905	-1.29596	-1.01594	0.661258	-0.861438	-0.677702	-0.75404	1.09666	0.652539	1.24643	0.948201	-0.262753	-1.83653	-0.40773	-2.24508	-1.57377	-0.317382	-1.56559	1.32802	-0.172406	-0.100776	-1.97789	0.0716296	-1.52564	0.416731	-0.140539	-0.277429	0.279841	-1.19977	-3.57149
Cthe_1013	r	1212464	1211382	sporulation integral membrane protein YtvI	General function prediction only	11	0.202442	0.202442	0.416333	0.675834	11.1065	10.4899	9.7643	11.1483	10.2587	9.88918	10.9901	11.1029	11.1317	10.3841	0.890126	-0.25344	-1.59912	0.967507	-0.682179	-1.36752	0.674187	0.883335	0.93683	-0.449729	0.616627	1.34224	-0.041725	0.116437	0.725609	0.231182	-0.612965	-0.124881	0.889534	1.25908	0.0165416	0.369545	-0.125341	-0.112775	-0.141621	0.718807	0.747652	1.53329	2.53544
Cthe_1016	r	1217526	1216468	cell wall hydrolase/autolysin	Cellular Processes	9	0.101773	0.101773	0.464835	0.854037	10.7188	11.3511	11.202	10.37	10.9302	10.7543	9.44774	10.7364	9.46078	10.2608	0.299981	1.26961	1.04092	-0.23501	0.624234	0.354384	-1.64936	0.326989	-1.62937	-0.402376	-0.632251	-0.483131	0.348842	1.27107	0.149119	0.420821	0.61464	0.447658	-0.560271	-0.384315	0.909197	0.175956	0.669403	-1.28869	-0.0130355	0.475584	-0.800066	-1.54998	-1.39777
Cthe_1020	r	1221641	1220262	extracellular solute-binding protein family 1	Carbohydrate transport and metabolism	4	0.102046	0.102046	0.599859	0.886589	21.7284	21.4138	20.2433	21.4797	20.9925	20.9531	20.9704	20.5151	21.1981	19.1087	1.14599	0.730758	-0.814555	0.817668	0.17454	0.122537	0.14533	-0.455766	0.44595	-2.31245	0.314524	1.48505	0.248693	0.757966	1.17052	0.421317	0.898754	-0.709817	0.487148	0.526539	0.281564	0.0393909	1.88381	0.455311	-0.22771	1.40638	2.0894	1.2436	2.79927
Cthe_1021	r	1223803	1222325	stage IV sporulation protein A	General function prediction only	11	0.0478593	0.0478593	0.259161	0.876886	9.34957	9.29572	8.89832	9.09197	8.97181	9.23673	10.1082	8.8515	10.0772	8.76759	0.177592	0.0647134	-0.768339	-0.362412	-0.614285	-0.0589466	1.76776	-0.866476	1.70278	-1.04238	0.0538483	0.451253	0.257607	-0.758583	0.397404	0.323914	0.444221	-0.338413	0.120155	-0.144767	-0.985191	-0.264922	0.204222	1.25665	0.0309994	0.0839154	1.30957	1.03803	1.36723
Cthe_1026	r	1228839	1228639	ribosomal protein L32	Translation, ribosomal structure and biogenesis	7	0.195097	0.195097	0.373951	0.652189	13.6586	13.4045	12.215	13.6963	13.4223	13.1821	13.4237	13.983	13.6574	12.9168	0.6083	0.0975037	-2.29338	0.683968	0.133274	-0.349377	0.136042	1.2604	0.605896	-0.882623	0.254133	1.44365	-0.0376469	0.234959	1.18952	-0.0177963	-0.578566	-0.967186	0.273983	0.514113	0.038843	0.24013	0.505432	-0.559392	-0.233763	1.0662	0.740572	1.19262	2.72009
Cthe_1027	r	1229445	1228942	protein of unknown function DUF177	General function prediction only	11	0.1102	0.1102	0.85055	0.913625	15.1241	15.025	13.6179	15.2361	15.1274	14.7921	14.7518	14.2957	15.2045	12.4612	0.627493	0.516509	-1.05867	0.752887	0.631205	0.255843	0.210651	-0.299832	0.717425	-2.35351	0.0991418	1.50625	-0.112015	0.372365	1.40711	-0.102458	0.729238	-1.17426	0.108699	0.44401	0.0316781	0.335312	2.66625	0.456014	-0.452702	1.83455	2.74327	1.07114	2.84071
Cthe_1028	r	1230886	1229687	Acetate kinase	Energy production and conversion	3	0.0922015	0.0922015	0.891049	0.931017	14.4742	14.8089	15.0635	13.665	14.751	15.1289	13.1134	13.1982	12.9229	12.8922	0.508115	0.868206	1.14212	-0.362336	0.805948	1.21247	-0.955719	-0.864493	-1.16066	-1.19365	-0.334736	-0.589363	0.809161	1.36076	-0.254627	0.0578737	1.6107	-0.0653972	-1.08602	-1.46392	0.742109	-0.377898	1.85881	-0.0848026	0.190507	0.305982	0.0306727	-1.26115	-1.50458
Cthe_1029	r	1232080	1231004	phosphate acetyltransferase	Energy production and conversion	3	0.156422	0.156422	0.931694	0.888073	14.1129	14.5261	14.8147	13.5141	14.7903	14.9614	13.276	12.5898	12.8919	12.7872	0.310741	0.758975	1.07201	-0.338799	1.04555	1.23112	-0.597071	-1.34145	-1.01375	-1.12734	-0.41322	-0.701806	0.598801	0.836897	-0.288586	-0.264189	1.93635	-0.146681	-1.27621	-1.44729	0.622228	-0.171078	2.00315	0.686229	0.384132	-0.197386	0.104711	-1.33165	-1.62654
Cthe_1036	r	1240250	1239555	hypothetical protein	Hypothetical	13	0.0749289	0.0749289	0.208012	0.759857	9.41284	9.30342	8.38427	9.42923	9.54156	9.06073	9.58943	9.00397	9.4583	8.66974	0.567564	0.294582	-1.99864	0.608471	0.888729	-0.31093	1.00816	-0.452523	0.680994	-1.28641	0.109414	1.02857	-0.0163959	-0.176597	0.919151	-0.238141	0.299449	-0.676454	-0.11233	0.368507	-0.0290681	0.480837	0.87182	0.58546	0.131133	0.334231	0.788558	1.07879	2.03999
Cthe_1037	r	1241334	1240486	cell wall hydrolase/autolysin	Cellular Processes	9	0.0841263	0.0841263	0.69081	0.918814	12.4828	12.6012	11.7518	12.9371	12.9762	12.6387	12.3432	11.35	12.6768	10.4558	0.325956	0.473664	-0.585474	0.892459	0.94128	0.520391	0.151942	-1.08657	0.56795	-2.2016	-0.118456	0.730934	-0.454314	0.139553	0.84939	-0.375011	1.25125	-0.886863	-0.039153	0.298385	0.260244	0.337538	2.52047	0.993242	-0.333623	0.894208	2.22107	-1.08557	1.65971
Cthe_1038	r	1242587	1241562	Germination protease	General function prediction only	11	0.0841116	0.0841116	0.237622	0.764018	7.68145	7.86658	7.12973	6.58135	7.53168	7.63412	7.75149	8.16225	7.58705	7.37922	0.34919	0.777439	-0.927041	-2.19553	0.00275261	0.23972	0.511198	1.46135	0.130829	-0.349916	-0.185135	0.551723	1.1001	-0.0700372	0.736858	0.334902	-0.295661	-0.504398	-0.950331	-1.05277	-1.0057	-0.102443	0.152461	-0.410758	0.164436	0.783024	0.207829	-1.13692	1.46584
Cthe_1039	f	1242708	1243055	ribosomal protein S20	Translation, ribosomal structure and biogenesis	7	0.619684	0.619684	2.28253	0.819007	16.8405	15.9481	13.6574	16.9682	15.7288	15.3003	15.8195	15.0437	16.378	12.5031	1.01564	0.378135	-1.25818	1.10683	0.221444	-0.0846037	0.286245	-0.267931	0.685204	-2.08278	0.892435	3.1831	-0.127662	1.02107	2.29067	0.21935	0.904421	-1.64288	1.23945	1.66788	0.590234	0.428433	3.22566	0.775785	-0.558499	2.54059	3.87487	1.85631	9.08257
Cthe_1040	r	1244169	1243141	DNA polymerase III, delta subunit	Chromatin structure and dynamics, DNA replication, recombination and repair	2	0.0579965	0.0579965	0.144368	0.732181	10.6697	10.7647	10.5888	10.937	10.5823	10.7881	11.3337	10.7242	11.3509	10.3148	-0.415903	-0.124796	-0.663851	0.403134	-0.6837	-0.0529926	1.61898	-0.248978	1.67162	-1.50352	-0.0949953	0.0809118	-0.267272	-0.664033	0.175907	0.182384	0.0405235	-0.199338	0.354661	0.148846	-0.41394	-0.205816	0.267527	0.609562	-0.0171795	0.409388	1.03613	-1.06806	1.05769
Cthe_1041	r	1246175	1244775	UDP-N-acetylmuramoylalanine--D-glutamate ligase	Cellular Processes	9	0.181087	0.181087	0.306715	0.606396	13.2151	13.2366	13.6369	14.2823	14.0793	13.7578	13.9178	13.4183	14.4627	13.2423	-1.12377	-1.07653	-0.194082	1.22875	0.781296	0.0724805	0.425247	-0.675849	1.62646	-1.06399	-0.0214273	-0.42172	-1.06713	-0.702656	-0.400292	-0.842737	-0.181756	-0.120916	0.202969	0.524497	-0.180408	0.321528	0.837047	0.499472	-0.544885	0.176067	1.22042	-1.01496	-1.33952
Cthe_1042	r	1246861	1246322	hypothetical protein	Hypothetical	13	0.183431	0.183431	0.337905	0.638101	12.244	12.0328	11.9323	13.1085	12.5253	11.9932	12.0074	11.4415	11.8148	11.6891	0.35466	-0.0990205	-0.31481	2.21159	0.958853	-0.184101	-0.153459	-1.36908	-0.567301	-0.837329	0.211205	0.311663	-0.864469	0.236548	0.100458	-0.492479	0.591261	-0.0608494	0.583195	1.11528	1.29368	0.532087	0.836189	0.565917	0.192658	-0.247551	0.125708	1.15765	1.24114
Cthe_1043	f	1247414	1247659	hypothetical protein	Hypothetical	13	0.409388	0.409388	0.512076	0.467022	8.31301	7.83786	8.73559	8.42654	7.78674	7.96299	7.80837	7.93545	7.55355	9.13238	0.331684	-0.630687	1.18759	0.561634	-0.734227	-0.377248	-0.690428	-0.433028	-1.20654	1.99125	0.475147	-0.422584	-0.113532	0.504642	-0.897731	0.0511201	-0.0975895	0.772602	0.639799	0.463549	0.872991	-0.176249	-1.34563	-0.127085	0.254817	-1.19692	-1.57883	1.39006	-1.34033
Cthe_1044	f	1247721	1248050	hypothetical protein	Hypothetical	13	0.0885594	0.0885594	0.297616	0.801625	8.57027	8.76547	9.70549	8.63153	8.40888	8.8267	8.26637	8.22856	8.48867	9.4593	-0.33675	0.0619939	1.98223	-0.21162	-0.666441	0.187072	-0.957566	-1.03479	-0.50345	1.47933	-0.195198	-1.13521	-0.0612553	0.303909	-0.940014	0.356592	0.536912	0.878784	0.222649	-0.195172	0.14286	-0.417821	-1.05042	0.0378056	-0.222304	-1.23074	-0.970633	-1.14488	-2.19651
Cthe_1045	f	1248224	1248550	hypothetical protein	Hypothetical	13	0.145152	0.145152	0.384739	0.748484	5.67187	5.52082	6.88966	5.7198	5.32155	6.32429	5.73186	6.53509	5.96211	6.79402	-0.679974	-0.953714	1.52682	-0.59312	-1.31481	0.502298	-0.571277	0.884303	-0.154033	1.35351	0.151058	-1.21778	-0.0479292	-0.0599827	-1.36884	0.199266	-1.01428	0.565364	0.398254	-0.604487	-0.242303	-1.00274	-1.47247	-0.803237	-0.230249	-0.258924	-0.831912	1.11038	-2.32589
Cthe_1046	r	1250253	1248913	extracellular solute-binding protein family 1	Carbohydrate transport and metabolism	4	0.166067	0.166067	0.391304	0.71707	9.8195	10.0818	11.2937	9.66378	10.1255	10.6461	9.81956	10.6894	10.0519	10.904	-0.906715	-0.421301	1.82095	-1.19485	-0.340454	0.622838	-0.906602	0.702853	-0.476669	1.09994	-0.262343	-1.47417	0.15572	-6.12799e-05	-1.21183	-0.0436941	-0.607551	0.647522	-0.461757	-0.98237	-0.388139	-0.520612	-0.778465	-0.869833	-0.232358	-0.214608	-0.852083	-1.19943	-2.77824
Cthe_1047	r	1251084	1250539	hypothetical protein	Hypothetical	13	0.387467	0.387467	0.877797	0.705728	13.2469	12.7691	11.2439	13.2181	12.524	11.9772	13.1478	13.0907	13.2173	11.2675	0.846537	0.248817	-1.65932	0.810474	-0.0578627	-0.74188	0.722517	0.651089	0.809459	-1.62984	0.477774	2.00299	0.0288266	0.0991327	1.52522	0.245137	-0.321547	-0.73333	0.694085	1.24084	0.000810916	0.546753	1.25652	0.0570946	-0.0694952	1.8232	1.94979	1.39259	4.00831
Cthe_1049	r	1253521	1252901	Regulatory protein recX	General function prediction only	11	0.0871633	0.0871633	0.264681	0.780457	10.888	10.9408	12.1609	11.1667	10.9883	11.5627	11.1003	10.7045	11.3047	11.8836	-0.820689	-0.707318	1.91388	-0.222105	-0.605234	0.628738	-0.364714	-1.21506	0.0744078	1.31809	-0.0527708	-1.27286	-0.278622	-0.212242	-1.22009	-0.0475169	0.236337	0.598195	0.178335	-0.396041	-0.138017	-0.574375	-0.895245	0.395808	-0.204397	-1.1791	-0.578893	-1.03726	-2.4164
Cthe_1053	f	1258185	1259138	L-lactate dehydrogenase	Energy production and conversion	3	0.0557954	0.0557954	0.261255	0.857622	12.5225	12.176	12.3051	12.5274	12.0339	12.1144	12.8425	12.2057	13.3589	11.6347	0.316026	-0.412132	-0.140794	0.326408	-0.710882	-0.541747	0.988687	-0.349792	2.07427	-1.55004	0.346408	0.217324	-0.00493934	-0.320007	-0.129084	0.142125	-0.0296571	0.190747	0.493473	0.41301	-0.831513	-0.0804629	0.399215	0.636758	-0.516445	0.570998	1.7242	1.27139	1.16258
Cthe_1055	f	1260203	1261411	protein of unknown function DUF58	General function prediction only	11	0.12826	0.12826	0.293558	0.708723	12.0541	11.3134	12.5851	12.4293	11.5373	11.8013	11.8327	11.0457	11.8385	12.0229	0.443369	-1.13484	1.57459	1.24266	-0.6578	-0.0953031	-0.0283818	-1.70504	-0.0161006	0.376841	0.740752	-0.530955	-0.37516	0.221423	-1.27171	-0.223904	0.267634	0.783788	0.892009	0.627993	0.590819	-0.264016	-0.485623	0.786964	-0.00576437	-0.97716	-0.184432	1.67105	-1.44488
Cthe_1056	f	1261445	1264117	transglutaminase domain-containing protein	Amino acid transport and metabolism	10	0.112397	0.112397	0.228486	0.672051	13.1453	12.5306	13.5012	12.783	12.4226	12.4416	12.451	12.4571	12.5568	13.2652	0.971382	-0.56014	1.85814	0.068698	-0.829218	-0.781889	-0.758661	-0.743408	-0.494978	1.27008	0.614696	-0.35591	0.362303	0.694375	-0.970605	0.107998	0.0735566	1.05961	0.36039	0.341394	0.226238	-0.0189961	-0.842579	-0.00612237	-0.105833	-0.808138	-0.708427	1.53123	-1.27979
Cthe_1058	r	1265821	1264583	glycine hydroxymethyltransferase	Amino acid transport and metabolism	10	0.155625	0.155625	0.551428	0.811852	14.2434	13.6585	12.8878	14.1681	13.5817	13.5794	14.6103	14.4489	14.9162	13.0206	0.492556	-0.375415	-1.519	0.380787	-0.489385	-0.49286	1.03701	0.797441	1.49087	-1.322	0.584924	1.35559	0.0753208	-0.366902	0.770662	0.0768037	-0.790385	-0.691516	0.586407	0.588749	-0.748083	0.00234218	0.561095	0.161441	-0.30586	1.42828	1.89558	1.49996	2.55901
Cthe_1059	r	1266169	1265858	Hypothetical protein	Hypothetical/Unassigned	0	0.228449	0.228449	0.660408	0.769386	12.1588	12.4089	11.4312	12.3041	12.6317	12.4945	11.742	12.1383	12.6536	10.3051	0.183986	0.532661	-0.830391	0.386578	0.843263	0.652058	-0.397043	0.155467	0.8738	-2.40038	-0.250103	0.727606	-0.145318	0.416768	0.977709	-0.222793	0.270559	-1.06335	-0.327577	-0.190427	-0.349481	0.13715	2.32664	-0.396312	-0.911568	1.83329	2.34855	-1.18929	1.65589
Cthe_1061	r	1268065	1267379	Protein of unknown function DUF2225	Hypothetical	13	0.0866514	0.0866514	0.356934	0.838156	8.93522	9.57298	9.79071	9.28186	9.61613	9.63673	10.5772	10.6079	10.3675	10.4341	-1.62858	-0.531583	-0.157073	-1.03233	-0.457371	-0.421937	1.19568	1.24855	0.835014	0.949628	-0.637758	-0.855487	-0.346638	-1.64194	-0.217729	-0.0431444	-1.03492	0.153984	-0.334264	-0.354865	-1.08562	-0.0206005	-0.817987	-0.0307399	0.209678	0.173785	-0.0666331	-1.55591	-1.80937
Cthe_1063	r	1270806	1269628	tRNA sulfurtransferase	Coenzyme metabolism	12	0.013974	0.013974	0.136129	0.931565	13.1198	13.2803	12.5727	13.1629	13.3197	13.1147	13.1593	13.3689	13.2975	12.2685	0.14868	0.596206	-1.37617	0.268836	0.706018	0.134468	0.258796	0.843134	0.644199	-2.22417	-0.160553	0.547051	-0.0431068	-0.0395049	0.707604	-0.0393959	-0.0885877	-0.541952	-0.156842	0.0482056	-0.134664	0.205048	1.05123	-0.209636	-0.138266	1.10042	1.02905	-1.11772	1.4611
Cthe_1064	r	1271966	1270803	aminotransferase class V	Amino acid transport and metabolism	10	0.0266726	0.0266726	0.183338	0.903011	13.1612	13.2208	12.6592	13.2779	13.3506	13.178	12.9842	12.5642	13.1981	12.0583	0.475703	0.620355	-0.743052	0.75912	0.935669	0.516512	0.0461419	-0.973727	0.565205	-2.20193	-0.0595828	0.502011	-0.116741	0.176938	0.561594	-0.129879	0.65661	-0.51882	-0.0727215	0.0999316	0.0798743	0.172653	1.29239	0.420089	-0.213805	0.505902	1.1398	-1.04216	1.41619
Cthe_1065	r	1272904	1272242	type IV pilus assembly PilZ	Hypothetical/Unassigned	0	0.132286	0.132286	0.328745	0.731735	11.6488	11.5497	11.0794	11.4937	11.4723	11.0793	12.3848	11.8731	12.4274	11.1321	0.0708289	-0.131144	-1.08967	-0.245346	-0.288844	-1.08996	1.57083	0.527943	1.65762	-0.982258	0.0991014	0.569419	0.155137	-0.735999	0.470318	0.0773783	-0.323392	0.000140159	0.0213431	0.414423	-0.933724	0.39308	0.340235	0.511708	-0.0425884	0.741005	1.2953	1.07111	1.48393
Cthe_1069	r	1276546	1276058	metalloprotease ybeY	General function prediction only	11	0.136712	0.136712	0.3347	0.727693	11.4465	11.1406	11.9092	11.4045	11.0228	11.0825	11.4143	11.7043	11.1452	12.6623	-0.0936933	-0.707438	0.8346	-0.177977	-0.943773	-0.823982	-0.158395	0.423408	-0.698181	2.34543	0.305923	-0.462711	0.0420116	0.0322509	-0.768635	0.117802	-0.563674	0.826726	0.381714	0.322003	0.259297	-0.0597104	-1.63952	-0.290002	0.269058	-0.95804	-1.5171	1.23621	-1.37813
Cthe_1072	r	1281090	1279894	sporulation protein YqfD	General function prediction only	11	0.0710444	0.0710444	0.214232	0.778918	12.9527	13.0739	12.3642	13.0169	13.3265	12.9062	13.1998	12.4008	13.1604	12.1098	0.246893	0.54153	-1.1837	0.403094	1.15548	0.133863	0.847659	-1.0947	0.75182	-1.80194	-0.121206	0.588508	-0.0642568	-0.247139	0.709714	-0.252562	0.6731	-0.542011	-0.309511	0.110755	-0.143457	0.420266	1.21661	0.799034	0.0394257	0.290942	1.05055	-1.08764	1.50369
Cthe_1074	r	1282481	1281519	delta-lactam-biosynthetic de-N-acetylase	Carbohydrate transport and metabolism	4	0.0839257	0.0839257	0.239953	0.766827	6.92498	7.88623	8.13112	7.01868	7.83041	7.98448	7.76937	7.12617	7.67864	7.11535	-1.38061	0.754507	1.29846	-1.17248	0.63051	0.972733	0.49495	-0.933719	0.293403	-0.957762	-0.961252	-1.20615	-0.0937027	-0.844396	-0.244893	0.0558247	0.760058	0.146645	-0.811724	-0.965797	-0.659955	-0.154073	0.715058	0.643203	0.0907386	0.0108247	0.563289	-1.947	-2.3072
Cthe_1078	f	1285124	1285441	hypothetical protein	Hypothetical	13	0.0774849	0.0774849	0.145801	0.645704	15.0756	14.9441	14.5538	15.0359	14.7461	14.9002	14.9846	14.7185	15.1834	14.1163	0.801275	0.379416	-0.872898	0.674048	-0.25584	0.238526	0.509263	-0.344476	1.14702	-2.27633	0.13149	0.521826	0.0396556	0.0910175	0.390336	0.198004	0.225631	-0.346421	0.289838	0.135748	-0.147421	-0.15409	0.629771	0.266103	-0.198783	0.602144	1.06703	1.09542	1.43577
Cthe_1079	r	1287963	1285501	Nucleotidyl transferase	Cellular Processes	9	0.254134	0.254134	0.396816	0.573046	10.5847	10.9091	9.71022	10.2626	10.5244	10.404	10.3995	9.95605	10.6962	9.25722	0.63191	1.28418	-1.12631	-0.01575	0.510808	0.26863	0.259549	-0.632028	0.856133	-2.03712	-0.32441	0.874461	0.322117	0.185196	1.19887	0.384641	0.953036	-0.693781	-0.261886	-0.141438	-0.433636	0.120448	1.26723	0.443431	-0.296714	0.698831	1.43898	-1.25215	1.83332
Cthe_1080	f	1288334	1288657	hypothetical protein	Hypothetical	13	0.535745	0.535745	3.66326	0.904376	3.49188	2.12657	2.7484	2.1439	2.3153	2.0505	6.61096	2.70725	6.84446	3.74769	0.00730638	-0.748826	-0.404447	-0.739226	-0.644304	-0.790954	1.7347	-0.427236	1.86401	0.148978	1.36532	0.743487	1.34798	-3.11908	-0.62183	-0.18873	-0.580682	0.697898	-0.171397	0.0934018	-4.70056	0.264798	-1.4324	3.90371	-0.233494	-1.04044	3.09676	2.57633	1.67422
Cthe_1081	f	1288867	1289334	hypothetical protein	Hypothetical	13	0.384677	0.384677	3.61476	0.929054	4.58481	3.62657	5.13958	4.23852	3.06964	4.11596	8.34119	4.89466	8.38763	6.56627	-0.381069	-0.89416	-0.0840143	-0.566488	-1.19237	-0.632111	1.6303	-0.215155	1.65516	0.679908	0.958238	-0.554774	0.346285	-3.75639	-1.51301	0.556926	-1.2681	1.02361	1.16888	0.122556	-4.14911	-1.04632	-3.49662	3.44653	-0.0464348	-1.6716	1.82136	1.94294	-1.46894
Cthe_1082	f	1289498	1289755	hypothetical protein	Hypothetical	13	0.192948	0.192948	0.837489	0.846408	7.22897	7.31626	6.86889	7.85892	6.78367	7.08689	9.17695	6.95893	8.93311	7.42596	-0.395844	-0.292664	-0.821467	0.348775	-0.922193	-0.563783	1.90672	-0.715037	1.61849	-0.162991	-0.0872916	0.36008	-0.629954	-1.94799	0.447372	0.532586	0.357331	-0.218003	1.07525	0.772031	-1.07419	-0.303218	-0.642291	2.21803	0.243847	-0.467036	1.50714	-1.06237	1.2835
Cthe_1083	f	1289870	1290919	spore coat protein, CotS family	General function prediction only	11	0.125635	0.125635	0.617141	0.864283	7.6047	8.03469	8.58315	7.17622	7.44049	8.18171	9.44495	7.72119	8.93586	8.87836	-0.80413	-0.223432	0.51727	-1.38279	-1.0259	-0.0248725	1.68112	-0.646808	0.993595	0.915939	-0.429989	-0.978456	0.428476	-1.84025	-0.548467	0.594202	0.313497	0.40144	-0.264264	-1.00549	-1.75964	-0.741229	-1.43787	1.72376	0.509092	-1.15717	0.0575022	-1.34722	-1.97036
Cthe_1084	f	1290925	1291962	spore coat protein, CotS family	General function prediction only	11	0.158486	0.158486	0.546479	0.806658	7.81854	7.97628	8.7695	7.33108	7.81118	8.28995	9.33754	7.6344	8.94584	8.94008	-0.693528	-0.459225	0.719013	-1.41759	-0.704455	0.0066965	1.56278	-0.967049	0.980948	0.972403	-0.157738	-0.950958	0.487455	-1.519	-0.79322	0.165095	0.34188	0.47955	-0.480099	-0.958864	-1.61475	-0.478765	-1.1289	1.70315	0.391705	-1.30569	0.00575277	-1.11554	-1.93316
Cthe_1085	f	1291979	1293271	glycosyl transferase group 1	Cellular Processes	9	0.109593	0.109593	0.519949	0.859482	7.84241	8.10517	9.15682	7.68641	7.76923	8.58127	9.45914	7.86314	8.89557	9.21719	-0.900515	-0.515914	1.02342	-1.12887	-1.00764	0.180967	1.46592	-0.870174	0.641015	1.11178	-0.262755	-1.31441	0.156006	-1.61672	-1.05165	0.335941	0.242026	0.575553	-0.08282	-0.894861	-1.20916	-0.812041	-1.44796	1.59599	0.563568	-1.35405	-0.321621	-1.19977	-2.487
Cthe_1086	f	1293343	1294329	NAD-dependent epimerase/dehydratase	Cellular Processes	9	0.0753596	0.0753596	0.345207	0.854465	7.72816	7.4307	8.3197	7.40181	6.92001	7.61416	8.75532	7.52854	8.06762	8.32026	-0.146733	-0.689118	0.931882	-0.74178	-1.62029	-0.354585	1.72619	-0.510715	0.47224	0.932907	0.29746	-0.591544	0.326342	-1.02717	-0.889005	0.510681	-0.0978416	0.705537	0.4818	-0.21235	-0.665804	-0.694149	-1.40025	1.22678	0.687703	-0.791725	-0.252644	1.22898	-1.50686
Cthe_1087	r	1294670	1294407	hypothetical protein	Hypothetical	13	0.139655	0.139655	0.246311	0.622008	7.38359	7.62994	8.22108	7.92104	8.26416	8.43361	8.71385	8.03891	8.60171	7.80053	-1.6797	-1.10278	0.281591	-0.421073	0.38246	0.779296	1.43557	-0.145041	1.17296	-0.703283	-0.246351	-0.837497	-0.53745	-1.33026	-0.591146	-0.634219	-0.408968	-0.212527	-0.34312	-0.512575	-0.680674	-0.169455	0.463628	0.674942	0.112138	0.238377	0.801182	-1.1862	-1.78695
Cthe_1088	r	1295479	1294739	hypothetical protein	Hypothetical	13	0.0724182	0.0724182	0.375534	0.871439	10.8984	11.1279	11.3345	11.2823	11.6214	11.6963	12.2892	11.2383	12.4901	10.5982	-0.953656	-0.562348	-0.209996	-0.298981	0.279292	0.406874	1.41788	-0.374028	1.76047	-1.46551	-0.229479	-0.436113	-0.383928	-1.39077	-0.206634	-0.493572	-0.110438	-0.361758	-0.339123	-0.413942	-1.20775	-0.0748188	1.02322	1.05085	-0.200911	0.640089	1.89185	-1.17241	-1.35295
Cthe_1089	r	1296017	1295751	Stage V sporulation protein S	Hypothetical	13	0.0791691	0.0791691	0.284546	0.814514	12.1761	12.3725	12.4127	12.4457	12.5225	12.9619	13.4172	13.1341	13.67	12.5236	-1.17164	-0.77992	-0.69974	-0.633989	-0.48081	0.395313	1.30329	0.738776	1.80735	-0.478637	-0.196439	-0.236648	-0.26962	-1.24113	-0.0402092	-0.149999	-0.761601	-0.549151	-0.076817	-0.516178	-1.22429	-0.439361	-0.00108963	0.283095	-0.252776	0.610513	1.14638	-1.14587	-1.17825
Cthe_1096	r	1305355	1305131	hypothetical protein	Hypothetical	13	0.0894255	0.0894255	0.257648	0.76861	6.46084	6.81984	7.15835	6.27592	6.59961	7.02656	6.06385	6.24502	5.71745	6.77358	-0.118599	0.680795	1.43456	-0.53036	0.190407	1.14111	-1.00258	-0.599183	-1.77392	0.577777	-0.359	-0.69751	0.184918	0.396988	-0.33851	0.220228	0.574826	0.131789	-0.32369	-0.75064	0.558472	-0.42695	-0.173964	-0.181163	0.346402	-0.528561	-1.05613	-1.28254	-1.6217
Cthe_1097	r	1306125	1305352	peptidase S14 ClpP	Cellular Processes	9	0.12466	0.12466	0.280129	0.703327	10.1551	10.2277	10.8938	9.72501	9.91524	10.4142	9.99904	9.38472	9.70628	10.5258	0.135742	0.298936	1.79642	-0.831073	-0.403405	0.718344	-0.215009	-1.59608	-0.873166	0.969287	-0.0725916	-0.738698	0.430055	0.15602	-0.666107	0.312413	0.842934	0.479547	-0.190234	-0.689206	0.0187234	-0.498972	-0.610596	0.614323	0.292759	-1.14112	-0.819553	-1.0516	-1.66867
Cthe_1098	r	1307565	1306276	hypothetical protein	Hypothetical	13	0.0612947	0.0612947	0.136654	0.700974	15.2903	15.3104	15.6634	14.9077	14.6825	15.3731	15.4259	15.1786	15.2911	15.7024	0.0249009	0.0900181	1.23041	-1.21086	-1.93846	0.292617	0.463068	-0.335843	0.0277167	1.35644	-0.0201573	-0.373169	0.382535	-0.135637	-0.353012	0.627925	0.131827	0.290297	0.225232	-0.465408	-0.383407	-0.69064	-1.01995	0.247306	0.134765	-0.523854	-0.411312	-1.01407	-1.2952
Cthe_1101	r	1312078	1310786	hypothetical protein	Hypothetical	13	0.0965574	0.0965574	0.227573	0.717139	14.8149	14.8098	14.8002	14.3134	14.3141	14.2861	14.7431	15.1665	14.2532	15.4449	0.296702	0.284097	0.260532	-0.940408	-0.938728	-1.00787	0.11961	1.16426	-1.08913	1.85094	0.00510945	0.0146613	0.501452	0.0717829	0.00955187	0.495662	-0.356765	0.514137	-0.00068078	0.0273464	0.0602838	0.0280272	-1.13077	-0.423438	0.489953	-0.278342	-1.19173	1.00355	1.01021
Cthe_1102	r	1312629	1312078	hypothetical protein	Hypothetical	13	0.101524	0.101524	0.29002	0.766628	13.0308	13.1055	13.4498	12.6081	12.4892	12.8173	13.1389	13.7334	12.9561	13.9766	-0.211452	-0.0530613	0.676418	-1.10708	-1.35901	-0.663698	0.0177487	1.27731	-0.369758	1.79258	-0.0747548	-0.419043	0.422705	-0.108175	-0.344288	0.61636	-0.627889	0.632487	0.1189	-0.209261	-0.347991	-0.328161	-1.48744	-0.594469	0.182889	-0.243189	-1.02055	-1.05318	-1.33704
Cthe_1103	r	1313221	1312655	hypothetical protein	Hypothetical	13	0.128059	0.128059	0.516005	0.83455	12.3331	12.5405	12.9785	12.1931	12.2756	12.0874	12.8839	13.6503	12.641	14.1219	-0.65916	-0.346695	0.313395	-0.870257	-0.745948	-1.02956	0.170885	1.32593	-0.195229	2.03664	-0.207329	-0.645315	0.140068	-0.550756	-0.437987	0.264915	-1.10983	0.891085	-0.0824821	0.105702	-0.447899	0.188184	-1.84632	-0.766404	0.242926	-0.47157	-1.4809	-1.15455	-1.56408
Cthe_1104	r	1313861	1313331	hypothetical protein	Hypothetical	13	0.0911726	0.0911726	0.255814	0.762399	17.9152	17.6251	16.9	17.4057	16.697	16.9519	16.3934	16.786	16.4984	16.8245	1.8545	1.26689	-0.202016	0.822388	-0.613228	-0.0968374	-1.22821	-0.433004	-1.0155	-0.35498	0.290079	1.01522	0.509514	1.52182	0.725144	0.928144	0.839174	-0.0519227	0.708709	0.453787	0.907296	-0.254922	-0.127487	-0.392565	-0.105008	-0.0385174	-0.326074	1.22271	2.02122
Cthe_1107	r	1319125	1316762	type II secretion system protein E	Cellular Processes	9	0.0813435	0.0813435	0.206054	0.736822	14.8613	14.9768	15.2013	14.9552	15.0548	15.0739	15.5682	15.6085	15.5006	16.152	-1.07379	-0.787975	-0.232619	-0.841455	-0.595113	-0.547763	0.675363	0.775235	0.508109	2.12001	-0.115499	-0.339923	-0.093888	-0.706846	-0.224424	-0.0779372	-0.631706	0.127352	-0.0995486	-0.118683	-0.545369	-0.0191347	-1.0972	-0.0403591	0.0675886	-0.543433	-0.651381	-1.08335	-1.26569
Cthe_1110	r	1321829	1321428	Protein-tyrosine phosphatase, low molecular weight	Signal transduction mechanisms	15	0.244759	0.244759	0.391434	0.583141	9.26268	8.81272	8.2476	8.20643	8.43849	8.05897	7.8516	8.4058	7.36574	7.86442	1.9074	1.05868	-0.00725508	-0.0849041	0.352806	-0.363045	-0.754192	0.291137	-1.67063	-0.730007	0.449962	1.01508	1.05625	1.41108	0.565121	0.37423	0.406924	0.188627	-0.232058	0.14746	0.840692	0.379518	0.574068	-0.554195	0.48586	0.541373	-0.498682	1.366	2.02102
Cthe_1112	r	1323443	1323045	regulatory protein ArsR	General function prediction only	11	0.424331	0.424331	0.99052	0.714405	7.23846	6.24859	7.35027	6.82777	6.16741	6.45324	6.20404	7.06083	5.71191	8.69913	0.519086	-0.642656	0.650319	0.037096	-0.737926	-0.402465	-0.694934	0.310622	-1.27252	2.23338	0.989868	-0.111818	0.410682	1.03441	-1.10169	0.0811752	-0.812246	0.89703	0.660362	0.37453	1.11587	-0.285831	-2.53172	-0.856789	0.492139	-1.6383	-2.98723	1.986	-1.08059
Cthe_1113	r	1327291	1325435	SEC-C motif domain protein	General function prediction only	11	1.0041	1.0041	2.6821	0.75042	6.76896	6.19121	8.51273	7.941	6.38314	7.18082	7.58531	8.88779	6.91497	11.0803	-0.666046	-1.06046	0.524364	0.134064	-0.929435	-0.384883	-0.108757	0.780399	-0.56637	2.27712	0.577754	-1.74377	-1.17204	-0.816345	-2.32153	-0.191928	-2.69658	1.33191	1.55787	0.76018	1.02603	-0.797686	-4.69712	-1.30248	0.670335	-2.19247	-4.16529	1.49252	-3.3491
Cthe_1114	r	1329258	1327372	Tn7-like transposition protein D	General function prediction only	11	0.174033	0.174033	0.578804	0.799548	9.93487	9.53922	11.0207	9.62674	9.23413	9.80152	9.16511	9.35898	8.75956	10.6205	0.335162	-0.244574	1.92621	-0.116338	-0.691623	0.139761	-0.792755	-0.508683	-1.387	1.33983	0.395649	-1.08583	0.308132	0.769762	-1.48148	0.305095	0.180245	1.21919	0.392611	-0.174779	0.867178	-0.56739	-1.38639	-0.193869	0.405548	-1.26155	-1.86096	1.31553	-2.1226
Cthe_1115	r	1330919	1329264	Tn7-like transposition protein C	General function prediction only	11	0.143752	0.143752	0.334746	0.713709	9.52202	9.66744	10.196	9.13647	9.14955	9.53673	8.89139	9.43119	8.59149	10.0284	0.217485	0.513168	1.58787	-0.56648	-0.539879	0.247398	-1.06482	0.0327926	-1.67461	1.24708	-0.145416	-0.673953	0.385552	0.630635	-0.528537	0.517886	0.236247	0.659242	-0.0130821	-0.400263	0.544978	-0.387181	-0.878821	-0.539803	0.299895	-0.597183	-1.43688	-1.10605	-1.59544
Cthe_1116	r	1333077	1330912	Integrase catalytic region	General function prediction only	11	0.164175	0.164175	0.269562	0.593971	8.6849	8.78839	9.12751	8.32607	8.27482	8.87281	8.37771	8.74266	7.83483	9.0731	0.185636	0.443094	1.28675	-0.70706	-0.834553	0.653118	-0.578576	0.329339	-1.92914	1.15139	-0.10349	-0.442611	0.358834	0.307188	-0.339121	0.513572	0.0457256	0.254698	0.0512483	-0.546747	0.491237	-0.597995	-0.798286	-0.364952	0.542883	-0.330439	-1.23827	-1.07437	-1.35906
Cthe_1119	r	1336144	1335350	hypothetical protein	Hypothetical	13	0.371181	0.371181	0.645216	0.616479	7.82409	7.83768	8.85169	8.23188	7.52698	7.70101	8.21694	8.83636	7.58982	9.42548	-0.59447	-0.573214	1.01267	0.0433018	-1.05916	-0.786964	0.0199373	0.988696	-0.960865	1.91007	-0.013591	-1.0276	-0.407788	-0.392849	-1.014	0.310708	-0.998677	1.15067	0.704905	0.530867	0.642059	-0.174038	-1.8985	-0.619419	0.62712	-0.589119	-1.83566	-1.00947	-2.03862
Cthe_1120	r	1336532	1336158	hypothetical protein	Hypothetical	13	0.282776	0.282776	0.400372	0.529145	7.69414	7.50082	8.70825	7.85095	7.27648	7.68887	7.68717	8.22575	7.93863	8.64067	-0.4831	-0.89445	1.67478	-0.149428	-1.3718	-0.494299	-0.497916	0.648081	0.0371555	1.53097	0.193318	-1.01412	-0.156813	0.00696296	-1.20744	0.224335	-0.724929	1.01938	0.574466	0.162076	-0.0876871	-0.41239	-1.36419	-0.538573	-0.251463	-0.414924	-0.702035	1.14339	-2.01967
Cthe_1121	r	1336978	1336697	hypothetical protein	Hypothetical	13	0.612661	0.612661	0.89908	0.545713	5.52548	5.30614	6.32565	6.07972	4.93671	5.78438	4.62682	5.5171	4.43918	6.54325	0.0242891	-0.28835	1.16481	0.814275	-0.81493	0.393308	-1.25663	0.0123395	-1.52408	1.47497	0.21934	-0.800162	-0.554236	0.898667	-1.0195	0.369437	-0.210957	0.541266	1.14301	0.295341	1.64053	-0.847673	-1.60655	-0.890284	0.187632	-1.02615	-2.10407	1.1642	-1.7413
Cthe_1122	r	1337176	1336979	hypothetical protein	Hypothetical	13	0.653695	0.653695	0.975187	0.553115	4.06557	3.8503	4.81386	4.20663	3.31829	4.09359	3.45632	4.01956	2.77267	5.3623	0.094762	-0.198087	1.11272	0.286653	-0.921808	0.132886	-0.734042	0.0321739	-1.66406	1.8588	0.215271	-0.748295	-0.141058	0.609249	-0.963566	0.532004	-0.169263	0.72027	0.888333	0.113033	1.43396	-0.7753	-2.04401	-0.563241	0.683648	-1.34274	-2.58963	1.16092	-1.67981
Cthe_1123	r	1338523	1337687	Domain of unknown function DUF1848	General function prediction only	11	0.102399	0.102399	0.362124	0.811484	9.85944	8.98135	9.18568	10.0839	8.69776	8.65873	8.73114	9.17512	8.44139	9.6939	1.26474	-0.302524	0.0621787	1.6654	-0.808682	-0.878355	-0.74911	0.0433354	-1.26627	0.969285	0.878091	0.673759	-0.224482	1.1283	-0.204332	0.283585	-0.193775	0.526953	1.38616	1.42519	1.64253	0.0390358	-0.996142	-0.443984	0.289751	-0.518782	-1.25252	1.83794	1.59522
Cthe_1124	r	1339555	1338776	phenazine biosynthesis protein PhzF family	General function prediction only	11	0.0790033	0.0790033	0.247238	0.786971	9.44048	8.55028	8.51724	9.59366	8.2285	8.34974	8.5838	8.73305	8.4554	9.06037	1.48998	-0.434457	-0.505888	1.82113	-1.13009	-0.868	-0.361999	-0.0393432	-0.639585	0.668254	0.890193	0.923236	-0.153183	0.856676	0.0330424	0.321784	-0.182769	0.167503	1.36516	1.24392	1.13826	-0.121238	-0.831869	-0.149252	0.128404	-0.327316	-0.604972	1.85342	1.89636
Cthe_1125	r	1340231	1340013	hypothetical protein	Hypothetical	13	0.503551	0.503551	1.11709	0.705265	4.60662	4.17797	3.72311	5.72101	3.54855	2.65295	5.17057	4.76949	4.65787	4.77729	0.256204	-0.229566	-0.745042	1.5191	-0.942875	-1.95782	0.895312	0.440785	0.314281	0.449621	0.428646	0.883505	-1.11439	-0.563952	0.454859	0.629427	-0.591521	1.07016	2.17246	3.06806	1.06314	0.895596	-1.22874	0.401077	0.512705	-0.00779635	-0.119424	1.34597	1.84485
Cthe_1127	f	1342013	1342918	integrase family protein	Chromatin structure and dynamics, DNA replication, recombination and repair	2	0.308487	0.308487	0.425739	0.516938	7.06719	6.15174	6.52117	7.64842	6.24173	6.1169	6.59381	6.86637	6.9946	7.00108	0.713193	-1.16894	-0.409407	1.90817	-0.983916	-1.24056	-0.260066	0.300307	0.563944	0.577276	0.915452	0.546022	-0.581227	0.473384	-0.36943	-0.0899943	-0.714628	0.404267	1.40668	1.53152	0.653821	0.124831	-0.759349	-0.27256	-0.40079	-0.134715	-0.00648499	1.88616	1.46005
Cthe_1128	r	1344011	1343625	hypothetical protein	Hypothetical	13	1.33754	1.33754	2.8438	0.686442	2.89808	2.59301	4.20867	4.80869	3.61759	2.92207	6.02456	5.78232	6.10412	6.42394	-1.10361	-1.30887	-0.221791	0.181922	-0.619491	-1.08747	1.00001	0.837021	1.05354	1.26873	0.305066	-1.31059	-1.91061	-3.12649	-1.61566	-1.02458	-3.18931	1.2866	1.19109	1.88662	-1.29544	0.695525	-2.80635	0.242245	-0.0795581	-0.641622	-0.319819	1.23547	-2.48044
Cthe_1130	f	1344785	1345090	hypothetical protein	Hypothetical	13	0.375175	0.375175	0.700371	0.64288	3.19056	2.48181	4.02595	4.80216	4.32996	3.09359	4.35026	3.94807	4.06103	4.62141	-0.945691	-1.9033	0.183035	1.2318	0.593797	-1.0767	0.621227	0.0778146	0.230434	0.987582	0.708743	-0.835389	-1.6116	-1.1597	-1.54413	-1.84814	-1.46626	0.932354	0.4722	1.70857	0.741131	1.23637	-0.291447	0.402189	0.289233	-0.673335	-0.560378	1.63438	-1.78434
Cthe_1132	r	1346324	1345596	hypothetical protein	Hypothetical	13	0.275916	0.275916	0.638814	0.712054	8.91335	8.3649	9.59704	9.78557	8.91195	8.92711	10.1008	9.27059	9.59322	10.8489	-0.725161	-1.49296	0.231961	0.495901	-0.727123	-0.705896	0.93726	-0.225044	0.226612	1.98445	0.548452	-0.68369	-0.872227	-1.1875	-1.23214	-0.547051	-0.905695	0.669929	0.873628	0.858465	0.192358	-0.0151629	-1.93693	0.830255	0.507628	-1.57828	-1.25566	1.46252	-1.60624
Cthe_1133	r	1347092	1346577	hypothetical protein	Hypothetical	13	0.278898	0.278898	0.561405	0.668809	11.0631	10.369	10.5229	12.0401	10.7287	10.3837	11.7364	11.2882	11.442	11.9096	-0.135031	-1.23355	-0.989929	1.41136	-0.664215	-1.21017	0.930656	0.221365	0.464749	1.20476	0.694094	0.540165	-0.977083	-0.673352	-0.153929	-0.35973	-0.919281	0.139157	1.31145	1.6564	0.598113	0.344958	-1.1809	0.448164	0.294382	-0.621354	-0.467572	1.61787	1.45414
Cthe_1134	r	1347868	1347428	hypothetical protein	Hypothetical	13	0.800381	0.800381	1.50113	0.644543	7.50672	6.8255	7.9732	8.33798	7.29815	7.41918	8.19047	8.60941	6.99768	10.2954	-0.433403	-1.10649	0.0274983	0.387918	-0.639489	-0.519906	0.242173	0.656107	-0.936365	2.32195	0.681222	-0.466475	-0.831254	-0.683746	-1.1477	-0.472645	-1.78391	0.554024	1.03983	0.918802	1.3403	-0.121029	-2.99725	-0.418939	1.19279	-1.68599	-3.29772	1.6035	-1.38173
Cthe_1135	r	1348869	1347895	SEFIR domain protein	General function prediction only	11	0.327186	0.327186	0.829113	0.736918	9.44508	9.10809	10.4325	9.78359	9.09584	9.7624	10.0418	10.0907	9.10649	11.7149	-0.516358	-0.937624	0.717947	-0.0931984	-0.95293	-0.119689	0.229604	0.290753	-0.939617	2.32111	0.336996	-0.987393	-0.33851	-0.596739	-1.32439	0.012244	-0.982651	0.670074	0.68775	0.0211913	0.6771	-0.666559	-2.6191	-0.0489167	0.935329	-1.6242	-2.60845	1.26312	-1.9826
Cthe_1136	r	1350409	1348949	Serine/threonine protein kinase-related	General function prediction only	11	0.0792581	0.0792581	0.281664	0.812405	11.1157	11.2047	11.7126	11.1919	11.1183	11.3336	11.5914	11.5818	11.0593	12.6764	-0.705727	-0.522544	0.522791	-0.548917	-0.700286	-0.257317	0.273505	0.253642	-0.82178	2.50663	-0.0889968	-0.596859	-0.076184	-0.475747	-0.507862	0.0863535	-0.3771	0.379005	0.0735406	-0.14167	0.132567	-0.215211	-1.55804	0.00964996	0.53213	-1.09458	-1.61706	-1.06363	-1.51242
Cthe_1137	r	1351053	1350412	hypothetical protein	Hypothetical	13	0.126621	0.126621	0.236866	0.643621	9.77723	9.34132	9.63796	10.0058	9.80534	9.81673	10.1547	10.1019	9.32325	10.6883	-0.217778	-1.29614	-0.562295	0.347769	-0.148234	-0.120063	0.71606	0.585408	-1.34085	2.03612	0.435904	0.139264	-0.228611	-0.377485	-0.29664	-0.464016	-0.760576	-0.178763	0.200499	0.189112	0.682589	-0.0113874	-0.88298	0.0528132	0.831463	-0.58642	-1.36507	1.35276	1.10134
Cthe_1141	r	1358758	1354697	hypothetical protein	Hypothetical	13	0.0733678	0.0733678	0.220411	0.778088	14.1484	14.1157	14.7987	14.0098	13.8744	14.5467	14.1553	14.0537	13.7138	15.0257	-0.230741	-0.309425	1.33492	-0.564352	-0.890302	0.728309	-0.214087	-0.458838	-1.27704	1.88156	0.032682	-0.650301	0.138566	-0.00691722	-0.682983	0.241269	0.0620589	0.251957	0.135385	-0.53691	0.296016	-0.672295	-1.1513	0.101658	0.4415	-0.97209	-1.31193	1.02291	-1.5695
Cthe_1142	r	1359825	1358770	hypothetical protein	Hypothetical	13	0.0658503	0.0658503	0.342171	0.871701	11.6933	11.722	12.3298	11.4797	11.5797	11.7254	11.3722	11.7926	10.6933	12.747	-0.036922	0.0154796	1.12834	-0.42812	-0.24499	0.0218069	-0.624857	0.144819	-1.86791	1.89234	-0.0286195	-0.636419	0.213656	0.321105	-0.607799	0.142257	-0.07064	0.604343	-0.100018	-0.245731	0.78635	-0.145713	-1.16732	-0.420365	0.6789	-0.954424	-2.05369	-1.02004	-1.55447
Cthe_1143	r	1360877	1359822	hypothetical protein	Hypothetical	13	0.0888987	0.0888987	0.458761	0.870813	11.9478	11.7459	12.5724	11.6799	11.6138	11.7821	11.2485	11.9947	10.7115	12.9886	0.188512	-0.130582	1.17582	-0.234927	-0.339445	-0.0733677	-0.916731	0.262685	-1.76561	1.83365	0.201882	-0.624644	0.267899	0.699259	-0.826526	0.132142	-0.248809	0.790328	0.0661262	-0.102214	0.968426	-0.16834	-1.37486	-0.746186	0.537066	-0.993909	-2.27716	1.1502	-1.54183
Cthe_1144	r	1362332	1360911	restriction modification system DNA specificity domain	General function prediction only	11	0.279918	0.279918	0.889697	0.790253	11.2718	10.8279	12.0643	11.2943	10.7881	11.0712	10.9713	11.7983	10.2112	13.2475	-0.0979879	-0.623216	0.839868	-0.0712924	-0.670367	-0.335338	-0.453617	0.525014	-1.35305	2.23999	0.443842	-0.792532	-0.0225589	0.300523	-1.23637	0.0398452	-0.970307	0.993104	0.506246	0.223131	1.08314	-0.283115	-2.45938	-0.826988	0.760062	-1.44923	-3.03628	1.36022	-1.73211
Cthe_1145	r	1364230	1362344	N-6 DNA methylase	Cellular Processes	9	0.0743249	0.0743249	0.355496	0.860617	12.6534	12.5399	13.369	12.2875	12.406	12.7163	12.2129	12.8019	11.9679	13.8179	-0.0431735	-0.248123	1.24899	-0.703792	-0.489843	0.0704928	-0.838455	0.225049	-1.28081	2.05967	0.113502	-0.715607	0.365854	0.440431	-0.82911	0.133866	-0.262046	0.652658	-0.118486	-0.428803	0.319557	-0.310317	-1.41193	-0.588975	0.24498	-1.01602	-1.84998	1.08185	-1.64217
Cthe_1146	r	1364606	1364244	hypothetical protein	Hypothetical	13	0.0962296	0.0962296	0.288607	0.777715	8.28346	8.0127	8.30732	8.25153	8.41497	8.25723	8.18552	8.55436	7.69736	9.54347	-0.140669	-0.706401	-0.0908305	-0.207395	0.134089	-0.195482	-0.345312	0.425318	-1.36525	2.49193	0.270768	-0.0238536	0.0319357	0.0979452	-0.294621	-0.402271	-0.541658	0.0500877	-0.163439	-0.00570167	0.554167	0.157738	-1.1285	-0.368835	0.488157	-0.989112	-1.8461	1.20645	-1.01667
Cthe_1147	r	1364861	1364622	Protein of unknown function DUF2188	General function prediction only	11	0.139156	0.139156	0.35239	0.736738	8.21791	7.81256	8.57901	8.13871	8.37018	8.18099	8.26577	8.52153	7.88411	9.67954	-0.281896	-1.0586	0.410009	-0.433653	0.0098734	-0.352643	-0.190196	0.299861	-0.921495	2.51874	0.405356	-0.361101	0.0792013	-0.0478573	-0.766457	-0.557629	-0.708971	0.398023	-0.231474	-0.042279	0.254601	0.189195	-1.30936	-0.255758	0.38166	-1.15802	-1.79544	1.32442	-1.28441
Cthe_1148	r	1366150	1364867	hypothetical protein	Hypothetical	13	0.261941	0.261941	0.555406	0.685586	8.99883	8.3376	9.69746	9.89753	9.2031	9.17485	9.47349	8.85068	8.95458	10.6816	-0.504343	-1.52064	0.569434	0.876932	-0.190388	-0.233811	0.22519	-0.732052	-0.572363	2.08204	0.661232	-0.698629	-0.898695	-0.474654	-1.35986	-0.865499	-0.513078	0.522613	0.694428	0.72268	0.942951	0.028252	-1.47851	0.622808	0.518911	-1.83093	-1.72703	1.58143	-1.62296
Cthe_1152	f	1370193	1370831	hypothetical protein	Hypothetical	13	0.26338	0.26338	1.0031	0.824957	6.12854	5.51695	6.85189	7.00074	5.94285	6.03312	7.6008	7.47494	7.43574	8.63175	-0.76436	-1.40194	-0.0102586	0.144917	-0.957936	-0.863832	0.770481	0.639273	0.598408	1.84525	0.611587	-0.723356	-0.872205	-1.47226	-1.33494	-0.425904	-1.95799	0.818772	1.05789	0.967621	-0.435002	-0.0902676	-2.6889	0.125859	0.165058	-1.15681	-1.19601	1.52794	-1.65102
Cthe_1153	r	1371797	1370898	diguanylate cyclase	Signal transduction mechanisms	15	0.0375701	0.0375701	0.199148	0.87423	10.6054	10.9139	11.3553	10.9706	10.8386	11.2003	11.6174	11.49	11.6213	12.0559	-1.49313	-0.796718	0.199532	-0.668721	-0.966715	-0.150171	0.791221	0.503717	0.799991	1.781	-0.308541	-0.749919	-0.365248	-1.01206	-0.441379	0.0753158	-0.576145	0.154932	0.132023	-0.229739	-0.650698	-0.361762	-1.21735	0.127376	-0.00388549	-0.565887	-0.434626	-1.23845	-1.6817
Cthe_1154	f	1371893	1372147	helix-turn-helix domain protein	General function prediction only	11	0.206102	0.206102	0.540602	0.745837	11.1565	10.6757	9.68501	11.3386	10.5422	10.5088	10.3997	10.8747	11.0004	9.25366	0.947517	0.20436	-1.32708	1.22911	-0.00210043	-0.0536932	-0.22235	0.511872	0.706236	-1.99386	0.480759	1.47147	-0.182164	0.756804	0.990712	0.133562	-0.198934	-0.823773	0.796485	0.829861	0.338252	0.0333761	1.2885	-0.474979	-0.600715	1.621	1.74673	1.39548	2.77304
Cthe_1155	r	1372688	1372398	hypothetical protein	Hypothetical	13	0.558363	0.558363	1.18782	0.713869	3.46084	2.80053	1.37289	4.1587	2.96045	1.40604	3.45384	3.29753	1.49852	2.99335	0.734629	0.0614351	-1.39405	1.4461	0.224476	-1.36026	0.727495	0.568127	-1.26597	0.258017	0.660312	2.08795	-0.697857	0.00699715	1.42763	-0.159921	-0.496996	-0.0331486	1.19825	2.75266	2.66018	1.55441	-0.0328987	0.156319	1.95532	0.304176	-1.49483	1.58042	4.25143
Cthe_1156	f	1373054	1375117	hypothetical protein	Hypothetical	13	0.239149	0.239149	0.863254	0.815312	5.58481	5.44058	6.43614	5.66304	5.25506	5.45324	5.66698	7.08721	5.45414	7.80707	-0.470808	-0.640552	0.531174	-0.378735	-0.858909	-0.625652	-0.374094	1.29746	-0.624602	2.14471	0.144222	-0.85133	-0.0782299	-0.0821731	-0.995552	0.185526	-1.64663	0.982892	0.407978	0.209792	0.2089	-0.198186	-2.55201	-1.42023	0.212843	-0.719863	-2.35294	1.10513	-1.80416
Cthe_1157	f	1375216	1375503	hypothetical protein	Hypothetical	13	0.473417	0.473417	1.20648	0.754753	3.22885	1.55782	2.50274	2.87603	2.78963	0.420701	2.10336	3.71489	1.23443	3.08103	0.862788	-0.779477	0.149181	0.516046	0.431128	-1.89702	-0.24333	1.34046	-1.09729	0.717511	1.67103	0.726107	0.352816	1.12549	-0.944926	-1.23181	-2.15707	2.08204	0.0864046	2.45533	1.6416	2.36893	-0.291399	-1.61154	0.868921	0.633863	-1.84659	3.18443	1.65417
Cthe_1159	r	1377424	1376513	hypothetical protein	Hypothetical	13	0.193772	0.193772	0.392117	0.670554	5.45802	5.069	5.67023	5.33989	4.48916	4.74194	5.1399	5.16569	3.95017	5.43662	0.79356	0.0441863	1.20235	0.56601	-1.07276	-0.585845	0.180772	0.230436	-2.11104	0.75233	0.389019	-0.212213	0.118127	0.318114	-0.601232	0.579836	-0.0966866	0.928296	0.850727	0.597956	1.38972	-0.252771	-0.947451	-0.0257818	1.18974	-0.270928	-1.48645	1.3095	-1.15846
Cthe_1161	r	1381238	1378836	hypothetical protein	Hypothetical	13	0.624193	0.624193	1.39585	0.701883	7.43939	6.77179	8.70242	8.63658	7.21691	7.75705	8.10007	8.67999	7.42501	10.3515	-0.647123	-1.29321	0.575184	0.511462	-0.862438	-0.339709	-0.00774399	0.553479	-0.661044	2.17114	0.667606	-1.26303	-1.19718	-0.66068	-1.93063	-0.445118	-1.90821	0.945372	1.41967	0.879528	1.21157	-0.540144	-3.13464	-0.57992	0.675065	-1.67155	-2.92654	1.58844	-2.39999
Cthe_1165	r	1390754	1389543	YbbR family protein	Hypothetical	13	0.119507	0.119507	0.220674	0.638963	13.4298	13.1901	12.896	13.7206	13.6194	13.0652	13.7689	13.2802	13.7766	12.7269	0.218589	-0.417219	-1.197	0.989818	0.721429	-0.748417	1.11789	-0.17806	1.13844	-1.64547	0.239741	0.533768	-0.290804	-0.339095	0.294027	-0.429344	-0.0901783	-0.169143	0.1012	0.655428	-0.0560402	0.554228	0.892477	0.488658	-0.00774874	0.553311	1.04972	1.18078	1.4477
Cthe_1166	r	1391629	1390751	Conserved hypothetical protein CHP00159	Hypothetical	13	0.125122	0.125122	0.510075	0.836466	13.2902	13.035	12.4394	13.807	13.4813	12.7782	13.6006	12.4824	13.7805	11.8513	0.359809	-0.0298674	-0.939409	1.14896	0.651606	-0.422141	0.833888	-0.873773	1.10849	-1.83757	0.255169	0.850757	-0.516754	-0.310437	0.595588	-0.446244	0.552608	-0.338718	0.325678	1.02879	0.0264978	0.703114	1.62997	1.11821	-0.179818	0.631113	1.92915	1.19348	1.80345
Cthe_1171	r	1398914	1397667	peptidase S11 D-alanyl-D-alanine carboxypeptidase 1	Cellular Processes	9	0.13972	0.13972	0.619592	0.849664	12.2894	12.0452	11.2793	12.5019	12.3036	11.9936	12.9078	11.9399	13.3233	10.8105	0.206455	-0.129747	-1.18416	0.498997	0.225955	-0.200851	1.05774	-0.274679	1.62984	-1.82956	0.244206	1.0101	-0.212494	-0.618348	0.765889	-0.258371	0.105274	-0.714241	0.198329	0.508348	-0.821409	0.310019	1.49306	0.967828	-0.415555	1.12941	2.5128	1.18444	2.01404
Cthe_1173	r	1401294	1400647	type IV pilus assembly PilZ	General function prediction only	11	0.198036	0.198036	0.648508	0.796419	10.3242	9.90424	9.74193	10.6574	10.0976	10.129	11.4344	11.8678	11.4913	10.6179	-0.411201	-0.98244	-1.20319	0.0418933	-0.719475	-0.676792	1.0987	1.68825	1.17606	-0.0118034	0.419999	0.582308	-0.333135	-1.11014	0.162309	-0.193343	-1.96361	-0.387034	0.559791	0.528409	-0.833889	-0.0313827	-0.520311	-0.433466	-0.0568792	1.24996	0.873369	1.33793	1.49724
Cthe_1174	f	1401682	1402506	protein of unknown function DUF155	Hypothetical	13	0.184903	0.184903	0.526099	0.765693	9.606	9.40189	10.3598	10.1079	9.36428	9.24124	10.2093	10.1866	10.2184	11.4349	-0.624974	-0.938378	0.532414	0.145724	-0.996113	-1.18503	0.301396	0.266469	0.3153	2.1832	0.204115	-0.753788	-0.501943	-0.60333	-0.957903	0.0376019	-0.784697	1.11855	0.74366	0.866701	-0.110442	0.123041	-2.07063	0.0227478	-0.00905515	-1.24833	-1.21653	1.15198	-1.68621
Cthe_1175	f	1402529	1403338	protein of unknown function DUF155	General function prediction only	11	0.217357	0.217357	0.78162	0.81461	8.57367	8.18585	8.99257	8.66964	8.04818	8.1627	8.88121	9.98185	8.89447	10.5819	-0.398011	-0.87511	0.117323	-0.279948	-1.04448	-0.903599	-0.0196755	1.33436	-0.00336394	2.07251	0.387817	-0.418897	-0.095969	-0.307536	-0.806714	0.137677	-1.796	0.829872	0.621464	0.506944	-0.224826	-0.114519	-2.5337	-1.10064	-0.0132591	-0.600021	-1.68741	1.30841	-1.3369
Cthe_1176	r	1404268	1403822	CheC domain protein	Cellular Processes	9	0.112285	0.112285	0.510918	0.853486	11.1148	11.267	10.1848	11.1362	11.0032	11.172	11.8115	12.7218	11.8152	11.2197	-0.347086	-0.117279	-1.75169	-0.314832	-0.515588	-0.260708	0.705148	2.08001	0.710734	-0.188707	-0.152153	0.929978	-0.0213553	-0.696675	1.08213	0.263717	-1.45481	-0.987169	0.132919	-0.0358349	-0.679019	-0.168754	-0.216425	-0.910285	-0.00369863	1.5021	0.595513	-1.11123	1.90525
Cthe_1178	r	1406793	1406068	isochorismatase hydrolase	Cellular Processes	9	0.134634	0.134634	0.515895	0.826019	7.94214	8.2711	7.53415	7.65491	7.68173	7.69766	8.77571	9.10035	8.3936	9.37122	-0.457885	0.0440057	-1.08035	-0.896108	-0.855189	-0.830891	0.813887	1.30918	0.230906	1.72245	-0.32896	0.407991	0.287229	-0.833572	0.736951	0.589369	-0.829246	-0.163508	-0.0268201	-0.0427456	-0.738691	-0.0159255	-1.68949	-0.324634	0.38211	-0.270874	-0.977618	-1.25611	1.32684
Cthe_1186	r	1416092	1415157	alpha/beta hydrolase fold-3	Lipid metabolism	5	0.0899574	0.0899574	0.281493	0.786952	10.8057	11.0132	9.71504	10.4996	10.8562	10.7303	11.0915	11.0061	11.1099	10.0071	0.25699	0.69301	-2.03544	-0.386476	0.363084	0.098474	0.857613	0.678066	0.896333	-1.42166	-0.207452	1.0907	0.306152	-0.285768	1.29816	0.156974	0.00710984	-1.01528	-0.35663	-0.230732	-0.610342	0.125898	0.849155	0.0854257	-0.0184224	0.999019	1.10287	-1.15465	2.12978
Cthe_1190	f	1419091	1419582	hypothetical protein	Hypothetical	13	0.175702	0.175702	0.328094	0.642986	8.23064	7.90528	8.15526	8.36742	7.81913	7.63475	7.08065	8.1441	7.48156	8.65723	0.611747	-0.0914765	0.448815	0.907361	-0.277663	-0.676171	-1.87377	0.42469	-1.00727	1.53374	0.325365	0.0753849	-0.136774	1.14999	-0.249981	0.0861441	-0.238818	0.520505	0.548283	0.732664	0.885858	0.184381	-0.838096	-1.06345	-0.400909	-0.513134	-1.17567	1.25298	1.05364
Cthe_1191	r	1420279	1419635	HAD-superfamily hydrolase, subfamily IA, variant 1	General function prediction only	11	0.0807723	0.0807723	0.652014	0.917412	9.2895	8.41201	8.85042	9.81704	8.60383	8.5751	7.45393	7.33361	7.8483	7.90924	1.11081	0.00342473	0.556693	1.77656	0.245499	0.209239	-1.20567	-1.35752	-0.707975	-0.631067	0.877488	0.43908	-0.527539	1.83557	-0.438408	-0.191818	1.0784	0.275322	1.21321	1.24194	1.96874	0.0287323	0.694587	0.120323	-0.394371	-0.575635	-0.0609419	1.83717	1.35574
Cthe_1192	r	1421584	1420553	hypothetical protein	Hypothetical	13	0.133526	0.133526	3.57569	0.975105	16.6647	14.6017	13.6298	16.5246	14.8732	13.6471	11.9108	11.4357	11.6006	11.9365	1.51645	0.467426	-0.0267977	1.4452	0.605456	-0.0179745	-0.900869	-1.14247	-1.05859	-0.887835	2.06301	3.03495	0.140122	4.75389	0.971939	-0.271448	3.16601	-0.0173516	1.65144	2.87748	4.92395	1.22604	2.9367	0.475128	0.310177	-0.500761	-0.33581	4.17857	8.19616
Cthe_1194	r	1424501	1423353	Domain of unknown function DUF1911	General function prediction only	11	0.506348	0.506348	1.3281	0.745827	3.0458	4.18178	4.34839	3.20663	3.95601	3.93018	4.9218	5.73221	4.78013	6.32931	-1.35155	-0.252862	-0.0917216	-1.19601	-0.471221	-0.496205	0.462865	1.24668	0.325845	1.82418	-1.13598	-1.30258	-0.160822	-1.87599	-0.166609	0.22577	-1.55043	0.41821	-0.749384	-0.723552	-1.5735	0.0258316	-2.3733	-0.810414	0.14167	-0.5971	-1.54918	-2.19767	-2.4667
Cthe_1195	r	1424961	1424617	putative cytoplasmic protein	General function prediction only	11	0.229703	0.229703	0.821041	0.813486	8.1792	8.56216	9.49371	8.52384	8.45025	8.73852	8.67013	9.19811	8.16817	10.9489	-0.858242	-0.397974	0.721614	-0.444033	-0.532477	-0.186015	-0.268215	0.366341	-0.871497	2.4705	-0.382964	-1.31451	-0.344641	-0.490929	-0.931547	0.111912	-0.635944	0.755188	0.0735893	-0.214682	0.355669	-0.288272	-2.49861	-0.527979	0.501957	-1.75075	-2.78069	-1.30402	-2.48718
Cthe_1196	r	1426688	1425450	Domain of unknown function DUF1910	General function prediction only	11	0.180182	0.180182	0.661781	0.818488	7.94581	7.73927	8.46292	8.4954	7.8211	8.06584	8.34979	8.6648	7.72205	10.2589	-0.542082	-0.817319	0.147035	0.190327	-0.708272	-0.382123	-0.0037266	0.416067	-0.84027	2.54036	0.206537	-0.517111	-0.549598	-0.40398	-0.723649	-0.0818287	-0.92553	0.397079	0.674307	0.429565	0.773358	-0.244741	-2.43777	-0.315012	0.62774	-1.59407	-2.53682	1.15392	-1.43109
Cthe_1197	r	1428556	1426715	Pseudogene	Hypothetical/Unassigned	0	0.122	0.122	0.291385	0.720873	9.04927	9.27795	9.41893	9.07379	9.39696	9.38232	9.1622	9.62802	8.69411	10.4465	-0.656769	-0.162281	0.142573	-0.603752	0.0950631	0.0633969	-0.412588	0.594682	-1.42477	2.36444	-0.22868	-0.369662	-0.0245183	-0.112924	-0.140982	-0.119011	-0.350063	0.0366155	-0.323172	-0.308528	0.379684	0.0146443	-1.04949	-0.465819	0.468089	-0.818438	-1.75235	-1.17176	-1.29205
Cthe_1198	r	1428556	1428203	hypothetical protein	Hypothetical/Unassigned	0	0.152454	0.152454	0.18726	0.457244	6.55699	6.72069	6.71175	6.72533	7.05527	7.05022	6.78538	6.90536	6.15398	7.19668	-0.77325	-0.220903	-0.251086	-0.205266	0.907974	0.890929	-0.00264736	0.402163	-2.13301	1.38509	-0.163705	-0.15476	-0.16834	-0.228392	0.00894547	-0.334579	-0.184666	-0.338472	-0.329944	-0.324892	0.571347	0.00505188	-0.141409	-0.119978	0.6314	-0.291322	-1.0427	-1.12016	-1.11324
Cthe_1199	r	1430431	1429136	5-methylthioadenosine/S-adenosylhomocysteine deaminase	Nucleotide transport and metabolism	16	0.151234	0.151234	0.295919	0.659288	13.7275	13.8416	12.7028	13.3573	13.608	13.1793	13.3633	12.9338	13.452	12.3645	1.0169	1.26127	-1.17917	0.223539	0.760762	-0.158022	0.236269	-0.683953	0.426473	-1.90407	-0.114034	1.02479	0.370221	0.36428	1.13883	0.233561	0.907735	-0.476515	-0.250694	0.178055	-0.0946988	0.428749	1.24354	0.42942	-0.0887584	0.569367	1.08755	-1.08225	2.03466
Cthe_1200	r	1431767	1430523	Adenosylhomocysteinase	Coenzyme metabolism	12	0.109039	0.109039	0.219537	0.668882	13.6476	13.8904	12.9534	13.3206	13.7965	13.3405	13.5465	13.072	13.6519	12.6402	0.655011	1.26275	-1.08285	-0.16351	1.02762	-0.113894	0.401991	-0.785997	0.665817	-1.86693	-0.242778	0.694234	0.326979	0.101075	0.937012	0.0939313	0.818425	-0.387075	-0.475826	-0.0198204	-0.331296	0.456005	1.1563	0.474572	-0.105392	0.431808	1.01177	-1.18327	1.61802
Cthe_1201	r	1432598	1431771	purine nucleoside phosphorylase I, inosine and guanosine-specific	Nucleotide transport and metabolism	16	0.0638686	0.0638686	0.241499	0.823689	12.5176	12.6599	11.9896	12.5363	12.7852	12.473	12.8815	12.071	12.9952	11.5554	0.158728	0.4762	-1.01927	0.200369	0.755604	0.0591721	0.970609	-0.837612	1.22421	-1.98801	-0.142298	0.528004	-0.0186641	-0.363902	0.670301	-0.125235	0.588878	-0.48338	-0.248868	0.0632873	-0.458906	0.312156	1.22975	0.810483	-0.113668	0.515632	1.43978	-1.10366	1.44193
Cthe_1202	r	1433937	1432762	major facilitator superfamily MFS_1	Carbohydrate transport and metabolism	4	0.371948	0.371948	0.521056	0.52411	12.9783	12.8348	12.462	13.0859	13.039	13.1422	13.5572	11.9915	13.3112	12.031	0.258072	-0.0162437	-0.728785	0.463622	0.373985	0.571182	1.36429	-1.62793	0.894203	-1.55239	0.143535	0.516372	-0.107554	-0.578826	0.372837	-0.204187	0.843314	-0.680207	0.0469025	-0.0562806	-0.225301	-0.103183	1.00798	1.56568	0.245971	-0.039526	1.28018	1.10461	1.43035
Cthe_1205	r	1438690	1436762	PrkA AAA domain protein	Signal transduction mechanisms	15	0.172284	0.172284	0.396393	0.710247	17.2472	17.5794	17.8552	16.5581	17.0998	17.4468	17.8436	17.865	17.5485	18.55	-0.584421	0.037562	0.55388	-1.87467	-0.860472	-0.210713	0.532119	0.572181	-0.0202252	1.85476	-0.332207	-0.607978	0.689133	-0.596355	-0.27577	0.479648	-0.285545	0.408376	-0.541691	-0.888734	-0.990475	-0.347042	-1.45023	-0.0213979	0.295012	-0.685036	-1.00145	-1.25894	-1.52412
Cthe_1209	f	1443000	1444799	hypothetical protein	Hypothetical	13	0.0735203	0.0735203	0.25289	0.806187	10.0179	9.60533	10.4731	10.0995	9.51785	9.88264	9.25846	9.52217	9.27429	10.5102	0.44337	-0.463325	1.44386	0.622756	-0.655597	0.146132	-1.22568	-0.646105	-1.19089	1.52547	0.412552	-0.45523	-0.0816219	0.759426	-0.867782	0.0874849	0.0831657	0.590475	0.581658	0.216867	0.82522	-0.364792	-0.9924	-0.263709	-0.0158282	-0.988081	-1.23596	1.33104	-1.371
Cthe_1210	f	1444877	1445455	hypothetical protein	Hypothetical	13	0.128553	0.128553	0.935235	0.908363	6.19498	6.1454	6.97878	6.89643	6.38674	6.34821	8.65816	6.87783	8.31588	8.30998	-0.955334	-1.00703	-0.138104	-0.223972	-0.755402	-0.795578	1.6129	-0.243366	1.25602	1.24986	0.0495805	-0.7838	-0.701445	-2.46318	-0.833381	-0.241334	-0.732424	0.63058	0.509692	0.548224	-1.41945	0.0385323	-1.92324	1.78033	0.342279	-1.43215	0.00590603	1.03496	-1.72166
Cthe_1211	r	1446967	1445603	Tryptophan synthase beta chain	General function prediction only	11	0.0544102	0.0544102	0.337329	0.892469	16.6747	16.4395	15.3194	16.6876	16.5469	16.0611	16.5528	16.6487	16.7907	15.3262	0.66747	0.243067	-1.77803	0.690888	0.43696	-0.439704	0.447562	0.620675	0.876881	-1.76576	0.235202	1.35529	-0.0129781	0.121872	1.12009	-0.107455	-0.209268	-0.741696	0.140726	0.626569	-0.103076	0.485843	1.22074	-0.0959385	-0.237927	1.32255	1.46454	1.17707	2.55848
Cthe_1213	f	1448528	1448800	hypothetical protein	Hypothetical	13	0.383472	0.383472	0.689415	0.629182	7.9343	6.83894	8.11703	8.23075	6.75472	7.35013	7.14391	7.0699	6.83923	8.6162	0.658073	-0.962544	0.928442	1.09668	-1.08714	-0.206222	-0.511324	-0.620824	-0.962111	1.66697	1.09536	-0.182739	-0.29645	0.790383	-1.2781	0.0842149	-0.230965	0.766907	1.47602	0.880618	1.39152	-0.595405	-1.86148	0.0740093	0.304682	-1.5463	-1.77697	2.13666	-1.13504
Cthe_1219	f	1453364	1454458	hypothetical protein	Hypothetical	13	0.0654221	0.0654221	0.337097	0.870617	11.0802	11.0035	11.8795	11.0155	10.9219	11.3905	11.3019	11.7554	11.1893	12.7063	-0.623131	-0.761852	0.823837	-0.740101	-0.909628	-0.0613391	-0.22179	0.599183	-0.42559	2.32041	0.0766371	-0.799385	0.0646211	-0.221723	-0.876022	0.0816399	-0.751911	0.48902	0.093656	-0.374986	-0.173753	-0.468642	-1.78445	-0.453552	0.11259	-0.950902	-1.51704	1.05456	-1.74036
Cthe_1220	r	1455375	1454479	hypothetical protein	Hypothetical	13	0.0521342	0.0521342	0.412015	0.915644	11.4954	11.3981	11.5184	12.0581	11.7109	11.8075	12.9822	12.6287	13.1939	12.2136	-0.943738	-1.09536	-0.907834	-0.0664382	-0.607672	-0.457033	1.37441	0.823183	1.70447	0.176004	0.0972447	-0.0230284	-0.562685	-1.48682	-0.120273	-0.312792	-1.23052	-0.289135	0.347138	0.250521	-1.13583	-0.0966168	-0.502636	0.353548	-0.211693	0.41509	0.980331	1.06973	-1.01609
Cthe_1221	r	1464223	1455455	carbohydrate binding	Carbohydrate transport and metabolism	4	0.0341499	0.0341499	0.20396	0.888377	14.2954	14.5838	14.4128	14.1113	14.3949	14.558	14.2438	15.4415	14.1635	15.1111	-0.551557	0.121825	-0.277392	-0.981402	-0.319136	0.0616161	-0.672033	2.12458	-0.859588	1.35309	-0.288382	-0.117413	0.184084	0.0515945	0.170968	0.188846	-0.857696	-0.145183	-0.283621	-0.446681	-0.0521677	-0.16306	-0.716144	-1.19767	0.0803222	0.330397	-0.947597	-1.22127	-1.08479
Cthe_1222	r	1465240	1464437	RNA methyltransferase, TrmH family, group 3	Translation, ribosomal structure and biogenesis	7	0.105222	0.105222	0.173453	0.59558	9.86917	9.99579	10.2308	10.0966	10.1463	9.97178	9.80947	10.8569	10.0662	10.6046	-0.899941	-0.514419	0.201129	-0.20761	-0.0563241	-0.58752	-1.08168	2.10711	-0.300008	1.33926	-0.126627	-0.361655	-0.227401	0.0596931	-0.235027	-0.150465	-0.861062	0.259038	-0.0496911	0.124784	0.0303488	0.174475	-0.458389	-1.04738	-0.256745	0.252208	-0.538429	-1.09174	-1.2849
Cthe_1224	r	1465956	1465759	50S ribosomal protein L35	Translation, ribosomal structure and biogenesis	7	0.227466	0.227466	0.632878	0.76039	12.2583	12.7933	12.1966	12.4258	12.1274	12.6824	11.4322	11.1466	12.0861	10.532	0.405919	1.15419	0.319603	0.640136	0.222901	0.999107	-0.749498	-1.14889	0.165087	-2.00855	-0.535015	0.0617159	-0.167465	0.826122	0.596731	0.665872	1.6467	-0.485845	0.298323	-0.256664	0.339659	-0.554986	1.59549	0.285566	-0.653927	0.614657	1.55415	-1.44896	1.04371
Cthe_1225	r	1466476	1465982	Translation initiation factor IF-3	Translation, ribosomal structure and biogenesis	7	0.0945361	0.0945361	0.275153	0.770949	14.3618	14.5492	14.2568	14.3471	14.2315	14.4398	13.6528	13.3801	14.125	13.1801	0.65129	1.04568	0.430262	0.620245	0.376929	0.815418	-0.841127	-1.41518	0.152778	-1.83629	-0.187357	0.105	0.0147482	0.708975	0.292356	0.317692	1.16904	-0.182969	0.115588	-0.0927172	0.222071	-0.208305	1.05139	0.272707	-0.472156	0.200048	0.944911	-1.13868	1.07549
Cthe_1230	r	1472997	1472107	competence protein ComEA helix-hairpin-helix repeat protein	Chromatin structure and dynamics, DNA replication, recombination and repair	2	0.161184	0.161184	0.322268	0.666562	7.38149	7.4272	7.26677	7.10549	7.25437	7.67705	8.26402	7.98631	7.72885	8.52381	-0.596918	-0.499493	-0.841452	-1.18522	-0.867887	0.0330694	1.28421	0.692255	0.143471	1.83796	-0.045707	0.114722	0.275999	-0.88253	0.160429	0.172831	-0.559106	-0.41028	-0.148875	-0.571557	-0.623352	-0.422682	-1.26944	0.277717	0.535177	-0.537504	-0.794965	-1.03219	1.08277
Cthe_1231	f	1473277	1474575	peptidase S11 D-alanyl-D-alanine carboxypeptidase 1	Cellular Processes	9	0.120794	0.120794	0.243209	0.668887	9.46513	9.20403	10.0266	9.628	9.12533	9.80928	9.6795	9.46535	10.1381	10.4536	-0.561034	-1.18605	0.783092	-0.171159	-1.37444	0.262792	-0.047878	-0.560515	1.04991	1.80529	0.261098	-0.561501	-0.162868	-0.214368	-0.822599	0.0786975	-0.261315	0.217352	0.502664	-0.181281	-0.510094	-0.683944	-1.32831	0.214151	-0.458594	-0.988301	-0.315556	1.19839	-1.4758
Cthe_1232	f	1474841	1476571	AMP-dependent synthetase and ligase	Lipid metabolism	5	0.0901637	0.0901637	0.238612	0.748088	13.9672	13.6749	14.7179	14.1203	13.5221	13.9653	13.4376	13.2039	13.6017	13.7561	0.40175	-0.286963	2.17058	0.762437	-0.647002	0.397192	-0.846089	-1.39678	-0.459492	-0.0956366	0.292303	-0.750727	-0.153083	0.529607	-1.04303	0.152807	0.471027	0.752662	0.598193	0.155017	0.518611	-0.443176	-0.23401	0.233723	-0.164079	-0.55223	-0.154428	1.22459	-1.68264
Cthe_1233	f	1476986	1477525	hypothetical protein	Hypothetical	13	0.579459	0.579459	1.27923	0.698018	1.66836	3.18933	4.38745	2.91788	3.17695	3.5577	3.78965	4.71876	3.613	5.33819	-1.9187	-0.435353	0.733129	-0.700095	-0.447428	-0.0760986	0.150118	1.05624	-0.0221614	1.66035	-1.52097	-2.71909	-1.24952	-2.12129	-1.19812	0.0123816	-1.52942	0.829751	-0.259075	-0.639822	-0.695127	-0.380747	-2.16124	-0.929105	0.176649	-0.619433	-1.72519	-2.86984	-6.58457
Cthe_1234	f	1477525	1478295	chemotaxis sensory transducer	Cellular Processes	9	0.735235	0.735235	1.10687	0.557169	3.57204	3.48181	4.11744	3.56616	3.25959	3.4493	2.79602	5.11786	3.12169	5.09583	-0.235678	-0.350161	0.456374	-0.243133	-0.632133	-0.391421	-1.22035	1.72579	-0.807112	1.69783	0.0902235	-0.545403	0.00587504	0.776016	-0.635626	0.22222	-1.63604	0.668143	0.306569	0.116865	0.444469	-0.189704	-1.83623	-2.32183	-0.325671	0.022031	-1.97413	1.06454	-1.45943
Cthe_1236	r	1499723	1499016	Fibronectin type III domain protein	General function prediction only	11	0.0790422	0.0790422	0.671724	0.921553	10.6453	10.1649	9.62831	11.1177	10.369	10.0977	11.9725	11.3745	11.8367	11.4699	-0.277808	-0.878255	-1.54883	0.312521	-0.623158	-0.962264	1.38076	0.633374	1.21102	0.752642	0.480463	1.01704	-0.472368	-1.32715	0.536575	-0.204123	-1.20957	-0.469353	0.748708	1.02005	-0.718955	0.271345	-1.10088	0.598039	0.135824	-0.0954349	0.36678	1.39519	2.02376
Cthe_1240	r	1504357	1503788	Conserved hypothetical protein CHP00488	Hypothetical	13	0.047546	0.047546	0.248129	0.872255	12.7675	12.8018	12.6056	12.6307	12.9401	12.9246	12.3129	11.8733	12.4485	11.4882	0.609171	0.681568	0.266968	0.319956	0.97385	0.941029	-0.351714	-1.28095	-0.0651151	-2.09477	-0.0342532	0.161907	0.136837	0.454625	0.196161	-0.138288	0.928527	-0.31892	-0.309378	-0.29385	0.182189	0.0155284	1.45186	0.439649	-0.135599	0.385044	0.960292	-1.02403	1.11877
Cthe_1241	r	1505122	1504502	nicotinate-nucleotide adenylyltransferase	Coenzyme metabolism	12	0.0203205	0.0203205	0.219383	0.93825	12.112	12.0317	12.2455	11.9809	12.0638	12.4244	11.7976	11.0786	11.7789	11.0542	0.557582	0.382207	0.848978	0.271227	0.452152	1.23981	-0.129254	-1.69968	-0.170144	-1.75287	0.0802955	-0.133416	0.131108	0.314469	-0.213712	-0.0320242	0.953197	-0.178942	-0.082837	-0.443466	0.202083	-0.360629	1.00958	0.719023	0.0187215	0.024355	0.724656	1.05723	-1.09689
Cthe_1243	r	1506971	1506510	GCN5-related N-acetyltransferase	General function prediction only	11	0.315996	0.315996	1.32385	0.84087	6.11728	4.58001	6.05601	6.61829	5.67803	5.68889	7.21696	7.07938	6.75046	8.73953	-0.299376	-1.67235	-0.354103	0.148084	-0.691686	-0.681987	0.682774	0.559896	0.266131	2.04262	1.53727	0.0612753	-0.501006	-1.09968	-1.47599	-1.09802	-2.49937	0.367121	0.940261	0.929402	-0.132173	-0.0108587	-3.0615	0.137582	0.4665	-1.66015	-1.98907	2.90245	1.04339
Cthe_1244	f	1507662	1508834	glycosyl transferase family 2	Cellular Processes	9	0.0780435	0.0780435	1.27252	0.959113	9.84699	10.0172	10.3594	10.5746	10.1529	10.2922	11.7857	12.6971	11.9589	12.8417	-1.04914	-0.900988	-0.603279	-0.41597	-0.782953	-0.661752	0.637861	1.43089	0.788582	1.55675	-0.170253	-0.512381	-0.727639	-1.93871	-0.342129	-0.135646	-2.67981	0.0671968	0.421741	0.282455	-1.38428	-0.139286	-2.6888	-0.91135	-0.17321	-0.144642	-0.882783	-1.12526	-1.4264
Cthe_1246	r	1511709	1510165	phosphoribosylaminoimidazolecarboxamide formyltransferase/IMP cyclohydrolase	Nucleotide transport and metabolism	16	0.265364	0.265364	0.68176	0.740511	13.506	13.7347	14.2307	12.4115	13.0835	13.7634	12.5701	13.5312	12.1186	14.0053	0.293548	0.612473	1.3042	-1.23274	-0.295585	0.65253	-1.01162	0.328672	-1.64129	0.989812	-0.228693	-0.724711	1.09446	0.9359	-0.496018	0.651144	0.203506	0.467294	-0.67201	-1.35188	0.292956	-0.679868	-0.921724	-0.961087	0.451517	-0.474086	-1.88669	-1.17177	-1.65257
Cthe_1247	r	1512402	1511773	phosphoribosylglycinamide formyltransferase	Nucleotide transport and metabolism	16	0.30764	0.30764	0.69788	0.70612	12.0809	12.3622	12.7213	11.1468	11.8159	12.1409	10.9269	12.1921	10.6427	12.5299	0.316598	0.71244	1.21792	-0.998083	-0.0563333	0.401011	-1.30757	0.473063	-1.70752	0.94847	-0.281259	-0.640417	0.934126	1.15403	-0.359158	0.54624	0.170086	0.580439	-0.669146	-0.994105	0.504076	-0.324959	-0.713947	-1.2652	0.284177	-0.337793	-1.88717	-1.21526	-1.55878
Cthe_1248	r	1513418	1512396	phosphoribosylformylglycinamidine cyclo-ligase	Nucleotide transport and metabolism	16	0.289937	0.289937	0.738052	0.738106	12.7678	12.9298	13.2607	11.6126	12.3811	12.7249	11.7432	13.0524	11.2292	13.4001	0.346009	0.56359	1.00801	-1.20549	-0.173417	0.28838	-1.03008	0.728215	-1.72048	1.19527	-0.161999	-0.492892	1.15516	1.02456	-0.330893	0.548734	-0.122571	0.535799	-0.768425	-1.11225	0.383436	-0.343829	-1.01905	-1.30913	0.514033	-0.347742	-2.17091	-1.11884	-1.40726
Cthe_1249	r	1514977	1513511	amidophosphoribosyltransferase	Nucleotide transport and metabolism	16	0.294711	0.294711	0.68951	0.715053	12.8112	13.0166	13.5376	11.7569	12.5628	12.9385	11.8774	13.166	11.56	13.4266	0.206483	0.497371	1.23507	-1.28645	-0.145218	0.386771	-1.1157	0.708924	-1.56516	1.0779	-0.205425	-0.726391	1.05431	0.933725	-0.520966	0.453797	-0.149399	0.599071	-0.80594	-1.18163	0.196822	-0.375692	-0.863769	-1.28855	0.317408	-0.260573	-1.86653	-1.15303	-1.6545
Cthe_1254	f	1521535	1521903	hypothetical protein	Hypothetical	13	0.170059	0.170059	0.256262	0.557591	5.38983	5.18178	5.65445	6.11847	5.40391	5.31027	4.80231	5.29983	4.91304	5.0373	0.207611	-0.341147	0.905572	2.12945	0.244752	-0.00224602	-1.34204	-0.0297727	-1.04996	-0.722222	0.208053	-0.26462	-0.728635	0.587523	-0.472673	-0.222134	-0.118053	0.344184	0.714553	0.808198	1.20542	0.0936453	0.366612	-0.497524	-0.110736	0.262531	-0.124257	1.15513	-1.20132
Cthe_1256	r	1525205	1522938	glycoside hydrolase family 3 domain protein	Carbohydrate transport and metabolism	4	0.0683999	0.0683999	0.324257	0.859371	12.0478	12.2658	12.4273	11.9893	12.4975	12.3453	12.191	13.6138	12.2002	13.2874	-0.817267	-0.411269	-0.110271	-0.926268	0.0203462	-0.263104	-0.550559	2.09987	-0.533459	1.49198	-0.217944	-0.379523	0.0585131	-0.143171	-0.161579	-0.231696	-1.34801	0.0820427	-0.508153	-0.355993	-0.210864	0.152159	-0.789988	-1.42278	-0.00917963	0.326325	-1.08728	-1.16307	-1.30091
Cthe_1257	r	1528424	1525272	Carbohydrate-binding CenC domain protein	General function prediction only	11	0.141297	0.141297	0.307357	0.693523	12.4996	12.589	13.5065	12.9881	13.1573	13.1077	13.0451	13.9475	12.9636	13.9474	-1.36513	-1.18446	0.66943	-0.377975	-0.0362219	-0.136356	-0.262904	1.56074	-0.427501	1.56038	-0.089408	-1.00683	-0.48851	-0.545454	-0.917427	-0.568224	-1.3585	0.398756	-0.169122	-0.119569	0.0245089	0.0495532	-0.790105	-0.902458	0.0814537	0.00017521	-0.983736	-1.06393	-2.0095
Cthe_1265	r	1538026	1536290	phosphoglucomutase/phosphomannomutase alpha/beta/alpha domain I	Carbohydrate transport and metabolism	4	0.104415	0.104415	0.337989	0.794046	15.1965	15.0637	14.5785	15.2589	15.2163	15.0061	14.4996	14.1235	14.5866	13.6554	0.899891	0.649888	-0.263652	1.0173	0.937209	0.541412	-0.412108	-1.12012	-0.248385	-2.00144	0.132797	0.61805	-0.0623657	0.696906	0.485253	-0.152619	0.940191	-0.427633	0.042543	0.252782	0.672306	0.210239	1.56095	0.376081	-0.0869662	0.468136	0.931184	1.09642	1.5348
Cthe_1267	r	1541617	1540967	response regulator receiver	Signal transduction mechanisms	15	0.0833381	0.0833381	0.298631	0.813955	8.20069	7.82204	8.16101	7.74736	7.60298	7.95267	7.04377	7.50035	6.57803	7.90995	1.08471	0.336315	1.00629	0.188702	-0.0966569	0.594493	-1.20193	-0.29951	-2.12246	0.510054	0.378647	0.039677	0.453332	1.15692	-0.33897	0.219061	0.321694	0.208345	0.144377	-0.205309	1.16932	-0.349686	-0.306964	-0.456579	0.465736	-0.409597	-1.33191	1.30012	1.02788
Cthe_1268	r	1542788	1541610	Sensor DegS domain protein	Signal transduction mechanisms	15	0.137923	0.137923	0.353657	0.740007	8.83482	8.59701	8.7941	8.51041	8.17973	8.61618	7.67372	7.98782	7.26654	8.68371	0.991393	0.538372	0.91382	0.373397	-0.256552	0.574887	-1.22051	-0.622142	-1.9962	0.703538	0.237804	0.0407201	0.324404	1.16109	-0.197083	0.417279	0.609188	0.177916	0.330679	-0.105768	1.24387	-0.436446	-0.503979	-0.314103	0.407179	-0.695888	-1.41717	1.1792	1.02863
Cthe_1271	f	1545824	1547863	Carbohydrate binding family 6	General function prediction only	11	0.17207	0.17207	1.15126	0.900359	11.3764	11.271	11.6216	10.4378	10.4528	11.256	10.3031	13.0654	10.1536	12.8297	0.0978911	-0.00566471	0.338671	-0.823827	-0.809145	-0.0203954	-0.956108	1.75649	-1.10299	1.52509	0.105451	-0.245186	0.938583	1.07328	-0.350636	0.818182	-1.79439	0.365637	-0.0149505	-0.818133	0.284274	-0.803182	-2.37694	-2.76223	0.149572	0.235635	-2.67617	1.07583	-1.18525
Cthe_1272	f	1547995	1548732	sigma-70 region 2 domain protein	Transcription, RNA processing and modification	6	0.468442	0.468442	1.05798	0.70482	7.63742	6.92449	8.59554	8.0894	6.9542	7.62871	7.32462	8.76812	6.86563	9.44967	-0.211224	-1.01924	0.874693	0.301043	-0.985563	-0.221085	-0.565736	1.0703	-1.08595	1.84275	0.712922	-0.958121	-0.451981	0.312792	-1.67104	-0.0297099	-1.84363	0.966822	1.13519	0.460681	1.22376	-0.674511	-2.49547	-1.4435	0.458989	-0.681548	-2.58404	1.63912	-1.94278
Cthe_1273	f	1548830	1550275	alpha-L-arabinofuranosidase B	General function prediction only	11	0.0463324	0.0463324	0.432404	0.928566	10.2719	9.92943	10.8193	9.96613	9.61613	10.0398	9.78912	10.9817	9.61387	11.4923	0.0313074	-0.506494	0.890883	-0.448861	-0.998482	-0.333202	-0.72683	1.14595	-1.00203	1.94777	0.342468	-0.547371	0.305768	0.482776	-0.889839	0.313294	-1.05226	0.779489	0.349994	-0.0736508	0.352257	-0.423645	-1.87615	-1.19257	0.175249	-0.510591	-1.87841	1.26792	-1.46142
Cthe_1274	f	1550424	1551731	sporulation integral membrane protein YlbJ	Hypothetical	13	0.111676	0.111676	0.288602	0.742031	9.87729	9.76059	9.76178	9.43219	9.42013	9.75318	9.60419	10.9873	9.68829	10.2566	0.0499418	-0.202035	-0.199455	-0.911085	-0.937132	-0.218032	-0.539709	2.44674	-0.358137	0.868903	0.116701	0.115507	0.445094	0.273093	-0.00119481	0.340456	-1.22676	0.00860366	0.0120637	-0.320984	-0.256095	-0.333047	-0.836455	-1.38316	-0.084094	0.730766	-0.568296	1.08425	1.08336
Cthe_1279	f	1555688	1555876	50S ribosomal protein L28	General function prediction only	11	0.931874	0.931874	1.20542	0.48462	12.3267	12.3226	11.8605	13.2325	11.4962	12.1242	12.4961	12.538	13.3348	10.757	0.101799	0.0964495	-0.507883	1.28651	-0.984408	-0.163041	0.323332	0.378132	1.42026	-1.95115	0.00409056	0.466168	-0.90584	-0.169385	0.462078	0.826433	-0.215377	-0.263669	1.73636	1.10834	-0.102265	-0.628024	0.739179	-0.0419009	-0.838719	1.78099	2.57781	1.00284	1.38144
Cthe_1280	r	1556407	1556141	transglycosylase-associated protein	General function prediction only	11	0.173225	0.173225	0.400481	0.711639	5.94566	6.14727	6.0717	6.32873	6.19369	6.62163	7.38094	7.02202	7.50436	6.46194	-1.12225	-0.758562	-0.89489	-0.431231	-0.674834	0.097118	1.46681	0.819355	1.68943	-0.190941	-0.201618	-0.126042	-0.383079	-1.43528	0.0755755	-0.0464159	-0.874743	-0.549935	0.135045	-0.292899	-1.17562	-0.427944	-0.268254	0.358924	-0.123417	0.560073	1.04241	-1.14999	-1.0913
Cthe_1282	r	1558941	1557289	diguanylate cyclase	Signal transduction mechanisms	15	0.331539	0.331539	0.568892	0.61148	13.7565	13.2418	13.1437	14.1161	13.8014	13.6249	14.7407	13.5405	14.6463	12.9649	-0.00199778	-0.862086	-1.02599	0.598983	0.0729777	-0.221861	1.64277	-0.363017	1.48501	-1.32479	0.514672	0.612753	-0.359624	-0.984222	0.0980803	-0.559537	-0.29864	-0.481188	0.314759	0.491188	-0.530194	0.17643	0.836417	1.20025	0.0944048	0.57552	1.68137	1.42867	1.52917
Cthe_1283	r	1559653	1559012	endonuclease III	Chromatin structure and dynamics, DNA replication, recombination and repair	2	0.228938	0.228938	0.592226	0.742285	14.5842	14.4307	13.8585	14.8156	14.7269	14.591	15.4862	14.238	15.7356	13.5421	-0.0250903	-0.256325	-1.11825	0.323408	0.189813	-0.0148522	1.3336	-0.546655	1.70922	-1.59486	0.153511	0.725723	-0.23136	-0.902002	0.572213	-0.296179	0.192743	-0.73252	0.088691	0.224563	-0.920002	0.135872	1.1848	1.24826	-0.24936	0.695879	2.19349	1.11227	1.65373
Cthe_1292	f	1568871	1570079	proposed homoserine kinase	Carbohydrate transport and metabolism	4	0.0119853	0.0119853	0.166242	0.951936	14.4655	14.4154	14.4803	14.495	14.4652	14.4609	13.988	13.589	14.2856	13.414	0.643744	0.51947	0.680372	0.716858	0.642957	0.632324	-0.540296	-1.52947	0.197581	-1.96354	0.0501221	-0.0147726	-0.0294878	0.477544	-0.0648947	-0.0498047	0.826376	0.0193789	0.0298053	0.0340941	0.209433	0.00428885	1.05125	0.398953	-0.297599	0.175065	0.871617	1.03535	-1.01029
Cthe_1293	r	1571151	1570144	metal dependent phophohydrolase	Signal transduction mechanisms	15	0.133735	0.133735	0.220513	0.595686	11.6892	11.5616	12.0017	12.2547	12.0601	12.0991	12.5036	12.7977	12.6698	12.212	-1.2532	-1.5757	-0.463136	0.176251	-0.315485	-0.217043	0.805551	1.54879	1.2256	0.0683664	0.127585	-0.31256	-0.565509	-0.814468	-0.440144	-0.498557	-1.23609	-0.0973573	0.194537	0.155592	-0.415137	-0.0389448	-0.151856	-0.294036	-0.166178	0.585675	0.457818	1.09246	-1.24191
Cthe_1294	r	1572785	1571358	Recombinase	General function prediction only	11	0.0619581	0.0619581	0.151212	0.726837	10.8462	10.6948	11.3969	10.6763	10.6007	10.8894	10.8712	10.4757	10.8936	11.5259	-0.122503	-0.576048	1.52755	-0.631551	-0.858041	0.00710176	-0.0474636	-1.23252	0.0196167	1.91386	0.151384	-0.550755	0.16991	-0.0250468	-0.70214	0.0941238	0.219118	0.507496	0.0755981	-0.21317	-0.217347	-0.288768	-0.925206	0.395549	-0.0223901	-1.0502	-0.632261	1.11063	-1.46485
Cthe_1300	f	1576898	1577902	hypothetical protein	Hypothetical	13	0.246781	0.246781	0.73655	0.776634	4.82932	5.00462	5.71919	4.62072	4.46522	5.67989	6.68591	5.44047	6.00502	6.55457	-0.866748	-0.640373	0.282425	-1.13614	-1.33695	0.231673	1.53085	-0.077509	0.651543	1.36123	-0.175294	-0.889865	0.208606	-1.85659	-0.714571	0.539398	-0.435855	0.0392996	0.155498	-1.05917	-1.3843	-1.21467	-2.08935	1.24544	0.680894	-1.11409	-0.54955	-1.12919	-1.853
Cthe_1302	r	1581125	1579458	Ribocuclease J	General function prediction only	11	0.125984	0.125984	0.318288	0.736122	14.1053	13.9495	13.0476	14.0285	14.0408	13.8979	13.4225	13.7788	13.6283	12.5874	0.920396	0.606486	-1.21151	0.765525	0.790361	0.50243	-0.4559	0.262311	-0.0409815	-2.13912	0.155736	1.05768	0.0768342	0.682805	0.901941	-0.0912239	0.170751	-0.850317	-0.0123219	0.130526	0.400123	0.142848	1.45337	-0.356318	-0.205849	1.19139	1.04092	1.11399	2.08158
Cthe_1303	r	1582950	1581724	glycosyl transferase group 1	Cellular Processes	9	0.0495351	0.0495351	0.153433	0.78477	12.5362	12.4374	11.5304	12.6457	12.4417	12.2778	12.4508	12.7504	12.5894	12.1086	0.456952	0.173707	-2.42777	0.771204	0.185998	-0.284174	0.212079	1.07156	0.609758	-0.769315	0.0987504	1.00573	-0.109561	0.0853722	0.906975	-0.00428517	-0.313026	-0.74734	0.204026	0.367946	0.0562865	0.16392	0.333059	-0.299648	-0.138646	0.6418	0.480799	1.07085	2.00795
Cthe_1305	r	1585283	1584936	Cupin 2 conserved barrel domain protein	Carbohydrate transport and metabolism	4	0.106115	0.106115	0.375231	0.811467	10.3064	10.4756	10.2918	10.9061	10.2606	10.2975	11.3961	11.1041	11.7041	11.4748	-0.911372	-0.612032	-0.937102	0.149257	-0.992375	-0.927028	1.01576	0.49945	1.56041	1.15503	-0.169264	0.0145494	-0.599739	-1.08971	0.183813	0.215068	-0.628495	-0.00569667	0.645543	0.608592	-0.797945	-0.0369511	-1.21426	0.291953	-0.307973	-0.370701	0.229225	-1.12448	1.01014
Cthe_1306	f	1585509	1585910	hypothetical protein	Hypothetical	13	0.683334	0.683334	2.16914	0.789983	10.7993	10.8701	8.35528	11.3497	10.5042	10.1596	12.0547	12.7592	12.3682	9.85698	-0.0828327	-0.0287188	-1.94958	0.33757	-0.308248	-0.571414	0.876091	1.41419	1.11552	-0.802574	-0.0708479	2.44401	-0.550407	-1.25546	2.51486	0.36597	-1.88911	-1.80434	0.845528	1.19007	-1.01851	0.344546	0.647189	-0.704499	-0.313464	2.90227	2.51123	-1.05033	5.44153
Cthe_1308	r	1591480	1588829	pyruvate, phosphate dikinase	Carbohydrate transport and metabolism	4	0.121911	0.121911	0.307309	0.735531	16.8737	16.9773	17.0151	16.3923	16.3233	16.7761	15.6804	16.2516	15.6805	16.7005	0.825045	1.03523	1.11196	-0.151791	-0.291724	0.62692	-1.5961	-0.437243	-1.59592	0.473628	-0.10359	-0.141408	0.481445	1.19329	-0.0378181	0.654003	0.725724	0.239056	0.0689679	-0.383797	0.711755	-0.452765	-0.377213	-0.571156	-8.92182e-05	-0.448934	-1.02	-1.07444	-1.10298
Cthe_1309	f	1591992	1593065	Radical SAM domain protein	General function prediction only	11	0.0648778	0.0648778	1.09965	0.960668	8.90825	9.02712	9.20327	8.62498	8.90677	9.38493	10.8597	11.1907	11.001	10.991	-0.854556	-0.741882	-0.574906	-1.12307	-0.855961	-0.40271	0.995207	1.30899	1.1292	1.11968	-0.118866	-0.295019	0.283274	-1.95142	-0.176153	0.120348	-2.16359	-0.181659	-0.281791	-0.759952	-2.37605	-0.47816	-2.08422	-0.331032	-0.141359	0.199714	0.0100413	-1.08588	-1.2269
Cthe_1310	f	1593092	1593691	Accessory gene regulator B	Cellular Processes	9	0.0775207	0.0775207	0.350706	0.852639	8.13927	8.11005	8.49829	7.85222	8.05777	8.59164	8.96627	9.46074	9.09143	9.24922	-0.82117	-0.873067	-0.183621	-1.33094	-0.965904	-0.0178546	0.647435	1.52552	0.869693	1.14991	0.0292242	-0.359015	0.287059	-0.826997	-0.388239	0.0522777	-1.35068	-0.0933457	-0.205557	-0.739419	-1.23921	-0.533863	-1.19145	-0.494464	-0.125157	0.211513	-0.157794	1.02046	-1.28255
Cthe_1311	r	1595328	1593997	ATP-binding region ATPase domain protein	Signal transduction mechanisms	15	0.0927083	0.0927083	0.2764	0.776391	12.5568	12.5115	12.5186	13.0688	12.7801	12.8531	12.256	11.8047	12.3251	11.5533	0.288519	0.190956	0.206233	1.39128	0.769499	0.926651	-0.359184	-1.3311	-0.210381	-1.87248	0.0453024	0.038209	-0.512063	0.300757	-0.00709344	-0.268643	0.706756	-0.334522	0.288723	0.21575	0.743724	-0.072973	1.22679	0.451302	-0.0690957	0.25139	0.771787	1.0319	1.02684
Cthe_1314	r	1598659	1598423	DNA-directed RNA polymerase, omega subunit	Transcription, RNA processing and modification	6	0.0620216	0.0620216	0.171935	0.759515	10.4626	10.4705	9.71788	10.262	10.5647	10.2867	9.8857	10.0476	9.93094	9.39208	0.959632	0.980832	-1.02268	0.425778	1.23141	0.491409	-0.575948	-0.144963	-0.455547	-1.88992	-0.00796457	0.744707	0.200556	0.57688	0.752672	-0.0941361	0.422934	-0.568807	-0.302657	-0.0246562	0.331092	0.278	1.17261	-0.16191	-0.0452316	0.655538	0.538859	-1.00554	1.67563
Cthe_1315	r	1599330	1598719	guanylate kinase	Nucleotide transport and metabolism	16	0.0424582	0.0424582	0.146971	0.807408	12.6584	12.6556	11.9567	12.5323	12.8044	12.4568	12.1632	12.0599	12.2301	11.695	0.94388	0.936033	-1.02041	0.590695	1.35247	0.379525	-0.442364	-0.731564	-0.255089	-1.75318	0.00280287	0.701705	0.126168	0.49521	0.698902	-0.148763	0.595718	-0.5001	-0.272129	0.0754367	0.302141	0.347566	1.10943	0.103311	-0.0669006	0.364952	0.535164	1.00194	1.62643
Cthe_1316	r	1599624	1599343	protein of unknown function DUF370	Hypothetical	13	0.0538391	0.0538391	0.195233	0.816154	11.8325	11.7731	10.6738	11.649	12.029	11.4788	11.4969	11.4269	11.2547	10.949	0.915122	0.770479	-1.90411	0.468762	1.39329	0.0545882	0.0985383	-0.0716431	-0.490614	-1.23441	0.0594493	1.15873	0.183458	0.335623	1.09928	-0.25598	0.34612	-0.805042	-0.379988	0.170229	0.394312	0.550218	1.08001	0.0699461	0.242147	0.477909	0.305708	1.04207	2.23261
Cthe_1317	r	1600527	1599643	Conserved hypothetical protein CHP00255	Hypothetical	13	0.0465362	0.0465362	0.193885	0.839987	12.4173	12.3733	11.6375	12.7252	12.6629	12.2436	12.4182	11.7058	12.3563	11.6614	0.484764	0.376737	-1.43291	1.24217	1.08881	0.0576225	0.487184	-1.26501	0.334797	-1.37417	0.0439245	0.779741	-0.307968	-0.000984167	0.735817	-0.289536	0.66755	-0.606062	0.0623567	0.481648	0.368946	0.419291	1.00147	0.712459	0.0619619	0.0443841	0.694881	1.03091	1.71682
Cthe_1318	r	1601249	1600878	response regulator receiver	Signal transduction mechanisms	15	0.092929	0.092929	0.277021	0.776361	10.3379	9.95885	9.39374	9.95172	9.7685	9.225	9.11373	9.83008	8.90668	10.2281	1.37247	0.591946	-0.571859	0.577254	0.19992	-0.919378	-1.14853	0.326743	-1.57493	1.14637	0.379001	0.944113	0.386135	1.22413	0.565112	0.190357	0.128775	0.168746	0.183223	0.726724	1.04504	0.543501	-0.459568	-0.716353	0.207049	-0.397987	-1.32139	1.30044	1.92401
Cthe_1319	r	1601989	1601246	Ribosomal RNA small subunit methyltransferase E	Hypothetical	13	0.0970331	0.0970331	0.228609	0.717034	11.5145	11.4605	10.9606	11.3346	11.3227	10.9282	10.8153	11.6358	10.5337	11.8487	0.678627	0.547404	-0.668531	0.241092	0.212172	-0.747298	-1.02201	0.973807	-1.7069	1.49164	0.0539481	0.553837	0.179877	0.699158	0.499889	0.137819	-0.175301	0.0323822	0.0118893	0.406342	0.800847	0.394452	-0.526007	-0.82051	0.281567	-0.212888	-1.31496	1.0381	1.46798
Cthe_1320	r	1602912	1601971	Ribosomal protein L11 methyltransferase	Translation, ribosomal structure and biogenesis	7	0.134021	0.134021	0.31424	0.715672	10.9186	10.9891	10.9822	10.5988	11.1254	10.648	10.8038	11.5119	10.4769	12.071	-0.198087	-0.0493359	-0.0640425	-0.871875	0.237693	-0.76816	-0.43984	1.05201	-1.12854	2.23018	-0.0705995	-0.0636195	0.319789	0.114739	0.00697997	-0.136228	-0.522716	0.334184	-0.526616	-0.0492245	0.121818	0.477392	-0.945662	-0.708055	0.326868	-0.559173	-1.5941	-1.05015	-1.04508
Cthe_1321	r	1604090	1602930	Chaperone protein dnaJ	Cellular Processes	9	0.126962	0.126962	0.202666	0.582361	11.0179	11.0298	10.8264	10.8728	11.3517	11.019	11.3146	11.4891	10.9037	11.9318	-0.455817	-0.421337	-1.00895	-0.874792	0.50854	-0.452604	0.401218	0.905271	-0.785626	2.1841	-0.011937	0.191499	0.145051	-0.296709	0.203436	-0.321927	-0.459277	-0.192611	-0.478915	-0.146163	-0.0308696	0.332752	-0.580086	-0.174505	0.41089	-0.442736	-1.02813	-1.00831	1.14195
Cthe_1322	r	1606125	1604299	Chaperone protein dnaK	Cellular Processes	9	0.346422	0.346422	0.706347	0.673039	12.7977	13.2413	13.411	12.1952	12.6443	12.8727	12.5191	14.0831	12.2505	14.1354	-0.314013	0.326912	0.572091	-1.18454	-0.535571	-0.205574	-0.716572	1.54317	-1.10457	1.61867	-0.443604	-0.6133	0.602521	0.278623	-0.169696	0.59695	-0.84181	0.538246	-0.449175	-0.677575	-0.0553561	-0.228401	-1.49101	-1.56404	0.268542	-0.0522531	-1.88483	-1.36	-1.52975
Cthe_1323	r	1606902	1606222	GrpE protein	Cellular Processes	9	0.28685	0.28685	0.517383	0.630384	10.5318	10.9168	11.3395	10.098	10.5313	10.5233	10.1076	11.081	9.94882	11.6999	-0.25458	0.416627	1.15354	-1.0107	-0.255426	-0.269341	-0.994016	0.702929	-1.27078	1.78174	-0.385033	-0.80776	0.433741	0.424173	-0.422727	0.385519	-0.164236	0.816228	-0.433256	-0.425274	0.149195	0.00798229	-1.16861	-0.973442	0.158764	-0.618853	-1.75106	-1.30589	-1.75049
Cthe_1327	r	1611686	1611405	hypothetical protein	Hypothetical	13	0.102221	0.102221	0.227169	0.700014	5.63077	5.82058	5.90202	5.46883	5.61857	5.81995	6.46185	6.20277	6.70549	6.31435	-0.894338	-0.42766	-0.22742	-1.2925	-0.924325	-0.429192	1.14901	0.512013	1.74804	0.786365	-0.18981	-0.271252	0.161942	-0.831081	-0.0814427	0.202006	-0.382188	0.0820659	-0.149745	-0.351128	-1.23667	-0.201383	-0.695781	0.259083	-0.243642	-0.111586	0.391139	-1.14061	-1.20685
Cthe_1328	r	1613081	1611804	stage II sporulation protein P	General function prediction only	11	0.0601672	0.0601672	0.284528	0.859024	8.0028	8.09115	8.99025	8.21211	8.1638	8.79809	9.28821	8.60398	9.35892	9.17029	-1.26802	-1.09961	0.614397	-0.869011	-0.961107	0.248081	1.18242	-0.121972	1.3172	0.957615	-0.0883435	-0.987446	-0.209306	-1.28541	-0.899102	-0.0726519	-0.512831	0.192156	0.0483103	-0.585985	-1.14681	-0.634295	-1.00649	0.684236	-0.0707023	-0.566311	0.188627	-1.06315	-1.98267
Cthe_1329	r	1618175	1613874	CoA-substrate-specific enzyme activase	Hypothetical	13	0.143183	0.143183	0.275666	0.653727	18.1272	18.3452	17.3685	18.0014	18.2471	18.0995	18.5017	17.8546	18.5029	17.266	0.222999	0.730654	-1.54375	-0.0697636	0.502261	0.158657	1.09509	-0.411733	1.09793	-1.78234	-0.218007	0.758712	0.125724	-0.37451	0.976719	0.0980807	0.490586	-0.731081	-0.24565	-0.0980928	-0.501453	0.147557	0.981099	0.64709	-0.00121909	0.588594	1.2369	-1.16313	1.69198
Cthe_1332	r	1622418	1621165	Histidyl-tRNA synthetase	Translation, ribosomal structure and biogenesis	7	0.0350246	0.0350246	0.266049	0.912235	13.0342	12.9923	12.3387	13.2027	13.341	12.9967	13.949	13.2369	13.862	12.6136	-0.247825	-0.332591	-1.65471	0.0929714	0.372769	-0.323622	1.60272	0.162229	1.42671	-1.09865	0.0419028	0.695471	-0.168467	-0.914787	0.653569	-0.348683	-0.244606	-0.658003	-0.138313	0.205936	-0.65931	0.344249	0.72737	0.712083	0.0870095	0.623294	1.24837	1.02947	1.61941
Cthe_1334	f	1624461	1626023	Forkhead-associated protein	General function prediction only	11	0.0894964	0.0894964	1.13577	0.947468	10.8739	10.9474	12.1228	10.8831	10.8667	11.2595	12.3109	12.6977	12.4773	14.0635	-0.911986	-0.843308	0.254562	-0.903352	-0.918682	-0.551789	0.430232	0.79146	0.585665	2.0672	-0.07353	-1.24896	-0.00924397	-1.43704	-1.17543	0.0806985	-1.75026	0.863317	0.0164125	-0.3764	-1.59421	-0.392812	-3.19682	-0.386746	-0.166414	-1.36586	-1.5862	-1.05229	-2.3767
Cthe_1335	r	1626689	1626060	peptidase A24A prepilin type IV	General function prediction only	11	0.0852066	0.0852066	0.381099	0.850946	9.08451	9.01661	8.19235	8.71891	8.72608	8.60363	9.33036	10.2963	9.40722	8.94048	0.0928202	-0.026384	-1.47357	-0.549062	-0.536485	-0.751465	0.524471	2.22031	0.659413	-0.160056	0.0678949	0.892164	0.365596	-0.245855	0.824269	0.290537	-1.27965	-0.411285	-0.00716348	0.115282	-0.688309	0.122446	-0.214402	-0.965899	-0.0768585	1.35578	0.466743	1.04819	1.85596
Cthe_1338	r	1629649	1628843	Type II secretion system F domain	Cellular Processes	9	0.126517	0.126517	0.302411	0.721092	7.5989	7.72699	7.74857	7.60477	7.83593	7.61033	8.52672	8.84198	8.4259	8.53823	-0.931899	-0.664825	-0.619835	-0.919674	-0.437666	-0.90808	1.00271	1.66006	0.792496	1.02672	-0.128085	-0.149662	-0.00586302	-0.927815	-0.0215768	-0.108943	-1.11499	0.138239	-0.231165	-0.00556009	-0.821136	0.225605	-0.702301	-0.315257	0.100816	0.303743	-0.11233	-1.09284	-1.10931
Cthe_1339	r	1630913	1629675	type II secretion system protein E	Cellular Processes	9	0.058924	0.058924	0.272144	0.855655	8.53195	9.05038	8.92575	8.86982	9.44613	8.93913	9.97287	9.79754	9.97907	9.48749	-1.51099	-0.4911	-0.736273	-0.846308	0.287454	-0.709944	1.32369	0.978772	1.33588	0.368813	-0.518428	-0.393802	-0.337869	-1.44092	0.124626	-0.395754	-0.747164	-0.0133833	-0.576313	-0.0693163	-1.10925	0.506997	-0.0413562	0.175329	-0.00619829	0.310054	0.491581	-1.43239	-1.31385
Cthe_1340	r	1632040	1630913	hypothetical protein	Hypothetical	13	0.0860955	0.0860955	0.327252	0.824609	8.96436	9.21854	8.97936	9.5714	9.52266	9.23004	10.2915	10.0726	10.5092	9.50191	-1.15371	-0.682083	-1.12587	-0.0273773	-0.117805	-0.660738	1.30872	0.902522	1.71266	-0.156316	-0.254185	-0.0150007	-0.607043	-1.32714	0.239184	-0.304121	-0.854034	-0.250688	0.0487366	0.341354	-0.937806	0.292618	0.0207559	0.218922	-0.217709	0.570668	1.0073	-1.19266	-1.01045
Cthe_1347	r	1641250	1640807	GatB/YqeY domain protein	Hypothetical	13	0.0625726	0.0625726	0.294949	0.858569	16.481	16.0999	15.5326	16.5678	16.0034	15.7957	16.71	15.9229	16.904	15.394	0.669569	-0.0812258	-1.19871	0.840517	-0.271291	-0.680551	1.12056	-0.429973	1.50282	-1.47172	0.38113	0.948404	-0.0867792	-0.228938	0.567274	0.0964836	0.177037	-0.263035	0.564393	0.772148	-0.336211	0.207755	0.60938	0.787104	-0.194052	0.528826	1.50998	1.30236	1.92974
Cthe_1348	r	1641443	1641267	30S ribosomal protein S21	Translation, ribosomal structure and biogenesis	7	0.0792312	0.0792312	0.331897	0.840852	14.4494	14.3405	13.8139	14.4985	14.0985	14.0705	14.6913	13.6719	15.1057	13.2767	0.466227	0.261376	-0.729952	0.558679	-0.194257	-0.246956	0.921643	-0.997182	1.70156	-1.74113	0.108834	0.635509	-0.049118	-0.241954	0.526675	0.242069	0.668649	-0.256607	0.400021	0.42802	-0.60719	0.0279982	0.821828	1.01944	-0.414354	0.395248	1.82904	1.07836	1.55349
Cthe_1349	f	1641943	1643346	exopolysaccharide biosynthesis polyprenyl glycosylphosphotransferase	Cellular Processes	9	0.0878335	0.0878335	0.198688	0.705289	11.4817	11.2093	11.116	12.0046	11.301	11.2381	11.8723	11.4224	12.0848	11.0423	0.0117638	-0.708813	-0.955679	1.39503	-0.466288	-0.6327	1.04504	-0.145105	1.60729	-1.15054	0.272378	0.365693	-0.522876	-0.390577	0.0933155	-0.0916743	-0.213081	-0.122086	0.70358	0.766484	-0.0802321	0.0629038	0.258646	0.449874	-0.212531	0.380053	1.04246	1.2078	1.2885
Cthe_1354	r	1648839	1647568	O-antigen polymerase	General function prediction only	11	1.17566	1.17566	1.87544	0.582086	12.1372	11.4721	12.7865	12.0064	10.8648	11.279	11.6966	13.3384	10.8171	13.9863	0.0940133	-0.539006	0.711896	-0.0305106	-1.11688	-0.722688	-0.325332	1.2371	-1.16226	1.85367	0.665183	-0.649278	0.130851	0.440652	-1.31446	0.60724	-1.86635	1.50748	1.14157	0.727347	1.18925	-0.414225	-3.12149	-1.64181	0.879452	-0.647908	-3.16917	1.58577	-1.56838
Cthe_1355	r	1649753	1648821	glycosyl transferase family 2	Cellular Processes	9	0.585383	0.585383	1.13877	0.657301	12.5043	12.3495	13.4186	12.4738	11.684	11.7011	11.9187	13.2921	11.4772	14.1005	0.0142221	-0.164592	1.07044	-0.0209664	-0.933413	-0.913652	-0.662227	0.924295	-1.17236	1.85825	0.154785	-0.914286	0.0304598	0.585547	-1.06907	0.665505	-0.942561	1.71747	0.78983	0.772725	0.996669	-0.0171049	-2.41652	-1.37332	0.441583	-0.808449	-2.62335	1.11326	-1.88464
Cthe_1356	r	1650676	1649771	glycosyltransferase	General function prediction only	11	0.5897	0.5897	1.57616	0.750575	11.8549	11.6912	13.1161	12.0006	11.0653	11.3187	11.564	13.0465	11.0904	14.4642	-0.243751	-0.393684	0.910881	-0.110389	-0.966682	-0.734706	-0.510099	0.847118	-0.943698	2.14501	0.163773	-1.26122	-0.145673	0.290934	-1.42499	0.625892	-1.35534	1.79749	0.935337	0.681948	0.910232	-0.253389	-3.39893	-1.4825	0.473625	-1.4177	-3.37383	1.12021	-2.39698
Cthe_1357	r	1651757	1650663	glycosyl transferase group 1	Cellular Processes	9	0.275009	0.275009	0.986439	0.81414	12.2433	12.254	13.6706	12.3095	11.7884	12.0086	11.6125	12.9499	11.7051	14.3351	-0.271991	-0.259998	1.31624	-0.198304	-0.778155	-0.53315	-0.973844	0.51431	-0.870764	2.05565	-0.0107779	-1.42732	-0.0662221	0.630745	-1.41655	0.46566	-0.69586	1.66202	0.521104	0.300922	0.604331	-0.220182	-2.54671	-1.33738	-0.0926364	-1.38518	-2.62993	-1.0075	-2.68947
Cthe_1358	r	1652695	1651805	glycosyltransferase	General function prediction only	11	0.519995	0.519995	0.91043	0.619231	11.7798	11.6543	12.7723	12.0559	11.2677	11.5341	11.4974	12.8948	11.2931	13.4392	-0.316229	-0.482312	0.996809	0.0489673	-0.993826	-0.64142	-0.689883	1.15888	-0.960177	1.87919	0.125531	-0.99244	-0.276028	0.28242	-1.11797	0.38662	-1.24047	1.23823	0.788179	0.521819	0.762746	-0.266361	-2.17153	-1.39736	0.204298	-0.544439	-2.14609	1.09091	-1.98955
Cthe_1359	r	1653199	1652705	Glycosyltransferase 28 domain	Hypothetical	13	0.56173	0.56173	1.07103	0.650351	10.9868	10.8907	12.4924	11.0732	10.6417	11.1903	11.1294	12.3777	10.8507	13.0868	-0.572038	-0.685313	1.20314	-0.470199	-0.978962	-0.332163	-0.403924	1.06798	-0.732569	1.90405	0.0960694	-1.50554	-0.0863702	-0.142578	-1.60161	0.249045	-1.48697	1.3021	0.431484	-0.117069	0.222517	-0.548553	-2.44509	-1.24833	0.278725	-0.709071	-2.23612	1.06886	-2.83931
Cthe_1360	r	1653687	1653196	Oligosaccharide biosynthesis protein Alg14 like	General function prediction only	11	0.303441	0.303441	0.659662	0.693337	11.9003	11.9775	13.1813	11.9733	11.6895	11.9545	11.7663	12.8295	11.8133	13.6278	-0.543409	-0.430237	1.33262	-0.436511	-0.852115	-0.464048	-0.739583	0.817486	-0.670788	1.98659	-0.0772767	-1.281	-0.0729921	0.133952	-1.20372	0.288068	-0.851975	1.22681	0.283784	0.0188028	0.15997	-0.264981	-1.93833	-1.0632	-0.0469749	-0.79829	-1.81452	-1.05502	-2.43007
Cthe_1361	r	1654925	1653882	NAD-dependent epimerase/dehydratase	Cellular Processes	9	0.343286	0.343286	0.662769	0.654695	12.1176	11.9919	13.3864	12.4106	11.9357	12.2139	12.2309	13.0981	12.2082	13.9126	-0.642769	-0.829411	1.24087	-0.207901	-0.912854	-0.49979	-0.474689	0.812791	-0.508266	2.02202	0.125719	-1.26879	-0.29292	-0.113216	-1.39451	0.056206	-1.10616	1.17248	0.474845	0.196612	0.202321	-0.278233	-1.97688	-0.867225	0.0226174	-0.814515	-1.70436	1.09105	-2.40959
Cthe_1362	r	1655662	1655105	NGN domain-containing protein	Transcription, RNA processing and modification	6	0.478842	0.478842	0.976857	0.673209	11.2174	10.8771	12.3956	12.0376	11.0856	11.2755	11.8237	12.4444	11.0997	13.541	-0.671072	-1.0771	0.734858	0.30768	-0.828301	-0.60171	0.0524311	0.793085	-0.811427	2.10156	0.340281	-1.17827	-0.820263	-0.606347	-1.51855	-0.208513	-1.56735	1.12014	0.952031	0.762133	0.93789	-0.189898	-2.45543	-0.62072	0.723974	-1.09659	-2.44129	1.266	-2.26305
Cthe_1365	r	1659372	1658806	hypothetical protein	Hypothetical	13	0.0213513	0.0213513	0.449934	0.968364	10.7527	10.7943	10.4901	11.0754	10.9683	10.5547	12.1976	11.7431	12.367	11.5075	-0.73128	-0.669403	-1.12118	-0.251955	-0.411116	-1.02526	1.41466	0.739563	1.66622	0.389755	-0.0416639	0.262534	-0.322747	-1.44493	0.304198	-0.173914	-0.948707	-0.0645857	0.107169	0.520695	-1.29158	0.413526	-0.539255	0.454564	-0.169389	0.235538	0.859492	-1.0293	1.19958
Cthe_1366	r	1659956	1659405	dTDP-4-dehydrorhamnose 3,5-epimerase	Cellular Processes	9	0.0728357	0.0728357	0.711485	0.931752	10.6694	10.6941	10.2371	11.3984	10.7543	10.415	12.3997	12.0433	12.4643	11.6473	-0.72552	-0.695767	-1.2456	0.151783	-0.623353	-1.03158	1.35668	0.927734	1.43433	0.451291	-0.0247253	0.432209	-0.72907	-1.73038	0.456934	-0.0601792	-1.34919	-0.177866	0.644165	0.983413	-1.06584	0.339247	-0.893067	0.35647	-0.0645305	0.395941	0.816941	-1.01729	1.3493
Cthe_1367	r	1660860	1660084	PHP domain protein	Carbohydrate transport and metabolism	4	0.148543	0.148543	0.874928	0.886815	9.76641	9.5186	9.64527	10.5193	9.61424	9.56295	11.6479	10.7988	12.0055	10.4415	-0.647916	-0.922073	-0.781938	0.185046	-0.816271	-0.873015	1.43363	0.494251	1.82934	0.0989438	0.247804	0.121139	-0.752894	-1.88146	-0.126665	-0.0956321	-1.28018	0.0823222	0.905067	0.956356	-1.48624	0.0512894	-0.827241	0.849081	-0.357676	0.357309	1.56407	1.1874	1.08759
Cthe_1368	r	1663167	1661035	S-layer domain-containing protein	General function prediction only	11	0.040469	0.040469	0.180744	0.850731	16.2307	16.0037	15.1568	16.2334	15.9078	15.9018	16.2211	16.1132	16.3879	15.3803	0.699462	0.126349	-2.01214	0.706366	-0.115928	-0.131033	0.675292	0.402816	1.09653	-1.44771	0.22697	1.07388	-0.00273443	0.00957204	0.846908	0.0959491	-0.109489	-0.744977	0.325654	0.331636	-0.154516	0.0059821	0.527428	0.107909	-0.166823	0.732866	1.0076	1.17037	2.10508
Cthe_1370	r	1664413	1663952	hypothetical protein	Hypothetical	13	0.105099	0.105099	0.209441	0.665463	9.0429	8.62394	9.02795	9.0754	8.76859	8.59325	8.95222	9.15339	8.52314	9.83048	0.220861	-0.883668	0.181444	0.306538	-0.502318	-0.964567	-0.018196	0.512145	-1.14941	2.29717	0.418965	0.0149515	-0.0324987	0.0906781	-0.404014	-0.144652	-0.529454	0.4347	0.306812	0.48215	0.552263	0.175338	-1.06189	-0.201167	0.429087	-0.677087	-1.30734	1.33697	1.01042
Cthe_1372	r	1671186	1670728	hypothetical protein	Hypothetical	13	0.966152	0.966152	2.85907	0.774716	7.98848	7.93375	9.30511	8.75143	7.92513	7.90481	9.7533	11.0154	8.87246	12.4747	-0.787842	-0.823661	0.0737179	-0.288591	-0.829297	-0.842593	0.367002	1.19288	-0.209396	2.14778	0.0547381	-1.31662	-0.762949	-1.76482	-1.37136	0.00861214	-3.08165	1.40029	0.826299	0.846619	-0.121025	0.0203195	-4.54954	-1.26209	0.880843	-1.45928	-3.60221	1.03867	-2.49083
Cthe_1373	r	1676972	1671219	YD repeat-containing protein	Cellular Processes	9	0.127746	0.127746	1.10889	0.923199	11.2009	11.6223	11.7378	11.2894	11.4042	11.2633	12.9983	13.3333	12.4423	14.1472	-0.911826	-0.504365	-0.392664	-0.826257	-0.715244	-0.851506	0.826161	1.15004	0.288591	1.93707	-0.421397	-0.536919	-0.0884959	-1.79743	-0.115522	0.218092	-1.71099	0.474537	-0.114809	0.0261133	-1.15298	0.140923	-2.74304	-0.334953	0.555957	-0.813957	-1.70487	-1.33922	-1.45087
Cthe_1374	r	1677903	1677115	copper amine oxidase-like domain-containing protein	General function prediction only	11	0.338243	0.338243	1.12477	0.799518	6.08004	6.48392	6.84147	6.91847	6.64513	6.46415	8.09667	7.82766	7.8003	9.30316	-1.18026	-0.771462	-0.409561	-0.331619	-0.608293	-0.791475	0.860935	0.58865	0.560961	2.08213	-0.403881	-0.761424	-0.838427	-2.01662	-0.357543	-0.161204	-1.34374	0.377315	0.273343	0.454318	-0.881833	0.180976	-2.65803	0.269007	0.296363	-1.4755	-1.50285	-1.32306	-1.69516
Cthe_1377	r	1681369	1680926	amino acid-binding ACT domain protein	General function prediction only	11	0.139879	0.139879	0.217978	0.572194	10.2305	10.265	10.3272	10.4917	10.4517	10.3915	9.82802	9.95442	9.36457	9.88936	0.312981	0.410214	0.585214	1.04855	0.935856	0.766295	-0.820652	-0.464635	-2.12596	-0.647869	-0.034522	-0.0966546	-0.261161	0.402489	-0.0621326	-0.186626	0.310609	-0.0642915	0.0400132	0.100215	1.12709	0.0602016	0.562291	-0.126402	0.463441	0.0650561	-0.524786	-1.02422	-1.06929
Cthe_1378	r	1683066	1681546	metal-dependent phosphohydrolase HD sub domain	Signal transduction mechanisms	15	0.147288	0.147288	0.258427	0.620039	7.85751	7.3517	7.40753	7.60701	7.30866	7.60609	7.7826	8.6243	7.46377	8.11898	0.355243	-0.88657	-0.749515	-0.259768	-0.992244	-0.262033	0.171332	2.2378	-0.611429	0.997179	0.505803	0.449979	0.2505	0.0749087	-0.0558237	0.0430423	-1.27259	-0.198557	0.298345	0.000922344	0.143235	-0.297423	-0.810313	-0.841696	0.318827	0.50532	-0.655203	1.41991	1.36602
Cthe_1380	r	1684903	1684529	response regulator receiver	Cellular Processes	9	0.168485	0.168485	0.570239	0.803024	14.1358	13.7821	12.1412	13.8912	13.3694	13.0915	13.64	13.6644	13.9124	12.2253	1.07605	0.568988	-1.78396	0.725425	-0.0228692	-0.421363	0.365215	0.400199	0.755713	-1.6634	0.353619	1.99452	0.244521	0.495726	1.64091	0.412752	0.117711	-0.950252	0.521849	0.799752	-0.0211217	0.277903	1.14408	-0.0243969	-0.272326	1.43912	1.68705	1.27776	3.98485
Cthe_1383	r	1689300	1688143	Tetratricopeptide TPR_2 repeat-containing protein	General function prediction only	11	0.055279	0.055279	0.160023	0.769704	11.5019	11.7374	12.2137	11.5106	11.7582	11.9397	12.579	12.0816	12.2136	12.4082	-1.33869	-0.698565	0.596025	-1.3149	-0.641948	-0.148595	1.58904	0.236966	0.595771	1.1249	-0.235495	-0.711761	-0.00875201	-1.07708	-0.476266	-0.0208287	-0.344172	0.273938	-0.247572	-0.429071	-0.702915	-0.181499	-0.650005	0.497412	0.365411	-0.326662	-0.194661	-1.17731	-1.6378
Cthe_1384	r	1690698	1689412	FolC bifunctional protein	Coenzyme metabolism	12	0.152389	0.152389	0.730811	0.860987	11.402	11.7494	12.8095	10.1834	11.348	11.7989	12.2784	12.4206	11.7461	12.8793	-0.575371	-0.140442	1.1868	-2.10104	-0.642982	-0.0784388	0.521921	0.699938	-0.144572	1.27419	-0.347382	-1.40747	1.21857	-0.876419	-1.06008	0.401385	-0.67122	1.01056	-1.16457	-1.61547	-1.56265	-0.450907	-1.53126	-0.142184	0.532336	-0.458658	-1.13318	-1.27225	-2.65271
Cthe_1385	r	1693526	1690794	Protein translocase subunit secA	Cellular Processes	9	0.0944374	0.0944374	1.13531	0.944545	15.056	16.3917	16.3023	12.7566	15.3413	15.6597	15.9949	15.8602	14.7601	15.6931	-0.308366	0.956725	0.872079	-2.48632	-0.0381631	0.263377	0.580888	0.453313	-0.588612	0.295079	-1.33567	-1.2463	2.29946	-0.938864	0.089369	1.05039	0.531497	0.64266	-2.58473	-2.9031	-2.00358	-0.318363	-0.351833	0.134693	1.23474	0.167061	-0.93299	-2.52392	-2.37232
Cthe_1386	r	1694145	1693546	hypothetical protein	Hypothetical	13	0.0577261	0.0577261	0.859112	0.955205	12.8045	14.1748	14.035	10.8841	13.1294	13.3715	13.7228	13.5511	12.7595	13.1171	-0.376957	1.09694	0.946619	-2.44261	-0.027546	0.232918	0.610737	0.426068	-0.425438	-0.0407295	-1.37024	-1.23049	1.92038	-0.918231	0.139747	1.0454	0.623688	0.663507	-2.24521	-2.48736	-1.87531	-0.242145	0.0122563	0.171682	0.963301	0.433968	-0.357652	-2.58513	-2.34647
Cthe_1387	r	1694622	1694227	hypothetical protein	Hypothetical	13	0.117547	0.117547	0.739253	0.893994	8.32553	8.4332	8.4915	8.55911	8.59428	8.53979	10.013	9.20642	10.6004	7.97623	-0.664796	-0.534273	-0.463597	-0.381649	-0.339008	-0.405066	1.38076	0.403033	2.09281	-1.08822	-0.107673	-0.165976	-0.233578	-1.68745	-0.0583029	-0.161081	-0.773215	-0.0482842	-0.035176	0.0193179	-2.04127	0.0544939	0.618047	0.806558	-0.5874	1.23018	2.62414	-1.07749	-1.12192
Cthe_1389	f	1695905	1697233	metal dependent phophohydrolase	Translation, ribosomal structure and biogenesis	7	0.108574	0.108574	2.96588	0.975595	10.0993	9.99416	10.8671	10.3085	10.144	10.4782	13.7019	13.2146	13.8313	13.9487	-0.885736	-0.945442	-0.449658	-0.766898	-0.86033	-0.670521	1.16043	0.883642	1.23394	1.30058	0.105123	-0.767787	-0.209233	-3.60262	-0.87291	-0.149854	-3.22041	0.388866	0.164501	-0.169689	-3.52281	-0.33419	-3.80464	0.487334	-0.129419	-0.734083	-0.11733	1.07559	-1.70266
Cthe_1390	f	1697258	1698190	alpha/beta hydrolase fold	Lipid metabolism	5	0.0544869	0.0544869	1.58168	0.977034	9.7046	9.57083	10.2001	9.89663	9.70843	9.80684	12.1615	12.2302	12.3655	12.3697	-0.853067	-0.957104	-0.467693	-0.703714	-0.850084	-0.773547	1.0578	1.11125	1.21646	1.2197	0.133767	-0.495496	-0.192031	-2.4569	-0.629263	-0.137602	-2.65939	0.393254	0.188197	0.089789	-2.46887	-0.0984076	-2.66123	-0.0687279	-0.204008	-0.139443	-0.00416311	1.09715	-1.4098
Cthe_1391	r	1699863	1698328	2-isopropylmalate synthase	Amino acid transport and metabolism	10	0.215461	0.215461	1.22967	0.883187	17.3319	16.5419	15.7869	17.1551	16.465	16.7369	18.9259	17.14	19.0841	16.7649	0.131995	-0.62026	-1.33921	-0.0362916	-0.693507	-0.434568	1.6499	-0.0507484	1.80059	-0.4079	0.789976	1.54498	0.176725	-1.59402	0.755002	0.0769201	-0.598069	-0.950006	0.690171	0.418248	-1.92899	-0.271923	-0.299929	1.78593	-0.15824	0.37506	2.31923	1.72905	2.918
Cthe_1396	r	1706445	1704901	phospholipase D/Transphosphatidylase	Lipid metabolism	5	0.0462686	0.0462686	0.220583	0.860163	9.44823	10.0896	10.7491	9.26099	9.8779	10.1958	9.82867	10.3225	9.81245	10.4156	-1.22911	0.199313	1.66826	-1.64612	-0.272153	0.43585	-0.381799	0.718146	-0.417906	0.925521	-0.641353	-1.3009	0.187238	-0.380437	-0.659547	0.211686	-0.232953	0.553343	-0.616905	-0.934794	-0.551463	-0.31789	-0.537749	-0.493869	0.0162117	-0.0931103	-0.603191	-1.55979	-2.46383
Cthe_1397	r	1707303	1706485	glycosyl transferase family 8	Cellular Processes	9	0.0916658	0.0916658	0.237785	0.743001	9.58573	9.77916	10.812	9.92987	9.74421	10.4599	10.0176	9.31506	9.90094	9.78819	-0.813837	-0.36088	2.05775	-0.00797072	-0.442731	1.23333	0.197454	-1.44767	-0.0757012	-0.339749	-0.19343	-1.22628	-0.344135	-0.431859	-1.03285	0.0349538	0.464101	0.352058	0.185659	-0.530082	0.0289234	-0.715741	-0.0439774	0.70253	0.116648	-0.473124	0.112758	-1.14348	-2.33962
Cthe_1398	r	1710066	1707538	Dockerin type 1 protein	General function prediction only	11	0.0497191	0.0497191	0.432297	0.923326	14.139	14.42	13.7182	13.729	14.0668	13.9041	14.2784	15.8608	14.0372	14.7303	-0.235963	0.207937	-0.900845	-0.883832	-0.350013	-0.607197	-0.0158099	2.48433	-0.396857	0.698245	-0.280964	0.420833	0.410065	-0.139345	0.701797	0.353151	-1.44083	-0.185863	-0.337878	-0.175095	-0.308228	0.162783	-0.66349	-1.58245	0.241182	1.1305	-0.69314	-1.21501	1.3387
Cthe_1401	f	1719335	1719667	hypothetical protein	Hypothetical	13	0.0561022	0.0561022	0.501884	0.925478	10.9969	10.8205	11.7169	12.0251	11.1209	11.5626	10.5363	9.68641	11.3224	10.5175	-0.0493054	-0.307579	1.00514	1.4566	0.13237	0.779201	-0.723844	-1.96853	0.427364	-0.751409	0.176353	-0.71999	-1.02825	0.460585	-0.896343	-0.300404	1.13412	0.154273	0.904202	0.462535	0.702775	-0.441666	0.603457	0.849891	-0.786062	-0.83107	0.804884	1.13002	-1.64717
Cthe_1402	r	1720179	1719700	iron dependent repressor	Transcription, RNA processing and modification	6	0.154056	0.154056	0.405107	0.746476	8.89088	8.39887	8.2497	8.87722	8.26803	8.37552	7.33654	7.62559	7.82931	7.30127	1.35187	0.494294	0.234276	1.32807	0.266228	0.453594	-1.3574	-0.853575	-0.498479	-1.41888	0.492002	0.641177	0.0136543	1.55434	0.149175	0.130844	0.773287	-0.125825	0.609192	0.501697	1.04791	-0.107494	0.966765	-0.28905	-0.492773	0.324322	0.528045	1.40639	1.5596
Cthe_1403	f	1720339	1720578	FeoA family protein	Cellular Processes	9	1.03431	1.03431	2.46115	0.719831	4.08481	2.39685	4.12873	2.67222	2.41777	2.00866	5.52288	4.66342	5.16005	5.40937	0.175058	-1.06478	0.207325	-0.862517	-1.04941	-1.34992	1.23135	0.600064	0.964849	1.14798	1.68795	-0.0439292	1.41258	-1.43807	-1.73188	-0.0209217	-2.26657	2.12008	0.254448	0.663566	-2.48783	0.409118	-2.9916	0.859456	0.362828	-0.745954	-0.249326	3.22199	-1.03092
Cthe_1404	f	1720661	1722811	GTP-binding protein HSR1-related	Cellular Processes	9	0.108141	0.108141	0.337207	0.786203	8.33578	8.04325	8.78685	7.77308	7.8819	8.3307	9.28104	8.6943	9.08597	8.98359	-0.350401	-0.907882	0.509214	-1.42275	-1.21536	-0.360067	1.45101	0.332839	1.07925	0.88414	0.29253	-0.451071	0.562699	-0.945267	-0.743601	0.161345	-0.651051	0.456143	-0.108825	-0.557627	-1.31289	-0.448803	-1.10168	0.586746	0.195077	-0.289288	0.102382	1.22479	-1.36705
Cthe_1405	r	1724972	1722843	Spore coat protein CotH	Cellular Processes	9	0.106957	0.106957	0.203873	0.650249	11.0791	11.2295	9.9154	10.586	10.9718	10.6594	10.6504	10.8945	10.4473	10.3359	1.03459	1.42172	-1.95927	-0.233861	0.758674	-0.0450741	-0.0682653	0.559873	-0.59088	-0.877507	-0.150471	1.16366	0.493022	0.428658	1.31413	0.257714	0.334984	-0.744012	-0.385779	-0.0733778	0.138766	0.312401	0.635952	-0.244145	0.20313	0.558682	0.111407	-1.10993	2.24024
Cthe_1406	r	1725697	1725011	hypothetical protein	Hypothetical	13	0.079358	0.079358	0.400734	0.867979	6.10277	5.9429	6.24493	5.7543	5.91624	6.44328	6.11721	7.22764	5.48044	7.29709	-0.252495	-0.52177	-0.0130551	-0.839426	-0.566667	0.321034	-0.22818	1.64214	-1.3007	1.75912	0.159872	-0.142159	0.348468	-0.0144363	-0.30203	0.0266562	-1.28474	-0.198353	-0.16194	-0.68898	0.273865	-0.52704	-1.38085	-1.11043	0.636769	-0.0694501	-1.81665	1.11719	-1.10356
Cthe_1407	r	1726413	1725727	VTC domain-containing protein	General function prediction only	11	0.139883	0.139883	0.394481	0.763599	5.47387	5.64303	5.57952	4.78715	5.22642	5.62168	5.71359	6.70852	5.56471	6.4503	-0.368877	-0.0615079	-0.176902	-1.6167	-0.818526	-0.100309	0.0667119	1.87457	-0.203828	1.40537	-0.169156	-0.105651	0.686722	-0.23972	0.0635053	0.416613	-1.06549	-0.0421519	-0.439264	-0.834524	-0.777554	-0.39526	-1.22389	-0.994929	0.148887	0.258221	-0.885595	-1.1244	-1.07598
Cthe_1413	r	1734124	1732208	hypothetical protein	Hypothetical	13	0.250799	0.250799	0.443057	0.622623	9.32898	9.44634	10.2474	9.49909	9.12619	9.48346	9.19207	10.1979	8.76318	10.3299	-0.440519	-0.218124	1.29979	-0.11818	-0.824767	-0.147798	-0.699942	1.20606	-1.51264	1.45612	-0.117367	-0.918431	-0.170111	0.136908	-0.801065	0.32015	-0.751599	0.763951	0.372895	0.0156304	0.735912	-0.357264	-1.20372	-1.00587	0.428893	-0.131967	-1.56673	-1.08475	-1.89006
Cthe_1414	r	1735379	1734126	hypothetical protein	Hypothetical	13	0.376806	0.376806	0.741055	0.661019	8.31528	8.58888	9.17348	8.027	8.04023	8.2198	8.00562	9.65736	7.81427	9.67991	-0.337737	0.0523196	0.885732	-0.748703	-0.729844	-0.473852	-0.779193	1.57556	-1.05199	1.6077	-0.273605	-0.858203	0.288273	0.30966	-0.584598	0.548649	-1.06848	0.953682	-0.0132287	-0.192794	0.212738	-0.179565	-1.63967	-1.65174	0.19135	-0.0225455	-1.86564	-1.20882	-1.81278
Cthe_1415	r	1736257	1735397	ABC transporter related	Cellular Processes	9	0.203343	0.203343	0.641986	0.78884	8.63638	8.93118	9.79678	8.07393	8.35297	8.59431	8.33411	9.64532	8.32395	10.0942	-0.339189	0.0741199	1.2877	-1.12775	-0.73653	-0.398173	-0.762981	1.07536	-0.777215	1.70466	-0.294798	-1.1604	0.562447	0.302275	-0.865603	0.578206	-0.714144	1.20247	-0.279039	-0.520376	-0.25002	-0.241337	-1.7412	-1.31122	0.0101526	-0.448855	-1.77022	-1.22671	-2.2352
Cthe_1416	r	1736588	1736259	hypothetical protein	Hypothetical	13	0.317314	0.317314	0.770346	0.725393	6.33158	6.2217	7.43307	6.0402	6.20389	6.19773	6.52337	7.55949	6.24333	8.23112	-0.484726	-0.629852	0.970215	-0.869594	-0.653382	-0.661525	-0.231391	1.1372	-0.601292	2.02434	0.109871	-1.10149	0.291373	-0.191792	-1.21136	0.0178138	-1.33778	1.23534	-0.163688	-0.157523	-0.203123	0.00616523	-2.02723	-1.03612	0.280041	-0.671629	-1.98779	1.07913	-2.14576
Cthe_1417	r	1737687	1736605	hypothetical protein	Hypothetical	13	0.47964	0.47964	0.924772	0.654228	8.16972	8.19018	9.23581	8.52931	8.15294	8.12173	8.1575	9.65872	8.07029	10.2891	-0.617958	-0.59204	0.732575	-0.162425	-0.639216	-0.678758	-0.63345	1.26833	-0.74392	2.06686	-0.0204598	-1.06608	-0.359589	0.0122284	-1.04562	0.0372402	-1.46854	1.11408	0.376369	0.407583	0.459021	0.0312138	-2.13612	-1.50123	0.0872032	-0.630344	-2.21878	-1.01428	-2.09374
Cthe_1418	r	1738384	1737698	hypothetical protein	Hypothetical	13	0.55816	0.55816	0.785849	0.526491	7.82071	7.9412	8.93854	8.68748	8.116	7.99667	8.28188	9.19792	8.46988	9.95453	-1.07472	-0.894808	0.594361	0.219491	-0.63382	-0.811992	-0.386137	0.981649	-0.105412	2.11139	-0.12049	-1.11783	-0.866765	-0.461161	-0.997336	-0.17479	-1.25671	0.941871	0.571485	0.690811	0.217596	0.119326	-1.83854	-0.916042	-0.188009	-0.756614	-1.48465	-1.0871	-2.1702
Cthe_1419	r	1739066	1738644	hypothetical protein	Hypothetical	13	0.504081	0.504081	0.92097	0.635108	8.94488	8.35336	7.43408	10.0695	8.96758	8.06156	9.22202	9.32368	9.13944	8.08704	0.239796	-0.528751	-1.72314	1.70102	0.269293	-0.907876	0.599877	0.731968	0.492583	-0.874762	0.59152	1.5108	-1.12464	-0.27714	0.919276	-0.614223	-0.970325	-0.627479	1.10194	2.00796	0.930084	0.90602	0.880534	-0.101665	0.0825797	1.23664	1.05239	1.50683	2.84967
Cthe_1420	r	1739773	1739177	UPF0059 membrane protein yebN	Hypothetical	13	0.321412	0.321412	1.01339	0.788557	10.9689	10.2885	9.03184	12.0808	10.7479	10.1714	10.9979	10.469	11.301	9.35431	0.475755	-0.281026	-1.67878	1.71255	0.230008	-0.411327	0.508035	-0.0802365	0.84513	-1.32011	0.680386	1.93704	-1.11194	-0.0290215	1.25666	-0.459447	-0.18052	-1.13951	1.33288	1.90948	0.779855	0.576595	1.39364	0.528887	-0.303066	1.11471	1.94666	1.60257	3.8292
Cthe_1423	r	1742980	1741874	protein of unknown function UPF0118	General function prediction only	11	0.0684151	0.0684151	0.190476	0.760548	11.1014	10.955	10.4159	11.4042	11.064	11.0592	11.0334	10.7922	11.2573	10.1392	0.468783	0.085891	-1.32424	1.26089	0.371062	0.358317	0.290866	-0.340005	0.876553	-2.04812	0.146381	0.685476	-0.302824	0.068018	0.539095	-0.109022	0.162821	-0.643244	0.340183	0.345056	0.146933	0.00487267	0.92486	0.241184	-0.22391	0.653017	1.11811	1.10679	1.60823
Cthe_1424	f	1743324	1744265	hypothetical protein	Hypothetical	13	0.178366	0.178366	0.330956	0.640706	12.4105	12.0129	12.7569	13.1393	12.2418	12.4033	12.59	11.765	12.7391	11.653	0.0843983	-0.769098	0.828059	1.64903	-0.277713	0.0689988	0.469635	-1.30124	0.789704	-1.54178	0.397579	-0.346415	-0.728843	-0.179452	-0.743993	-0.228899	0.247883	0.353588	0.897522	0.736016	0.400295	-0.161506	0.588831	0.824914	-0.149096	0.112049	1.08606	1.3173	-1.2714
Cthe_1428	r	1749423	1748095	glycoside hydrolase family 1	Carbohydrate transport and metabolism	4	0.256288	0.256288	0.490545	0.651696	7.92102	7.86379	8.00006	7.85659	8.20387	8.09264	9.32961	8.60474	9.41893	8.41709	-0.773806	-0.872255	-0.637831	-0.884647	-0.28722	-0.478563	1.64936	0.402384	1.803	0.0795775	0.0572287	-0.079043	0.0644323	-1.40859	-0.136272	-0.340083	-0.740952	-0.0925829	-0.347286	-0.236058	-1.56234	0.111228	-0.213221	0.724871	-0.0893131	0.187648	1.00183	1.04047	-1.05632
Cthe_1429	r	1750353	1749454	hypothetical protein	Hypothetical	13	1.38961	1.38961	2.73167	0.660865	5.10354	5.25139	5.6492	4.81652	6.23215	5.3274	8.78296	6.42793	8.45749	6.72162	-0.850968	-0.743751	-0.455273	-1.05911	-0.0325392	-0.688632	1.81723	0.109435	1.5812	0.322409	-0.147851	-0.545661	0.287025	-3.67942	-0.39781	-0.980757	-1.17654	0.321801	-1.41563	-0.510885	-3.64097	0.904748	-0.489471	2.35503	0.325474	-0.293689	1.73587	-1.10792	-1.45969
Cthe_1430	r	1751410	1750397	hypothetical protein	Hypothetical	13	2.79336	2.79336	4.67004	0.601236	5.29232	6.11521	8.70772	7.13174	7.65157	7.3705	11.0388	8.45732	10.6903	8.43425	-1.54611	-1.09118	0.342071	-0.5292	-0.241814	-0.397202	1.6308	0.20364	1.43811	0.190886	-0.822883	-3.41539	-1.83941	-5.74648	-2.59251	-1.53636	-2.34211	1.33722	-0.51983	-0.238762	-3.55852	0.281069	-0.78268	2.58148	0.348544	0.0230712	2.25601	-1.76894	-10.6693
Cthe_1433	r	1755358	1754585	short-chain dehydrogenase/reductase SDR	Cellular Processes	9	0.312468	0.312468	0.422549	0.507011	19.166	19.2599	18.8446	18.8693	19.2282	19.2743	19.4631	18.5017	19.5146	18.0158	0.326346	0.527824	-0.362588	-0.309764	0.459797	0.558524	0.963336	-1.09792	1.07392	-2.13948	-0.093974	0.321334	0.296696	-0.297106	0.415308	0.0317295	0.758283	-0.429628	-0.35894	-0.404989	-0.645382	-0.0460487	1.21236	0.961416	-0.0515796	0.485806	1.4988	-1.06731	1.24949
Cthe_1434	r	1756103	1755513	hypothetical protein	Hypothetical	13	0.0664627	0.0664627	0.142201	0.688409	8.99283	8.90641	8.59199	9.02046	9.00902	8.84303	9.0126	8.52087	9.16881	8.12689	0.550509	0.276345	-0.721032	0.638144	0.601844	0.0752918	0.613197	-0.946626	1.10873	-2.1964	0.0864285	0.400846	-0.0276266	-0.0197622	0.314417	-0.102612	0.385535	-0.251036	0.0114433	0.177436	-0.148349	0.165993	0.882131	0.491725	-0.156214	0.393985	1.04192	1.06174	1.32028
Cthe_1436	r	1757372	1756998	Pseudogene	Hypothetical/Unassigned	0	0.182957	0.182957	0.319855	0.618666	6.51249	6.69103	6.08141	7.29268	6.84131	6.60212	7.31871	6.74899	7.42564	6.29479	-0.598705	-0.200475	-1.56017	1.14143	0.134702	-0.398785	1.19948	-0.0712172	1.43798	-1.08424	-0.178548	0.431077	-0.780195	-0.806225	0.609625	-0.150278	-0.0579531	-0.520712	0.451369	0.69056	-0.13296	0.239191	0.546518	0.569724	-0.10693	0.454193	1.13085	-1.13174	1.34824
Cthe_1437	r	1758538	1757636	hypothetical protein	Hypothetical	13	0.154283	0.154283	0.469745	0.78104	9.45338	8.80402	7.85941	9.92061	8.88896	8.30527	8.76989	9.30933	8.72526	8.20136	1.01862	-0.0319137	-1.56011	1.77449	0.105502	-0.838788	-0.0871429	0.785572	-0.159335	-1.0069	0.64936	1.59398	-0.467225	0.683499	0.944616	-0.0849401	-0.505309	-0.445866	1.03165	1.61534	1.19535	0.58369	0.687602	-0.539448	0.0446235	1.10797	0.5239	1.56847	3.0188
Cthe_1438	r	1759043	1758540	RNA polymerase sigma factor, sigma-70 family	Transcription, RNA processing and modification	6	0.151951	0.151951	0.443113	0.771388	7.79247	6.97722	6.51645	8.33828	7.16117	6.77798	6.75077	7.43912	6.91441	6.39603	1.14304	-0.215199	-0.982851	2.05237	0.0912629	-0.547147	-0.592477	0.554334	-0.319845	-1.18348	0.815252	1.27602	-0.545807	1.0417	0.460766	-0.183947	-0.461896	-0.261522	1.17711	1.5603	1.42387	0.383192	0.765138	-0.688348	-0.163642	1.04309	0.518379	1.7596	2.4217
Cthe_1441	r	1760511	1759924	Hypothetical protein	Hypothetical/Unassigned	0	0.142229	0.142229	0.240687	0.606046	4.31106	4.87395	4.49599	4.57237	5.24742	5.25061	5.56746	5.20453	5.23432	5.08698	-1.66323	-0.272966	-1.20649	-1.01783	0.649452	0.657339	1.43991	0.543532	0.617093	0.253185	-0.562888	-0.184924	-0.261307	-1.2564	0.377964	-0.373469	-0.330584	-0.754626	-0.675051	-0.678244	-0.661949	-0.00319307	0.16044	0.362927	0.333144	0.117556	0.147339	-1.47722	-1.13676
Cthe_1443	r	1762483	1761560	hypothetical protein	Hypothetical	13	0.671597	0.671597	1.31432	0.659343	4.86452	5.17223	5.55085	6.16052	5.88231	5.36074	7.84645	6.31826	7.57334	5.87313	-1.22389	-0.908934	-0.521384	0.102645	-0.182115	-0.715973	1.8283	0.264107	1.54876	-0.191514	-0.307706	-0.686334	-1.296	-2.98193	-0.378628	-0.710088	-1.14604	0.190109	0.278204	0.799772	-1.41282	0.521568	0.00918329	1.52818	0.273103	0.445133	1.70021	-1.23774	-1.60919
Cthe_1444	r	1763291	1762866	GCN5-related N-acetyltransferase	Translation, ribosomal structure and biogenesis	7	0.285975	0.285975	0.929259	0.794836	8.82036	8.89037	8.11811	9.39966	9.39769	8.84696	10.3784	10.0057	10.7429	8.28934	-0.53978	-0.459128	-1.34872	0.127532	0.125266	-0.509135	1.25501	0.825589	1.67484	-1.15148	-0.070015	0.702247	-0.579302	-1.55808	0.772262	-0.50732	-1.11528	-0.72885	0.00196733	0.552699	-1.34323	0.550731	1.10836	0.372788	-0.364454	1.71632	2.45356	-1.04973	1.62704
Cthe_1445	r	1763797	1763552	uncharacterized Zn-finger protein	General function prediction only	11	0.227437	0.227437	0.579458	0.738334	8.55996	8.72325	8.20346	9.36316	8.8835	8.69266	10.0675	9.63102	10.2046	8.85008	-0.835175	-0.590757	-1.36879	0.36707	-0.350902	-0.636547	1.4214	0.768009	1.62661	-0.400919	-0.163291	0.356501	-0.803199	-1.50758	0.519792	-0.160243	-0.907768	-0.489201	0.479664	0.670499	-0.841477	0.190835	0.033416	0.436522	-0.137094	0.780941	1.35456	-1.11984	1.28032
Cthe_1446	f	1764431	1766968	TIR protein	Cellular Processes	9	0.0721345	0.0721345	0.565827	0.91501	13.1083	12.5024	13.5082	13.0298	12.3833	13.0759	14.1494	13.508	14.3136	14.5849	-0.413804	-1.22783	0.123391	-0.519266	-1.38771	-0.457426	0.984649	0.123001	1.20528	1.56971	0.605981	-0.399902	0.0785089	-1.04104	-1.00588	0.119019	-1.00559	0.432375	0.646491	-0.0460352	-1.2838	-0.692526	-2.20158	0.641433	-0.164245	-1.07697	-0.27129	1.52201	-1.31942
Cthe_1449	r	1770061	1769603	regulatory protein MarR	General function prediction only	11	0.0803161	0.0803161	0.208051	0.742639	8.83614	8.7107	8.97384	8.89892	8.90586	9.14211	8.65634	8.21717	9.07932	7.89117	0.266717	-0.0519589	0.616543	0.426192	0.443824	1.04402	-0.190079	-1.30579	0.884511	-2.13398	0.125439	-0.1377	-0.0627731	0.179806	-0.263138	-0.195152	0.493539	-0.168265	-0.00694049	-0.243192	-0.180405	-0.236251	1.01468	0.439172	-0.422984	0.325992	1.18815	1.09084	-1.10015
Cthe_1452	f	1772311	1773966	hypothetical protein	Hypothetical	13	0.0771198	0.0771198	1.02391	0.949787	14.1998	13.7212	12.9165	14.6122	13.8209	13.5164	11.8307	12.3478	12.0842	11.8703	1.08808	0.618006	-0.172344	1.49317	0.715881	0.416799	-1.23886	-0.730972	-0.989833	-1.19992	0.478601	1.28329	-0.412433	2.36915	0.804685	-0.09965	1.37345	-0.599829	0.791385	1.09589	2.52804	0.304506	1.95055	-0.517103	-0.253547	0.477458	0.213902	1.39339	2.43393
Cthe_1453	r	1774408	1774223	Pseudogene	Hypothetical/Unassigned	0	0.0392175	0.0392175	0.261137	0.89988	7.99607	7.95841	8.4197	7.85831	8.12561	8.16626	6.99289	7.39895	7.18222	7.23727	0.536129	0.459207	1.40134	0.254774	0.8007	0.883722	-1.51274	-0.683423	-1.12608	-1.01363	0.0376625	-0.423627	0.137758	1.00318	-0.461289	-0.167203	0.559458	0.253437	-0.267298	-0.307947	0.676096	-0.0406491	0.888338	-0.406055	-0.189321	0.161676	-0.0550568	1.02645	-1.3413
Cthe_1454	r	1774879	1774454	hypothetical protein	Hypothetical	13	0.149603	0.149603	0.267777	0.627544	9.33909	9.19281	9.56378	9.57149	9.37297	9.22779	8.60759	8.91211	8.73543	8.36875	0.604495	0.250668	1.14798	1.16662	0.686438	0.335275	-1.1649	-0.428297	-0.855675	-1.74261	0.14628	-0.224689	-0.232394	0.731507	-0.370969	-0.180157	0.280699	0.335991	0.198517	0.343696	0.836061	0.145179	1.00422	-0.304528	-0.12784	0.543365	0.366677	1.10671	-1.16853
Cthe_1454	r	1774879	1774454	hypothetical protein	Hypothetical	13	0.149603	0.149603	0.267777	0.627544	9.33909	9.19281	9.56378	9.57149	9.37297	9.22779	8.60759	8.91211	8.73543	8.36875	0.604495	0.250668	1.14798	1.16662	0.686438	0.335275	-1.1649	-0.428297	-0.855675	-1.74261	0.14628	-0.224689	-0.232394	0.731507	-0.370969	-0.180157	0.280699	0.335991	0.198517	0.343696	0.836061	0.145179	1.00422	-0.304528	-0.12784	0.543365	0.366677	1.10671	-1.16853
Cthe_1455	r	1775683	1775009	hypothetical protein	Hypothetical	13	0.0884835	0.0884835	0.693112	0.914893	10.5772	10.4696	10.5993	10.8665	10.6885	10.702	9.23497	9.09779	9.5382	8.71513	0.654114	0.520976	0.681469	1.01234	0.791948	0.808678	-1.00786	-1.17772	-0.632388	-1.65155	0.107521	-0.0220915	-0.289299	1.3422	-0.129613	-0.218836	1.37186	-0.102733	0.177985	0.164474	1.32827	-0.0135108	1.97335	0.137183	-0.303226	0.382661	0.82307	1.07738	-1.01543
Cthe_1456	r	1776647	1775862	ABC transporter related	Amino acid transport and metabolism	10	0.0851438	0.0851438	1.63642	0.965313	13.7014	13.5772	12.5708	13.6204	13.7191	13.3864	11.3356	11.4315	11.5506	10.1319	0.92431	0.828504	0.0526963	0.861852	0.93793	0.68142	-0.89962	-0.825659	-0.73385	-1.82758	0.124271	1.13058	0.0810153	2.36585	1.00631	-0.141938	2.14564	-0.815527	-0.0986826	0.23404	2.06981	0.332723	3.58719	-0.0959348	-0.215022	1.29961	1.4187	1.08996	2.18947
Cthe_1457	r	1777324	1776662	polar amino acid ABC transporter, inner membrane subunit	Amino acid transport and metabolism	10	0.0793613	0.0793613	1.89715	0.972112	14.03	13.9385	12.7765	14.2079	14.2322	13.6291	11.6854	11.5893	11.8154	10.2768	0.867321	0.801831	-0.0297767	0.994633	1.01205	0.58044	-0.810697	-0.879442	-0.717605	-1.81876	0.0915052	1.25347	-0.177888	2.34462	1.16197	-0.293732	2.34917	-0.852629	-0.0243382	0.578733	2.39243	0.603071	3.95536	0.0960551	-0.130073	1.31246	1.53859	1.06548	2.38415
Cthe_1458	r	1778217	1777408	ABC-type transporter, periplasmic subunit family 3	Amino acid transport and metabolism	10	0.111109	0.111109	1.95628	0.962136	14.5837	14.1606	12.7297	14.6201	14.3538	13.8411	12.3411	11.7504	12.314	10.4175	1.03818	0.739875	-0.268961	1.06386	0.876115	0.514582	-0.542953	-0.95945	-0.562034	-1.89922	0.423104	1.85399	-0.036419	2.2426	1.43088	-0.193235	2.41023	-1.11134	0.266289	0.779068	2.30608	0.512779	3.93639	0.590737	0.027064	1.33292	1.89659	1.34081	3.61497
Cthe_1459	r	1779544	1778417	limonene hydroxylase cd6-2	General function prediction only	11	0.152376	0.152376	0.818614	0.875908	7.40185	7.19922	7.0733	8.21469	7.82947	7.48729	9.32266	8.68522	9.59563	8.30534	-0.808698	-1.03962	-1.18312	0.117637	-0.321365	-0.711321	1.3803	0.653859	1.69138	0.22094	0.202629	0.328547	-0.812845	-1.92082	0.125918	-0.630257	-1.486	-0.413993	0.385218	0.727399	-1.38094	0.342181	-0.475865	0.637444	-0.272967	0.37988	1.29029	1.15079	1.25575
Cthe_1460	r	1779940	1779581	hypothetical protein	Hypothetical	13	0.402047	0.402047	0.989962	0.729251	6.04622	5.74425	5.86501	6.87676	5.88392	5.636	7.84035	7.12141	7.99142	6.62178	-0.592855	-0.939475	-0.80086	0.36048	-0.779148	-1.06372	1.46653	0.641303	1.63995	0.0677984	0.301973	0.181213	-0.830539	-1.79413	-0.12076	-0.139676	-1.37716	0.229005	0.992836	1.24076	-1.11466	0.247921	-0.737854	0.718936	-0.151076	0.499633	1.36964	1.23283	1.13384
Cthe_1461	f	1780355	1781920	FAD dependent oxidoreductase	Amino acid transport and metabolism	10	0.147421	0.147421	0.609764	0.838821	5.74577	5.80913	5.61825	5.93268	5.84829	5.8911	6.4596	4.69498	6.39005	4.13767	0.129896	0.21838	-0.048185	0.390903	0.273065	0.33285	1.12674	-1.3375	1.02961	-2.11576	-0.0633629	0.127523	-0.186905	-0.713832	0.190886	-0.0391593	1.11415	-0.272857	0.0843831	0.0415708	-0.457373	-0.0428122	1.71062	1.76462	0.0695538	0.557309	2.25238	-1.0449	1.09242
Cthe_1463	r	1782895	1782548	protein of unknown function DUF891	General function prediction only	11	0.0765903	0.0765903	0.151288	0.662498	13.0642	13.0614	13.213	12.9382	12.5791	13.2558	13.1853	12.8997	12.7408	13.7319	-0.00861138	-0.0175693	0.461439	-0.406516	-1.54087	0.596439	0.373982	-0.52833	-1.03022	2.10025	0.002836	-0.148814	0.125973	-0.121125	-0.15165	0.482263	0.161702	-0.0427398	0.359126	-0.317526	0.197458	-0.676652	-1.15275	0.285664	0.444557	-0.832185	-0.991078	1.00197	-1.10866
Cthe_1464	r	1783288	1783007	Endoribonuclease L-PSP	Translation, ribosomal structure and biogenesis	7	0.110013	0.110013	0.166805	0.560315	11.1473	11.1452	11.4423	10.8133	10.7984	11.3659	11.1922	11.14	10.9158	11.8003	-0.0939489	-0.101027	0.870506	-1.18618	-1.23482	0.62064	0.0528077	-0.117922	-0.850969	2.04092	0.00216477	-0.294963	0.334041	-0.0448831	-0.297127	0.346752	0.00516702	0.0764174	0.014876	-0.552586	-0.102519	-0.567462	-1.00183	0.0522149	0.276405	-0.660245	-0.884435	1.0015	-1.22685
Cthe_1465	r	1783948	1783496	alkyl hydroperoxide reductase/ Thiol specific antioxidant/ Mal allergen	Cellular Processes	9	0.126523	0.126523	0.291795	0.710931	13.8785	13.9174	14.0973	13.6341	13.5367	14.0167	14.2434	14.2671	13.7419	15.1532	-0.371953	-0.286821	0.106398	-0.906234	-1.11912	-0.0697208	0.425801	0.477605	-0.670581	2.41463	-0.0389454	-0.21883	0.244416	-0.364947	-0.179885	0.38075	-0.3497	0.0805684	0.0973883	-0.382678	-0.107804	-0.480066	-1.61657	-0.0236986	0.501559	-0.886124	-1.41138	-1.02736	-1.16379
Cthe_1466	r	1784754	1784209	protein of unknown function DUF1706	Hypothetical	13	0.174689	0.174689	0.518115	0.775225	7.55802	7.11842	6.50182	7.90416	7.46923	7.22427	6.75339	6.43651	6.85415	5.68961	0.939918	0.259286	-0.695403	1.47586	0.802443	0.42318	-0.305901	-0.796532	-0.149884	-1.95297	0.439594	1.05619	-0.346144	0.804627	0.616597	-0.350804	0.681912	-0.722449	0.434934	0.679885	1.05001	0.244951	1.77961	0.31688	-0.100766	0.746896	1.16454	1.35622	2.07943
Cthe_1468	f	1785138	1785398	Hypothetical protein	Hypothetical/Unassigned	0	0.0896894	0.0896894	0.823093	0.927356	9.64656	9.40859	8.72931	10.131	9.62488	9.25671	9.00477	8.05091	9.74449	7.20077	0.641625	0.372225	-0.39678	1.19002	0.61708	0.20028	-0.0849368	-1.16479	0.752493	-2.12723	0.237968	0.917248	-0.484414	0.64179	0.679281	-0.216286	1.35768	-0.527398	0.506095	0.874265	0.386482	0.368169	2.42411	0.953857	-0.739722	0.850147	2.54373	1.17933	1.88851
Cthe_1469	f	1785797	1786909	Integrase catalytic region	Chromatin structure and dynamics, DNA replication, recombination and repair	2	0.427616	0.427616	0.89314	0.680815	2.75332	5.23571	6.18568	4.50284	5.14821	5.55684	5.04648	5.1735	4.94002	4.77729	-2.4482	0.341298	1.40879	-0.482243	0.242975	0.702155	0.128654	0.271387	0.009022	-0.173838	-2.48239	-3.43236	-1.74952	-2.29316	-0.949967	0.0874978	0.0622144	0.62884	-0.645375	-1.054	-0.437178	-0.408626	0.370924	-0.127019	0.106461	0.396207	0.162727	-5.58822	-10.7955
Cthe_1470	f	1787110	1787727	RNA polymerase sigma factor, sigma-70 family	Transcription, RNA processing and modification	6	0.192004	0.192004	0.309662	0.586638	11.5281	11.6755	12.7057	12.0542	11.6306	11.626	12.2759	11.6859	12.3781	12.5822	-1.09931	-0.766025	1.56369	0.0904773	-0.867478	-0.877954	0.591645	-0.742387	0.822929	1.28441	-0.147385	-1.17764	-0.526152	-0.747781	-1.03026	0.0448649	-0.0104535	1.07976	0.423632	0.428265	-0.323909	0.00463302	-0.951617	0.589943	-0.10228	-0.896299	-0.204076	-1.10756	-2.26207
Cthe_1471	f	1787724	1789409	glycoside hydrolase family 5	General function prediction only	11	0.149099	0.149099	0.419327	0.762955	11.9847	12.1543	13.0322	12.3387	12.5708	12.4869	12.9893	13.8262	13.2239	13.5157	-1.37123	-1.09017	0.364462	-0.784715	-0.400022	-0.539198	0.293383	1.67993	0.681998	1.16556	-0.169622	-1.04754	-0.353976	-1.00464	-0.877914	-0.416527	-1.67184	0.545384	-0.232173	-0.148176	-0.885203	0.0839969	-0.944874	-0.83682	-0.23454	0.310435	-0.291845	-1.12476	-2.067
Cthe_1472	f	1789679	1792381	Carbohydrate binding family 11	Carbohydrate transport and metabolism	4	0.0356114	0.0356114	0.379797	0.937491	13.1999	12.6975	12.9165	12.5416	12.0611	12.3691	11.4757	12.6398	11.351	12.9541	1.25934	0.447462	0.801447	0.195449	-0.581005	-0.083245	-1.52712	0.354163	-1.7286	0.862111	0.502354	0.283324	0.658289	1.72414	-0.21903	0.63637	0.0577295	0.547408	0.480436	0.172444	1.19052	-0.307992	-0.892937	-1.16405	0.124669	-0.314296	-1.60302	1.41652	1.217
Cthe_1477	r	1796318	1795782	deoxycytidine triphosphate deaminase	Nucleotide transport and metabolism	16	0.142893	0.142893	0.263705	0.638755	10.6844	10.9044	11.3356	11.2145	11.4367	11.4516	11.5917	10.6616	11.8409	10.6624	-1.16093	-0.643852	0.369479	0.0849885	0.607039	0.642109	0.9713	-1.21448	1.557	-1.21265	-0.220011	-0.65117	-0.530123	-0.907238	-0.431159	-0.532238	0.242794	-0.116001	-0.222126	-0.237048	-0.626322	-0.0149218	0.774256	0.930021	-0.249207	-0.000776758	1.17845	-1.16474	-1.57044
Cthe_1478	f	1796766	1797326	regulatory protein TetR	General function prediction only	11	0.156735	0.156735	0.779295	0.865917	10.8042	10.1571	8.96282	11.0758	10.1212	9.96816	10.3748	9.68444	10.8157	8.42774	0.915607	0.141081	-1.28832	1.24078	0.0981141	-0.0850092	0.401655	-0.424594	0.929449	-1.92876	0.6471	1.84133	-0.271673	0.429396	1.19423	0.0358981	0.47261	-1.00534	0.954671	1.10767	0.260109	0.152995	1.69341	0.690313	-0.44096	1.2567	2.38797	1.56602	3.58341
Cthe_1479	f	1797508	1798116	hypothetical protein	Hypothetical	13	0.502401	0.502401	0.656277	0.489645	2.79232	3.33203	3.54474	4.81182	3.76043	3.96132	4.82069	4.1334	3.98186	3.855	-1.7903	-0.91748	-0.573486	1.47562	-0.224684	0.100192	1.48997	0.378485	0.133418	-0.071736	-0.53971	-0.75242	-2.01949	-2.02837	-0.21271	-0.428393	-0.801365	-0.416571	1.05139	0.850502	0.829957	-0.200888	-0.094576	0.68729	0.838828	0.278396	0.126858	-1.45368	-1.68462
Cthe_1480	f	1798113	1800218	hypothetical protein	Hypothetical	13	0.0939171	0.0939171	0.227612	0.72492	7.42052	7.05658	8.06569	7.55875	7.30701	7.51671	7.45752	7.64294	7.31734	8.52441	-0.395023	-1.25989	1.13817	-0.0665394	-0.664767	-0.166432	-0.307092	0.133541	-0.640222	2.22826	0.36394	-0.645171	-0.138227	-0.0370016	-1.00911	-0.25043	-0.586361	0.548979	0.251736	0.0420351	0.241408	-0.209701	-1.21739	-0.18542	0.140182	-0.881464	-1.20707	1.28694	-1.56392
Cthe_1481	f	1800208	1802520	hypothetical protein	Hypothetical	13	0.113562	0.113562	0.43875	0.827446	7.63696	7.79829	8.68118	7.63968	7.67178	7.83623	8.12578	8.58451	7.68059	9.46563	-0.774945	-0.511798	0.928287	-0.770504	-0.718142	-0.449906	0.0223718	0.770607	-0.703766	2.2078	-0.161331	-1.04422	-0.00272303	-0.488822	-0.882893	0.126506	-0.786222	0.844947	-0.032102	-0.196554	-0.0409157	-0.164452	-1.79385	-0.458731	0.445184	-0.881117	-1.78503	-1.11832	-2.06226
Cthe_1482	r	1803438	1802623	Cof-like hydrolase	General function prediction only	11	0.234216	0.234216	0.440042	0.645161	12.9743	13.0966	12.89	12.8943	13.3109	13.5035	12.6724	12.2629	12.4398	11.6641	0.377948	0.605053	0.22134	0.229292	1.00317	1.36115	-0.182955	-0.943719	-0.615068	-2.05622	-0.122243	0.0842964	0.0800161	0.301915	0.206539	-0.214294	0.83365	-0.61352	-0.416554	-0.60924	0.45449	-0.192686	1.64676	0.409493	0.232591	0.598818	0.77572	-1.08843	1.06017
Cthe_1489	r	1810721	1810455	hypothetical protein	Hypothetical	13	0.458945	0.458945	0.781057	0.60827	4.90825	4.79162	5.8251	5.23904	4.49511	5.15956	4.12747	5.41432	4.02303	6.15837	-0.153307	-0.322093	1.17353	0.325394	-0.751186	0.210378	-1.28322	0.57906	-1.43438	1.65582	0.116632	-0.916849	-0.330784	0.780777	-1.03348	0.296505	-0.622701	0.665541	0.743921	0.0794764	1.21601	-0.664444	-1.66325	-1.28685	0.104447	-0.744048	-2.13534	1.0842	-1.88799
Cthe_1490	r	1811490	1810844	Pseudogene	Hypothetical/Unassigned	0	0.10007	0.10007	0.283507	0.764685	9.67889	9.57442	9.86561	9.71416	9.60359	9.82027	8.34884	9.40517	8.90761	9.38073	0.530703	0.308014	0.928733	0.605887	0.370198	0.832082	-2.30455	-0.0527686	-1.11342	-0.104882	0.104466	-0.186721	-0.03527	1.33005	-0.291187	-0.0291712	0.169248	0.0453404	0.110565	-0.106111	0.806548	-0.216676	0.222866	-1.05634	-0.558776	0.0244471	-0.473117	1.0751	-1.13817
Cthe_1491	r	1811800	1811483	transcriptional regulator PadR family protein	General function prediction only	11	0.0787803	0.0787803	0.297008	0.823169	7.90293	7.90332	8.23617	8.07125	8.17437	8.26975	6.64933	7.634	7.34361	7.73667	0.223613	0.2244	0.896219	0.563344	0.771493	0.964005	-2.30664	-0.319179	-0.905301	-0.111952	-0.000389921	-0.333239	-0.168318	1.2536	-0.332849	-0.271054	0.269313	-0.033584	-0.103126	-0.198505	0.727632	-0.0953787	0.437698	-0.984676	-0.694286	-0.102669	-0.39306	-1.00027	-1.25984
Cthe_1493	r	1814251	1813637	transcriptional regulator PadR family protein	Transcription, RNA processing and modification	6	0.0544802	0.0544802	0.178671	0.796721	12.2384	12.0385	11.8222	12.0735	12.1985	12.488	11.1759	11.5416	11.6799	12.0492	0.804244	0.282078	-0.283101	0.373277	0.699966	1.45614	-1.97145	-1.01608	-0.654865	0.309782	0.199876	0.416216	0.164966	1.06248	0.21634	-0.15996	0.496911	-0.665751	-0.125051	-0.414502	0.393554	-0.289451	0.149355	-0.365696	-0.503963	-0.507516	-0.369249	1.1486	1.33442
Cthe_1494	r	1814690	1814277	protein of unknown function DUF6 transmembrane	Hypothetical	13	0.0243936	0.0243936	0.478561	0.966018	9.76633	9.98493	9.53931	9.64223	9.76793	10.2205	8.4422	8.89457	8.52759	8.31301	0.653032	0.965781	0.328262	0.475502	0.655328	1.30281	-1.24131	-0.594124	-1.11915	-1.42613	-0.218608	0.227011	0.124092	1.32413	0.445619	0.217004	1.09036	-0.681202	-0.125697	-0.578283	1.11465	-0.452586	1.45492	-0.452379	-0.0853892	0.581562	0.214573	-1.16361	1.17041
Cthe_1495	r	1815234	1814842	pyridoxamine 5'-phosphate oxidase-related FMN-binding	Hypothetical	13	0.221941	0.221941	0.843157	0.824516	13.5643	13.0431	11.6059	13.2541	12.7575	12.8477	12.37	12.2784	12.6017	10.5719	1.23874	0.638126	-1.01826	0.881268	0.308893	0.412841	-0.137704	-0.243276	0.129373	-2.21	0.521133	1.95833	0.310166	1.19429	1.43719	0.285664	0.764763	-1.24172	0.496631	0.406438	0.652394	-0.0901925	2.18556	0.0916015	-0.231734	1.70646	2.02979	1.43508	3.88611
Cthe_1497	r	1817465	1816827	hypothetical protein	Hypothetical	13	0.264975	0.264975	0.742582	0.762114	4.78277	4.87974	5.33867	5.32346	4.6977	4.5577	6.53307	6.68402	6.08596	5.80766	-0.887207	-0.761846	-0.168575	-0.188243	-0.99718	-1.17816	1.37546	1.57059	0.797461	0.437702	-0.0969742	-0.555904	-0.540689	-1.7503	-0.45893	0.182045	-1.80428	0.780975	0.62576	0.76576	-0.7625	0.14	-1.10996	-0.150947	0.447114	0.876356	0.278295	-1.06953	-1.47009
Cthe_1498	r	1819552	1817744	chemotaxis sensory transducer	Cellular Processes	9	0.164316	0.164316	0.310455	0.647151	6.93794	6.97426	7.0303	7.41646	7.16759	7.14313	7.88395	7.44873	8.17203	6.66862	-0.756749	-0.677392	-0.55495	0.28874	-0.255004	-0.308428	1.31016	0.359259	1.93956	-1.34519	-0.0363211	-0.092362	-0.478515	-0.946011	-0.056041	-0.193325	-0.47447	-0.112832	0.248869	0.273321	-0.75557	0.024452	0.498971	0.43522	-0.288073	0.780116	1.50341	-1.0255	-1.06611
Cthe_1499	f	1820553	1822307	ammonium transporter	Cellular Processes	9	0.104786	0.104786	0.286542	0.756206	9.16683	9.14578	10.0156	9.6809	9.48868	9.90714	8.84565	9.60672	8.81969	10.1527	-0.666236	-0.710616	1.12247	0.417108	0.0120336	0.893906	-1.3431	0.260792	-1.39781	1.41145	0.0210585	-0.848765	-0.51406	0.321181	-0.869824	-0.342906	-0.460945	0.108459	0.192213	-0.226246	0.861203	-0.418459	-0.664041	-0.761067	0.0259616	-0.546002	-1.33303	1.0147	-1.80096
Cthe_1500	r	1824322	1822430	ABC transporter related	Cellular Processes	9	0.153822	0.153822	0.311109	0.670379	11.8993	12.0544	11.8905	11.3715	11.5646	11.5783	10.7618	12.117	10.8184	11.5887	0.709773	1.03874	0.69113	-0.409017	0.00023083	0.0292955	-1.70154	1.17147	-1.58152	0.0514362	-0.155175	0.0087942	0.527737	1.13743	0.163969	0.489869	-0.0626089	0.31219	-0.193044	-0.206754	0.553073	-0.0137099	-0.0241538	-1.35521	-0.0566163	0.528324	-0.77027	-1.11356	1.00611
Cthe_1502	r	1826633	1826160	regulatory protein MarR	Transcription, RNA processing and modification	6	0.156757	0.156757	0.246093	0.575345	8.60636	8.24648	7.72952	8.2872	8.12022	7.6216	7.3008	7.99801	7.51298	8.10382	1.62504	0.730354	-0.554835	0.831598	0.41646	-0.823149	-1.62066	0.112651	-1.09316	0.375706	0.35988	0.876833	0.319155	1.30555	0.516954	0.126261	0.248464	0.107927	0.166985	0.665605	0.774216	0.49862	0.0163929	-0.697208	-0.212181	-0.105811	-0.590838	1.28332	1.83634
Cthe_1503	f	1826909	1827268	hypothetical protein	Hypothetical	13	0.0690881	0.0690881	0.295629	0.844201	16.2498	15.7621	16.1931	16.0795	15.7229	16.221	17.0945	16.1782	17.3066	16.269	-0.113141	-1.06751	-0.224171	-0.446491	-1.14414	-0.169578	1.53951	-0.253306	1.95454	-0.0757159	0.487755	0.0567448	0.170368	-0.844632	-0.431011	0.0391639	-0.41612	-0.0279012	0.356552	-0.141524	-1.22711	-0.498076	-0.546046	0.916267	-0.212111	-0.0907622	1.03762	1.40226	1.04012
Cthe_1504	f	1827280	1828092	Linocin_M18 bacteriocin protein	Hypothetical	13	0.083046	0.083046	0.286113	0.806496	17.7361	17.1608	17.5293	17.5106	17.226	17.5281	18.4057	17.3437	18.6356	17.4277	0.174889	-0.999003	-0.247099	-0.285235	-0.865922	-0.249589	1.54139	-0.625724	2.01071	-0.45442	0.575221	0.206779	0.225466	-0.669602	-0.368442	-0.0652115	-0.182911	0.00122046	0.284544	-0.0174666	-1.12504	-0.30201	-0.201641	1.06191	-0.229973	-0.0839412	1.20794	1.48991	1.15411
Cthe_1505	r	1828914	1828243	S-layer domain-containing protein	General function prediction only	11	0.134809	0.134809	0.239654	0.624989	6.77961	7.42695	7.59277	7.5352	7.89036	7.18177	7.90126	7.83473	8.17212	7.21967	-1.85714	-0.30358	0.0943919	-0.0437913	0.808577	-0.891981	0.834738	0.675052	1.48476	-0.801028	-0.64734	-0.813167	-0.755589	-1.12166	-0.165828	-0.463416	-0.407779	0.411004	-0.355167	0.353426	-0.636919	0.708593	0.670694	0.0665381	-0.270851	0.615057	0.952446	-1.56628	-1.75706
Cthe_1506	r	1830511	1829489	protein of unknown function DUF1113	Hypothetical	13	0.191838	0.191838	0.463154	0.723867	9.91722	9.50255	9.06978	10.3502	9.7739	9.74714	10.8395	10.3882	10.7886	9.48252	-0.11711	-0.823621	-1.56095	0.620557	-0.361302	-0.406887	1.45418	0.68535	1.36753	-0.857739	0.414677	0.847444	-0.432965	-0.922247	0.432767	-0.271352	-0.885672	-0.677363	0.57629	0.603046	-0.438425	0.0267556	0.291377	0.451252	0.0508571	0.905697	1.30609	1.333	1.79931
Cthe_1507	r	1831620	1831162	AIG2 family protein	Hypothetical	13	0.359639	0.359639	0.686397	0.650698	5.89397	6.28094	6.72334	6.24812	7.12863	6.85212	8.16129	7.09399	7.75433	7.50963	-1.49854	-0.956912	-0.337731	-1.00285	0.229525	-0.157484	1.67487	0.181046	1.10527	0.762793	-0.386978	-0.829369	-0.354158	-2.26733	-0.442391	-0.847682	-0.813045	-0.128782	-0.880502	-0.603993	-1.5062	0.27651	-0.381007	1.0673	0.406965	-0.415645	0.244695	-1.30765	-1.77691
Cthe_1508	r	1832206	1831850	ArsC family protein	Cellular Processes	9	0.15696	0.15696	0.280864	0.627434	10.0316	10.4219	10.7266	10.1808	10.4069	10.7539	11.2667	10.5553	11.4263	10.5514	-1.37024	-0.479658	0.215455	-1.02987	-0.513889	0.277919	1.44786	-0.175323	1.81192	-0.184162	-0.390323	-0.694976	-0.149176	-1.23511	-0.304652	0.0150029	-0.133383	-0.0273768	-0.226145	-0.573177	-1.24549	-0.347032	-0.144512	0.711403	-0.159559	0.00387405	0.874837	-1.31069	-1.61886
Cthe_1509	r	1834298	1833063	protein of unknown function DUF438	Hypothetical	13	0.122696	0.122696	0.41663	0.80367	15.4692	15.7708	16.0179	15.0852	15.4939	15.9696	16.8126	16.3645	16.6012	16.7618	-0.955581	-0.445975	-0.0282946	-1.60455	-0.913821	-0.109935	1.31468	0.557335	0.957374	1.22877	-0.301558	-0.548719	0.384025	-1.34342	-0.247161	0.276847	-0.593705	0.0483105	-0.408736	-0.884434	-1.51601	-0.475697	-1.26787	0.448155	0.211432	-0.397321	-0.160598	-1.23247	-1.46279
Cthe_1517	r	1842830	1841721	type I phosphodiesterase/nucleotide pyrophosphatase	General function prediction only	11	0.025502	0.025502	0.274319	0.938024	10.4516	10.6092	11.0751	10.4483	10.6962	10.9494	11.6739	11.6518	11.6754	11.6536	-1.19816	-0.901673	-0.0251035	-1.20453	-0.737954	-0.261621	1.10141	1.05998	1.1043	1.06335	-0.157585	-0.623481	0.00338151	-1.22222	-0.465896	-0.0870167	-1.04262	0.125709	-0.247983	-0.501153	-1.22714	-0.25317	-0.957391	0.0220211	-0.00153557	-0.00178943	0.0217672	-1.11542	-1.54059
Cthe_1519	f	1843585	1844814	methyltransferase small	General function prediction only	11	0.0976329	0.0976329	0.213887	0.695687	11.5456	11.5887	11.576	11.6502	11.8723	11.8556	11.3053	10.9293	11.6227	10.6755	0.215679	0.32717	0.294214	0.486078	1.06007	1.01705	-0.405189	-1.37698	0.414901	-2.033	-0.0431381	-0.0303869	-0.104623	0.240227	0.0127512	-0.283575	0.659371	-0.279681	-0.22209	-0.205445	0.02754	0.0166453	1.19677	0.376006	-0.31731	0.253827	0.947143	-1.03035	-1.02129
Cthe_1520	r	1845370	1844828	hypothetical protein	Hypothetical	13	0.0638635	0.0638635	0.295464	0.855902	9.516	9.91403	10.0654	9.38731	9.22584	9.84454	10.1951	10.5058	10.053	10.9051	-0.872073	-0.092421	0.204023	-1.12414	-1.44043	-0.228544	0.458075	1.06674	0.179883	1.84889	-0.398029	-0.549371	0.128688	-0.67907	-0.151341	0.68819	-0.591779	0.220835	0.161473	-0.457224	-0.665734	-0.618696	-1.67927	-0.310739	0.142023	-0.399304	-0.852066	-1.31771	-1.46345
Cthe_1521	r	1845916	1845401	hypothetical protein	Hypothetical	13	0.106292	0.106292	0.625042	0.886629	8.15968	8.30398	8.76198	8.14076	7.96771	8.13889	9.21137	9.51886	8.63946	10.3152	-0.73455	-0.543944	0.0610248	-0.759543	-0.988114	-0.762011	0.654607	1.06077	-0.100821	2.11258	-0.144301	-0.602305	0.0189216	-1.05169	-0.458004	0.336267	-1.21488	0.623095	0.173044	0.00186853	-0.498698	-0.171175	-2.34744	-0.307493	0.571912	-0.796294	-1.6757	-1.1052	-1.51814
Cthe_1524	r	1849907	1848867	hypothetical protein	Hypothetical	13	0.066222	0.066222	0.358718	0.876929	10.0869	9.66554	10.3023	9.48449	9.35855	9.99935	8.71958	9.14797	8.57258	9.12017	1.11174	0.381137	1.48537	0.0671944	-0.151191	0.959981	-1.2592	-0.51635	-1.51411	-0.56457	0.421328	-0.215467	0.602373	1.36728	-0.636795	0.306985	0.517565	0.302985	0.125939	-0.514855	0.911914	-0.640794	0.238389	-0.428391	0.147003	0.0278081	-0.547586	1.33916	-1.16108
Cthe_1527	r	1853962	1852931	ATP-binding region ATPase domain protein	Signal transduction mechanisms	15	0.0868305	0.0868305	0.208665	0.722584	10.2938	10.2191	10.2099	9.9635	9.80006	9.99512	9.9061	10.5916	9.56233	10.8965	0.384982	0.193254	0.169633	-0.462651	-0.882004	-0.381519	-0.609939	1.14894	-1.49201	1.93131	0.074722	0.0839279	0.330348	0.38775	0.0092059	0.41906	-0.372458	0.2148	0.163434	-0.0316195	0.40117	-0.195054	-1.09643	-0.685486	0.343768	-0.304915	-1.33417	1.05316	1.0599
Cthe_1528	r	1854633	1853959	response regulator receiver	Signal transduction mechanisms	15	0.101866	0.101866	0.76038	0.910689	7.683	7.78848	8.4924	6.94141	7.31792	7.72237	7.48556	8.83669	7.10273	9.59356	-0.256038	-0.129494	0.715036	-1.14577	-0.69405	-0.208804	-0.492921	1.1281	-0.952226	2.03617	-0.105475	-0.809391	0.741596	0.197443	-0.703916	0.470559	-1.04821	0.770022	-0.376512	-0.780965	-0.161321	-0.404453	-2.27564	-1.35113	0.382832	-0.756871	-2.49083	-1.07585	-1.75247
Cthe_1529	r	1856503	1854740	Pseudogene	Hypothetical/Unassigned	0	0.232692	0.232692	0.826616	0.812334	7.58421	7.8816	9.10899	8.28139	7.96012	8.46435	9.1769	9.24804	8.87382	10.523	-1.30115	-0.957511	0.460758	-0.495542	-0.866776	-0.284131	0.53924	0.62144	0.189014	2.09466	-0.297389	-1.52477	-0.697182	-1.59269	-1.22738	-0.078523	-1.36644	0.644634	0.32127	-0.182957	-0.592421	-0.504226	-2.56285	-0.071137	0.303088	-1.27494	-1.64916	-1.22892	-2.87741
Cthe_1532	r	1857915	1857529	flagellin-like protein	Cellular Processes	9	0.0377189	0.0377189	0.285588	0.91195	7.34203	7.3133	7.70384	7.20092	7.37555	7.29727	8.10698	8.44041	7.99232	8.64356	-0.763287	-0.818178	-0.0721721	-1.03284	-0.699262	-0.848796	0.697916	1.33484	0.478884	1.7229	0.0287358	-0.361802	0.141113	-0.764947	-0.390538	-0.0622535	-1.12712	0.406567	-0.17463	-0.096348	-0.791395	0.0782822	-1.26801	-0.333432	0.114665	-0.203151	-0.651248	1.02012	-1.28503
Cthe_1534	r	1861180	1859543	hypothetical protein	Hypothetical	13	0.186789	0.186789	0.889758	0.860045	6.24577	6.45462	7.79576	6.61623	6.5269	6.45536	7.25472	8.20915	6.97304	8.97031	-1.00069	-0.769614	0.714298	-0.590794	-0.689635	-0.768794	0.115658	1.17169	-0.196006	2.01389	-0.208848	-1.54999	-0.370463	-1.00895	-1.34114	-0.0722835	-1.75453	1.3404	0.0893314	0.160874	-0.356804	0.0715427	-2.44341	-0.954432	0.281678	-0.761166	-1.99728	-1.15576	-2.92815
Cthe_1549	r	1878255	1877584	Methyltransferase type 12	Coenzyme metabolism	12	0.129481	0.129481	0.238286	0.637744	8.20073	7.87619	8.6765	9.08167	8.4006	8.3893	8.9621	8.9614	9.1854	8.91174	-1.0783	-1.8328	0.0277519	0.969694	-0.613656	-0.639919	0.691701	0.690081	1.21083	0.574625	0.324547	-0.475768	-0.880943	-0.761365	-0.800315	-0.524414	-1.08521	0.287198	0.681076	0.692373	-0.103723	0.0112967	-0.511138	0.000696955	-0.223301	0.0496635	0.273661	1.25227	-1.39066
Cthe_1554	r	1883794	1883267	methylated-DNA/protein-cysteine methyltransferase	Chromatin structure and dynamics, DNA replication, recombination and repair	2	0.0458283	0.0458283	0.598024	0.948911	14.5839	14.9106	15.7513	14.4079	14.638	15.0795	15.0322	16.2372	15.1665	16.7867	-0.879194	-0.453916	0.640268	-1.10833	-0.808789	-0.23416	-0.295655	1.27272	-0.120861	1.98792	-0.326735	-1.16738	0.176044	-0.448325	-0.840645	0.272644	-1.32655	0.671811	-0.230135	-0.671614	-0.75866	-0.441479	-2.14867	-1.20496	-0.134291	-0.549477	-1.62015	-1.25417	-2.24604
Cthe_1555	r	1884985	1884101	NLPA lipoprotein	Cellular Processes	9	0.0512074	0.0512074	0.717068	0.952392	16.261	16.471	17.405	15.8218	16.2321	16.6445	16.65	17.8675	16.6092	18.5556	-0.704877	-0.454316	0.660096	-1.22889	-0.739328	-0.247259	-0.240765	1.21189	-0.289449	2.0329	-0.210005	-1.14404	0.439196	-0.38899	-0.934032	0.23888	-1.39651	0.760489	-0.410321	-0.822743	-0.787382	-0.412422	-2.32351	-1.21752	0.0408034	-0.688124	-1.94645	-1.15669	-2.20999
Cthe_1556	r	1885717	1885007	ABC-type transporter, integral membrane subunit	Cellular Processes	9	0.0602489	0.0602489	0.727862	0.944817	15.6729	16.0384	16.9071	15.3016	15.8938	16.2241	16.0498	17.3321	15.9606	18.0786	-0.799098	-0.365109	0.666354	-1.24003	-0.536799	-0.144662	-0.351631	1.17099	-0.457482	2.05747	-0.365491	-1.23415	0.371341	-0.376842	-0.868663	0.144591	-1.29365	0.68301	-0.59224	-0.922485	-0.659039	-0.330245	-2.18481	-1.2823	0.0891443	-0.74657	-2.11801	-1.28832	-2.35243
Cthe_1557	r	1886578	1885757	ABC transporter related	Cellular Processes	9	0.0546565	0.0546565	0.403198	0.909628	15.366	15.8841	16.4815	15.0368	15.9275	16.1441	15.9433	16.7962	16.0916	17.1467	-1.14871	-0.317238	0.641367	-1.67695	-0.247557	0.100048	-0.222293	1.14653	0.015768	1.70904	-0.518113	-1.11545	0.329162	-0.577276	-0.597333	-0.0434203	-0.912115	0.33731	-0.890695	-1.1073	-1.05478	-0.216602	-1.21921	-0.852952	-0.148342	-0.350512	-1.05512	-1.43208	-2.16662
Cthe_1559	f	1887838	1889001	Cys/Met metabolism pyridoxal-phosphate-dependent protein	Amino acid transport and metabolism	10	0.339683	0.339683	2.38867	0.905196	11.4217	13.0639	14.4772	10.457	12.6766	14.4614	13.9374	15.0523	13.6614	14.9175	-1.30691	-0.22896	0.698825	-1.94015	-0.483158	0.688449	0.344483	1.07633	0.163267	0.987824	-1.64216	-3.05555	0.964689	-2.51574	-1.4134	0.387247	-1.98849	0.0158082	-2.2196	-4.00443	-3.20437	-1.78483	-2.24091	-1.1149	0.276066	0.134833	-1.25614	-3.12132	-8.31405
Cthe_1560	f	1888998	1889906	Pyridoxal-5'-phosphate-dependent protein beta subunit	Amino acid transport and metabolism	10	0.475168	0.475168	2.32895	0.863983	12.0834	13.8544	14.769	10.6242	13.2688	14.5835	13.6557	15.2628	13.2471	15.1603	-1.07982	0.140167	0.770237	-2.08507	-0.263275	0.642442	0.00331876	1.11039	-0.278177	1.03979	-1.77095	-2.68556	1.45923	-1.5723	-0.914615	0.585641	-1.40839	0.185509	-2.64453	-3.95928	-2.6229	-1.31475	-1.89153	-1.60704	0.408622	0.102493	-1.91317	-3.41278	-6.43331
Cthe_1561	f	1889915	1890352	hypothetical protein	Hypothetical	13	0.424318	0.424318	1.88789	0.850161	10.7877	12.4151	13.2447	9.58986	11.827	12.9889	11.7293	13.6947	11.4004	13.365	-1.01751	0.240255	0.881435	-1.94331	-0.214315	0.683725	-0.289799	1.22917	-0.544014	0.974354	-1.62739	-2.457	1.19787	-0.941564	-0.829609	0.588158	-1.27954	0.255812	-2.2371	-3.39906	-1.81052	-1.16195	-1.53799	-1.96537	0.328923	0.329707	-1.96458	-3.08953	-5.49073
Cthe_1562	f	1890324	1891535	protein of unknown function DUF214	Cellular Processes	9	0.270817	0.270817	1.98236	0.908925	12.7323	14.2334	15.1011	11.5894	13.7664	14.6841	13.5149	15.9342	13.0087	15.6229	-0.941636	0.157147	0.79224	-1.77827	-0.18469	0.487035	-0.368803	1.4021	-0.739363	1.17425	-1.50109	-2.36872	1.14296	-0.78257	-0.867626	0.466997	-1.70077	0.416953	-2.17706	-3.09473	-1.4193	-0.917669	-1.8565	-2.41929	0.506237	0.311268	-2.61426	-2.83057	-5.16481
Cthe_1563	f	1891537	1892208	ABC transporter related	Cellular Processes	9	0.409919	0.409919	2.20825	0.876246	11.3808	12.9073	13.8094	9.95034	12.3919	13.1862	11.6461	14.1655	11.1025	14.023	-0.763169	0.320005	0.960204	-1.77828	-0.0456837	0.51796	-0.574942	1.21286	-0.960701	1.11175	-1.52641	-2.42858	1.4305	-0.26525	-0.902171	0.515329	-1.25821	0.623211	-2.44158	-3.23587	-1.15214	-0.794289	-1.63106	-2.51938	0.543613	0.142483	-2.92051	-2.88069	-5.38364
Cthe_1564	f	1892313	1892852	GCN5-related N-acetyltransferase	General function prediction only	11	0.271313	0.271313	1.26558	0.857081	12.1576	13.3474	14.2674	11.4719	12.9578	14.1109	13.1111	14.5972	12.6741	14.6341	-1.10191	0.0135332	0.876048	-1.74485	-0.351758	0.729387	-0.207969	1.18533	-0.617696	1.21988	-1.18974	-2.1097	0.685768	-0.953481	-0.919965	0.389623	-1.24985	0.15643	-1.48588	-2.63904	-1.20223	-1.15316	-1.67633	-1.4861	0.437018	-0.0368586	-1.95998	-2.28111	-4.31602
Cthe_1565	f	1892797	1894272	oxidoreductase/nitrogenase component 1	Energy production and conversion	3	0.302189	0.302189	1.2318	0.836451	14.6222	15.931	16.5393	13.6457	15.6544	16.407	14.8886	16.5939	14.6118	16.4691	-0.88477	0.382035	0.970769	-1.82996	0.114316	0.842716	-0.626921	1.0237	-0.894788	0.902901	-1.30881	-1.91707	0.976526	-0.266399	-0.608256	0.276595	-0.66294	0.1323	-2.00874	-2.76129	-0.966176	-0.752552	-0.814733	-1.70535	0.276749	0.124803	-1.8573	-2.47737	-3.77655
Cthe_1566	f	1894269	1895612	oxidoreductase/nitrogenase component 1	Energy production and conversion	3	0.276571	0.276571	1.36375	0.864799	14.8149	16.0079	16.8343	13.8799	15.8586	16.4475	14.8268	16.5958	14.3186	16.877	-0.755639	0.328855	1.08012	-1.60556	0.19313	0.728461	-0.744838	0.863284	-1.20677	1.11896	-1.19299	-2.01942	0.934955	-0.0118819	-0.826429	0.149304	-0.587895	0.386845	-1.97864	-2.56753	-0.438692	-0.588888	-1.01845	-1.76901	0.508145	-0.281252	-2.5584	-2.28626	-4.05421
Cthe_1567	f	1895626	1895961	Dinitrogenase iron-molybdenum cofactor biosynthesis protein	General function prediction only	11	0.386874	0.386874	1.44828	0.821915	12.7564	13.9856	14.7178	11.803	13.897	14.3984	12.5097	14.2866	12.0249	14.5414	-0.666212	0.44688	1.10996	-1.52951	0.36672	0.820704	-0.88961	0.71947	-1.32858	0.950182	-1.2292	-1.96145	0.953354	0.246701	-0.732244	0.088522	-0.301024	0.319426	-2.09403	-2.59537	-0.221896	-0.50134	-0.644324	-1.77693	0.484756	-0.254778	-2.51646	-2.34437	-3.89452
Cthe_1568	f	1895974	1896849	Radical SAM domain protein	General function prediction only	11	0.247708	0.247708	1.38021	0.880353	13.9952	15.154	16.0197	13.1845	15.0479	15.5713	13.8911	15.7287	13.2925	16.1067	-0.720815	0.318163	1.09433	-1.44772	0.223051	0.692309	-0.814159	0.833409	-1.3509	1.17233	-1.15879	-2.02447	0.810734	0.104109	-0.865673	0.10608	-0.574665	0.44838	-1.86345	-2.38682	-0.107992	-0.523373	-1.05875	-1.83757	0.598633	-0.378009	-2.81421	-2.2327	-4.06841
Cthe_1569	f	1897121	1898437	Cys/Met metabolism pyridoxal-phosphate-dependent protein	Amino acid transport and metabolism	10	0.155613	0.155613	1.50348	0.930999	15.3417	16.6398	17.4857	14.7679	16.7474	17.1501	15.219	17.5129	14.745	17.7878	-0.831499	0.249997	0.954798	-1.30959	0.33968	0.675202	-0.933749	0.97742	-1.32869	1.20644	-1.29807	-2.144	0.573836	0.122726	-0.845938	-0.107642	-0.87309	0.335585	-1.97954	-2.38226	0.0229226	-0.402711	-1.04033	-2.29388	0.474032	-0.274879	-3.04279	-2.45899	-4.41987
Cthe_1570	f	1898462	1899523	ABC-type transporter, periplasmic subunit family 3	Cellular Processes	9	0.121236	0.121236	1.59915	0.949458	14.6631	16.058	17.0094	14.1693	16.1809	16.6195	15.0907	17.3679	14.5373	17.6884	-1.01434	0.0950735	0.851772	-1.40706	0.192851	0.541672	-0.674266	1.13686	-1.11439	1.39183	-1.39489	-2.34631	0.493787	-0.42758	-0.951417	-0.122938	-1.30987	0.389897	-2.01161	-2.4502	-0.367986	-0.438582	-1.50751	-2.27718	0.553381	-0.320578	-3.15113	-2.62969	-5.08521
[truncated: 961 more rows]
[truncated: 86 more columns]
