# Supplementary material for: Transcriptomic analysis of Clostridium thermocellum Populus hydrolysate-tolerant mutant strain shows increased cellular efficiency in response to Populus hydrolysate compared to the wild type strain
Source: BMC Microbiol. 2014 Aug 16;14:215. doi: 10.1186/s12866-014-0215-5 (PMC4236516; doi:10.1186/s12866-014-0215-5)
Supplement: Additional file 3 — Significantly differentially expressed hypothetical proteins. Contains an Excel file with the 551 genes that encode hypothetical proteins, pseudo genes, and genes of unknown function. [file s12866-014-0215-5-S3.xlsx]

## Sheet: Readme
Below is an explination of the various columns in the hypothetical tab
The genes contained in this list were significantly differentially expressed but have unknown functions
Column header	Description
Gene	The Gene name in Clostridium thermocellum
Strand	The strand on the DNA that the gene is located f is for forward and R is for reverse
Start	The location of the first base of the gene
Stop	The location of the last base of the gene
Product	The gene product
JGI Category Name	The JGI category the gene was placed in during annotation
Variance_Residual	The measure of the variation of the y values about the regression line.
SumVariance	The sum of the variance in the regression model. For this regression the SumVariance is the same as the residual variance.
SampleVariance	The variance that is from the triplicate samples.
RSquare	The statistical measure of how well the regression line approximates the real data points
Lsmean Strain_*Time_*Conc	The least squares means for the comparison different data sets for the given comparison. For example Lsmean Strain_*Tme_*Conc PM LL 0 is the least square means for the PM late-log time point in 0% v/v Populus hydrolysate. There is a column for each of the ten sample sets.
Std Lsmean Strain_*Time_*Conc	The standard error of the given Lsmeans
Diff of Strain_*Time_*Conc =	The log2 difference in the gene expression between the given comparison which is listed in the barrackets
Exp2 Diff of Strain_*Time_*Conc	Exponential value of the Diff of Strain_*Time_Con listed above
t-Statistic for Diff of Strain_*Time_*Conc	The result of the t-test for the given comparison
.-log10(p-value) for Diff of Strain_*Time_*Conc	The -log10 of the probability that the difference is significant for each comparison. If the -log10(p-value) was greater than 2.126 the difference was considered significant
Sig Index for Diff of Strain_*Time_*Conc	Is the binary determination of significant index for difference of expression. 1 means the gene is differentially expressed and 0 means the gene is not.
Sum Sig Index for Diffs	The total number of times a specific gene was considered significantly differentially expression over the possible comparisons.
Avg Sig Index for Diffs	The Sum Sig Index of Diffs over the total number of comparisons

## Sheet: Hypothetical
Gene	Strand	Start	Stop	Product	JGI Category	Variance_Residual	SumVariance	SampleVariance	RSquare	Lsmean Strain_*Time_*Conc PM LL 0	Lsmean Strain_*Time_*Conc PM LL 10	Lsmean Strain_*Time_*Conc PM LL 17.5	Lsmean Strain_*Time_*Conc PM ML 0	Lsmean Strain_*Time_*Conc PM ML 10	Lsmean Strain_*Time_*Conc PM ML 17.5	Lsmean Strain_*Time_*Conc WT LL 0	Lsmean Strain_*Time_*Conc WT LL 10	Lsmean Strain_*Time_*Conc WT ML 0	Lsmean Strain_*Time_*Conc WT ML 10	Std Lsmean Strain_*Time_*Conc PM LL 0	Std Lsmean Strain_*Time_*Conc PM LL 10	Std Lsmean Strain_*Time_*Conc PM LL 17.5	Std Lsmean Strain_*Time_*Conc PM ML 0	Std Lsmean Strain_*Time_*Conc PM ML 10	Std Lsmean Strain_*Time_*Conc PM ML 17.5	Std Lsmean Strain_*Time_*Conc WT LL 0	Std Lsmean Strain_*Time_*Conc WT LL 10	Std Lsmean Strain_*Time_*Conc WT ML 0	Std Lsmean Strain_*Time_*Conc WT ML 10	Diff of Strain_*Time_*Conc = (PM LL 0)-(PM LL 10)	Diff of Strain_*Time_*Conc = (PM LL 0)-(PM LL 17.5)	Diff of Strain_*Time_*Conc = (PM LL 0)-(PM ML 0)	Diff of Strain_*Time_*Conc = (PM LL 0)-(WT LL 0)	Diff of Strain_*Time_*Conc = (PM LL 10)-(PM LL 17.5)	Diff of Strain_*Time_*Conc = (PM LL 10)-(PM ML 10)	Diff of Strain_*Time_*Conc = (PM LL 10)-(WT LL 10)	Diff of Strain_*Time_*Conc = (PM LL 17.5)-(PM ML 17.5)	Diff of Strain_*Time_*Conc = (PM ML 0)-(PM ML 10)	Diff of Strain_*Time_*Conc = (PM ML 0)-(PM ML 17.5)	Diff of Strain_*Time_*Conc = (PM ML 0)-(WT ML 0)	Diff of Strain_*Time_*Conc = (PM ML 10)-(PM ML 17.5)	Diff of Strain_*Time_*Conc = (PM ML 10)-(WT ML 10)	Diff of Strain_*Time_*Conc = (WT LL 0)-(WT LL 10)	Diff of Strain_*Time_*Conc = (WT LL 0)-(WT ML 0)	Diff of Strain_*Time_*Conc = (WT LL 10)-(WT ML 10)	Diff of Strain_*Time_*Conc = (WT ML 0)-(WT ML 10)	Exp2 Diff of Strain_*Time_*Conc = (PM LL 0)-(PM LL 10)	Exp2 Diff of Strain_*Time_*Conc = (PM LL 0)-(PM LL 17.5)	Exp2 Diff of Strain_*Time_*Conc = (PM LL 0)-(PM ML 0)
Cthe_0005	f	9715	10572	hypothetical protein	Hypothetical	0.220952	0.220952	0.678869	0.783019	9.02327	8.60674	9.79111	9.11023	8.59421	9.01101	8.9278	9.42835	8.15432	10.7995	-0.16466	-0.7297	0.876955	-0.04669	-0.7467	-0.18129	-0.29416	0.384853	-1.34343	2.24484	0.416524	-0.76784	-0.08697	0.095463	-1.18436	0.012533	-0.82161	0.780094	0.516023	0.09922	0.955907	-0.4168	-2.20525	-0.50055	0.773479	-1.37111	-2.64513	1.33471	-1.70272	-1.06213
Cthe_0006	f	10818	11210	hypothetical protein	Hypothetical	0.278682	0.278682	0.836667	0.777943	7.17737	7.06154	8.82979	7.44059	6.75285	7.74595	7.28156	7.26447	7.2489	9.31826	-0.53098	-0.67245	1.48718	-0.2095	-1.04946	0.163438	-0.40374	-0.42461	-0.44363	2.08377	0.115834	-1.65242	-0.26322	-0.10419	-1.76825	0.308686	-0.20293	1.08384	0.687738	-0.30536	0.191695	-0.99309	-2.56541	0.017094	0.032662	-2.0538	-2.06936	1.0836	-3.1436	-1.20015
Cthe_0007	f	11461	11994	hypothetical protein	Hypothetical	0.14723	0.14723	0.647051	0.848306	7.5303	7.44712	8.77111	7.78917	6.87297	8.00184	8.4807	8.11636	8.27827	9.5862	-0.73311	-0.84257	0.89971	-0.39246	-1.59812	-0.1126	0.51755	0.038109	0.251168	1.97232	0.083176	-1.24081	-0.25887	-0.9504	-1.32399	0.574156	-0.66924	0.769272	0.916201	-0.21267	-0.4891	-1.12887	-2.71324	0.364335	0.202428	-1.46984	-1.30793	1.05935	-2.36331	-1.19654
Cthe_0008	f	12187	12489	hypothetical protein	Hypothetical	0.082927	0.0829269	0.38634	0.856902	5.62331	5.89527	6.40253	5.94803	6.12016	6.19089	7.16553	6.55236	6.48524	7.61834	-1.28583	-0.83569	0.003913	-0.74836	-0.46345	-0.34638	1.2668	0.251912	0.140812	2.01627	-0.27196	-0.77922	-0.32472	-1.54222	-0.50727	-0.2249	-0.6571	0.211639	-0.17213	-0.24286	-0.53721	-0.07073	-1.49818	0.613167	0.680291	-1.06598	-1.1331	-1.20745	-1.71621	-1.25243
Cthe_0010	f	18109	18486	hypothetical protein	Hypothetical	0.234635	0.234635	0.635803	0.753975	8.31925	8.18308	8.75721	8.31215	7.86981	7.90778	7.98017	9.238	7.38324	9.70917	-0.0674	-0.2638	0.564237	-0.07764	-0.71559	-0.66083	-0.55643	1.25763	-1.41734	1.93717	0.136175	-0.43796	0.007101	0.339084	-0.57414	0.313263	-1.05492	0.849434	0.442338	0.404371	0.928912	-0.03797	-1.83936	-1.25783	0.596929	-0.47117	-2.32593	1.09899	-1.35469	1.00493
Cthe_0011	f	18824	19099	Hypothetical protein	Hypothetical/Unassigned	0.196786	0.196786	0.533035	0.753881	6.7997	6.8127	7.748	6.0835	6.17476	6.65986	6.60921	6.97624	6.53608	8.09723	-0.0789	-0.05839	1.41675	-1.20851	-1.06456	-0.29946	-0.37934	0.199533	-0.49469	1.96756	-0.013	-0.9483	0.716207	0.190489	-0.93529	0.637941	-0.16353	1.08814	-0.09127	-0.57636	-0.45258	-0.4851	-1.92246	-0.36703	0.073134	-1.12099	-1.56115	-1.00905	-1.92959	1.64286
Cthe_0013	f	19560	19916	Hypothetical protein	Hypothetical/Unassigned	0.733777	0.733777	1.17468	0.58356	5.47572	5.31369	7.0514	5.80113	5.60882	6.06439	5.96342	7.17344	5.74078	7.89455	-0.85294	-1.04147	0.98052	-0.47429	-0.69806	-0.16796	-0.28544	1.12253	-0.54451	1.96161	0.162023	-1.57568	-0.32541	-0.48771	-1.7377	-0.29512	-1.85975	0.987005	0.19231	-0.26326	0.060352	-0.45557	-2.28573	-1.21002	0.222646	-0.72111	-2.15377	1.11886	-2.98076	-1.25302
Cthe_0014	f	20125	20421	Hypothetical protein	Hypothetical/Unassigned	0.668076	0.668076	0.95418	0.533228	5.13668	5.04531	5.57828	5.57641	4.99127	5.00591	5.42298	6.67771	4.50086	6.70335	-0.45375	-0.58046	0.15865	0.156057	-0.6554	-0.63509	-0.05671	1.68331	-1.33548	1.71887	0.091369	-0.4416	-0.43973	-0.2863	-0.53297	0.054044	-1.6324	0.572365	0.585143	0.570494	1.07555	-0.01465	-1.71209	-1.25473	0.922118	-0.02564	-2.20249	1.06538	-1.35811	-1.35635
Cthe_0017	f	24056	25918	protein of unknown function DUF1538	General function prediction only	0.157717	0.157717	0.321452	0.672908	15.109	15.0729	14.9041	15.2781	15.2439	15.2565	16.0384	14.7837	15.8449	14.4651	-0.19453	-0.27194	-0.63417	0.168318	0.094989	0.121863	1.79949	-0.89237	1.38421	-1.57585	0.036082	0.204928	-0.16913	-0.92945	0.168846	-0.17103	0.2892	-0.3524	0.034181	0.021654	-0.56675	-0.01253	0.778818	1.25474	0.19357	0.318585	1.37975	1.02533	1.15263	-1.12438
Cthe_0018	f	25946	26260	hypothetical protein	Hypothetical	0.174384	0.174384	0.354647	0.672192	11.2355	11.1304	10.7156	11.3361	11.4319	11.2485	12.5402	11.2209	11.9055	11.3521	-0.35746	-0.57081	-1.41276	-0.15343	0.040946	-0.33128	2.29047	-0.3872	1.00238	-0.12085	0.105115	0.519936	-0.10053	-1.30462	0.414822	-0.30141	-0.09046	-0.53284	-0.09577	0.087625	-0.56946	0.183392	0.079715	1.31927	0.634636	-0.13123	0.553405	1.07558	1.43389	-1.07216
Cthe_0028	r	35625	34615	hypothetical protein	Hypothetical	0.149602	0.149602	0.319157	0.687507	9.2666	8.98157	10.4652	9.72131	9.53686	9.95807	9.9551	9.30728	10.0603	10.4817	-1.00482	-1.56993	1.3716	-0.10328	-0.46898	0.366134	0.360261	-0.92417	0.568813	1.40437	0.285024	-1.19859	-0.45471	-0.6885	-1.48362	-0.55528	-0.3257	0.507127	0.184451	-0.23676	-0.33898	-0.42121	-0.94486	0.647825	-0.10519	-1.17444	-0.42143	1.21843	-2.29516	-1.37051
Cthe_0029	f	36062	36700	Protein of unknown function DUF2174	Hypothetical	0.100288	0.100288	0.357083	0.812764	12.0534	11.8861	11.3117	12.4537	12.1451	11.8334	12.1267	11.4876	12.5389	10.7732	0.356265	0.046495	-1.0171	1.09754	0.526178	-0.051	0.491986	-0.69133	1.25516	-2.01419	0.167299	0.741722	-0.40034	-0.0733	0.574423	-0.25906	0.398479	-0.52177	0.308576	0.620297	-0.08513	0.311721	1.37199	0.639078	-0.41217	0.714443	1.76569	1.12295	1.67217	-1.31982
Cthe_0046	f	59535	62237	hypothetical protein	Hypothetical	0.251634	0.251634	1.02527	0.836378	11.8647	11.3387	11.7858	12.018	10.9956	11.2367	12.4625	13.1075	12.2463	14.1208	-0.26906	-0.82859	-0.35301	-0.10599	-1.19356	-0.93714	0.366777	1.05295	0.136797	2.13083	0.526	0.07892	-0.1533	-0.59775	-0.44708	0.343103	-1.76881	0.549125	1.0224	0.781346	-0.22824	-0.24106	-3.12521	-0.64506	0.2162	-1.0133	-1.87456	1.43993	1.05623	-1.11211
Cthe_0050	f	65172	66131	hypothetical protein	Hypothetical	0.267388	0.267388	0.882315	0.797965	5.8248	6.18415	5.84353	6.63534	6.13834	5.59845	7.18523	8.1815	7.20887	7.53485	-0.94147	-0.52313	-0.91966	0.002137	-0.57646	-1.20498	0.6423	1.80212	0.66982	1.04932	-0.35935	-0.01873	-0.81054	-1.36043	0.340617	0.045807	-1.99735	0.24508	0.497	1.03689	-0.57353	0.539891	-1.39651	-0.99626	-0.02364	0.646643	-0.32598	-1.28284	-1.01307	-1.75387
Cthe_0052	f	67772	69031	hypothetical protein	Hypothetical	0.066616	0.0666159	0.611313	0.927352	15.0017	14.1078	13.1366	15.2245	14.2917	14.0472	14.1472	13.668	14.467	12.6734	1.19456	0.040418	-1.2136	1.48223	0.277842	-0.03784	0.091296	-0.52744	0.504206	-1.81168	0.893888	1.86512	-0.2228	0.854482	0.971236	-0.18389	0.439803	-0.91062	0.9328	1.1773	0.757481	0.244498	1.61834	0.479208	-0.3198	0.994648	1.79366	1.85818	3.64299	-1.16699
Cthe_0054	f	71948	74137	protein of unknown function DUF187	Hypothetical	0.041978	0.0419782	0.418331	0.933102	13.4159	13.2258	12.527	13.7081	13.7122	13.1972	13.4992	12.3483	13.7171	11.9811	0.450559	0.14761	-0.96597	0.916146	0.922705	0.102039	0.583274	-1.25083	0.930386	-1.83591	0.190113	0.888936	-0.29218	-0.08328	0.698822	-0.48641	0.877584	-0.67022	-0.00412	0.510887	-0.00894	0.515004	1.73115	1.15098	-0.21783	0.367163	1.73597	1.14085	1.85181	-1.22449
Cthe_0055	f	74379	74915	hypothetical protein	Hypothetical	0.053614	0.0536139	0.306861	0.883522	8.57045	8.31734	8.78621	8.69233	8.23775	8.50157	8.63891	7.3915	8.91755	7.48997	0.413625	-0.07086	0.826608	0.646906	-0.2232	0.281787	0.544664	-1.843	1.07801	-1.65453	0.253112	-0.21576	-0.12187	-0.06846	-0.46887	0.079591	0.925837	0.284635	0.454578	0.190752	-0.22522	-0.26383	0.747781	1.24741	-0.27864	-0.09846	1.42758	1.19178	-1.16131	-1.08815
Cthe_0057	r	89994	89362	hypothetical protein	Hypothetical	0.282918	0.282918	0.993411	0.810137	5.12181	4.54646	3.83822	5.06308	4.28426	3.96056	6.48152	4.49965	6.31589	4.68079	0.269355	-0.36949	-1.15589	0.204145	-0.66062	-1.02005	1.77914	-0.42146	1.59522	-0.22034	0.57535	1.28359	0.058729	-1.35972	0.708238	0.262195	0.046803	-0.12234	0.778816	1.10252	-1.25281	0.3237	-0.39653	1.98187	0.165636	-0.18114	1.6351	1.49004	2.43444	1.04155
Cthe_0066	f	97964	98440	hypothetical protein	Hypothetical	0.171165	0.171165	0.292133	0.609389	12.325	12.6854	12.3026	12.4206	12.6241	12.3144	13.5442	13.1384	13.0349	13.072	-0.97899	-0.14118	-1.03119	-0.75677	-0.28375	-1.00384	1.85515	0.911916	0.671244	0.757398	-0.36039	0.022452	-0.09559	-1.21912	0.382844	0.061328	-0.45299	-0.01176	-0.20347	0.10628	-0.61427	0.309753	-0.44786	0.405739	0.509265	0.066467	-0.03706	-1.28377	1.01568	-1.0685
Cthe_0073	f	106393	107358	hypothetical protein	Hypothetical	0.08223	0.08223	0.402178	0.863692	9.89498	9.46385	8.53827	8.83405	8.88342	9.29192	9.50242	10.5671	8.80592	9.15374	0.998721	0.282774	-1.25429	-0.76311	-0.68112	-0.00274	0.346828	2.11497	-0.80982	-0.23221	0.431126	1.35671	1.06093	0.392554	0.92558	0.580433	-1.1033	-0.75365	-0.04937	-0.45787	0.02813	-0.4085	-0.27032	-1.06473	0.696505	1.41342	-0.34782	1.34829	2.561	2.08628
Cthe_0075	f	107711	108454	hypothetical protein	Hypothetical	0.236728	0.236728	0.561367	0.718867	6.46739	6.8167	7.11865	6.06052	6.13391	6.94295	6.50642	7.52361	5.74897	7.7016	-0.36828	0.179877	0.653705	-1.00674	-0.89158	0.37799	-0.30702	1.28919	-1.49564	1.5685	-0.34931	-0.65126	0.406863	-0.03903	-0.30195	0.682793	-0.70691	0.175701	-0.07338	-0.88242	0.311554	-0.80904	-1.5677	-1.01719	0.757451	-0.17799	-1.95264	-1.27395	-1.57054	1.3258
Cthe_0076	f	108653	109042	hypothetical protein	Hypothetical	0.070593	0.0705927	0.412431	0.885892	14.1806	14.2287	13.1422	14.3623	13.8568	13.4328	14.7502	14.0683	15.1753	13.644	0.159321	0.238826	-1.55572	0.459442	-0.37551	-1.0758	1.10024	-0.02614	1.80228	-0.72694	-0.04814	1.03836	-0.18171	-0.56968	1.0865	0.371948	0.16042	-0.29057	0.505519	0.929506	-0.81302	0.423987	0.212773	0.681959	-0.42505	0.424301	1.53131	-1.03393	2.0539	-1.13423
Cthe_0077	f	109205	109588	hypothetical protein	Hypothetical	0.11205	0.11205	0.555617	0.865555	12.3528	12.2582	10.9555	12.9145	12.3197	11.8261	13.2501	13.0312	13.035	12.0798	-0.07135	-0.20755	-2.08435	0.737901	-0.119	-0.83014	1.22142	0.906018	0.911581	-0.46453	0.094538	1.3973	-0.56173	-0.89736	1.30276	-0.06146	-0.77297	-0.87059	0.594809	1.08844	-0.12056	0.49363	0.239841	0.218935	0.215074	0.951345	0.955207	1.06772	2.63408	-1.47604
Cthe_0078	r	109865	109659	hypothetical protein	Hypothetical	0.185357	0.185357	0.636376	0.80582	12.8987	12.5558	11.902	13.7851	12.8382	12.5709	13.4425	12.6426	14.1304	12.0218	0.027737	-0.44928	-1.3588	1.26067	-0.0565	-0.42835	0.784193	-0.32849	1.74097	-1.19216	0.342921	0.996766	-0.88635	-0.54381	0.653845	-0.28236	-0.08683	-0.66889	0.946908	1.21422	-0.34528	0.267315	0.816414	0.799898	-0.68782	0.620885	2.1086	1.26832	1.99552	-1.84849
Cthe_0079	f	110150	110665	hypothetical protein	Hypothetical	0.117262	0.117262	0.242549	0.677695	8.45802	8.816	9.19768	8.43076	9.00941	9.03153	9.42596	9.54166	9.47027	9.60119	-1.49404	-0.65866	0.232042	-1.55764	-0.20732	-0.1557	0.764744	1.03475	0.868148	1.17367	-0.35798	-0.73967	0.027254	-0.96794	-0.38169	-0.19341	-0.72566	0.166156	-0.57864	-0.60076	-1.03951	-0.02212	-0.59178	-0.1157	-0.04431	-0.05953	-0.13092	-1.28163	-1.66979	1.01907
Cthe_0084	r	118271	117726	hypothetical protein	Hypothetical	0.252898	0.252898	0.403788	0.582457	10.8916	10.6857	11.609	11.5123	10.7063	10.6868	11.5228	11.4626	11.5457	12.1662	-0.76686	-1.17465	0.653627	0.462097	-1.13381	-1.17237	0.482941	0.363856	0.52827	1.7569	0.205942	-0.71738	-0.62065	-0.63118	-0.92332	-0.02062	-0.77698	0.922176	0.805973	0.825448	-0.03342	0.019476	-1.45988	0.060141	-0.02289	-0.70352	-0.62049	1.15344	-1.64419	-1.53757
Cthe_0086	f	119622	120506	hypothetical protein	Hypothetical	0.19424	0.19424	0.379213	0.65852	7.63962	8.11988	7.94236	7.29804	7.53318	7.84812	7.53848	7.93117	7.11576	8.92489	-0.29633	0.655396	0.303615	-0.97323	-0.50726	0.116868	-0.49674	0.28144	-1.33445	2.25069	-0.48026	-0.30274	0.341578	0.101134	0.177516	0.586701	0.188706	0.094237	-0.23514	-0.55008	0.182284	-0.31495	-1.39172	-0.39269	0.422728	-0.99372	-1.80914	-1.39499	-1.23349	1.26714
Cthe_0096	r	128925	128662	protein of unknown function UPF0180	General function prediction only	0.303585	0.303585	0.450345	0.550588	7.07765	7.28213	6.94695	6.7922	7.41212	6.90583	7.69719	6.80011	8.15104	6.44646	-0.14739	0.262559	-0.40942	-0.71968	0.523166	-0.49187	1.09468	-0.70381	2.00459	-1.41283	-0.20448	0.130699	0.285452	-0.61954	0.33518	-0.12999	0.48202	0.041122	-0.61992	-0.11363	-1.35885	0.506291	0.965659	0.897077	-0.45386	0.35365	1.70458	-1.15227	1.09482	1.21879
Cthe_0100	f	132322	133104	hypothetical protein	Hypothetical	0.089327	0.0893266	0.45993	0.870522	12.7161	12.4679	11.9271	13.2488	13.0217	12.5328	13.1705	11.9914	13.345	11.4699	0.20039	-0.1913	-1.04471	1.04101	0.682681	-0.08892	0.917512	-0.94327	1.19287	-1.76626	0.248196	0.788964	-0.53266	-0.45441	0.540768	-0.5538	0.476494	-0.60564	0.227055	0.715985	-0.09623	0.48893	1.55178	1.1791	-0.17448	0.521488	1.87507	1.18772	1.72783	-1.4466
Cthe_0103	f	135290	135682	protein of unknown function UPF0047	Hypothetical	0.117716	0.117716	0.466773	0.831873	8.90176	9.20635	7.94988	8.76292	9.25222	8.96214	9.20452	8.54223	9.51501	7.49749	0.194369	0.67838	-1.31828	-0.02627	0.751281	0.290316	0.675473	-0.37697	1.16889	-2.03718	-0.30458	0.951889	0.138847	-0.30275	1.25647	-0.04588	0.664116	-1.01227	-0.4893	-0.19923	-0.7521	0.290078	1.75473	0.662287	-0.3105	1.04474	2.01753	-1.23506	1.9344	1.10103
Cthe_0147	f	187366	187797	protein of unknown function DUF523	Hypothetical	0.173224	0.173224	0.333405	0.653626	10.9398	11.4991	11.574	10.9933	11.4353	11.4894	12.2181	11.5268	11.8625	12.4992	-1.36828	-0.21575	-0.06135	-1.25816	-0.34721	-0.23564	1.2662	-0.15848	0.533199	1.84547	-0.55922	-0.63415	-0.05343	-1.27829	-0.07492	0.063784	-0.02779	0.084569	-0.44201	-0.49614	-0.86919	-0.05414	-1.06392	0.691281	0.355665	-0.97235	-0.63674	-1.47348	-1.55202	-1.03773
Cthe_0151	f	191386	191658	UPF0297 protein	Hypothetical	0.139996	0.139996	0.318991	0.707419	12.7736	12.5149	12.0186	13.1484	12.5523	12.0871	13.4821	12.9633	13.1626	13.0325	8.566e-05	-0.54139	-1.58031	0.784607	-0.46315	-1.43682	1.48322	0.397212	0.814473	0.542074	0.258681	0.755006	-0.37479	-0.70854	0.496325	-0.03738	-0.4484	-0.06855	0.596092	1.06124	-0.01427	0.465151	-0.48023	0.51882	0.319482	-0.0692	0.130133	1.19638	1.68764	-1.29665
Cthe_0161	f	200936	201277	protein of unknown function DUF464	Translation, ribosomal structure and biogenesis	0.163087	0.163087	0.54427	0.800238	15.5581	15.5602	14.3693	15.287	15.4853	15.2203	14.7556	14.3987	14.9057	13.4109	0.966607	0.969536	-0.76657	0.571357	0.860343	0.474035	-0.2034	-0.72368	0.015422	-2.16365	-0.00201	1.18889	0.271126	0.802582	1.1909	0.074902	1.16148	-0.85101	-0.19823	0.066759	0.381351	0.264993	2.07434	0.35689	-0.15011	0.987764	1.49476	-1.00139	2.27978	1.20675
Cthe_0168	f	205743	206213	hypothetical protein	Hypothetical	0.209154	0.209154	0.769597	0.818819	7.96593	7.89795	8.12528	8.63752	8.35395	8.21106	8.83157	10.5793	8.53852	9.48551	-0.84953	-0.93242	-0.65524	-0.03066	-0.37642	-0.55065	0.205951	2.33704	-0.15137	1.00331	0.067979	-0.15935	-0.67159	-0.86564	-0.22733	-0.456	-2.6814	-0.08578	0.283572	0.426465	0.098997	0.142892	-1.13157	-1.74778	0.29305	1.09384	-0.94699	1.04825	-1.11678	-1.59283
Cthe_0170	r	207871	207398	hypothetical protein	Hypothetical	0.311563	0.311563	0.595682	0.651309	5.40825	4.35479	4.48747	4.25221	3.877	4.76595	5.80299	4.90654	5.72605	4.84616	0.884642	-0.76331	-0.55575	-0.92378	-1.51074	-0.12012	1.50215	0.0998	1.38178	0.005342	1.05346	0.920776	1.15604	-0.39474	-0.13268	0.477794	-0.55175	-0.27848	0.375214	-0.51374	-1.47384	-0.88895	-0.96916	0.896453	0.076941	0.060382	0.879894	2.0755	1.89313	2.22845
Cthe_0171	r	208136	207897	hypothetical protein	Hypothetical	0.450871	0.450871	1.35455	0.778096	1.16836	0.396852	1.14595	1.28225	0.207988	1.38383	3.54065	1.46159	3.11572	1.41436	-0.32635	-1.05956	-0.34765	-0.21812	-1.23905	-0.12157	1.92818	-0.04767	1.52435	-0.09256	0.771509	0.022415	-0.11389	-2.37229	-0.74909	0.188864	-1.06474	-0.23789	1.07426	-0.10159	-1.83347	-1.17584	-1.20637	2.07905	0.424927	0.047233	1.70136	1.70705	1.01566	-1.08214
Cthe_0172	r	208405	208163	hypothetical protein	Hypothetical	0.365267	0.365267	1.70268	0.856984	1.16836	1.39685	0.37197	0.810568	-0.12535	0.188845	3.48736	0.266607	3.02321	0.88604	0.0173	0.206298	-0.64144	-0.27865	-1.0528	-0.79291	1.93547	-0.72859	1.55155	-0.21622	-0.22849	0.796391	0.357793	-2.319	1.02488	1.5222	1.13024	0.183125	0.935913	0.621723	-2.21264	-0.31419	-1.01139	3.22075	0.464147	-0.61943	2.13717	-1.17161	1.73675	1.28146
Cthe_0176	f	213315	213665	hypothetical protein	Hypothetical	0.143735	0.143735	0.627557	0.847308	12.1158	12.1341	11.2043	12.1819	11.9369	11.5879	13.329	12.8668	13.5018	12.0414	-0.23834	-0.21335	-1.48584	-0.14791	-0.48326	-0.96088	1.42193	0.789388	1.65846	-0.34021	-0.01826	0.911535	-0.06607	-1.21313	0.929793	0.197219	-0.73269	-0.38358	0.245034	0.594024	-1.31989	0.34899	-0.10452	0.462192	-0.17282	0.825382	1.4604	-1.01274	1.88105	-1.04686
Cthe_0183	f	219300	219845	protein of unknown function DUF208	Hypothetical	0.049826	0.0498263	0.326583	0.898288	9.8036	10.5219	10.815	10.1428	10.5353	10.5156	10.2955	11.4215	10.1985	11.6102	-1.38932	-0.11386	0.406571	-0.78694	-0.08998	-0.12494	-0.51592	1.48368	-0.68801	1.81871	-0.71828	-1.01136	-0.33923	-0.49186	-0.29308	-0.01345	-0.89965	0.29932	-0.3925	-0.37281	-0.05572	0.019689	-1.07487	-1.12608	0.09691	-0.18867	-1.41166	-1.64522	-2.01581	-1.26508
Cthe_0194	f	235814	236197	hypothetical protein	Hypothetical	0.279442	0.279442	0.483732	0.61488	11.3296	11.1116	12.0982	11.9692	10.9585	11.4438	11.0567	11.4711	10.8098	12.5046	-0.26453	-0.66023	1.13074	0.896551	-0.93818	-0.05717	-0.75986	-0.00768	-1.20813	1.8685	0.21798	-0.76862	-0.63962	0.272866	-0.9866	0.153115	-0.35947	0.654392	1.01071	0.525383	1.15942	-0.48533	-1.54613	-0.41436	0.24694	-1.03354	-1.69484	1.1631	-1.70364	-1.55791
Cthe_0213	f	260094	260867	protein of unknown function DUF975	General function prediction only	0.117642	0.117642	0.477099	0.835615	11.978	11.776	11.1871	12.4866	11.8996	11.9694	12.2032	11.3898	12.4267	10.3966	0.326745	0.007397	-0.92336	1.13055	0.202858	0.313058	0.682668	-0.60301	1.03582	-2.17272	0.202053	0.790948	-0.50857	-0.22519	0.588895	-0.12367	0.386209	-0.78229	0.586953	0.517229	0.059934	-0.06972	1.50303	0.813456	-0.22344	0.993157	2.03005	1.15033	1.73021	-1.42264
Cthe_0221	f	271287	271631	hypothetical protein	Hypothetical	0.132321	0.132321	0.240768	0.633614	8.40658	7.86169	8.2582	8.97788	7.92117	8.07111	8.47843	7.88537	8.39789	8.91263	0.22321	-1.136	-0.14692	1.64831	-0.98763	-0.6136	0.402451	-1.07693	0.201549	1.48556	0.544886	0.14838	-0.5713	-0.07186	-0.39651	-0.05948	-0.02368	0.187085	1.05671	0.906767	0.579986	-0.14994	-0.99147	0.593061	0.080539	-1.02726	-0.51474	1.45891	1.10832	-1.48586
Cthe_0222	f	271655	271903	hypothetical protein	Hypothetical	0.236805	0.236806	0.423042	0.626821	7.7322	7.23538	7.9153	8.6406	7.39346	7.77171	8.32147	7.59174	7.84082	8.90884	-0.37956	-1.3087	-0.03712	1.31931	-1.01306	-0.30567	0.722483	-0.64224	-0.17643	1.82098	0.496815	-0.1831	-0.9084	-0.58927	-0.67992	-0.15808	-0.35636	0.143594	1.24714	0.868889	0.799781	-0.37825	-1.51538	0.729728	0.480653	-1.3171	-1.06803	1.41109	-1.13532	-1.87696
Cthe_0224						0.344775	0.344775	0.955978	0.759566	4.88149	5.6337	6.4685	6.22941	5.57126	5.79118	7.01334	6.40252	6.92445	8.09397	-1.5647	-0.73554	0.184653	-0.07889	-0.80437	-0.56195	0.785234	0.111923	0.687243	1.9764	-0.75221	-1.58701	-1.34792	-2.13185	-0.83479	0.062449	-0.76881	0.677319	0.658156	0.438232	-0.69504	-0.21992	-2.52271	0.610826	0.088897	-1.69145	-1.16952	-1.68437	-3.00425	-2.54545
Cthe_0225						0.288949	0.288949	0.915916	0.789683	5.73042	6.32584	6.62641	6.59726	6.35473	6.38546	7.87331	7.21601	7.39625	8.75237	-1.34169	-0.67339	-0.33604	-0.36876	-0.64097	-0.60648	1.06347	0.325727	0.528017	2.05012	-0.59542	-0.89599	-0.86684	-2.14289	-0.30057	-0.02889	-0.89017	0.24095	0.242529	0.211798	-0.79899	-0.03073	-2.39764	0.657295	0.477064	-1.53636	-1.35613	-1.51091	-1.86088	-1.82366
Cthe_0226	f	274308	274715	hypothetical protein	Hypothetical	0.468357	0.468357	0.951099	0.671708	8.89574	8.47406	9.32891	9.56491	8.82512	8.79277	9.91688	9.82307	8.89065	11.2921	-0.58753	-1.09868	-0.06244	0.223639	-0.67313	-0.71235	0.650296	0.536572	-0.5937	2.31732	0.421672	-0.43317	-0.66918	-1.02115	-0.85484	-0.35105	-1.349	0.53614	0.739794	0.772145	0.674261	0.032351	-2.46698	0.093817	1.02623	-1.46904	-2.40145	1.33948	-1.3502	-1.59016
Cthe_0230	f	277207	278913	hypothetical protein	Hypothetical	0.040713	0.0407129	0.148999	0.817838	14.0169	14.0364	13.5399	14.1676	14.216	13.8761	13.9839	13.6831	14.2271	13.114	0.372301	0.427738	-0.98533	0.801202	0.939052	-0.02849	0.278363	-0.57794	0.970675	-2.19756	-0.01948	0.476976	-0.15069	0.033003	0.496452	-0.17964	0.353324	-0.33617	-0.04843	0.291495	-0.05954	0.339925	1.10198	0.300844	-0.24323	0.569018	1.11309	-1.01359	1.39182	-1.1101
Cthe_0241	f	291528	292202	hypothetical protein	Hypothetical	0.371243	0.371243	0.703303	0.648096	11.6346	11.8283	11.6302	12.3534	12.5977	12.7187	13.5287	12.4321	13.5973	12.0514	-1.13967	-0.86458	-1.14589	-0.11904	0.227776	0.399684	1.54967	-0.0073	1.64717	-0.54782	-0.19375	0.004384	-0.71883	-1.8941	0.198131	-0.76934	-0.60378	-1.08855	-0.24426	-0.36533	-1.24394	-0.12107	0.54625	1.09657	-0.06867	0.380685	1.54593	-1.14373	1.00304	-1.64585
Cthe_0242	r	293147	292248	Uncharacterised conserved protein UCP018688	Hypothetical	0.124608	0.124608	0.32183	0.741876	12.872	12.2586	12.9279	13.7365	12.4883	12.4131	12.7011	11.9408	13.1155	12.7963	0.295268	-0.93695	0.40756	2.03207	-0.4756	-0.62656	-0.04797	-1.57557	0.784543	0.143214	0.613328	-0.05589	-0.86448	0.170843	-0.66922	-0.22963	0.317871	0.514728	1.24818	1.32332	0.620948	0.075141	-0.30801	0.760355	-0.41438	-0.85551	0.319217	1.52978	-1.0395	-1.82068
Cthe_0250	f	305803	306993	protein of unknown function UPF0027	Hypothetical	0.088013	0.0880129	0.201428	0.708704	11.9897	12.3243	12.5078	11.6755	12.0773	12.2055	12.1608	12.5721	11.9769	13.0388	-0.6898	0.187134	0.668203	-1.51329	-0.46019	-0.12408	-0.24137	0.83681	-0.72342	2.06	-0.33457	-0.5181	0.314175	-0.17109	-0.18354	0.246966	-0.24786	0.30227	-0.40177	-0.53001	-0.30135	-0.12823	-0.9615	-0.41134	0.183912	-0.46667	-1.06192	-1.261	-1.43207	1.2433
Cthe_0264	f	324591	325016	hypothetical protein	Hypothetical	0.086162	0.0861618	0.685634	0.916222	6.63484	6.13674	5.53883	6.59035	6.55297	6.21279	8.39252	6.69314	7.60892	6.33922	-0.04402	-0.66703	-1.41488	-0.09967	-0.14642	-0.57191	2.15445	0.028908	1.17434	-0.41377	0.498095	1.096	0.04449	-1.75768	0.597908	-0.41622	-0.5564	-0.67396	0.037381	0.377556	-1.01857	0.340175	0.213745	1.69937	0.783598	0.353922	1.2697	1.41235	2.13762	1.03132
Cthe_0281	f	347719	347970	hypothetical protein	Hypothetical	0.195941	0.195941	0.769169	0.830171	6.05452	6.54272	6.90685	6.38563	6.26911	6.51546	4.86976	5.15609	5.89667	4.45746	0.184187	0.787314	1.23715	0.593234	0.449298	0.753626	-1.27945	-0.92573	-0.01082	-1.78881	-0.48821	-0.85233	-0.33111	1.18476	-0.36412	0.273611	1.38664	0.391392	0.116511	-0.12983	0.488955	-0.24634	1.81166	-0.28633	-1.02691	0.698632	1.43921	-1.4027	-1.80541	-1.25798
Cthe_0291	r	366015	363973	hypothetical protein	Hypothetical	0.210445	0.210445	0.517675	0.728987	11.2481	11.3709	12.2432	10.5651	11.0219	11.8757	11.2493	11.4894	11.1274	12.6598	-0.38432	-0.18528	1.22961	-1.49224	-0.7513	0.633512	-0.38235	0.006978	-0.58007	1.90545	-0.12271	-0.99503	0.683063	-0.00121	-0.87232	0.348962	-0.11853	0.367508	-0.45681	-1.31058	-0.56238	-0.85377	-1.63796	-0.24003	0.121897	-1.17046	-1.53239	-1.08878	-1.99312	1.60554
Cthe_0301	f	376994	377749	protein of unknown function DUF1212	Hypothetical	0.111309	0.111309	0.214483	0.654023	7.93945	8.63031	8.56655	8.11818	8.74221	8.32523	7.71991	8.45833	7.9004	7.6938	-0.6981	1.08827	0.923388	-0.23596	1.37761	0.2994	-1.26578	0.643558	-0.7991	-1.33329	-0.69086	-0.62709	-0.17873	0.219542	0.063766	-0.1119	0.171987	0.24132	-0.62403	-0.20704	0.217787	0.416985	1.04841	-0.73841	-0.18048	0.764523	0.206593	-1.61424	-1.54445	-1.13189
Cthe_0302	f	377769	378209	hypothetical protein	Hypothetical	0.127091	0.127091	0.224168	0.622035	7.43314	7.99655	7.87914	7.37678	8.02939	7.77607	6.92574	7.97565	7.25197	7.3304	-0.42951	1.04295	0.736085	-0.57679	1.12877	0.466714	-1.75556	0.988315	-0.90299	-0.69799	-0.56342	-0.446	0.056357	0.507398	0.117418	-0.03284	0.020905	0.103072	-0.65261	-0.39928	0.124815	0.253328	0.698989	-1.04991	-0.32623	0.645246	-0.07844	-1.47777	-1.36226	1.03984
Cthe_0303	r	378982	378536	hypothetical protein	Hypothetical	0.215498	0.215498	1.10123	0.869541	10.3357	10.4048	11.6026	10.8372	10.24	10.0947	11.3688	12.288	11.4999	13.1945	-0.84645	-0.77778	0.41382	-0.34761	-0.94166	-1.08617	0.181179	1.09565	0.311614	1.99741	-0.06904	-1.2669	-0.50147	-1.03304	-1.19786	0.164749	-1.88328	1.50788	0.59718	0.742446	-0.66269	0.145266	-2.95453	-0.91928	-0.13112	-0.9065	-1.69466	-1.04902	-2.40645	-1.41566
Cthe_0307	f	385137	385514	hypothetical protein	Hypothetical	0.087203	0.0872027	0.650844	0.910677	14.4182	14.1684	12.4562	14.7466	14.1777	13.7087	14.4637	14.3867	14.6542	12.837	0.537411	0.215088	-1.9943	0.961067	0.227056	-0.37811	0.596071	0.496756	0.841864	-1.50291	0.249798	1.96205	-0.32833	-0.04546	1.71226	-0.00928	-0.21829	-1.25253	0.568852	1.03785	0.092381	0.468998	1.34071	0.076968	-0.19049	1.54972	1.81718	1.18904	3.89616	-1.25556
Cthe_0308	f	385518	385856	hypothetical protein	Hypothetical	0.13497	0.13497	0.875759	0.897255	14.2902	14.048	12.2147	14.6141	13.9706	13.4246	14.0407	14.0043	14.3726	11.9913	0.661257	0.391238	-1.6527	1.02232	0.304904	-0.3038	0.383018	0.342496	0.753042	-1.90178	0.242198	2.07554	-0.32387	0.249571	1.83335	0.077439	0.04372	-1.20992	0.643503	1.18949	0.241538	0.545985	1.97932	0.036347	-0.3319	2.01304	2.38128	1.18279	4.21504	-1.25168
Cthe_0313	f	395407	396438	hypothetical protein	Hypothetical	0.039134	0.0391336	0.297097	0.912187	9.59613	9.72338	10.2635	9.79459	9.79914	9.96922	10.8076	10.3224	10.7664	11.198	-1.15299	-0.91931	0.072525	-0.78855	-0.78021	-0.4679	1.0715	0.180705	0.995854	1.78837	-0.12726	-0.6674	-0.19847	-1.21143	-0.54014	-0.07575	-0.59906	0.29431	-0.00454	-0.17462	-0.97177	-0.17008	-1.39882	0.485118	0.041197	-0.87552	-0.4316	-1.09222	-1.58821	-1.14748
Cthe_0317	r	401376	400705	hypothetical protein	Hypothetical	0.258653	0.258653	1.18502	0.854488	10.9741	10.0656	8.78929	11.2799	10.1793	10.0432	11.7952	11.2887	12.2297	10.2318	0.282175	-0.61287	-1.87045	0.583508	-0.50093	-0.63504	1.09125	0.592176	1.5193	-0.44912	0.908422	2.18478	-0.30584	-0.82117	1.27636	-0.11362	-1.22306	-1.25386	1.10064	1.23676	-0.94978	0.136117	-0.05258	0.506535	-0.43445	1.05686	1.99784	1.87699	4.54658	-1.23613
Cthe_0323	f	407624	407866	hypothetical protein	Hypothetical	0.126209	0.126209	0.749323	0.887713	8.29503	7.95746	6.30406	8.81226	8.2444	7.51526	7.96538	7.26593	8.01925	6.33462	0.754242	0.345993	-1.65359	1.37978	0.693019	-0.1888	0.355572	-0.49032	0.42073	-1.61663	0.337569	1.99096	-0.51724	0.329649	1.65339	-0.28695	0.691522	-1.21119	0.56786	1.29701	0.793008	0.729146	1.90978	0.699442	-0.05388	0.931317	1.68464	1.26363	3.97503	-1.43121
Cthe_0326	r	412808	412605	hypothetical protein	Hypothetical	0.284768	0.284768	1.57695	0.879612	8.32693	8.10642	6.71481	8.86721	7.84432	7.40254	9.09718	8.49097	9.98688	5.93368	0.21194	0.02488	-1.15566	0.670275	-0.19747	-0.57224	0.865367	0.351101	1.62012	-1.81832	0.220505	1.61212	-0.54028	-0.77025	1.39162	0.262102	-0.38455	-0.68774	1.02289	1.46466	-1.11967	0.441774	1.91064	0.606212	-0.8897	2.55729	4.0532	1.16514	3.05701	-1.45426
Cthe_0327	f	413675	416248	hypothetical protein	Hypothetical	0.156209	0.156209	0.411014	0.746628	9.87256	9.74943	9.58705	9.8747	9.39386	9.29969	10.784	10.261	10.5568	10.8272	-0.26565	-0.48657	-0.77791	-0.26181	-1.12454	-1.29349	1.36961	0.431306	0.961978	1.44708	0.123131	0.285508	-0.00214	-0.91142	0.162377	0.355575	-0.51158	0.287362	0.480844	0.575008	-0.68209	0.094164	-1.4333	0.522968	0.227195	-0.56614	-0.27037	1.0891	1.21884	-1.00148
Cthe_0329	f	419240	420076	Domain of unknown function DUF1848	General function prediction only	0.070245	0.0702454	0.559642	0.916321	11.762	11.9472	11.7628	11.1997	11.5182	12.1618	12.1806	13.7829	11.9562	12.7332	-0.47013	-0.21286	-0.46905	-1.2512	-0.80878	0.085154	0.111237	2.33701	-0.20038	0.878994	-0.1852	-0.00077	0.562288	-0.41852	0.184429	0.428996	-1.83563	-0.39897	-0.31849	-0.96203	-0.75647	-0.64353	-1.21501	-1.60232	0.224331	1.04961	-0.77703	-1.13698	-1.00054	1.47661
Cthe_0346	f	435595	435948	hypothetical protein	Hypothetical	0.162252	0.162252	0.860046	0.87423	8.81312	8.58516	8.88215	9.35871	8.99655	8.91736	10.5629	10.579	10.5573	10.8295	-0.87884	-1.13082	-0.80253	-0.27575	-0.67608	-0.76361	1.05534	1.07312	1.04913	1.35005	0.227957	-0.06904	-0.54559	-1.74979	-0.29699	-0.41139	-1.99383	-0.03521	0.362164	0.441346	-1.19858	0.079182	-1.83297	-0.01609	0.005614	-0.25053	-0.27223	1.17118	-1.04902	-1.45962
Cthe_0361	f	453090	453656	hypothetical protein	Hypothetical	0.080572	0.0805715	0.557539	0.903658	14.1992	14.3015	14.4975	14.2802	13.9603	14.0713	15.1334	14.8669	14.8543	16.3925	-0.63484	-0.49257	-0.21998	-0.52228	-0.9671	-0.81268	0.664248	0.293675	0.276231	2.4153	-0.1023	-0.29831	-0.08094	-0.93413	-0.19601	0.341217	-0.56537	0.426192	0.319858	0.208822	-0.57418	-0.11104	-2.43217	0.266467	0.27901	-1.52559	-1.53814	-1.07349	-1.22971	-1.05771
Cthe_0367	f	461825	462694	Domain of unknown function DUF2520-containing protein	Hypothetical	0.02066	0.0206601	0.142594	0.903408	11.4712	11.6335	11.1231	11.2782	11.5303	11.5782	11.068	10.8496	11.0632	10.4477	0.716093	1.15158	-0.21787	0.198359	0.87452	1.00321	-0.36578	-0.95163	-0.37862	-2.02985	-0.16232	0.348113	0.192972	0.40324	0.510428	0.103266	0.783919	-0.45513	-0.25202	-0.29999	0.215055	-0.04796	1.08253	0.218364	0.004788	0.401879	0.615454	-1.11908	1.27289	1.14312
Cthe_0380	f	476412	476651	hypothetical protein	Hypothetical	0.119768	0.119768	0.180467	0.557562	6.30497	5.97331	5.82953	5.66742	5.691	5.6279	5.08895	5.51781	5.2127	5.62052	1.87013	0.918195	0.505509	0.04022	0.107883	-0.07322	-1.62015	-0.3892	-1.26495	-0.09442	0.331656	0.475436	0.637544	1.21602	0.14378	0.282314	0.455497	0.201631	-0.02357	0.039523	0.454723	0.063097	0.070482	-0.42887	-0.12375	-0.1027	-0.40781	1.25846	1.39034	1.55568
Cthe_0386	f	480603	481208	hypothetical protein	Hypothetical	0.593492	0.593492	1.811	0.781524	4.43014	4.9108	5.0076	5.16353	3.37194	4.61808	5.55391	7.72142	5.73769	6.62687	-0.73354	-0.33471	-0.2544	-0.12501	-1.61157	-0.57759	0.198899	1.99736	0.351388	1.08917	-0.48066	-0.57746	-0.73339	-1.12377	-0.09679	1.53887	-2.81062	0.389518	1.79159	0.54545	-0.57416	-1.24614	-3.25493	-2.16751	-0.18378	1.09455	-0.88918	-1.39539	-1.49222	-1.66254
Cthe_0399	r	496871	496035	protein of unknown function DUF477	General function prediction only	0.096996	0.0969959	0.690797	0.906392	9.88243	9.86302	10.6445	10.1238	10.0055	10.2857	11.3948	11.5705	11.4254	12.1317	-1.0275	-1.05096	-0.1066	-0.73579	-0.87873	-0.54018	0.799951	1.01237	0.836967	1.69047	0.019414	-0.7621	-0.24141	-1.51231	-0.78151	-0.14253	-1.70751	0.358809	0.118295	-0.16188	-1.30153	-0.28017	-2.12615	-0.17579	-0.03063	-0.56116	-0.70632	1.01355	-1.69595	-1.18215
Cthe_0400	r	497883	496855	hypothetical protein	Hypothetical	0.078817	0.0788167	0.657412	0.920074	10.4073	10.4205	11.5182	10.5684	10.5822	10.998	12.1146	11.583	12.3518	12.4826	-1.09582	-1.07969	0.263743	-0.89866	-0.8818	-0.3729	0.993779	0.343145	1.28406	1.44414	-0.01317	-1.11082	-0.16109	-1.70729	-1.09765	-0.16169	-1.16252	0.520162	-0.01378	-0.42957	-1.78337	-0.41579	-1.90039	0.531596	-0.23717	-0.89956	-0.13079	-1.00917	-2.15968	-1.11813
Cthe_0406	r	508219	507482	hypothetical protein	Hypothetical	0.134043	0.134043	0.459118	0.805362	9.0478	9.4406	10.5692	9.5603	9.79252	10.1808	9.99523	10.6888	9.89743	11.2352	-1.52682	-0.92284	0.812458	-0.7388	-0.38173	0.215224	-0.07004	0.99641	-0.22042	1.83655	-0.3928	-1.52138	-0.5125	-0.94743	-1.12858	-0.35192	-1.24821	0.38842	-0.23222	-0.62046	-0.33713	-0.38824	-1.4427	-0.69358	0.097799	-0.5464	-1.33778	-1.31294	-2.87066	-1.42652
Cthe_0416	r	524438	524181	hypothetical protein	Hypothetical	0.291088	0.291088	1.91388	0.900555	3.12181	2.48182	2.55341	2.87712	2.40849	2.57882	5.96595	2.14789	5.13649	4.32101	-0.18057	-0.66719	-0.61275	-0.36661	-0.72294	-0.59343	1.98201	-0.92109	1.35132	0.731264	0.639991	0.568396	0.244681	-2.84414	-0.0716	0.073322	0.333922	-0.02541	0.468633	0.298305	-2.25937	-0.17033	-1.91252	3.81806	0.829456	-2.17312	0.815478	1.55832	1.48287	1.18483
Cthe_0425	f	534731	534976	hypothetical protein	Hypothetical	0.281653	0.281653	0.97228	0.806878	15.5008	15.7089	15.9918	15.213	15.67	15.773	15.0925	13.494	14.8496	13.5162	0.467291	0.698927	1.01382	0.14698	0.655614	0.77027	0.012836	-1.76644	-0.25753	-1.74177	-0.2081	-0.49099	0.287762	0.408275	-0.28289	0.038912	2.21485	0.2188	-0.45695	-0.55995	0.363402	-0.10301	2.15377	1.59848	0.24289	-0.02217	1.33342	-1.15516	-1.40541	1.22074
Cthe_0431	f	541944	542189	hypothetical protein	Hypothetical	0.115508	0.115508	0.70617	0.890954	14.5507	14.9447	14.3614	14.1745	14.3951	14.3184	13.5114	12.8185	13.0381	12.4932	0.828128	1.30087	0.600981	0.37671	0.641345	0.549332	-0.41907	-1.25045	-0.98702	-1.64083	-0.39397	0.189296	0.376196	1.03937	0.583263	0.549625	2.12618	0.043043	-0.22054	-0.14386	1.13648	0.07668	1.90188	0.692844	0.473309	0.325325	0.54486	-1.314	1.14021	1.29792
Cthe_0437	f	551989	552447	hypothetical protein	Hypothetical	0.250812	0.250812	0.730736	0.771179	11.5847	11.4912	10.9872	11.8981	11.407	11.1619	13.025	12.8632	12.9538	11.9289	-0.45515	-0.57836	-1.24245	-0.04215	-0.68929	-1.01228	1.44279	1.22957	1.34891	-0.00159	0.093501	0.597466	-0.31342	-1.4403	0.503965	0.084184	-1.372	-0.17467	0.491101	0.736214	-1.05565	0.245112	-0.52188	0.161805	0.071238	0.934301	1.02487	1.06696	1.51306	-1.24265
Cthe_0453	f	568197	568637	hypothetical protein	Hypothetical	0.382965	0.382965	1.28037	0.800597	5.93356	6.13523	4.67427	5.70417	6.14771	5.57976	8.22872	6.60867	7.51104	5.72411	-0.28707	-0.08824	-1.52868	-0.51325	-0.07593	-0.63591	1.97585	0.37855	1.26825	-0.49358	-0.20166	1.2593	0.229397	-2.29515	1.46096	-0.01249	-0.47344	-0.90549	-0.44355	0.124409	-1.80688	0.567957	0.423601	1.62005	0.717673	0.884552	1.78693	-1.15002	2.39379	1.17234
Cthe_0457	f	571435	571797	protein of unknown function DUF307	Hypothetical	0.140005	0.140005	0.219023	0.573851	8.58871	8.71924	8.31565	8.23381	8.25254	8.37787	8.09253	9.22161	8.0244	8.69133	0.380915	0.743979	-0.37862	-0.60626	-0.55418	-0.20556	-0.99924	2.14137	-1.18876	0.666349	-0.13053	0.273059	0.354897	0.496179	0.403584	0.466703	-0.50238	-0.06222	-0.01872	-0.14405	0.209414	-0.12533	-0.43879	-1.12908	0.068133	0.530286	-0.66693	-1.09469	1.20837	1.27889
Cthe_0470	f	584629	585459	hypothetical protein	Hypothetical	0.190192	0.190192	0.940846	0.865233	8.87668	9.23314	10.1839	9.01608	9.36404	9.37236	9.63807	11.1671	9.75384	11.6919	-1.02527	-0.64178	0.381009	-0.8753	-0.50097	-0.49202	-0.20617	1.4388	-0.08162	2.00332	-0.35647	-1.30719	-0.1394	-0.76139	-0.95073	-0.1309	-1.93399	0.811515	-0.34796	-0.35628	-0.73776	-0.00832	-2.32783	-1.52906	-0.11577	-0.52474	-1.93803	-1.28029	-2.4746	-1.10145
Cthe_0480	f	593788	594285	hypothetical protein	Hypothetical	0.043346	0.0433459	1.16702	0.975238	10.7577	11.2949	11.5957	10.6982	10.8444	11.4693	11.742	13.5895	11.5257	13.748	-0.89097	-0.39693	-0.12035	-0.94569	-0.8113	-0.23655	0.014236	1.71327	-0.18475	1.85904	-0.53721	-0.83796	0.059492	-0.9843	-0.30075	0.450571	-2.29458	0.12635	-0.14613	-0.7711	-0.82742	-0.62497	-2.90366	-1.84748	0.21637	-0.15851	-2.22236	-1.45116	-1.78751	1.0421
Cthe_0494	f	607037	607435	hypothetical protein	Hypothetical	0.088352	0.0883519	1.72404	0.965835	8.81233	9.58088	10.1444	8.45585	8.78803	9.73011	10.8733	11.5493	10.5943	12.6005	-0.98519	-0.40301	0.023861	-1.25523	-1.0036	-0.28997	0.576036	1.08807	0.36466	1.88437	-0.76855	-1.33207	0.356485	-2.061	-0.56352	0.792849	-1.9684	0.414288	-0.33218	-1.27426	-2.13844	-0.94208	-3.81245	-0.67595	0.279041	-1.0512	-2.00619	-1.70355	-2.51763	1.2803
Cthe_0498	f	609535	611163	protein of unknown function DUF342	Chromatin structure and dynamics, DNA replication, recombination and repair	0.15019	0.15019	0.660703	0.848455	13.0085	13.207	13.2256	13.5331	13.6189	13.1709	14.766	14.4815	14.6548	15.0594	-1.10842	-0.85382	-0.8299	-0.43546	-0.32539	-0.90001	1.146	0.78111	1.00346	1.52242	-0.19848	-0.21712	-0.52462	-1.75749	-0.01864	-0.41195	-1.27455	0.054649	-0.08581	0.362147	-1.12175	0.447959	-1.4405	0.284459	0.111118	-0.57791	-0.40457	-1.14749	-1.16241	-1.43856
Cthe_0499	f	611190	611501	hypothetical protein	Hypothetical	0.256837	0.256837	1.4971	0.885629	9.34586	9.68412	10.3564	9.45596	10.0982	9.91199	11.6607	11.8843	11.2317	12.8852	-1.09159	-0.80878	-0.24669	-0.99954	-0.46258	-0.61826	0.843815	1.03078	0.48517	1.86768	-0.33826	-1.01053	-0.1101	-2.31482	-0.67227	-0.41406	-2.20018	0.444403	-0.64222	-0.45603	-1.77577	0.18619	-2.78707	-0.22362	0.428951	-1.00095	-1.65352	-1.26423	-2.01465	-1.0793
Cthe_0500	f	611537	612121	hypothetical protein	Hypothetical	0.10738	0.10738	1.38884	0.948456	10.015	10.483	10.4563	10.3589	10.7772	10.3247	12.3237	12.7798	11.9692	13.2553	-1.06253	-0.66763	-0.69017	-0.77238	-0.4194	-0.80117	0.885357	1.27024	0.586311	1.67138	-0.46804	-0.44132	-0.34389	-2.30867	0.026713	-0.29421	-2.2968	0.131564	-0.41835	0.034129	-1.61034	0.452483	-2.47803	-0.45617	0.354436	-0.47544	-1.28604	-1.38323	-1.35785	-1.26917
Cthe_0508	f	620131	620541	hypothetical protein	Hypothetical	0.816624	0.816624	1.39442	0.609576	10.7981	10.7081	10.1974	11.4011	11.4671	10.9463	13.311	11.3279	12.6474	10.9283	-0.61287	-0.7088	-1.25301	0.029656	0.099961	-0.45496	2.06486	-0.04837	1.35767	-0.47415	0.090021	0.600737	-0.60298	-2.51291	0.510716	-0.75897	-0.61978	-0.74893	-0.06598	0.454784	-1.24628	0.520762	0.538773	1.98315	0.663658	0.399575	1.71907	1.06439	1.51649	-1.51885
Cthe_0517	r	632387	632019	hypothetical protein	Hypothetical	0.152779	0.152779	0.25396	0.59894	6.1093	6.56921	7.38675	6.98098	6.58662	6.38245	6.03214	6.46588	6.40231	6.38499	-1.0555	0.098195	2.14904	1.13114	0.141869	-0.3703	-1.24905	-0.161	-0.32046	-0.36392	-0.45991	-1.27745	-0.87168	0.077158	-0.81755	-0.01741	0.103325	1.00431	0.39436	0.598532	0.578664	0.204172	0.201627	-0.43374	-0.37017	0.080891	0.017323	-1.37545	-2.42411	-1.82979
Cthe_0520	r	638246	637521	hypothetical protein	Hypothetical	0.245787	0.245787	0.376339	0.564599	9.54196	9.52952	10.2952	9.49354	9.15213	9.29373	9.0221	9.71969	8.96635	10.2478	0.034171	0.007182	1.66823	-0.07086	-0.81151	-0.50432	-1.09358	0.41973	-1.21453	1.56547	0.012441	-0.75325	0.048416	0.519854	-0.76569	0.377389	-0.19017	1.00148	0.341414	0.199811	0.527193	-0.1416	-1.09571	-0.69758	0.055755	-0.52815	-1.28149	1.00866	-1.68559	1.03413
Cthe_0525	f	643311	643793	hypothetical protein	Hypothetical	0.165578	0.165578	0.308626	0.642334	9.05575	9.21695	7.90038	8.6115	8.64853	8.59112	8.11333	9.15214	8.16741	8.11258	1.05068	1.39024	-1.38309	0.114857	0.192873	0.071936	-0.93452	1.25372	-0.82061	-0.93609	-0.1612	1.15537	0.444258	0.942424	1.31657	0.568418	0.064806	-0.69074	-0.03704	0.020376	0.444088	0.057412	0.535948	-1.03881	-0.05408	1.03956	0.054824	-1.11821	2.22742	1.36061
Cthe_0526	f	643797	644240	hypothetical protein	Hypothetical	0.158449	0.158449	0.301545	0.649695	8.60087	8.69774	7.48746	8.11316	8.20985	8.22523	7.78244	8.7817	7.92429	7.50133	1.00497	1.21278	-1.38358	-0.04129	0.166141	0.199131	-0.75077	1.39289	-0.44645	-1.35382	-0.09687	1.11341	0.487708	0.818427	1.21028	0.487886	-0.08396	-0.73777	-0.09669	-0.11207	0.188863	-0.01538	0.708519	-0.99926	-0.14186	1.28036	0.422962	-1.06945	2.16356	1.40222
Cthe_0527	r	644663	644418	hypothetical protein	Hypothetical	0.626434	0.626434	2.15245	0.805978	7.69124	7.53218	4.89462	7.35148	6.71171	6.39872	6.8923	7.15043	6.92195	3.35015	0.887097	0.769686	-1.17726	0.6363	0.164048	-0.067	0.297346	0.487887	0.319236	-2.31734	0.159058	2.79662	0.339758	0.798944	2.63756	0.820467	0.381757	-1.50409	0.639767	0.952767	0.429531	0.312999	3.36157	-0.25813	-0.02966	3.80028	3.57181	1.11656	6.9481	1.26554
Cthe_0530	f	645935	646549	hypothetical protein	Hypothetical	0.513529	0.513529	0.684774	0.500051	4.05904	3.88549	4.29772	4.3207	2.75111	3.80401	4.58656	4.46253	3.59337	4.768	0.010556	-0.28556	0.417803	0.457015	-2.22109	-0.42459	0.910626	0.69901	-0.78398	1.22021	0.173548	-0.23868	-0.26166	-0.52752	-0.41223	1.13438	-0.57704	0.493713	1.5696	0.516695	0.72733	-1.0529	-2.01689	0.124025	0.993184	-0.30547	-1.17463	1.12783	-1.17991	-1.19886
Cthe_0531	f	646750	649038	hypothetical protein	Hypothetical	0.158878	0.158878	1.06913	0.90093	9.48061	9.43046	9.30054	10.0498	9.47074	9.2021	11.2429	11.3033	11.45	11.5428	-0.76178	-0.81161	-0.9407	-0.19621	-0.77159	-1.0385	0.98919	1.04918	1.19488	1.28714	0.050153	0.180072	-0.56924	-1.76234	0.129919	-0.04029	-1.87287	0.098438	0.579108	0.847754	-1.40011	0.268645	-2.07209	-0.06038	-0.20702	-0.23951	-0.09287	1.03538	1.13294	-1.48375
Cthe_0535	f	653775	654047	hypothetical protein	Hypothetical	0.42331	0.42331	1.27112	0.777986	11.322	11.4967	8.86561	11.2468	10.9569	10.5197	11.5846	12.1574	11.743	9.72315	0.359418	0.5337	-2.09036	0.284416	-0.00466	-0.44068	0.621331	1.19264	0.779308	-1.23512	-0.17475	2.45637	0.075203	-0.26262	2.63112	0.539807	-0.66071	-1.65412	0.289852	0.727044	-0.49622	0.437192	1.23378	-0.57285	-0.1584	2.4343	2.01985	-1.12877	5.48834	1.05351
Cthe_0540	f	658587	661193	protein of unknown function DUF214	Cellular Processes	0.160284	0.160284	0.297377	0.64067	12.7252	12.7499	12.6788	12.9342	12.9496	12.2868	13.0573	12.09	13.0128	11.7551	0.231374	0.287631	0.125172	0.708743	0.744053	-0.77027	0.990087	-1.22	0.888385	-1.98517	-0.02462	0.046481	-0.20893	-0.33207	0.071103	-0.19976	0.659846	0.391909	-0.01545	0.647321	-0.07862	0.662775	1.1945	0.96729	0.044512	0.334894	1.25767	-1.01721	1.03274	-1.15583
Cthe_0565	f	691999	692418	hypothetical protein	Hypothetical	0.113894	0.113894	0.426598	0.822012	12.8336	12.8069	11.7574	13.1494	12.7399	12.3959	12.7633	12.3555	13.3354	11.4041	0.468096	0.423498	-1.33477	0.997235	0.311113	-0.26513	0.350412	-0.3327	1.30885	-1.9266	0.026621	1.07615	-0.31585	0.070247	1.04953	0.067084	0.451385	-0.63848	0.409553	0.753517	-0.18601	0.343964	1.33571	0.407759	-0.5721	0.951412	1.93127	1.01862	2.1084	-1.24474
Cthe_0589	f	725011	726079	Pseudo-Genes	Hypothetical/Unassigned	0.255656	0.255656	0.374018	0.544307	9.41054	9.29075	10.8251	9.89574	9.55995	10.0905	9.91958	9.44427	10.2444	10.2129	-1.00526	-1.25676	1.96446	0.013376	-0.6916	0.422227	0.063428	-0.93446	0.745346	0.67924	0.119791	-1.41453	-0.4852	-0.50904	-1.53433	-0.2692	-0.15352	0.734595	0.335793	-0.19474	-0.34865	-0.53054	-0.65296	0.475311	-0.32481	-0.76863	0.031487	1.08658	-2.66574	-1.39978
Cthe_0595	f	731947	733014	hypothetical protein	Hypothetical	0.248501	0.248501	0.395932	0.581575	7.13058	6.8806	6.64419	7.26063	6.69209	6.62513	6.0693	6.51409	5.75072	5.93896	1.16493	0.662799	0.18793	1.42616	0.284141	0.149637	-0.96682	-0.0734	-1.60674	-1.22863	0.249981	0.486392	-0.13005	1.06128	0.236411	0.188513	0.366514	0.019064	0.568548	0.635509	1.50991	0.066962	0.753125	-0.44478	0.31858	0.575124	-0.18824	1.18919	1.40094	-1.09433
Cthe_0626	f	772747	774159	hypothetical protein	Hypothetical	0.107056	0.107056	0.300555	0.762537	12.9628	12.2119	11.8155	13.5152	12.3531	12.4156	12.5984	12.2961	12.853	12.0984	0.920065	-0.61247	-1.42148	2.04737	-0.32427	-0.19665	0.17627	-0.44056	0.695939	-0.84422	0.750906	1.1473	-0.55235	0.364442	0.396398	-0.14121	-0.08423	-0.60014	1.16205	1.09952	0.66217	-0.06253	0.254762	0.302232	-0.25463	0.197782	0.754639	1.68285	2.215	-1.46648
Cthe_0630	f	777485	778462	hypothetical protein	Hypothetical	0.27884	0.27884	0.478238	0.611296	12.298	12.0392	12.2805	12.4024	11.5431	11.788	12.2143	13.1934	12.3458	13.2777	-0.07398	-0.54976	-0.10613	0.118049	-1.46186	-1.01166	-0.22778	1.57217	0.013879	1.72708	0.258795	0.017484	-0.10445	0.083657	-0.24131	0.496123	-1.1542	0.492557	0.859373	0.614495	0.056662	-0.24488	-1.73459	-0.97906	-0.13145	-0.08426	-0.93188	1.19648	1.01219	-1.07509
Cthe_0631	f	778456	779340	hypothetical protein	Hypothetical	0.373623	0.373623	0.660829	0.623077	11.9851	11.705	11.8909	12.2955	11.1149	11.2113	11.9772	13.0679	11.9409	13.0039	-0.05298	-0.48744	-0.19906	0.428529	-1.40286	-1.25325	-0.06528	1.62664	-0.1216	1.52731	0.280083	0.094173	-0.31042	0.007931	-0.18591	0.590151	-1.3629	0.679614	1.18065	1.08421	0.354658	-0.09645	-1.88901	-1.09075	0.036308	0.06404	-1.06301	1.21426	1.06745	-1.24007
Cthe_0633	f	780296	780781	hypothetical protein	Hypothetical	0.182558	0.182558	0.398761	0.694792	12.9428	12.3767	12.1457	12.9282	12.1189	12.1198	13.0846	13.6713	12.838	13.2136	0.373329	-0.68965	-1.12344	0.345919	-1.17393	-1.17211	0.63972	1.74155	0.176677	0.881932	0.566033	0.797022	0.014596	-0.14185	0.230989	0.257877	-1.29461	0.02592	0.809314	0.808346	0.09012	-0.00097	-1.09474	-0.58672	0.246568	0.457746	-0.37555	1.48045	1.73751	1.01017
Cthe_0636	r	784236	783988	hypothetical protein	Hypothetical	0.132295	0.132295	0.886214	0.900479	8.30613	8.46013	9.04695	8.98819	8.84191	8.61285	10.3611	10.0705	10.7797	10.5605	-1.1684	-1.00433	-0.37913	-0.44173	-0.59758	-0.84163	1.02099	0.711404	1.46692	1.23349	-0.154	-0.74082	-0.68205	-2.05497	-0.58681	-0.38177	-1.61039	0.434103	0.146278	0.375341	-1.79146	0.229063	-1.71864	0.290578	-0.41855	-0.49003	0.219098	-1.11265	-1.67112	-1.60442
Cthe_0637	r	784690	784388	hypothetical protein	Hypothetical	0.246182	0.246182	0.940358	0.825469	13.1381	12.9814	11.3482	13.4118	12.6082	12.1742	13.5292	13.5134	14.1326	11.7153	0.32029	0.142851	-1.70639	0.630233	-0.27972	-0.77115	0.763063	0.745228	1.44626	-1.29067	0.156712	1.78993	-0.27374	-0.39105	1.63322	0.373203	-0.53201	-0.82599	0.803651	1.23768	-0.7207	0.434027	0.892856	0.015751	-0.60339	1.79807	2.41721	1.11474	3.45798	-1.20893
Cthe_0649	f	804017	804346	hypothetical protein	Hypothetical	0.324809	0.324809	0.802342	0.730116	4.32932	5.14428	5.0526	4.81764	4.23359	4.62311	6.24491	5.46963	6.63633	5.5468	-1.12198	-0.08352	-0.20034	-0.49974	-1.24397	-0.74763	1.31898	0.331063	1.81774	0.429401	-0.81496	-0.72327	-0.48831	-1.91559	0.091681	0.910686	-0.32535	0.429493	0.584045	0.194533	-1.81869	-0.38951	-1.31321	0.775283	-0.39142	-0.07717	1.08953	-1.75924	-1.65092	-1.4028
Cthe_0650	f	804468	804767	hypothetical protein	Hypothetical	0.169054	0.169054	0.531771	0.788061	4.52548	4.87104	5.16753	4.85491	5.0089	5.14621	6.35042	5.69554	6.34617	6.21616	-1.31284	-0.80469	-0.36868	-0.8284	-0.60195	-0.40003	1.37082	0.407797	1.36457	1.1734	-0.34555	-0.64204	-0.32943	-1.82493	-0.29649	-0.13787	-0.82451	0.021316	-0.15399	-0.2913	-1.49125	-0.13731	-1.20726	0.654873	0.004253	-0.52062	0.130001	-1.27064	-1.56054	-1.25652
Cthe_0651	f	805051	805407	Pseudo-Genes	Hypothetical/Unassigned	0.278525	0.278525	0.386793	0.51994	6.82693	6.2543	7.30222	7.27215	6.45715	6.6157	7.08195	6.7835	6.75719	7.85137	-0.19959	-1.42428	0.816939	0.752632	-0.99044	-0.65134	0.345837	-0.29245	-0.34873	1.99143	0.572629	-0.47529	-0.44523	-0.25502	-1.04792	-0.20285	-0.52921	0.686518	0.815007	0.65645	0.514961	-0.15856	-1.39423	0.298444	0.324757	-1.06787	-1.09418	1.48723	-1.3902	-1.36153
Cthe_0658	f	812136	812432	Hypothetical protein	Hypothetical/Unassigned	0.337395	0.337395	0.908768	0.75249	5.62181	5.74098	7.04295	6.78684	5.70561	6.11344	7.85185	6.96063	7.94693	7.35437	-1.24423	-1.10829	0.376903	0.084757	-1.14863	-0.68341	1.29964	0.283002	1.40811	0.732148	-0.11917	-1.42114	-1.16503	-2.23004	-1.30197	0.035366	-1.21965	0.929507	1.08123	0.673401	-1.16009	-0.40783	-1.64875	0.89122	-0.09509	-0.39374	0.592568	-1.08611	-2.67797	-2.24239
Cthe_0663	r	818404	817835	hypothetical protein	Hypothetical	0.152513	0.152513	0.362351	0.719401	9.96864	9.62525	8.7001	9.67805	9.48702	8.82831	9.52833	9.13368	9.8368	8.37679	1.23019	0.582636	-1.16203	0.682196	0.321948	-0.92025	0.399847	-0.34438	0.98157	-1.77172	0.343383	1.26854	0.290588	0.440311	0.925158	0.138237	0.491576	-0.12821	0.191032	0.849742	-0.15875	0.65871	1.11023	0.394647	-0.30847	0.756888	1.46001	1.26873	2.40918	1.22314
Cthe_0682	r	840372	839395	hypothetical protein	Hypothetical	0.128227	0.128227	0.186326	0.54121	6.06516	6.15495	6.55794	6.76916	6.17128	6.19516	5.85836	6.09023	5.65942	6.34418	-0.38121	-0.09932	1.16587	1.829	-0.04804	0.026916	-1.03047	-0.30249	-1.65503	0.494773	-0.08979	-0.49278	-0.704	0.206803	-0.40299	-0.01633	0.064713	0.362781	0.597876	0.574001	1.10974	-0.02388	-0.1729	-0.23188	0.198938	-0.25394	-0.68476	-1.06421	-1.40715	-1.62901
Cthe_0690	f	848784	849392	hypothetical protein	Hypothetical	0.232504	0.232504	0.545468	0.715835	5.42226	5.86517	7.14504	5.72682	5.30509	6.48678	6.03456	6.0682	6.5432	7.13526	-1.16385	-0.47743	1.50607	-0.69184	-1.34544	0.48592	-0.21492	-0.16279	0.573367	1.49092	-0.44291	-1.72278	-0.30457	-0.6123	-1.27986	0.560084	-0.20303	0.658257	0.421737	-0.75995	-0.81638	-1.18169	-1.83017	-0.03364	-0.50865	-1.06706	-0.59205	-1.35935	-3.30071	-1.23505
Cthe_0702	f	861318	861845	hypothetical protein	Hypothetical	0.041909	0.0419094	0.313972	0.911012	9.99066	10.2186	11.3311	10.2544	10.398	10.5637	11.2271	10.954	11.3148	11.6095	-1.3979	-0.99744	0.957472	-0.93439	-0.68203	-0.39101	0.774801	0.294927	0.92882	1.44675	-0.2279	-1.34042	-0.26378	-1.23646	-1.11252	-0.17949	-0.73547	0.767409	-0.14361	-0.30923	-1.06033	-0.16562	-1.21147	0.273091	-0.08765	-0.65549	-0.29475	-1.17113	-2.53225	-1.20062
Cthe_0703	f	861963	862205	hypothetical protein	Hypothetical	0.13921	0.13921	0.303427	0.694139	11.9138	11.3236	12.5668	12.3625	11.73	12.2787	12.0771	12.1862	12.3915	13.1505	-0.57581	-1.77139	0.746832	0.333123	-0.94823	0.163387	-0.24504	-0.02393	0.391826	1.92923	0.590225	-0.65295	-0.44871	-0.16329	-1.24317	-0.40637	-0.86267	0.28803	0.63257	0.083794	-0.02898	-0.54878	-1.42052	-0.10915	-0.3144	-0.96422	-0.75897	1.50548	-1.57238	-1.36482
Cthe_0705	f	863024	863260	hypothetical protein	Hypothetical	0.102921	0.102921	0.794467	0.913635	8.21795	8.0009	8.72514	8.75012	8.26524	7.93293	9.09568	9.66316	8.73547	10.8112	-0.68729	-0.93516	-0.10808	-0.07956	-0.63329	-1.01279	0.315075	0.963135	-0.09628	2.27423	0.21705	-0.50719	-0.53216	-0.87773	-0.72424	-0.26434	-1.66225	0.79221	0.484873	0.817185	0.014643	0.332311	-2.54598	-0.56748	0.360207	-1.14807	-2.07575	1.16235	-1.42128	-1.4461
Cthe_0709	f	866176	866676	hypothetical protein	Hypothetical	0.287141	0.287141	0.714395	0.732043	8.39915	8.50542	8.78327	8.0799	7.92249	8.25848	8.62149	10.2188	8.68864	9.76537	-0.44703	-0.30093	0.081077	-0.88595	-1.10236	-0.64043	-0.14135	2.05469	-0.04903	1.43131	-0.10627	-0.38412	0.31925	-0.22234	-0.27785	0.58293	-1.71338	0.524794	0.157409	-0.17858	-0.60874	-0.33599	-1.84288	-1.59731	-0.06715	0.453425	-1.07673	-1.07644	-1.30507	1.24768
Cthe_0710	f	866814	867248	hypothetical protein	Hypothetical	0.026321	0.0263211	0.143476	0.877698	14.2254	14.0403	14.0742	14.4314	14.2807	14.2665	14.2293	13.5013	14.552	13.4911	0.326386	-0.19372	-0.09837	0.905406	0.482043	0.442049	0.337465	-1.70844	1.24434	-1.73715	0.185065	0.151137	-0.20603	-0.00394	-0.03393	-0.24045	0.538965	-0.19229	0.150641	0.164871	-0.1206	0.01423	0.78963	0.727972	-0.32268	0.010214	1.06087	1.13687	1.11044	-1.15351
Cthe_0753	r	918951	918376	hypothetical protein	Hypothetical	0.479259	0.479259	0.941776	0.660741	7.72054	6.76516	6.61399	7.73831	6.70263	6.3233	8.02484	8.69699	7.88721	8.20014	0.315751	-0.87552	-1.06401	0.337909	-0.95349	-1.42648	0.695185	1.53331	0.523581	0.91378	0.955378	1.10654	-0.01777	-0.3043	0.151165	0.062531	-1.93183	0.290692	1.03568	1.41501	-0.14891	0.379326	-1.49752	-0.67216	0.137623	0.496849	-0.31293	1.93909	2.15329	-1.01239
Cthe_0754	r	920177	919344	hypothetical protein	Hypothetical	0.280402	0.280402	0.779092	0.760061	8.35224	7.62117	7.87859	8.64021	7.45101	7.35839	8.94914	8.82406	9.35638	9.50322	-0.05253	-0.98462	-0.65641	0.314619	-1.20157	-1.31965	0.708496	0.549026	1.22771	1.41492	0.73107	0.473644	-0.28797	-0.5969	-0.25743	0.170159	-1.20289	0.520202	1.1892	1.28182	-0.71617	0.092617	-2.05221	0.125078	-0.40724	-0.67915	-0.14683	1.65987	1.38861	-1.22092
Cthe_0758	r	924774	924382	UPF0102 protein yraN	Chromatin structure and dynamics, DNA replication, recombination and repair	0.17345	0.17345	0.552039	0.790534	9.00407	9.17078	10.5	8.91303	9.13455	8.7742	9.59695	10.0843	9.6752	10.672	-0.81388	-0.56649	1.40604	-0.94898	-0.62025	-1.15501	0.06595	0.789218	0.182064	1.66134	-0.16671	-1.49592	0.091038	-0.59289	-1.32922	0.036222	-0.91356	1.72579	-0.22152	0.138833	-0.76217	0.360355	-1.53747	-0.48738	-0.07824	-0.58769	-0.99682	-1.12249	-2.82044	1.06514
Cthe_0760	r	926725	925091	hypothetical protein	Hypothetical	0.105305	0.105305	0.32442	0.783605	11.5522	11.7499	12.9734	11.6913	11.8888	11.8891	11.9911	12.6421	12.2134	12.9643	-1.15024	-0.77333	1.55919	-0.88509	-0.50853	-0.50797	-0.31351	0.927574	0.110157	1.54175	-0.1977	-1.4212	-0.13908	-0.4389	-1.2235	-0.1389	-0.89219	1.0843	-0.19752	-0.19782	-0.52205	-0.0003	-1.07545	-0.65099	-0.22223	-0.32216	-0.75093	-1.14687	-2.67808	-1.1012
Cthe_0762	r	928263	927610	protein of unknown function DUF1121	General function prediction only	0.063037	0.0630368	0.235991	0.821923	11.4411	11.741	12.5137	11.1559	11.9284	11.798	11.7165	12.1501	11.7956	12.6352	-0.99181	-0.32569	1.391	-1.62548	0.090795	-0.19892	-0.37997	0.583188	-0.2042	1.66108	-0.29983	-1.07255	0.285229	-0.2754	-0.77272	-0.18747	-0.4091	0.715657	-0.77253	-0.64213	-0.63975	0.130405	-0.70682	-0.43354	-0.07912	-0.48518	-0.8396	-1.231	-2.10315	1.2186
Cthe_0785	f	949138	949440	hypothetical protein	Hypothetical	0.244792	0.244792	0.71225	0.770874	10.2218	9.99055	9.4851	10.2781	9.71468	9.70686	11.2656	11.5228	11.352	10.0943	-0.18972	-0.50005	-1.17835	-0.11419	-0.87026	-0.88076	1.21105	1.55617	1.32696	-0.36086	0.231248	0.736704	-0.05628	-1.04382	0.505455	0.275873	-1.53224	-0.22176	0.563406	0.571229	-1.07391	0.007823	-0.37959	-0.25718	-0.08638	1.42853	1.25772	1.17385	1.66636	-1.03978
Cthe_0790	r	955586	955302	protein of unknown function YGGT	General function prediction only	0.078228	0.078228	0.33725	0.845361	11.2477	11.0624	9.96756	11.199	11.1789	10.7924	11.7161	11.3999	11.459	10.3185	0.398752	0.052714	-1.9913	0.307846	0.270322	-0.45131	1.27319	0.682764	0.793133	-1.33611	0.185347	1.28017	0.048691	-0.46837	1.09482	-0.11656	-0.33747	-0.82486	0.020099	0.406623	-0.25993	0.386524	0.860445	0.316245	0.257129	1.08136	1.14047	1.13709	2.42868	1.03433
Cthe_0791	r	956073	955606	protein of unknown function DUF552	Hypothetical	0.050244	0.0502437	0.44206	0.924228	13.5903	13.4351	12.1181	13.6442	13.5349	13.0182	14.0238	13.7243	14.1874	12.5778	0.319847	0.077582	-1.97854	0.404025	0.233376	-0.57325	0.996673	0.529134	1.25203	-1.26088	0.155181	1.47222	-0.05392	-0.43354	1.31704	-0.09979	-0.28924	-0.90015	0.109308	0.625987	-0.54318	0.516679	0.957133	0.299479	-0.16357	1.14658	1.60963	1.11356	2.77449	-1.03808
Cthe_0792	r	956863	956159	protein of unknown function UPF0001	General function prediction only	0.096708	0.0967082	0.251082	0.743223	11.122	11.293	10.0722	10.9972	11.1441	10.5312	11.1458	10.9526	11.2364	10.1885	0.57259	0.958597	-1.79684	0.291023	0.622441	-0.76086	0.626267	0.190309	0.830957	-1.53449	-0.17102	1.04974	0.124744	-0.02378	1.22076	0.148929	0.34038	-0.45898	-0.14683	0.466022	-0.23921	0.612853	0.9556	0.193145	-0.09069	0.764149	1.04798	-1.12585	2.07016	1.09031
Cthe_0826	r	1007469	1006684	hypothetical protein	Hypothetical	0.245257	0.245257	0.491306	0.667204	11.0202	11.314	12.034	10.5447	10.5815	10.8749	10.2257	11.1733	10.263	11.5263	0.111591	0.620899	1.86864	-0.71235	-0.64869	-0.14012	-1.26518	0.377062	-1.20069	0.988841	-0.29388	-1.01384	0.475426	0.794418	-0.71997	0.732569	0.140698	1.15908	-0.03674	-0.33019	0.281779	-0.29345	-0.94488	-0.9476	-0.03721	-0.35301	-1.26339	-1.22593	-2.01928	1.39033
Cthe_0838	r	1017494	1016847	hypothetical protein	Hypothetical	0.175862	0.175862	0.294462	0.601847	8.12835	8.26138	8.43069	7.71449	7.72991	8.12764	7.84085	8.01623	7.74054	9.08895	0.048443	0.363629	0.76476	-0.93208	-0.89556	0.046754	-0.6327	-0.2172	-0.87038	2.32434	-0.13303	-0.30234	0.413857	0.287497	-0.16931	0.531473	0.245157	0.303054	-0.01542	-0.41314	-0.02604	-0.39773	-1.35904	-0.17537	0.100316	-1.07273	-1.34841	-1.0966	-1.23314	1.33224
Cthe_0846	r	1023044	1022634	hypothetical protein	Hypothetical	0.187668	0.187668	0.390528	0.679633	13.2295	13.0578	12.1247	13.5253	13.0501	12.7358	13.2416	13.2161	13.4594	12.0303	0.50657	0.175116	-1.62579	1.07743	0.160209	-0.44632	0.529887	0.480589	0.950331	-1.80802	0.171729	1.10479	-0.29577	-0.01208	0.933063	0.007723	-0.15827	-0.61109	0.475218	0.789465	0.065849	0.314247	1.01976	0.025542	-0.21784	1.18575	1.42913	1.12641	2.15068	-1.22754
Cthe_0859	f	1034423	1034968	hypothetical protein	Hypothetical	0.066015	0.0660148	0.318948	0.862016	13.1938	13.1938	13.9129	13.3	13.2308	13.4016	13.7451	14.3276	14.1173	14.7366	-0.9588	-0.9588	0.361661	-0.76383	-0.8909	-0.57719	0.053458	1.12322	0.736971	1.87422	1.598e-06	-0.71911	-0.10618	-0.55126	-0.71911	-0.03698	-1.13385	0.511289	0.069198	-0.10164	-0.81732	-0.17084	-1.50585	-0.58258	-0.37223	-0.40899	-0.61933	1	-1.64617	-1.07637
Cthe_0862	f	1037299	1037619	hypothetical protein	Hypothetical	0.24507	0.24507	0.389223	0.580241	11.2682	10.4215	11.3223	12.0648	10.8375	10.5691	11.1525	10.5918	10.828	11.3459	0.463354	-1.25722	0.573416	2.08223	-0.4118	-0.95735	0.228361	-0.91111	-0.43114	0.621247	0.846666	-0.05416	-0.79662	0.115636	-0.90083	-0.41602	-0.17031	0.753263	1.22727	1.49573	1.23679	0.268457	-0.50834	0.560716	0.324528	-0.75405	-0.51786	1.79834	-1.03825	-1.73703
Cthe_0882	r	1059343	1058453	protein of unknown function DUF6 transmembrane	General function prediction only	0.120524	0.120524	0.257409	0.687855	9.52401	9.79391	9.80862	9.05555	9.4031	9.41758	9.12838	10.0693	8.77548	9.99151	0.06418	0.699466	0.734106	-1.03846	-0.2204	-0.18632	-0.86704	1.34756	-1.69768	1.16459	-0.2699	-0.28462	0.468457	0.395629	-0.01472	0.390805	-0.27534	0.391044	-0.34755	-0.36203	0.280069	-0.01448	-0.58841	-0.94087	0.352897	0.077734	-1.21603	-1.20573	-1.21809	1.38363
Cthe_0887	r	1064392	1064180	hypothetical protein	Hypothetical	0.738567	0.738567	1.37749	0.642554	5.2682	5.13674	4.52237	5.05575	5.33119	5.34744	4.46269	4.27383	4.28202	2.15516	0.715426	0.578064	-0.06391	0.493435	0.781247	0.798234	-0.12628	-0.32363	-0.31507	-2.53751	0.131455	0.745823	0.212444	0.805508	0.614369	-0.19445	0.862911	-0.82507	-0.27543	-0.29169	0.773737	-0.01626	3.17603	0.188858	0.180673	2.11867	2.12686	1.0954	1.67693	1.15865
Cthe_0894	r	1070920	1070702	hypothetical protein	Hypothetical	0.144566	0.144566	0.221243	0.564382	7.25847	7.67463	7.29101	7.73344	7.17288	7.62108	7.83044	8.16143	7.59666	8.25409	-1.10766	0.042025	-1.01775	0.204518	-1.34412	-0.10591	0.472492	1.38688	-0.17336	1.64288	-0.41616	-0.03254	-0.47497	-0.57197	0.383611	0.501747	-0.4868	-0.33006	0.560565	0.112366	0.136783	-0.4482	-1.08122	-0.33099	0.233783	-0.09267	-0.65743	-1.33437	-1.02281	-1.38989
Cthe_0899	f	1077050	1077322	hypothetical protein	Hypothetical	0.248766	0.248766	0.975915	0.830063	6.59287	5.73769	6.27304	7.47954	6.41055	6.24721	5.11541	4.59451	4.80283	5.21616	0.817901	-0.11984	0.467191	1.79018	0.617978	0.438874	-0.8022	-1.3734	-1.14496	-0.69172	0.855177	0.319831	-0.88667	1.47745	-0.53535	-0.67286	1.14318	0.025824	1.06899	1.23233	2.6767	0.163334	1.19438	0.520904	0.312578	-0.62165	-0.41333	1.80898	1.24818	-1.8489
Cthe_0907	r	1084669	1084529	hypothetical protein	Hypothetical	0.380518	0.380518	0.945253	0.731629	10.8478	10.7838	9.7498	11.3133	9.99366	10.6343	9.87978	10.1634	10.8137	8.31211	0.706898	0.631402	-0.58967	1.2566	-0.30171	0.454763	-0.43619	-0.10129	0.666592	-2.28739	0.063933	1.09799	-0.46551	0.968008	1.03405	0.790193	0.62047	-0.88447	1.31963	0.679024	0.499639	-0.64061	1.68155	-0.2836	-0.93388	1.85128	2.50155	1.04531	2.14056	-1.3808
Cthe_0914	f	1094627	1097179	Protein of unknown function DUF2339, transmembrane	General function prediction only	0.053542	0.0535423	0.19212	0.814205	14.651	14.1227	15.2942	14.7419	14.2218	14.5261	14.6465	14.5169	14.8223	15.4227	-0.11081	-1.39518	1.45268	0.110103	-1.15418	-0.41459	-0.12186	-0.43691	0.305645	1.76511	0.528327	-0.64314	-0.09087	0.004546	-1.17147	-0.09913	-0.39418	0.768099	0.520064	0.215832	-0.08044	-0.30423	-1.20085	0.129597	-0.17585	-0.9058	-0.60035	1.44226	-1.56172	-1.06501
Cthe_0915	f	1097157	1098359	hypothetical protein	Hypothetical	0.055173	0.0551725	0.316694	0.883857	13.251	12.7347	14.1222	13.2411	12.729	12.9503	13.2122	13.2778	13.2268	14.384	-0.11437	-1.06824	1.49512	-0.13272	-1.07873	-0.66996	-0.18607	-0.06486	-0.15909	1.97892	0.516305	-0.87118	0.009932	0.038806	-1.38749	0.005676	-0.54311	1.17191	0.512049	0.290796	0.01427	-0.22125	-1.65503	-0.06561	-0.0146	-1.10625	-1.15725	1.43029	-1.82916	1.00691
Cthe_0921	f	1107876	1108064	hypothetical protein	Hypothetical	0.836212	0.836212	2.25364	0.75739	4.97203	4.95111	4.02723	4.13129	5.94261	4.83598	4.60419	1.76389	4.37792	1.80434	0.614267	0.598809	-0.08414	-0.00722	1.33174	0.513702	0.342354	-1.75725	0.175091	-1.72735	0.020912	0.944795	0.840734	0.367837	0.923883	-0.9915	3.18722	-0.80875	-1.81132	-0.70469	-0.24663	1.10663	4.13828	2.8403	0.22627	-0.04044	2.57358	1.0146	1.92491	1.79096
Cthe_0923	r	1110182	1109409	hypothetical protein	Hypothetical	0.207579	0.207579	0.477986	0.710481	9.61535	9.61167	10.4955	9.43711	9.6243	9.88646	8.64712	9.50543	8.42831	9.59565	0.223784	0.217477	1.73116	-0.08148	0.239116	0.688097	-1.43448	0.035527	-1.80923	0.190033	0.003682	-0.88013	0.178238	0.968229	-0.88381	-0.01263	0.106237	0.609023	-0.18719	-0.44934	1.0088	-0.26215	0.028659	-0.85831	0.218809	-0.09021	-1.16733	1.00256	-1.84054	1.1315
Cthe_0924	r	1111031	1110318	hypothetical protein	Hypothetical	0.15379	0.15379	0.464548	0.779298	10.2634	10.2709	10.7321	10.1317	10.238	10.2119	8.97235	10.1451	8.79568	9.90964	0.487665	0.500075	1.2591	0.270977	0.445963	0.40296	-1.63718	0.292943	-1.92795	-0.09456	-0.00754	-0.46872	0.131658	1.29104	-0.46118	0.032878	0.125851	0.520184	-0.10632	-0.08019	1.33605	0.026128	0.328416	-1.17273	0.176672	0.235443	-1.11396	-1.00524	-1.38388	1.09555
Cthe_0925	r	1111873	1111226	protein of unknown function DUF218	Hypothetical	0.066999	0.0669989	0.295369	0.848779	10.7043	10.8173	10.7331	10.3932	10.6117	10.7846	9.42846	10.1052	9.55521	9.99703	0.757444	0.976268	0.813226	0.155223	0.578261	0.912824	-1.71235	-0.40222	-1.46698	-0.6117	-0.11304	-0.02882	0.311095	1.27584	0.084224	0.205602	0.712099	-0.05145	-0.21853	-0.39136	0.837996	-0.17283	0.614708	-0.67678	-0.12675	0.108211	-0.44182	-1.0815	-1.02017	1.24065
Cthe_0943	r	1130692	1130441	hypothetical protein	Hypothetical	0.069058	0.0690585	0.339146	0.86425	8.98939	9.4749	10.4471	9.10007	9.42197	9.88428	9.53968	8.37319	9.47155	9.25213	-0.74184	0.1452	1.92145	-0.53962	0.048486	0.893134	0.263553	-1.86763	0.139069	-0.26181	-0.48552	-1.45774	-0.11068	-0.5503	-0.97223	0.052936	1.10171	0.562847	-0.3219	-0.78422	-0.37148	-0.46232	0.169839	1.1665	0.068136	-0.87894	0.219419	-1.40009	-2.74678	-1.07974
Cthe_0956	f	1145255	1145728	hypothetical protein	Hypothetical	0.206652	0.206652	0.913249	0.849145	7.20677	7.20959	6.78465	7.12698	7.27017	7.23073	8.49537	6.32065	8.77487	5.83231	-0.02094	-0.01773	-0.50028	-0.11155	0.051057	0.00627	1.44234	-1.02718	1.75972	-1.58171	-0.00282	0.422122	0.07979	-1.28861	0.424945	-0.06058	0.888943	-0.44608	-0.14319	-0.10375	-1.64789	0.039441	1.43786	2.17473	-0.27949	0.488339	2.94256	-1.00196	1.3399	1.05686
Cthe_0971						0.129186	0.129186	0.244163	0.647269	8.9689	8.87965	9.52017	9.33995	9.08351	9.12301	9.60313	9.62579	10.0045	10.1075	-1.08211	-1.29356	0.224043	-0.20295	-0.81055	-0.71697	0.420597	0.474288	1.37162	1.61559	0.089244	-0.55127	-0.37106	-0.63423	-0.64052	-0.20386	-0.74614	0.397162	0.256441	0.216945	-0.66456	-0.0395	-1.02397	-0.02266	-0.40139	-0.4817	-0.10297	1.06381	-1.46538	-1.2933
Cthe_0972	r	1162846	1162238	hypothetical protein	Hypothetical	0.125504	0.125504	0.409871	0.795864	8.17857	7.73342	7.83214	8.04556	7.2894	7.56572	7.76713	8.63946	7.45309	9.17896	0.366018	-0.40902	-0.23715	0.134431	-1.1821	-0.70101	-0.35032	1.16847	-0.89711	2.10779	0.445145	0.346433	0.133013	0.411434	-0.09871	0.444024	-0.90604	0.266417	0.756156	0.479836	0.59247	-0.27632	-1.88957	-0.87232	0.314049	-0.53951	-1.72588	1.36145	1.27141	1.09658
Cthe_0995	r	1189535	1189071	protein of unknown function DUF150	General function prediction only	0.047784	0.0477837	0.305226	0.895632	12.8579	12.5335	13.4273	13.344	12.8805	12.808	12.9045	11.5442	13.1706	12.902	0.039225	-0.57729	1.12117	0.963047	0.082198	-0.05557	0.127842	-2.45724	0.633512	0.1231	0.324422	-0.56935	-0.48614	-0.04663	-0.89377	-0.34703	0.989275	0.61923	0.463523	0.53602	0.173409	0.072497	-0.02152	1.36033	-0.26609	-1.35783	0.26859	1.25216	-1.48385	-1.40069
Cthe_1002	r	1200075	1199875	hypothetical protein	Hypothetical	0.215597	0.215597	0.339148	0.576199	10.0931	10.2115	10.538	9.73855	9.84693	9.8261	9.40436	10.3085	9.31355	10.6281	0.229857	0.49609	1.23033	-0.56741	-0.32368	-0.37052	-1.31892	0.714359	-1.52313	1.43302	-0.11839	-0.4449	0.354531	0.688717	-0.32651	0.36454	-0.09706	0.711874	-0.10838	-0.08755	0.424995	0.020828	-0.78118	-0.90417	0.090808	-0.31958	-1.31455	-1.08552	-1.36122	1.27857
Cthe_1027	r	1229445	1228942	protein of unknown function DUF177	General function prediction only	0.1102	0.1102	0.85055	0.913625	15.1241	15.025	13.6179	15.2361	15.1274	14.7921	14.7518	14.2957	15.2045	12.4612	0.627493	0.516509	-1.05867	0.752887	0.631205	0.255843	0.210651	-0.29983	0.717425	-2.35351	0.099142	1.50625	-0.11202	0.372365	1.40711	-0.10246	0.729238	-1.17426	0.108699	0.44401	0.031678	0.335312	2.66625	0.456014	-0.4527	1.83455	2.74327	1.07114	2.84071	-1.08074
Cthe_1036	r	1240250	1239555	hypothetical protein	Hypothetical	0.074929	0.0749289	0.208012	0.759857	9.41284	9.30342	8.38427	9.42923	9.54156	9.06073	9.58943	9.00398	9.4583	8.66974	0.567564	0.294582	-1.99864	0.608471	0.888729	-0.31093	1.00816	-0.45252	0.680994	-1.28641	0.109414	1.02856	-0.0164	-0.1766	0.919151	-0.23814	0.299449	-0.67645	-0.11233	0.368507	-0.02907	0.480837	0.87182	0.58546	0.131133	0.334231	0.788558	1.07879	2.03999	-1.01143
Cthe_1042	r	1246861	1246322	hypothetical protein	Hypothetical	0.183431	0.183431	0.337905	0.638101	12.244	12.0328	11.9323	13.1084	12.5253	11.9932	12.0074	11.4415	11.8148	11.6891	0.35466	-0.09902	-0.31481	2.21159	0.958853	-0.1841	-0.15346	-1.36908	-0.5673	-0.83733	0.211205	0.311663	-0.86447	0.236548	0.100458	-0.49248	0.591261	-0.06085	0.583195	1.11528	1.29367	0.532087	0.836189	0.565917	0.192658	-0.24755	0.125708	1.15765	1.24114	-1.82067
Cthe_1043	f	1247414	1247659	hypothetical protein	Hypothetical	0.409388	0.409388	0.512076	0.467022	8.31301	7.83786	8.73559	8.42654	7.78674	7.96299	7.80837	7.93545	7.55355	9.13238	0.331684	-0.63069	1.18759	0.561634	-0.73423	-0.37725	-0.69043	-0.43303	-1.20654	1.99124	0.475147	-0.42258	-0.11353	0.504642	-0.89773	0.05112	-0.09759	0.772602	0.639799	0.463549	0.872991	-0.17625	-1.34563	-0.12709	0.254817	-1.19692	-1.57883	1.39006	-1.34033	-1.08187
Cthe_1044	f	1247721	1248050	hypothetical protein	Hypothetical	0.088559	0.0885594	0.297616	0.801625	8.57028	8.76547	9.70549	8.63153	8.40888	8.8267	8.26637	8.22856	8.48867	9.4593	-0.33675	0.061994	1.98223	-0.21162	-0.66644	0.187072	-0.95757	-1.03479	-0.50345	1.47933	-0.1952	-1.13521	-0.06126	0.303909	-0.94001	0.356592	0.536912	0.878784	0.222649	-0.19517	0.14286	-0.41782	-1.05042	0.037806	-0.2223	-1.23074	-0.97063	-1.14488	-2.19651	-1.04337
Cthe_1045	f	1248224	1248550	hypothetical protein	Hypothetical	0.145152	0.145152	0.384739	0.748484	5.67187	5.52082	6.88966	5.7198	5.32155	6.32429	5.73186	6.53509	5.96211	6.79402	-0.67997	-0.95371	1.52682	-0.59312	-1.31481	0.502298	-0.57128	0.884303	-0.15403	1.35351	0.151058	-1.21778	-0.04793	-0.05998	-1.36884	0.199266	-1.01428	0.565364	0.398254	-0.60449	-0.2423	-1.00274	-1.47247	-0.80324	-0.23025	-0.25892	-0.83191	1.11038	-2.32589	-1.03378
Cthe_1047	r	1251084	1250539	hypothetical protein	Hypothetical	0.387467	0.387467	0.877797	0.705728	13.2469	12.7691	11.2439	13.2181	12.524	11.9772	13.1478	13.0907	13.2173	11.2675	0.846537	0.248817	-1.65932	0.810474	-0.05786	-0.74188	0.722517	0.651089	0.809459	-1.62984	0.477774	2.00299	0.028827	0.099133	1.52522	0.245137	-0.32155	-0.73333	0.694085	1.24084	0.000811	0.546753	1.25652	0.057095	-0.0695	1.8232	1.94979	1.39259	4.00831	1.02018
Cthe_1059	r	1266169	1265858	Hypothetical protein	Hypothetical/Unassigned	0.228449	0.228449	0.660408	0.769386	12.1588	12.4089	11.4312	12.3041	12.6317	12.4946	11.742	12.1383	12.6536	10.305	0.183986	0.532661	-0.83039	0.386578	0.843263	0.652058	-0.39704	0.155467	0.8738	-2.40038	-0.2501	0.727606	-0.14532	0.416768	0.977709	-0.22279	0.270559	-1.06335	-0.32758	-0.19043	-0.34948	0.13715	2.32664	-0.39631	-0.91157	1.83329	2.34855	-1.18929	1.65589	-1.10597
Cthe_1061	r	1268065	1267379	Protein of unknown function DUF2225	Hypothetical	0.086651	0.0866514	0.356934	0.838156	8.93522	9.57298	9.79071	9.28186	9.61613	9.63673	10.5772	10.6079	10.3675	10.4341	-1.62858	-0.53158	-0.15707	-1.03233	-0.45737	-0.42194	1.19568	1.24855	0.835014	0.949628	-0.63776	-0.85549	-0.34664	-1.64194	-0.21773	-0.04314	-1.03492	0.153984	-0.33426	-0.35486	-1.08562	-0.0206	-0.81799	-0.03074	0.209678	0.173785	-0.06663	-1.55591	-1.80937	-1.27159
Cthe_1078	f	1285124	1285441	hypothetical protein	Hypothetical	0.077485	0.0774849	0.145801	0.645704	15.0756	14.9441	14.5538	15.0359	14.7461	14.9002	14.9846	14.7185	15.1834	14.1163	0.801275	0.379416	-0.8729	0.674048	-0.25584	0.238526	0.509263	-0.34448	1.14702	-2.27633	0.13149	0.521826	0.039656	0.091017	0.390336	0.198004	0.225631	-0.34642	0.289838	0.135748	-0.14742	-0.15409	0.629771	0.266103	-0.19878	0.602144	1.06703	1.09542	1.43577	1.02787
Cthe_1080	f	1288334	1288657	hypothetical protein	Hypothetical	0.535745	0.535745	3.66326	0.904376	3.49188	2.12657	2.7484	2.1439	2.3153	2.0505	6.61096	2.70725	6.84446	3.74769	0.007306	-0.74883	-0.40445	-0.73923	-0.6443	-0.79095	1.7347	-0.42724	1.86401	0.148978	1.36532	0.743487	1.34798	-3.11908	-0.62183	-0.18873	-0.58068	0.697898	-0.1714	0.093402	-4.70056	0.264798	-1.4324	3.90371	-0.23349	-1.04044	3.09676	2.57633	1.67422	2.54556
Cthe_1081	f	1288867	1289334	hypothetical protein	Hypothetical	0.384677	0.384677	3.61476	0.929054	4.58481	3.62657	5.13958	4.23852	3.06964	4.11597	8.34119	4.89466	8.38763	6.56626	-0.38107	-0.89416	-0.08401	-0.56649	-1.19237	-0.63211	1.6303	-0.21516	1.65516	0.679908	0.958238	-0.55477	0.346285	-3.75639	-1.51301	0.556926	-1.2681	1.02361	1.16888	0.122556	-4.14911	-1.04632	-3.49662	3.44653	-0.04643	-1.6716	1.82136	1.94294	-1.46894	1.27128
Cthe_1082	f	1289498	1289755	hypothetical protein	Hypothetical	0.192948	0.192948	0.837489	0.846408	7.22897	7.31626	6.86889	7.85892	6.78367	7.08689	9.17695	6.95893	8.93311	7.42596	-0.39584	-0.29266	-0.82147	0.348775	-0.92219	-0.56378	1.90672	-0.71504	1.61849	-0.16299	-0.08729	0.36008	-0.62995	-1.94799	0.447372	0.532586	0.357331	-0.218	1.07525	0.772031	-1.07419	-0.30322	-0.64229	2.21803	0.243847	-0.46704	1.50714	-1.06237	1.2835	-1.54752
Cthe_1087	r	1294670	1294407	hypothetical protein	Hypothetical	0.139655	0.139655	0.246311	0.622008	7.38359	7.62994	8.22108	7.92104	8.26416	8.43361	8.71385	8.03891	8.60171	7.80053	-1.6797	-1.10278	0.281591	-0.42107	0.38246	0.779296	1.43557	-0.14504	1.17296	-0.70328	-0.24635	-0.8375	-0.53745	-1.33026	-0.59115	-0.63422	-0.40897	-0.21253	-0.34312	-0.51257	-0.68067	-0.16945	0.463628	0.674942	0.112138	0.238377	0.801182	-1.1862	-1.78695	-1.4514
Cthe_1088	r	1295479	1294739	hypothetical protein	Hypothetical	0.072418	0.0724182	0.375534	0.871439	10.8984	11.1279	11.3345	11.2823	11.6214	11.6963	12.2892	11.2383	12.4901	10.5982	-0.95366	-0.56235	-0.21	-0.29898	0.279292	0.406874	1.41788	-0.37403	1.76047	-1.46551	-0.22948	-0.43611	-0.38393	-1.39077	-0.20663	-0.49357	-0.11044	-0.36176	-0.33912	-0.41394	-1.20775	-0.07482	1.02322	1.05085	-0.20091	0.640089	1.89185	-1.17241	-1.35295	-1.30489
Cthe_1096	r	1305355	1305131	hypothetical protein	Hypothetical	0.089426	0.0894255	0.257648	0.76861	6.46084	6.81984	7.15835	6.27592	6.59961	7.02656	6.06385	6.24502	5.71745	6.77358	-0.1186	0.680795	1.43456	-0.53036	0.190407	1.14111	-1.00258	-0.59918	-1.77392	0.577777	-0.359	-0.69751	0.184918	0.396988	-0.33851	0.220228	0.574826	0.131789	-0.32369	-0.75064	0.558472	-0.42695	-0.17396	-0.18116	0.346402	-0.52856	-1.05613	-1.28254	-1.6217	1.13675
Cthe_1098	r	1307565	1306276	hypothetical protein	Hypothetical	0.061295	0.0612947	0.136654	0.700974	15.2903	15.3104	15.6634	14.9077	14.6825	15.3731	15.4259	15.1786	15.2911	15.7025	0.024901	0.090018	1.23041	-1.21086	-1.93846	0.292617	0.463068	-0.33584	0.027717	1.35644	-0.02016	-0.37317	0.382535	-0.13564	-0.35301	0.627925	0.131827	0.290297	0.225232	-0.46541	-0.38341	-0.69064	-1.01995	0.247306	0.134765	-0.52385	-0.41131	-1.01407	-1.2952	1.30363
Cthe_1101	r	1312078	1310786	hypothetical protein	Hypothetical	0.096557	0.0965574	0.227573	0.717139	14.8149	14.8098	14.8002	14.3134	14.3141	14.2861	14.7431	15.1666	14.2532	15.4449	0.296702	0.284097	0.260532	-0.94041	-0.93873	-1.00787	0.11961	1.16426	-1.08913	1.85094	0.005109	0.014661	0.501452	0.071783	0.009552	0.495662	-0.35676	0.514137	-0.00068	0.027346	0.060284	0.028027	-1.13077	-0.42344	0.489953	-0.27834	-1.19173	1.00355	1.01021	1.41564
Cthe_1102	r	1312629	1312078	hypothetical protein	Hypothetical	0.101524	0.101524	0.29002	0.766628	13.0308	13.1055	13.4498	12.6081	12.4892	12.8173	13.1389	13.7334	12.9561	13.9766	-0.21145	-0.05306	0.676418	-1.10708	-1.35901	-0.6637	0.017749	1.27731	-0.36976	1.79258	-0.07475	-0.41904	0.422705	-0.10817	-0.34429	0.61636	-0.62789	0.632487	0.1189	-0.20926	-0.34799	-0.32816	-1.48744	-0.59447	0.182889	-0.24319	-1.02055	-1.05318	-1.33704	1.34044
Cthe_1103	r	1313221	1312655	hypothetical protein	Hypothetical	0.128059	0.128059	0.516005	0.83455	12.3331	12.5405	12.9785	12.1931	12.2756	12.0874	12.8839	13.6503	12.641	14.1219	-0.65916	-0.3467	0.313395	-0.87026	-0.74595	-1.02956	0.170885	1.32593	-0.19523	2.03664	-0.20733	-0.64532	0.140068	-0.55076	-0.43799	0.264915	-1.10983	0.891085	-0.08248	0.105702	-0.4479	0.188184	-1.84632	-0.7664	0.242926	-0.47157	-1.4809	-1.15455	-1.56408	1.10196
Cthe_1104	r	1313861	1313331	hypothetical protein	Hypothetical	0.091173	0.0911726	0.255814	0.762399	17.9152	17.6251	16.9	17.4057	16.697	16.9519	16.3934	16.786	16.4984	16.8245	1.8545	1.26689	-0.20202	0.822388	-0.61323	-0.09684	-1.22821	-0.433	-1.0155	-0.35498	0.290079	1.01522	0.509514	1.52182	0.725144	0.928144	0.839174	-0.05192	0.708709	0.453787	0.907296	-0.25492	-0.12749	-0.39256	-0.10501	-0.03852	-0.32607	1.22271	2.02122	1.42357
Cthe_1119	r	1336144	1335350	hypothetical protein	Hypothetical	0.371181	0.371181	0.645216	0.616479	7.82409	7.83768	8.85169	8.23188	7.52698	7.70101	8.21694	8.83636	7.58982	9.42548	-0.59447	-0.57321	1.01267	0.043302	-1.05916	-0.78696	0.019937	0.988696	-0.96087	1.91007	-0.01359	-1.0276	-0.40779	-0.39285	-1.014	0.310708	-0.99868	1.15067	0.704905	0.530867	0.642059	-0.17404	-1.8985	-0.61942	0.62712	-0.58912	-1.83566	-1.00947	-2.03862	-1.32665
Cthe_1120	r	1336532	1336158	hypothetical protein	Hypothetical	0.282776	0.282776	0.400372	0.529145	7.69414	7.50082	8.70825	7.85095	7.27648	7.68887	7.68717	8.22575	7.93863	8.64067	-0.4831	-0.89445	1.67478	-0.14943	-1.3718	-0.4943	-0.49792	0.648081	0.037156	1.53097	0.193318	-1.01412	-0.15681	0.006963	-1.20744	0.224335	-0.72493	1.01938	0.574466	0.162076	-0.08769	-0.41239	-1.36419	-0.53857	-0.25146	-0.41492	-0.70204	1.14339	-2.01967	-1.11482
Cthe_1121	r	1336978	1336697	hypothetical protein	Hypothetical	0.612661	0.612661	0.89908	0.545713	5.52548	5.30614	6.32564	6.07972	4.93671	5.78438	4.62682	5.5171	4.43919	6.54325	0.024289	-0.28835	1.16481	0.814275	-0.81493	0.393308	-1.25663	0.012339	-1.52408	1.47497	0.21934	-0.80016	-0.55424	0.898667	-1.0195	0.369437	-0.21096	0.541266	1.14301	0.295341	1.64054	-0.84767	-1.60655	-0.89028	0.187632	-1.02615	-2.10407	1.1642	-1.7413	-1.46839
Cthe_1122	r	1337176	1336979	hypothetical protein	Hypothetical	0.653695	0.653695	0.975187	0.553115	4.06557	3.8503	4.81386	4.20663	3.31829	4.09359	3.45632	4.01956	2.77267	5.3623	0.094762	-0.19809	1.11272	0.286653	-0.92181	0.132886	-0.73404	0.032174	-1.66406	1.8588	0.215271	-0.74829	-0.14106	0.609249	-0.96357	0.532004	-0.16926	0.72027	0.888333	0.113033	1.43396	-0.7753	-2.04401	-0.56324	0.683648	-1.34274	-2.58963	1.16092	-1.67981	-1.10271
Cthe_1123	r	1338523	1337687	Domain of unknown function DUF1848	General function prediction only	0.102399	0.102399	0.362124	0.811484	9.85944	8.98135	9.18568	10.0839	8.69776	8.65873	8.73114	9.17512	8.44139	9.6939	1.26474	-0.30252	0.062179	1.66541	-0.80868	-0.87835	-0.74911	0.043335	-1.26627	0.969285	0.878091	0.673759	-0.22448	1.1283	-0.20433	0.283585	-0.19377	0.526953	1.38616	1.42519	1.64253	0.039036	-0.99614	-0.44398	0.289751	-0.51878	-1.25252	1.83794	1.59522	-1.16836
Cthe_1125	r	1340231	1340013	hypothetical protein	Hypothetical	0.503551	0.503551	1.11709	0.705265	4.60662	4.17797	3.72311	5.72101	3.54855	2.65295	5.17057	4.76949	4.65787	4.77729	0.256204	-0.22957	-0.74504	1.5191	-0.94287	-1.95782	0.895312	0.440785	0.314281	0.449621	0.428646	0.883505	-1.11439	-0.56395	0.454859	0.629427	-0.59152	1.07016	2.17246	3.06806	1.06314	0.895596	-1.22874	0.401077	0.512705	-0.0078	-0.11942	1.34597	1.84485	-2.16503
Cthe_1128	r	1344011	1343625	hypothetical protein	Hypothetical	1.33754	1.33754	2.8438	0.686442	2.89808	2.59301	4.20867	4.80868	3.6176	2.92207	6.02456	5.78232	6.10412	6.42394	-1.10361	-1.30887	-0.22179	0.181922	-0.61949	-1.08747	1.00001	0.837021	1.05354	1.26873	0.305066	-1.31059	-1.91061	-3.12649	-1.61566	-1.02458	-3.18931	1.2866	1.19109	1.88662	-1.29544	0.695525	-2.80635	0.242245	-0.07956	-0.64162	-0.31982	1.23547	-2.48044	-3.75968
Cthe_1130	f	1344785	1345090	hypothetical protein	Hypothetical	0.375175	0.375175	0.700371	0.64288	3.19056	2.48182	4.02595	4.80216	4.32996	3.09359	4.35026	3.94807	4.06103	4.62141	-0.94569	-1.9033	0.183035	1.2318	0.593797	-1.0767	0.621227	0.077815	0.230434	0.987582	0.708743	-0.83539	-1.6116	-1.1597	-1.54413	-1.84814	-1.46626	0.932354	0.4722	1.70856	0.741131	1.23637	-0.29145	0.402189	0.289233	-0.67333	-0.56038	1.63438	-1.78434	-3.05591
Cthe_1132	r	1346324	1345596	hypothetical protein	Hypothetical	0.275916	0.275916	0.638814	0.712054	8.91335	8.3649	9.59704	9.78557	8.91195	8.92711	10.1008	9.27059	9.59322	10.8489	-0.72516	-1.49296	0.231961	0.495901	-0.72712	-0.7059	0.93726	-0.22504	0.226612	1.98445	0.548452	-0.68369	-0.87223	-1.1875	-1.23214	-0.54705	-0.9057	0.669929	0.873628	0.858465	0.192358	-0.01516	-1.93693	0.830255	0.507628	-1.57828	-1.25566	1.46252	-1.60624	-1.83049
Cthe_1133	r	1347092	1346577	hypothetical protein	Hypothetical	0.278898	0.278898	0.561405	0.668809	11.0631	10.369	10.5229	12.0401	10.7287	10.3837	11.7364	11.2882	11.442	11.9096	-0.13503	-1.23355	-0.98993	1.41136	-0.66421	-1.21017	0.930656	0.221365	0.464749	1.20476	0.694094	0.540165	-0.97708	-0.67335	-0.15393	-0.35973	-0.91928	0.139157	1.31145	1.6564	0.598113	0.344958	-1.1809	0.448164	0.294382	-0.62135	-0.46757	1.61787	1.45414	-1.96848
Cthe_1134	r	1347868	1347428	hypothetical protein	Hypothetical	0.800381	0.800381	1.50113	0.644543	7.50673	6.8255	7.9732	8.33798	7.29815	7.41918	8.19047	8.60941	6.99768	10.2954	-0.4334	-1.10649	0.027498	0.387918	-0.63949	-0.51991	0.242173	0.656107	-0.93636	2.32195	0.681222	-0.46648	-0.83125	-0.68375	-1.1477	-0.47265	-1.78391	0.554024	1.03983	0.918802	1.3403	-0.12103	-2.99725	-0.41894	1.19279	-1.68599	-3.29772	1.6035	-1.38173	-1.77923
Cthe_1137	r	1351053	1350412	hypothetical protein	Hypothetical	0.126621	0.126621	0.236866	0.643621	9.77723	9.34132	9.63796	10.0058	9.80534	9.81672	10.1547	10.1019	9.32325	10.6883	-0.21778	-1.29614	-0.5623	0.347769	-0.14823	-0.12006	0.71606	0.585408	-1.34085	2.03612	0.435904	0.139264	-0.22861	-0.37748	-0.29664	-0.46402	-0.76058	-0.17876	0.200499	0.189112	0.682589	-0.01139	-0.88298	0.052813	0.831463	-0.58642	-1.36507	1.35276	1.10134	-1.17171
Cthe_1141	r	1358758	1354697	hypothetical protein	Hypothetical	0.073368	0.0733678	0.220411	0.778088	14.1484	14.1157	14.7987	14.0098	13.8744	14.5467	14.1553	14.0536	13.7138	15.0257	-0.23074	-0.30943	1.33492	-0.56435	-0.8903	0.728309	-0.21409	-0.45884	-1.27704	1.88156	0.032682	-0.6503	0.138566	-0.00692	-0.68298	0.241269	0.062059	0.251957	0.135385	-0.53691	0.296016	-0.6723	-1.1513	0.101658	0.4415	-0.97209	-1.31193	1.02291	-1.5695	1.10081
Cthe_1142	r	1359825	1358770	hypothetical protein	Hypothetical	0.06585	0.0658503	0.342171	0.871701	11.6933	11.722	12.3298	11.4797	11.5797	11.7254	11.3722	11.7926	10.6933	12.747	-0.03692	0.01548	1.12834	-0.42812	-0.24499	0.021807	-0.62486	0.144819	-1.86791	1.89234	-0.02862	-0.63642	0.213656	0.321105	-0.6078	0.142257	-0.07064	0.604343	-0.10002	-0.24573	0.78635	-0.14571	-1.16732	-0.42036	0.6789	-0.95442	-2.05369	-1.02004	-1.55447	1.15962
Cthe_1143	r	1360877	1359822	hypothetical protein	Hypothetical	0.088899	0.0888987	0.458761	0.870813	11.9478	11.7459	12.5724	11.6799	11.6137	11.7821	11.2485	11.9947	10.7114	12.9886	0.188512	-0.13058	1.17582	-0.23493	-0.33945	-0.07337	-0.91673	0.262685	-1.76561	1.83365	0.201882	-0.62464	0.267899	0.699259	-0.82653	0.132142	-0.24881	0.790328	0.066126	-0.10221	0.968426	-0.16834	-1.37486	-0.74619	0.537066	-0.99391	-2.27716	1.1502	-1.54183	1.20405
Cthe_1146	r	1364606	1364244	hypothetical protein	Hypothetical	0.09623	0.0962296	0.288607	0.777715	8.28346	8.0127	8.30732	8.25153	8.41497	8.25723	8.18552	8.55435	7.69736	9.54347	-0.14067	-0.7064	-0.09083	-0.20739	0.134089	-0.19548	-0.34531	0.425318	-1.36525	2.49193	0.270768	-0.02385	0.031936	0.097945	-0.29462	-0.40227	-0.54166	0.050088	-0.16344	-0.0057	0.554167	0.157738	-1.1285	-0.36884	0.488157	-0.98911	-1.8461	1.20645	-1.01667	1.02238
Cthe_1147	r	1364861	1364622	Protein of unknown function DUF2188	General function prediction only	0.139156	0.139156	0.35239	0.736738	8.21791	7.81255	8.57901	8.13871	8.37018	8.18099	8.26577	8.52153	7.88411	9.67954	-0.2819	-1.0586	0.410009	-0.43365	0.009873	-0.35264	-0.1902	0.299861	-0.92149	2.51874	0.405356	-0.3611	0.079201	-0.04786	-0.76646	-0.55763	-0.70897	0.398023	-0.23147	-0.04228	0.254601	0.189195	-1.30936	-0.25576	0.38166	-1.15802	-1.79544	1.32442	-1.28441	1.05643
Cthe_1148	r	1366150	1364867	hypothetical protein	Hypothetical	0.261941	0.261941	0.555406	0.685586	8.99883	8.3376	9.69746	9.89753	9.2031	9.17485	9.47349	8.85068	8.95458	10.6816	-0.50434	-1.52064	0.569434	0.876932	-0.19039	-0.23381	0.22519	-0.73205	-0.57236	2.08204	0.661232	-0.69863	-0.8987	-0.47465	-1.35986	-0.8655	-0.51308	0.522613	0.694428	0.72268	0.942951	0.028252	-1.47851	0.622808	0.518911	-1.83093	-1.72703	1.58143	-1.62296	-1.86438
Cthe_1152	f	1370193	1370831	hypothetical protein	Hypothetical	0.26338	0.26338	1.0031	0.824957	6.12854	5.51695	6.85189	7.00074	5.94285	6.03312	7.6008	7.47494	7.43574	8.63175	-0.76436	-1.40194	-0.01026	0.144917	-0.95794	-0.86383	0.770481	0.639273	0.598408	1.84525	0.611587	-0.72336	-0.8722	-1.47226	-1.33494	-0.4259	-1.95799	0.818772	1.05789	0.967621	-0.435	-0.09027	-2.6889	0.125859	0.165058	-1.15681	-1.19601	1.52794	-1.65102	-1.83046
Cthe_1155	r	1372688	1372398	hypothetical protein	Hypothetical	0.558363	0.558363	1.18782	0.713869	3.46084	2.80053	1.37289	4.1587	2.96045	1.40604	3.45384	3.29753	1.49852	2.99335	0.734629	0.061435	-1.39405	1.4461	0.224476	-1.36026	0.727495	0.568127	-1.26597	0.258017	0.660312	2.08795	-0.69786	0.006997	1.42763	-0.15992	-0.497	-0.03315	1.19825	2.75266	2.66018	1.55441	-0.0329	0.156319	1.95532	0.304176	-1.49483	1.58042	4.25143	-1.62209
Cthe_1156	f	1373054	1375117	hypothetical protein	Hypothetical	0.239149	0.239149	0.863254	0.815312	5.58481	5.44058	6.43614	5.66304	5.25506	5.45324	5.66698	7.08721	5.45414	7.80707	-0.47081	-0.64055	0.531174	-0.37873	-0.85891	-0.62565	-0.37409	1.29746	-0.6246	2.14471	0.144222	-0.85133	-0.07823	-0.08217	-0.99555	0.185526	-1.64663	0.982892	0.407978	0.209792	0.2089	-0.19819	-2.55201	-1.42023	0.212843	-0.71986	-2.35294	1.10513	-1.80416	-1.05572
Cthe_1157	f	1375216	1375503	hypothetical protein	Hypothetical	0.473417	0.473417	1.20648	0.754753	3.22885	1.55782	2.50274	2.87603	2.78963	0.420701	2.10336	3.71489	1.23443	3.08103	0.862788	-0.77948	0.149181	0.516046	0.431128	-1.89702	-0.24333	1.34046	-1.09729	0.717511	1.67103	0.726107	0.352816	1.12549	-0.94493	-1.23181	-2.15707	2.08204	0.086405	2.45533	1.6416	2.36893	-0.2914	-1.61154	0.868921	0.633863	-1.84659	3.18443	1.65417	1.27705
Cthe_1159	r	1377424	1376513	hypothetical protein	Hypothetical	0.193772	0.193772	0.392117	0.670554	5.45802	5.069	5.67023	5.33989	4.48916	4.74193	5.1399	5.16569	3.95017	5.43661	0.79356	0.044186	1.20235	0.56601	-1.07276	-0.58584	0.180772	0.230436	-2.11104	0.75233	0.389019	-0.21221	0.118127	0.318114	-0.60123	0.579836	-0.09669	0.928296	0.850727	0.597956	1.38972	-0.25277	-0.94745	-0.02578	1.18973	-0.27093	-1.48645	1.3095	-1.15846	1.08532
Cthe_1161	r	1381238	1378836	hypothetical protein	Hypothetical	0.624193	0.624193	1.39585	0.701883	7.43939	6.77179	8.70242	8.63658	7.2169	7.75705	8.10007	8.67999	7.42501	10.3515	-0.64712	-1.29321	0.575184	0.511462	-0.86244	-0.33971	-0.00774	0.553479	-0.66104	2.17114	0.667606	-1.26303	-1.19718	-0.66068	-1.93063	-0.44512	-1.90821	0.945372	1.41967	0.879528	1.21157	-0.54014	-3.13464	-0.57992	0.675065	-1.67155	-2.92654	1.58844	-2.39999	-2.29292
Cthe_1166	r	1391629	1390751	Conserved hypothetical protein CHP00159	Hypothetical	0.125122	0.125122	0.510075	0.836466	13.2902	13.035	12.4394	13.807	13.4813	12.7782	13.6006	12.4824	13.7805	11.8513	0.359809	-0.02987	-0.93941	1.14896	0.651606	-0.42214	0.833888	-0.87377	1.10849	-1.83757	0.255169	0.850757	-0.51675	-0.31044	0.595588	-0.44624	0.552608	-0.33872	0.325678	1.02879	0.026498	0.703114	1.62997	1.11821	-0.17982	0.631113	1.92915	1.19348	1.80345	-1.43073
Cthe_1174	f	1401682	1402506	protein of unknown function DUF155	Hypothetical	0.184903	0.184903	0.526099	0.765693	9.606	9.40189	10.3598	10.1079	9.36429	9.24124	10.2093	10.1866	10.2184	11.4349	-0.62497	-0.93838	0.532414	0.145724	-0.99611	-1.18503	0.301396	0.266469	0.3153	2.1832	0.204115	-0.75379	-0.50194	-0.60333	-0.9579	0.037602	-0.7847	1.11855	0.74366	0.866701	-0.11044	0.123041	-2.07063	0.022748	-0.00906	-1.24833	-1.21653	1.15198	-1.68621	-1.41612
Cthe_1175	f	1402529	1403338	protein of unknown function DUF155	General function prediction only	0.217357	0.217357	0.78162	0.81461	8.57367	8.18585	8.99257	8.66964	8.04818	8.1627	8.88121	9.98185	8.89447	10.5819	-0.39801	-0.87511	0.117323	-0.27995	-1.04448	-0.9036	-0.01968	1.33435	-0.00336	2.07251	0.387817	-0.4189	-0.09597	-0.30754	-0.80671	0.137677	-1.796	0.829872	0.621464	0.506944	-0.22483	-0.11452	-2.5337	-1.10064	-0.01326	-0.60002	-1.68741	1.30841	-1.3369	-1.06878
Cthe_1190	f	1419091	1419582	hypothetical protein	Hypothetical	0.175702	0.175702	0.328094	0.642986	8.23064	7.90528	8.15526	8.36742	7.81913	7.63475	7.08065	8.1441	7.48156	8.65723	0.611747	-0.09148	0.448815	0.907361	-0.27766	-0.67617	-1.87377	0.42469	-1.00727	1.53374	0.325365	0.075385	-0.13677	1.14999	-0.24998	0.086144	-0.23882	0.520505	0.548283	0.732664	0.885858	0.184381	-0.8381	-1.06345	-0.40091	-0.51313	-1.17567	1.25298	1.05364	-1.09944
Cthe_1192	r	1421584	1420553	hypothetical protein	Hypothetical	0.133526	0.133526	3.57569	0.975105	16.6647	14.6017	13.6298	16.5246	14.8732	13.6471	11.9108	11.4357	11.6006	11.9365	1.51645	0.467426	-0.0268	1.4452	0.605456	-0.01797	-0.90087	-1.14247	-1.05859	-0.88783	2.06301	3.03495	0.140122	4.75389	0.971939	-0.27145	3.16601	-0.01735	1.65144	2.87748	4.92395	1.22604	2.9367	0.475128	0.310177	-0.50076	-0.33581	4.17857	8.19616	1.102
Cthe_1194	r	1424501	1423353	Domain of unknown function DUF1911	General function prediction only	0.506348	0.506348	1.3281	0.745827	3.04581	4.18178	4.34839	3.20663	3.95601	3.93018	4.9218	5.73221	4.78013	6.32931	-1.35155	-0.25286	-0.09172	-1.19601	-0.47122	-0.4962	0.462865	1.24668	0.325845	1.82418	-1.13598	-1.30258	-0.16082	-1.87599	-0.16661	0.22577	-1.55043	0.41821	-0.74938	-0.72355	-1.5735	0.025832	-2.3733	-0.81041	0.14167	-0.5971	-1.54918	-2.19767	-2.4667	-1.11792
Cthe_1196	r	1426688	1425450	Domain of unknown function DUF1910	General function prediction only	0.180182	0.180182	0.661781	0.818488	7.94581	7.73927	8.46292	8.4954	7.8211	8.06584	8.34979	8.6648	7.72204	10.2589	-0.54208	-0.81732	0.147035	0.190327	-0.70827	-0.38212	-0.00373	0.416067	-0.84027	2.54036	0.206537	-0.51711	-0.5496	-0.40398	-0.72365	-0.08183	-0.92553	0.397079	0.674307	0.429565	0.773358	-0.24474	-2.43777	-0.31501	0.62774	-1.59407	-2.53682	1.15392	-1.43109	-1.46368
Cthe_1197	r	1428556	1426715	Pseudogene	Hypothetical/Unassigned	0.122	0.122	0.291385	0.720873	9.04927	9.27795	9.41893	9.07379	9.39696	9.38232	9.1622	9.62801	8.69411	10.4465	-0.65677	-0.16228	0.142573	-0.60375	0.095063	0.063397	-0.41259	0.594682	-1.42477	2.36444	-0.22868	-0.36966	-0.02452	-0.11292	-0.14098	-0.11901	-0.35006	0.036616	-0.32317	-0.30853	0.379684	0.014644	-1.04949	-0.46582	0.468089	-0.81844	-1.75235	-1.17176	-1.29205	-1.01714
Cthe_1198	r	1428556	1428203	hypothetical protein	Hypothetical/Unassigned	0.152454	0.152454	0.18726	0.457244	6.55699	6.72069	6.71175	6.72533	7.05527	7.05022	6.78538	6.90536	6.15398	7.19668	-0.77325	-0.2209	-0.25109	-0.20527	0.907974	0.890929	-0.00265	0.402163	-2.13301	1.38509	-0.16371	-0.15476	-0.16834	-0.22839	0.008945	-0.33458	-0.18467	-0.33847	-0.32994	-0.32489	0.571347	0.005052	-0.14141	-0.11998	0.6314	-0.29132	-1.0427	-1.12016	-1.11324	-1.12376
Cthe_1209	f	1443000	1444799	hypothetical protein	Hypothetical	0.07352	0.0735203	0.25289	0.806187	10.0179	9.60533	10.4731	10.0995	9.51785	9.88264	9.25846	9.52217	9.27429	10.5102	0.44337	-0.46333	1.44386	0.622756	-0.6556	0.146132	-1.22568	-0.6461	-1.19089	1.52547	0.412552	-0.45523	-0.08162	0.759426	-0.86778	0.087485	0.083166	0.590475	0.581658	0.216867	0.82522	-0.36479	-0.9924	-0.26371	-0.01583	-0.98808	-1.23596	1.33104	-1.371	-1.05821
Cthe_1210	f	1444877	1445455	hypothetical protein	Hypothetical	0.128553	0.128553	0.935235	0.908363	6.19498	6.1454	6.97879	6.89643	6.38674	6.34821	8.65816	6.87783	8.31588	8.30998	-0.95533	-1.00703	-0.1381	-0.22397	-0.7554	-0.79558	1.6129	-0.24337	1.25602	1.24986	0.04958	-0.7838	-0.70144	-2.46318	-0.83338	-0.24133	-0.73242	0.63058	0.509692	0.548224	-1.41945	0.038532	-1.92324	1.78033	0.342279	-1.43215	0.005906	1.03496	-1.72166	-1.62613
Cthe_1213	f	1448528	1448800	hypothetical protein	Hypothetical	0.383472	0.383472	0.689415	0.629182	7.93429	6.83894	8.11703	8.23075	6.75472	7.35013	7.14391	7.0699	6.83923	8.6162	0.658073	-0.96254	0.928442	1.09668	-1.08714	-0.20622	-0.51132	-0.62082	-0.96211	1.66697	1.09536	-0.18274	-0.29645	0.790383	-1.2781	0.084215	-0.23097	0.766907	1.47602	0.880618	1.39152	-0.5954	-1.86148	0.074009	0.304682	-1.5463	-1.77697	2.13666	-1.13504	-1.22812
Cthe_1219	f	1453364	1454458	hypothetical protein	Hypothetical	0.065422	0.0654221	0.337097	0.870617	11.0802	11.0035	11.8796	11.0155	10.9219	11.3905	11.3019	11.7554	11.1893	12.7063	-0.62313	-0.76185	0.823837	-0.7401	-0.90963	-0.06134	-0.22179	0.599183	-0.42559	2.32041	0.076637	-0.79939	0.064621	-0.22172	-0.87602	0.08164	-0.75191	0.48902	0.093656	-0.37499	-0.17375	-0.46864	-1.78445	-0.45355	0.11259	-0.9509	-1.51704	1.05456	-1.74036	1.04581
Cthe_1220	r	1455375	1454479	hypothetical protein	Hypothetical	0.052134	0.0521342	0.412015	0.915644	11.4954	11.3981	11.5184	12.0581	11.7109	11.8076	12.9822	12.6287	13.1939	12.2136	-0.94374	-1.09536	-0.90783	-0.06644	-0.60767	-0.45703	1.37441	0.823183	1.70447	0.176004	0.097245	-0.02303	-0.56268	-1.48682	-0.12027	-0.31279	-1.23052	-0.28914	0.347138	0.250521	-1.13583	-0.09662	-0.50264	0.353548	-0.21169	0.41509	0.980331	1.06973	-1.01609	-1.47702
Cthe_1233	f	1476986	1477525	hypothetical protein	Hypothetical	0.579459	0.579459	1.27923	0.698018	1.66836	3.18933	4.38745	2.91788	3.17695	3.5577	3.78965	4.71876	3.613	5.33819	-1.9187	-0.43535	0.733129	-0.7001	-0.44743	-0.0761	0.150118	1.05624	-0.02216	1.66035	-1.52097	-2.71909	-1.24952	-2.12129	-1.19812	0.012382	-1.52942	0.829751	-0.25907	-0.63982	-0.69513	-0.38075	-2.16124	-0.9291	0.176649	-0.61943	-1.72519	-2.86984	-6.58457	-2.37762
Cthe_1254	f	1521535	1521903	hypothetical protein	Hypothetical	0.170059	0.170059	0.256262	0.557591	5.38983	5.18178	5.65445	6.11847	5.40391	5.31027	4.80231	5.29983	4.91305	5.0373	0.207611	-0.34115	0.905572	2.12945	0.244752	-0.00225	-1.34204	-0.02977	-1.04996	-0.72222	0.208053	-0.26462	-0.72863	0.587523	-0.47267	-0.22213	-0.11805	0.344184	0.714553	0.808198	1.20542	0.093645	0.366612	-0.49752	-0.11074	0.262531	-0.12426	1.15513	-1.20132	-1.65707
Cthe_1300	f	1576898	1577902	hypothetical protein	Hypothetical	0.246781	0.246781	0.73655	0.776634	4.82932	5.00462	5.71919	4.62072	4.46522	5.67989	6.68591	5.44047	6.00502	6.55457	-0.86675	-0.64037	0.282425	-1.13614	-1.33695	0.231673	1.53085	-0.07751	0.651543	1.36123	-0.17529	-0.88986	0.208606	-1.85659	-0.71457	0.539398	-0.43586	0.0393	0.155498	-1.05917	-1.3843	-1.21467	-2.08935	1.24544	0.680894	-1.11409	-0.54955	-1.12919	-1.853	1.15557
Cthe_1306	f	1585509	1585910	hypothetical protein	Hypothetical	0.683334	0.683334	2.16914	0.789983	10.7993	10.8701	8.35528	11.3497	10.5042	10.1596	12.0548	12.7592	12.3682	9.85698	-0.08283	-0.02872	-1.94958	0.33757	-0.30825	-0.57141	0.876091	1.41419	1.11552	-0.80257	-0.07085	2.44401	-0.55041	-1.25546	2.51486	0.36597	-1.88911	-1.80434	0.845528	1.19007	-1.01851	0.344546	0.647189	-0.7045	-0.31346	2.90227	2.51123	-1.05033	5.44153	-1.4645
Cthe_1316	r	1599624	1599343	protein of unknown function DUF370	Hypothetical	0.053839	0.0538391	0.195233	0.816154	11.8325	11.773	10.6738	11.649	12.029	11.4788	11.4969	11.4269	11.2547	10.949	0.915122	0.770479	-1.90411	0.468762	1.39329	0.054588	0.098538	-0.07164	-0.49061	-1.23441	0.059449	1.15873	0.183458	0.335623	1.09928	-0.25598	0.34612	-0.80504	-0.37999	0.170229	0.394312	0.550218	1.08001	0.069946	0.242147	0.477909	0.305708	1.04207	2.23261	1.1356
Cthe_1317	r	1600527	1599643	Conserved hypothetical protein CHP00255	Hypothetical	0.046536	0.0465362	0.193885	0.839987	12.4172	12.3733	11.6375	12.7252	12.6629	12.2436	12.4182	11.7058	12.3563	11.6614	0.484764	0.376737	-1.43291	1.24217	1.08881	0.057622	0.487184	-1.26501	0.334797	-1.37417	0.043924	0.779741	-0.30797	-0.00098	0.735817	-0.28954	0.66755	-0.60606	0.062357	0.481648	0.368946	0.419291	1.00147	0.712459	0.061962	0.044384	0.694881	1.03091	1.71682	-1.23796
Cthe_1327	r	1611686	1611405	hypothetical protein	Hypothetical	0.102221	0.102221	0.227169	0.700014	5.63077	5.82058	5.90202	5.46882	5.61857	5.81995	6.46185	6.20277	6.70549	6.31435	-0.89434	-0.42766	-0.22742	-1.2925	-0.92433	-0.42919	1.14901	0.512013	1.74805	0.786365	-0.18981	-0.27125	0.161942	-0.83108	-0.08144	0.202006	-0.38219	0.082066	-0.14975	-0.35113	-1.23667	-0.20138	-0.69578	0.259083	-0.24364	-0.11159	0.391139	-1.14061	-1.20686	1.11879
Cthe_1340	r	1632040	1630913	hypothetical protein	Hypothetical	0.086095	0.0860955	0.327252	0.824609	8.96436	9.21854	8.97936	9.5714	9.52266	9.23005	10.2915	10.0726	10.5092	9.50191	-1.15371	-0.68208	-1.12587	-0.02738	-0.11781	-0.66074	1.30872	0.902522	1.71266	-0.15632	-0.25419	-0.015	-0.60704	-1.32714	0.239184	-0.30412	-0.85403	-0.25069	0.048737	0.341354	-0.93781	0.292618	0.020756	0.218922	-0.21771	0.570668	1.0073	-1.19266	-1.01045	-1.52313
Cthe_1365	r	1659372	1658806	hypothetical protein	Hypothetical	0.021351	0.0213513	0.449934	0.968364	10.7527	10.7943	10.4901	11.0754	10.9683	10.5547	12.1976	11.7431	12.367	11.5075	-0.73128	-0.6694	-1.12118	-0.25196	-0.41112	-1.02526	1.41466	0.739563	1.66622	0.389755	-0.04166	0.262534	-0.32275	-1.44493	0.304198	-0.17391	-0.94871	-0.06459	0.107169	0.520695	-1.29158	0.413526	-0.53926	0.454564	-0.16939	0.235538	0.859492	-1.0293	1.19958	-1.25071
Cthe_1370	r	1664413	1663952	hypothetical protein	Hypothetical	0.105099	0.105099	0.209441	0.665463	9.0429	8.62394	9.02795	9.0754	8.76859	8.59325	8.95223	9.15339	8.52314	9.83048	0.220861	-0.88367	0.181444	0.306538	-0.50232	-0.96457	-0.0182	0.512145	-1.14941	2.29717	0.418965	0.014951	-0.0325	0.090678	-0.40401	-0.14465	-0.52945	0.4347	0.306812	0.48215	0.552263	0.175338	-1.06189	-0.20117	0.429087	-0.67709	-1.30734	1.33697	1.01042	-1.02278
Cthe_1372	r	1671186	1670728	hypothetical protein	Hypothetical	0.966152	0.966152	2.85907	0.774716	7.98848	7.93375	9.30511	8.75143	7.92513	7.90481	9.7533	11.0154	8.87246	12.4747	-0.78784	-0.82366	0.073718	-0.28859	-0.8293	-0.84259	0.367002	1.19288	-0.2094	2.14778	0.054738	-1.31662	-0.76295	-1.76482	-1.37136	0.008612	-3.08165	1.40029	0.826299	0.846619	-0.12103	0.020319	-4.54954	-1.26209	0.880843	-1.45928	-3.60221	1.03867	-2.49083	-1.69696
Cthe_1386	r	1694145	1693546	hypothetical protein	Hypothetical	0.057726	0.0577261	0.859112	0.955205	12.8045	14.1748	14.035	10.8841	13.1294	13.3715	13.7227	13.5511	12.7594	13.1171	-0.37696	1.09694	0.946619	-2.44261	-0.02755	0.232918	0.610737	0.426068	-0.42544	-0.04073	-1.37024	-1.23049	1.92038	-0.91823	0.139747	1.0454	0.623688	0.663507	-2.24521	-2.48736	-1.87531	-0.24215	0.012256	0.171682	0.963301	0.433968	-0.35765	-2.58513	-2.34647	3.78522
Cthe_1387	r	1694622	1694227	hypothetical protein	Hypothetical	0.117547	0.117547	0.739253	0.893994	8.32553	8.4332	8.4915	8.55911	8.59428	8.53979	10.013	9.20642	10.6004	7.97623	-0.6648	-0.53427	-0.4636	-0.38165	-0.33901	-0.40507	1.38076	0.403033	2.09281	-1.08822	-0.10767	-0.16598	-0.23358	-1.68745	-0.0583	-0.16108	-0.77322	-0.04828	-0.03518	0.019318	-2.04127	0.054494	0.618047	0.806558	-0.5874	1.23018	2.62414	-1.07749	-1.12192	-1.17575
Cthe_1401	f	1719335	1719667	hypothetical protein	Hypothetical	0.056102	0.0561022	0.501884	0.925478	10.9969	10.8205	11.7169	12.0251	11.1209	11.5626	10.5363	9.68641	11.3224	10.5175	-0.04931	-0.30758	1.00514	1.4566	0.13237	0.779201	-0.72384	-1.96853	0.427364	-0.75141	0.176353	-0.71999	-1.02825	0.460585	-0.89634	-0.3004	1.13412	0.154273	0.904202	0.462535	0.702775	-0.44167	0.603457	0.849891	-0.78606	-0.83107	0.804884	1.13002	-1.64717	-2.03955
Cthe_1406	r	1725697	1725011	hypothetical protein	Hypothetical	0.079358	0.079358	0.400734	0.867979	6.10277	5.9429	6.24493	5.7543	5.91624	6.44328	6.11721	7.22764	5.48044	7.29709	-0.2525	-0.52177	-0.01306	-0.83943	-0.56667	0.321034	-0.22818	1.64214	-1.3007	1.75912	0.159872	-0.14216	0.348468	-0.01444	-0.30203	0.026656	-1.28474	-0.19835	-0.16194	-0.68898	0.273865	-0.52704	-1.38085	-1.11043	0.636769	-0.06945	-1.81665	1.11719	-1.10356	1.27321
Cthe_1413	r	1734124	1732208	hypothetical protein	Hypothetical	0.250799	0.250799	0.443057	0.622623	9.32898	9.44634	10.2474	9.49909	9.12619	9.48346	9.19207	10.1979	8.76318	10.3299	-0.44052	-0.21812	1.29979	-0.11818	-0.82477	-0.1478	-0.69994	1.20606	-1.51264	1.45612	-0.11737	-0.91843	-0.17011	0.136908	-0.80106	0.32015	-0.7516	0.763951	0.372895	0.01563	0.735912	-0.35726	-1.20372	-1.00587	0.428893	-0.13197	-1.56673	-1.08475	-1.89006	-1.12515
Cthe_1414	r	1735379	1734126	hypothetical protein	Hypothetical	0.376806	0.376806	0.741055	0.661019	8.31528	8.58888	9.17348	8.027	8.04023	8.2198	8.00562	9.65736	7.81427	9.67991	-0.33774	0.05232	0.885732	-0.7487	-0.72984	-0.47385	-0.77919	1.57556	-1.05199	1.6077	-0.27361	-0.8582	0.288273	0.30966	-0.5846	0.548649	-1.06848	0.953682	-0.01323	-0.19279	0.212738	-0.17957	-1.63967	-1.65174	0.19135	-0.02255	-1.86564	-1.20882	-1.81278	1.22118
Cthe_1416	r	1736588	1736259	hypothetical protein	Hypothetical	0.317314	0.317314	0.770346	0.725393	6.33158	6.22171	7.43307	6.0402	6.20389	6.19773	6.52337	7.55949	6.24333	8.23112	-0.48473	-0.62985	0.970215	-0.86959	-0.65338	-0.66153	-0.23139	1.1372	-0.60129	2.02434	0.109871	-1.10149	0.291373	-0.19179	-1.21136	0.017814	-1.33778	1.23534	-0.16369	-0.15752	-0.20312	0.006165	-2.02723	-1.03612	0.280041	-0.67163	-1.98779	1.07913	-2.14576	1.2238
Cthe_1417	r	1737687	1736605	hypothetical protein	Hypothetical	0.47964	0.47964	0.924772	0.654228	8.16972	8.19018	9.23581	8.52931	8.15294	8.12173	8.1575	9.65872	8.07029	10.2891	-0.61796	-0.59204	0.732575	-0.16243	-0.63922	-0.67876	-0.63345	1.26833	-0.74392	2.06686	-0.02046	-1.06608	-0.35959	0.012228	-1.04562	0.03724	-1.46854	1.11408	0.376369	0.407583	0.459021	0.031214	-2.13612	-1.50123	0.087203	-0.63034	-2.21878	-1.01428	-2.09374	-1.28306
Cthe_1418	r	1738384	1737698	hypothetical protein	Hypothetical	0.55816	0.55816	0.785849	0.526491	7.82071	7.94121	8.93854	8.68748	8.11599	7.99667	8.28187	9.19792	8.46988	9.95453	-1.07472	-0.89481	0.594361	0.219491	-0.63382	-0.81199	-0.38614	0.981649	-0.10541	2.11139	-0.12049	-1.11783	-0.86677	-0.46116	-0.99734	-0.17479	-1.25671	0.941871	0.571485	0.690811	0.217596	0.119326	-1.83854	-0.91604	-0.18801	-0.75661	-1.48465	-1.0871	-2.1702	-1.82357
Cthe_1419	r	1739066	1738644	hypothetical protein	Hypothetical	0.504081	0.504081	0.92097	0.635108	8.94487	8.35336	7.43408	10.0695	8.96758	8.06156	9.22202	9.32368	9.13944	8.08704	0.239796	-0.52875	-1.72314	1.70102	0.269293	-0.90788	0.599877	0.731968	0.492583	-0.87476	0.59152	1.5108	-1.12464	-0.27714	0.919276	-0.61422	-0.97032	-0.62748	1.10194	2.00796	0.930084	0.90602	0.880534	-0.10167	0.08258	1.23664	1.05239	1.50683	2.84967	-2.18048
Cthe_1420	r	1739773	1739177	UPF0059 membrane protein yebN	Hypothetical	0.321412	0.321412	1.01339	0.788557	10.9689	10.2885	9.03184	12.0808	10.7479	10.1714	10.9979	10.469	11.301	9.35431	0.475755	-0.28103	-1.67878	1.71255	0.230008	-0.41133	0.508035	-0.08024	0.84513	-1.32011	0.680386	1.93704	-1.11194	-0.02902	1.25666	-0.45945	-0.18052	-1.13951	1.33288	1.90948	0.779855	0.576595	1.39364	0.528887	-0.30307	1.11471	1.94666	1.60257	3.8292	-2.16136
Cthe_1423	r	1742980	1741874	protein of unknown function UPF0118	General function prediction only	0.068415	0.0684151	0.190476	0.760548	11.1014	10.955	10.4159	11.4042	11.064	11.0592	11.0334	10.7922	11.2573	10.1392	0.468783	0.085891	-1.32424	1.26089	0.371062	0.358317	0.290866	-0.34001	0.876553	-2.04812	0.146381	0.685476	-0.30282	0.068018	0.539095	-0.10902	0.162821	-0.64324	0.340183	0.345056	0.146933	0.004873	0.92486	0.241184	-0.22391	0.653017	1.11811	1.10679	1.60823	-1.23356
Cthe_1424	f	1743324	1744265	hypothetical protein	Hypothetical	0.178366	0.178366	0.330956	0.640706	12.4105	12.0129	12.7569	13.1394	12.2418	12.4033	12.59	11.765	12.7391	11.653	0.084398	-0.7691	0.828059	1.64903	-0.27771	0.068999	0.469635	-1.30124	0.789704	-1.54178	0.397579	-0.34641	-0.72884	-0.17945	-0.74399	-0.2289	0.247883	0.353588	0.897522	0.736016	0.400295	-0.16151	0.588831	0.824914	-0.1491	0.112049	1.08606	1.3173	-1.2714	-1.65731
Cthe_1429	r	1750353	1749454	hypothetical protein	Hypothetical	1.38961	1.38961	2.73167	0.660865	5.10354	5.25139	5.6492	4.81652	6.23215	5.3274	8.78297	6.42793	8.45749	6.72162	-0.85097	-0.74375	-0.45527	-1.05911	-0.03254	-0.68863	1.81723	0.109435	1.5812	0.322409	-0.14785	-0.54566	0.287025	-3.67942	-0.39781	-0.98076	-1.17654	0.321801	-1.41563	-0.51089	-3.64097	0.904748	-0.48947	2.35503	0.325474	-0.29369	1.73587	-1.10792	-1.45969	1.22012
Cthe_1430	r	1751410	1750397	hypothetical protein	Hypothetical	2.79336	2.79336	4.67004	0.601236	5.29232	6.11521	8.70772	7.13174	7.65157	7.3705	11.0388	8.45732	10.6903	8.43425	-1.54611	-1.09118	0.342071	-0.5292	-0.24181	-0.3972	1.6308	0.20364	1.43811	0.190886	-0.82288	-3.41539	-1.83941	-5.74648	-2.59251	-1.53636	-2.34211	1.33722	-0.51983	-0.23876	-3.55852	0.281069	-0.78268	2.58148	0.348544	0.023071	2.25601	-1.76894	-10.6693	-3.57864
Cthe_1434	r	1756103	1755513	hypothetical protein	Hypothetical	0.066463	0.0664627	0.142201	0.688409	8.99283	8.90641	8.59199	9.02046	9.00902	8.84303	9.0126	8.52087	9.16881	8.12689	0.550509	0.276345	-0.72103	0.638144	0.601844	0.075292	0.613197	-0.94663	1.10873	-2.1964	0.086429	0.400846	-0.02763	-0.01976	0.314417	-0.10261	0.385535	-0.25104	0.011443	0.177436	-0.14835	0.165993	0.882131	0.491725	-0.15621	0.393985	1.04192	1.06174	1.32028	-1.01933
Cthe_1436	r	1757372	1756998	Pseudogene	Hypothetical/Unassigned	0.182957	0.182957	0.319855	0.618666	6.51249	6.69103	6.08141	7.29268	6.84131	6.60212	7.31871	6.74899	7.42564	6.29479	-0.5987	-0.20047	-1.56017	1.14143	0.134702	-0.39879	1.19948	-0.07122	1.43798	-1.08424	-0.17855	0.431077	-0.7802	-0.80622	0.609625	-0.15028	-0.05795	-0.52071	0.451369	0.69056	-0.13296	0.239191	0.546518	0.569724	-0.10693	0.454193	1.13085	-1.13174	1.34824	-1.71736
Cthe_1437	r	1758538	1757636	hypothetical protein	Hypothetical	0.154283	0.154283	0.469745	0.78104	9.45339	8.80402	7.85941	9.92061	8.88897	8.30527	8.76989	9.30933	8.72526	8.20136	1.01862	-0.03191	-1.56011	1.77449	0.105502	-0.83879	-0.08714	0.785572	-0.15933	-1.0069	0.64936	1.59398	-0.46723	0.683499	0.944616	-0.08494	-0.50531	-0.44587	1.03165	1.61534	1.19535	0.58369	0.687602	-0.53945	0.044624	1.10797	0.5239	1.56847	3.0188	-1.38245
Cthe_1441	r	1760511	1759924	Hypothetical protein	Hypothetical/Unassigned	0.142229	0.142229	0.240687	0.606046	4.31106	4.87395	4.49599	4.57237	5.24742	5.25061	5.56746	5.20453	5.23432	5.08698	-1.66323	-0.27297	-1.20649	-1.01783	0.649452	0.657339	1.43991	0.543532	0.617093	0.253185	-0.56289	-0.18492	-0.26131	-1.2564	0.377964	-0.37347	-0.33058	-0.75463	-0.67505	-0.67824	-0.66195	-0.00319	0.16044	0.362927	0.333144	0.117556	0.147339	-1.47722	-1.13676	-1.19856
Cthe_1443	r	1762483	1761560	hypothetical protein	Hypothetical	0.671597	0.671597	1.31432	0.659343	4.86452	5.17223	5.55085	6.16052	5.88231	5.36074	7.84645	6.31826	7.57334	5.87313	-1.22389	-0.90893	-0.52138	0.102645	-0.18211	-0.71597	1.8283	0.264107	1.54876	-0.19151	-0.30771	-0.68633	-1.296	-2.98193	-0.37863	-0.71009	-1.14604	0.190109	0.278204	0.799772	-1.41282	0.521568	0.009183	1.52818	0.273103	0.445133	1.70021	-1.23774	-1.60919	-2.45547
Cthe_1445	r	1763797	1763552	uncharacterized Zn-finger protein	General function prediction only	0.227437	0.227437	0.579458	0.738334	8.55996	8.72325	8.20346	9.36316	8.8835	8.69266	10.0675	9.63102	10.2046	8.85008	-0.83518	-0.59076	-1.36879	0.36707	-0.3509	-0.63655	1.42141	0.768009	1.62661	-0.40092	-0.16329	0.356501	-0.8032	-1.50758	0.519792	-0.16024	-0.90777	-0.4892	0.479664	0.670499	-0.84148	0.190835	0.033416	0.436522	-0.13709	0.780941	1.35456	-1.11984	1.28032	-1.74497
Cthe_1452	f	1772311	1773966	hypothetical protein	Hypothetical	0.07712	0.0771198	1.02391	0.949787	14.1998	13.7212	12.9165	14.6122	13.8209	13.5164	11.8307	12.3478	12.0842	11.8703	1.08808	0.618006	-0.17234	1.49317	0.715881	0.416799	-1.23886	-0.73097	-0.98983	-1.19992	0.478601	1.28329	-0.41243	2.36915	0.804685	-0.09965	1.37345	-0.59983	0.791385	1.09589	2.52804	0.304506	1.95055	-0.5171	-0.25355	0.477458	0.213902	1.39339	2.43393	-1.33093
Cthe_1453	r	1774408	1774223	Pseudogene	Hypothetical/Unassigned	0.039217	0.0392175	0.261137	0.89988	7.99607	7.95841	8.4197	7.85831	8.12561	8.16626	6.99289	7.39895	7.18222	7.23727	0.536129	0.459207	1.40134	0.254774	0.8007	0.883722	-1.51274	-0.68342	-1.12608	-1.01363	0.037663	-0.42363	0.137758	1.00317	-0.46129	-0.1672	0.559458	0.253437	-0.2673	-0.30795	0.676096	-0.04065	0.888338	-0.40605	-0.18932	0.161676	-0.05506	1.02645	-1.3413	1.10019
Cthe_1454	r	1774879	1774454	hypothetical protein	Hypothetical	0.149603	0.149603	0.267777	0.627544	9.33909	9.19281	9.56378	9.57149	9.37297	9.22779	8.60759	8.91212	8.73543	8.36875	0.604495	0.250668	1.14798	1.16662	0.686438	0.335275	-1.1649	-0.4283	-0.85567	-1.74261	0.14628	-0.22469	-0.23239	0.731507	-0.37097	-0.18016	0.280699	0.335991	0.198517	0.343696	0.836061	0.145179	1.00422	-0.30453	-0.12784	0.543365	0.366677	1.10671	-1.16853	-1.17478
Cthe_1455	r	1775683	1775009	hypothetical protein	Hypothetical	0.088484	0.0884835	0.693112	0.914893	10.5772	10.4696	10.5993	10.8665	10.6885	10.702	9.23497	9.09779	9.5382	8.71513	0.654114	0.520976	0.681469	1.01234	0.791948	0.808678	-1.00786	-1.17772	-0.63239	-1.65155	0.107521	-0.02209	-0.2893	1.3422	-0.12961	-0.21884	1.37186	-0.10273	0.177985	0.164474	1.32827	-0.01351	1.97335	0.137183	-0.30323	0.382661	0.82307	1.07738	-1.01543	-1.22205
Cthe_1460	r	1779940	1779581	hypothetical protein	Hypothetical	0.402047	0.402047	0.989962	0.729251	6.04622	5.74425	5.86501	6.87676	5.88392	5.636	7.84035	7.12141	7.99142	6.62178	-0.59285	-0.93947	-0.80086	0.36048	-0.77915	-1.06372	1.46653	0.641303	1.63995	0.067798	0.301973	0.181213	-0.83054	-1.79413	-0.12076	-0.13968	-1.37716	0.229005	0.992836	1.24076	-1.11466	0.247921	-0.73785	0.718936	-0.15108	0.499633	1.36965	1.23283	1.13384	-1.77835
Cthe_1463	r	1782895	1782548	protein of unknown function DUF891	General function prediction only	0.07659	0.0765903	0.151288	0.662498	13.0642	13.0614	13.213	12.9382	12.5791	13.2558	13.1853	12.8997	12.7408	13.7319	-0.00861	-0.01757	0.461439	-0.40652	-1.54087	0.596439	0.373982	-0.52833	-1.03022	2.10026	0.002836	-0.14881	0.125973	-0.12113	-0.15165	0.482263	0.161702	-0.04274	0.359126	-0.31753	0.197458	-0.67665	-1.15275	0.285664	0.444557	-0.83219	-0.99108	1.00197	-1.10866	1.09124
Cthe_1466	r	1784754	1784209	protein of unknown function DUF1706	Hypothetical	0.174689	0.174689	0.518115	0.775225	7.55802	7.11842	6.50183	7.90416	7.46922	7.22427	6.75339	6.43651	6.85415	5.68961	0.939918	0.259286	-0.6954	1.47586	0.802443	0.42318	-0.3059	-0.79653	-0.14988	-1.95297	0.439594	1.05619	-0.34614	0.804627	0.616597	-0.3508	0.681912	-0.72245	0.434934	0.679885	1.05001	0.244951	1.77961	0.31688	-0.10077	0.746896	1.16454	1.35622	2.07943	-1.27116
Cthe_1468	f	1785138	1785398	Hypothetical protein	Hypothetical/Unassigned	0.089689	0.0896894	0.823093	0.927356	9.64656	9.40859	8.72931	10.131	9.62488	9.25671	9.00477	8.05091	9.74449	7.20077	0.641625	0.372225	-0.39678	1.19002	0.61708	0.20028	-0.08494	-1.16479	0.752493	-2.12723	0.237968	0.917248	-0.48441	0.64179	0.679281	-0.21629	1.35768	-0.5274	0.506095	0.874265	0.386482	0.368169	2.42411	0.953857	-0.73972	0.850147	2.54372	1.17933	1.88851	-1.39902
Cthe_1479	f	1797508	1798116	hypothetical protein	Hypothetical	0.502401	0.502401	0.656277	0.489645	2.79232	3.33203	3.54474	4.81182	3.76043	3.96132	4.82069	4.1334	3.98186	3.855	-1.7903	-0.91748	-0.57349	1.47562	-0.22468	0.100192	1.48997	0.378485	0.133418	-0.07174	-0.53971	-0.75242	-2.01949	-2.02837	-0.21271	-0.42839	-0.80137	-0.41657	1.05139	0.850502	0.829957	-0.20089	-0.09458	0.68729	0.838828	0.278396	0.126858	-1.45368	-1.68462	-4.05442
Cthe_1480	f	1798113	1800218	hypothetical protein	Hypothetical	0.093917	0.0939171	0.227612	0.72492	7.42052	7.05658	8.06569	7.55875	7.30701	7.51671	7.45752	7.64294	7.31734	8.52441	-0.39502	-1.25989	1.13817	-0.06654	-0.66477	-0.16643	-0.30709	0.133541	-0.64022	2.22826	0.36394	-0.64517	-0.13823	-0.037	-1.00911	-0.25043	-0.58636	0.548979	0.251736	0.042035	0.241408	-0.2097	-1.21739	-0.18542	0.140182	-0.88146	-1.20707	1.28694	-1.56392	-1.10055
Cthe_1481	f	1800208	1802520	hypothetical protein	Hypothetical	0.113562	0.113562	0.43875	0.827446	7.63696	7.79829	8.68118	7.63968	7.67178	7.83623	8.12578	8.58451	7.68059	9.46563	-0.77495	-0.5118	0.928287	-0.7705	-0.71814	-0.44991	0.022372	0.770607	-0.70377	2.2078	-0.16133	-1.04422	-0.00272	-0.48882	-0.88289	0.126506	-0.78622	0.844947	-0.0321	-0.19655	-0.04092	-0.16445	-1.79385	-0.45873	0.445184	-0.88112	-1.78503	-1.11832	-2.06226	-1.00189
Cthe_1489	r	1810721	1810455	hypothetical protein	Hypothetical	0.458945	0.458945	0.781057	0.60827	4.90825	4.79162	5.8251	5.23904	4.49511	5.15956	4.12747	5.41432	4.02303	6.15837	-0.15331	-0.32209	1.17353	0.325394	-0.75119	0.210378	-1.28322	0.57906	-1.43438	1.65583	0.116632	-0.91685	-0.33078	0.780777	-1.03348	0.296505	-0.6227	0.665541	0.743921	0.079476	1.21601	-0.66444	-1.66325	-1.28685	0.104447	-0.74405	-2.13534	1.0842	-1.88799	-1.2577
Cthe_1490	r	1811490	1810844	Pseudogene	Hypothetical/Unassigned	0.10007	0.10007	0.283507	0.764685	9.67889	9.57442	9.86561	9.71416	9.60359	9.82027	8.34883	9.40517	8.90761	9.38073	0.530703	0.308014	0.928733	0.605887	0.370198	0.832082	-2.30455	-0.05277	-1.11342	-0.10488	0.104466	-0.18672	-0.03527	1.33005	-0.29119	-0.02917	0.169248	0.04534	0.110565	-0.10611	0.806548	-0.21668	0.222866	-1.05634	-0.55878	0.024447	-0.47312	1.0751	-1.13817	-1.02475
Cthe_1494	r	1814690	1814277	protein of unknown function DUF6 transmembrane	Hypothetical	0.024394	0.0243935	0.478561	0.966018	9.76633	9.98493	9.53932	9.64223	9.76793	10.2205	8.4422	8.89457	8.52759	8.31301	0.653032	0.965781	0.328262	0.475502	0.655328	1.30281	-1.24131	-0.59412	-1.11915	-1.42613	-0.21861	0.227011	0.124092	1.32413	0.445619	0.217004	1.09036	-0.6812	-0.1257	-0.57828	1.11465	-0.45259	1.45492	-0.45238	-0.08539	0.581562	0.214573	-1.16361	1.17041	1.08982
Cthe_1497	r	1817465	1816827	hypothetical protein	Hypothetical	0.264975	0.264975	0.742582	0.762114	4.78277	4.87974	5.33867	5.32346	4.6977	4.5577	6.53307	6.68402	6.08596	5.80766	-0.88721	-0.76185	-0.16857	-0.18824	-0.99718	-1.17816	1.37546	1.57059	0.797461	0.437702	-0.09697	-0.5559	-0.54069	-1.7503	-0.45893	0.182045	-1.80428	0.780975	0.62576	0.76576	-0.7625	0.14	-1.10996	-0.15095	0.447114	0.876356	0.278295	-1.06953	-1.47009	-1.45467
Cthe_1503	f	1826909	1827268	hypothetical protein	Hypothetical	0.069088	0.0690881	0.295629	0.844201	16.2498	15.7621	16.1931	16.0795	15.7229	16.221	17.0945	16.1782	17.3066	16.269	-0.11314	-1.06751	-0.22417	-0.44649	-1.14414	-0.16958	1.53951	-0.25331	1.95454	-0.07572	0.487755	0.056745	0.170368	-0.84463	-0.43101	0.039164	-0.41612	-0.0279	0.356552	-0.14152	-1.22711	-0.49808	-0.54605	0.916267	-0.21211	-0.09076	1.03762	1.40226	1.04012	1.12535
Cthe_1506	r	1830511	1829489	protein of unknown function DUF1113	Hypothetical	0.191838	0.191838	0.463154	0.723867	9.91722	9.50255	9.06978	10.3502	9.7739	9.74714	10.8395	10.3882	10.7886	9.48252	-0.11711	-0.82362	-1.56095	0.620557	-0.3613	-0.40689	1.45417	0.68535	1.36753	-0.85774	0.414677	0.847444	-0.43296	-0.92225	0.432767	-0.27135	-0.88567	-0.67736	0.57629	0.603046	-0.43842	0.026756	0.291377	0.451252	0.050857	0.905697	1.30609	1.333	1.79931	-1.35001
Cthe_1509	r	1834298	1833063	protein of unknown function DUF438	Hypothetical	0.122696	0.122696	0.41663	0.80367	15.4692	15.7708	16.0179	15.0852	15.4939	15.9696	16.8126	16.3645	16.6012	16.7618	-0.95558	-0.44597	-0.02829	-1.60455	-0.91382	-0.10994	1.31468	0.557335	0.957374	1.22877	-0.30156	-0.54872	0.384025	-1.34342	-0.24716	0.276847	-0.59371	0.04831	-0.40874	-0.88443	-1.51601	-0.4757	-1.26787	0.448155	0.211432	-0.39732	-0.1606	-1.23247	-1.46279	1.30498
Cthe_1520	r	1845370	1844828	hypothetical protein	Hypothetical	0.063863	0.0638635	0.295464	0.855902	9.516	9.91403	10.0654	9.38731	9.22584	9.84454	10.1951	10.5058	10.0531	10.9051	-0.87207	-0.09242	0.204023	-1.12414	-1.44043	-0.22854	0.458075	1.06674	0.179883	1.84889	-0.39803	-0.54937	0.128688	-0.67907	-0.15134	0.68819	-0.59178	0.220835	0.161473	-0.45722	-0.66573	-0.6187	-1.67927	-0.31074	0.142023	-0.3993	-0.85207	-1.31771	-1.46345	1.0933
Cthe_1521	r	1845916	1845401	hypothetical protein	Hypothetical	0.106292	0.106292	0.625042	0.886629	8.15968	8.30398	8.76198	8.14076	7.96771	8.13889	9.21137	9.51886	8.63946	10.3151	-0.73455	-0.54394	0.061025	-0.75954	-0.98811	-0.76201	0.654607	1.06077	-0.10082	2.11258	-0.1443	-0.6023	0.018922	-1.05169	-0.458	0.336267	-1.21488	0.623095	0.173044	0.001869	-0.4987	-0.17118	-2.34744	-0.30749	0.571912	-0.79629	-1.6757	-1.1052	-1.51814	1.0132
Cthe_1524	r	1849907	1848867	hypothetical protein	Hypothetical	0.066222	0.066222	0.358718	0.876929	10.0869	9.66554	10.3023	9.48449	9.35856	9.99935	8.71958	9.14797	8.57258	9.12017	1.11174	0.381137	1.48537	0.067194	-0.15119	0.959981	-1.2592	-0.51635	-1.51411	-0.56457	0.421328	-0.21547	0.602373	1.36728	-0.63679	0.306985	0.517565	0.302985	0.125939	-0.51486	0.911914	-0.64079	0.238389	-0.42839	0.147003	0.027808	-0.54759	1.33916	-1.16108	1.51821
Cthe_1529	r	1856503	1854740	Pseudogene	Hypothetical/Unassigned	0.232692	0.232692	0.826616	0.812334	7.58421	7.8816	9.10899	8.28139	7.96012	8.46435	9.1769	9.24804	8.87382	10.523	-1.30115	-0.95751	0.460758	-0.49554	-0.86678	-0.28413	0.53924	0.62144	0.189014	2.09466	-0.29739	-1.52477	-0.69718	-1.59269	-1.22738	-0.07852	-1.36644	0.644634	0.32127	-0.18296	-0.59242	-0.50423	-2.56285	-0.07114	0.303088	-1.27494	-1.64916	-1.22892	-2.87741	-1.62133
Cthe_1534	r	1861180	1859543	hypothetical protein	Hypothetical	0.186789	0.186789	0.889758	0.860045	6.24577	6.45462	7.79576	6.61623	6.5269	6.45536	7.25472	8.20915	6.97304	8.97031	-1.00069	-0.76961	0.714298	-0.59079	-0.68964	-0.76879	0.115658	1.17169	-0.19601	2.01389	-0.20885	-1.54999	-0.37046	-1.00895	-1.34114	-0.07228	-1.75453	1.3404	0.089331	0.160874	-0.3568	0.071543	-2.44341	-0.95443	0.281678	-0.76117	-1.99728	-1.15576	-2.92815	-1.29277
Cthe_1561	f	1889915	1890352	hypothetical protein	Hypothetical	0.424318	0.424318	1.88789	0.850161	10.7877	12.4151	13.2447	9.58986	11.827	12.9889	11.7293	13.6947	11.4004	13.365	-1.01751	0.240255	0.881435	-1.94331	-0.21432	0.683725	-0.2898	1.22917	-0.54401	0.974354	-1.62739	-2.457	1.19787	-0.94156	-0.82961	0.588158	-1.27954	0.255812	-2.2371	-3.39906	-1.81052	-1.16195	-1.53799	-1.96537	0.328923	0.329707	-1.96458	-3.08953	-5.49073	2.29401
Cthe_1562	f	1890324	1891535	protein of unknown function DUF214	Cellular Processes	0.270817	0.270817	1.98236	0.908925	12.7323	14.2334	15.1011	11.5894	13.7664	14.6841	13.5149	15.9342	13.0087	15.6229	-0.94164	0.157147	0.79224	-1.77827	-0.18469	0.487035	-0.3688	1.4021	-0.73936	1.17425	-1.50109	-2.36872	1.14297	-0.78257	-0.86763	0.466997	-1.70077	0.416953	-2.17706	-3.09473	-1.4193	-0.91767	-1.8565	-2.41929	0.506237	0.311268	-2.61426	-2.83057	-5.16481	2.20834
Cthe_1574	r	1903441	1902698	hypothetical protein	Hypothetical	0.092876	0.0928757	0.489484	0.873505	11.5226	11.2263	10.5266	11.8253	11.5169	11.2985	12.3959	11.5108	12.7932	10.9736	-0.05533	-0.50618	-1.57091	0.405196	-0.064	-0.39635	1.27353	-0.07321	1.87801	-0.89076	0.296293	0.996021	-0.30265	-0.8733	0.699728	-0.29059	-0.28454	-0.7719	0.30835	0.526767	-0.96791	0.218416	0.543334	0.885053	-0.39726	0.537285	1.8196	1.22799	1.99449	-1.23341
Cthe_1577	f	1906032	1907576	hypothetical protein	Hypothetical	0.114399	0.114399	0.36752	0.792484	10.3994	10.2073	10.9875	9.73007	10.1769	10.5205	9.8087	10.5989	9.57299	11.2461	0.137951	-0.21743	1.22632	-1.1007	-0.27372	0.362056	-0.95517	0.507157	-1.39139	1.70492	0.192028	-0.5881	0.669298	0.590662	-0.78012	0.030416	-0.39153	0.467003	-0.44685	-0.79039	0.157076	-0.34354	-1.06915	-0.79016	0.235711	-0.64721	-1.67308	1.14237	-1.50326	1.5903
Cthe_1591	r	1924100	1923687	hypothetical protein	Hypothetical	0.115724	0.115724	0.831076	0.907169	7.12002	6.68368	7.06752	8.1023	7.44946	7.24809	8.88922	7.96523	9.30295	8.94955	-0.83025	-1.30832	-0.88777	0.245969	-0.46931	-0.68993	1.10814	0.095786	1.56144	1.17425	0.436343	0.052496	-0.98228	-1.7692	-0.38385	-0.76578	-1.28155	-0.18057	0.652845	0.854207	-1.20065	0.201363	-1.5001	0.923991	-0.41373	-0.98433	0.353395	1.35317	1.03706	-1.97559
Cthe_1594	r	1926738	1926421	hypothetical protein	Hypothetical	0.148345	0.148345	0.290247	0.659266	7.49674	7.19136	7.69326	7.53329	7.19093	7.2434	7.5709	8.02471	7.12157	8.54398	-0.14487	-0.83324	0.298103	-0.06248	-0.8342	-0.71594	0.02228	1.04522	-0.99055	2.2157	0.305385	-0.19652	-0.03655	-0.07416	-0.50191	0.000427	-0.83335	0.449865	0.342363	0.289895	0.411725	-0.05247	-1.35305	-0.45381	0.449329	-0.51927	-1.42241	1.23575	-1.14593	-1.02566
Cthe_1595	r	1927945	1927328	hypothetical protein	Hypothetical	0.071963	0.0719627	0.177367	0.729514	8.56481	8.55658	8.90864	8.71639	8.47886	8.59602	8.72529	9.04218	8.4541	9.66181	-0.56418	-0.58674	0.379043	-0.14836	-0.79994	-0.47854	-0.12392	0.745353	-0.86787	2.44515	0.008224	-0.34384	-0.15158	-0.16049	-0.35206	0.077719	-0.48559	0.312618	0.237523	0.120362	0.262284	-0.11716	-1.18295	-0.31688	0.271192	-0.61963	-1.20771	1.00572	-1.26913	-1.11078
Cthe_1606	r	1938513	1936934	Pseudogene	Hypothetical/Unassigned	0.07419	0.0741904	0.172912	0.713957	7.49113	7.3517	7.64931	7.19168	6.8819	7.40595	6.97929	7.08523	6.58823	7.71118	0.723872	0.332027	1.1684	-0.11769	-0.9883	0.484475	-0.7146	-0.41687	-1.8136	1.34229	0.139429	-0.15817	0.299448	0.511845	-0.2976	0.469806	0.266479	0.243358	0.309787	-0.21426	0.603453	-0.52405	-0.82928	-0.10594	0.391056	-0.62596	-1.12295	1.10147	-1.11587	1.23067
Cthe_1620	f	1951604	1952008	protein of unknown function DUF132	General function prediction only	0.099521	0.0995212	0.211213	0.685875	12.3199	12.6654	12.4501	11.9536	12.6944	12.591	11.8028	12.1229	12.0119	11.5441	0.266538	1.14937	0.599223	-0.66956	1.22331	0.959191	-1.05486	-0.23691	-0.5204	-1.71591	-0.34551	-0.1302	0.366358	0.517152	0.21531	-0.02894	0.542546	-0.14088	-0.74081	-0.63744	-0.05838	0.103366	1.15032	-0.32012	-0.20917	0.578835	0.467887	-1.2706	-1.09445	1.28909
Cthe_1621	r	1952248	1952057	hypothetical protein	Hypothetical	0.803274	0.803274	1.01317	0.471447	4.92226	5.44191	5.26613	4.42638	5.85691	5.64454	4.63913	4.27175	4.56234	3.58363	0.086729	0.82847	0.577567	-0.62107	1.42084	1.11771	-0.3174	-0.8418	-0.42702	-1.82401	-0.51965	-0.34387	0.495874	0.283126	0.175778	-0.415	1.17016	-0.37841	-1.43053	-1.21816	-0.13595	0.21237	2.27329	0.367387	0.076795	0.688119	0.978711	-1.43361	-1.26916	1.41017
Cthe_1622	r	1952628	1952245	hypothetical protein	Hypothetical	0.37823	0.37823	0.540361	0.533361	5.89602	5.07563	4.63092	5.49986	5.06207	4.95625	5.45331	4.85765	3.80585	4.87313	1.56793	0.114384	-0.67353	0.866023	0.09036	-0.09713	0.783535	-0.27181	-2.13536	-0.24439	0.820396	1.26511	0.396163	0.44272	0.44471	0.013559	0.217975	-0.32533	0.437793	0.543613	1.69401	0.105821	0.188939	0.595651	1.64745	-0.01548	-1.06728	1.76589	2.40345	1.316
Cthe_1632	r	1961434	1959867	Pseudogene	Hypothetical/Unassigned	0.254971	0.254971	0.80771	0.789552	3.86452	3.65863	4.22605	4.01547	4.00543	4.15024	6.208	5.11565	4.51835	5.54579	-0.80477	-1.05344	-0.3681	-0.62244	-0.63457	-0.45967	2.02574	0.706384	-0.01505	1.22591	0.205886	-0.36153	-0.15095	-2.34348	-0.56742	-0.34679	-1.45702	0.075815	0.010043	-0.13476	-0.50288	-0.14481	-1.54036	1.09234	1.68965	-0.43014	-1.02744	1.15339	-1.28479	-1.1103
Cthe_1644	r	1970131	1969697	hypothetical protein	Hypothetical	0.479894	0.479894	1.11044	0.71189	6.39397	6.32077	5.75723	6.93958	6.03154	6.23603	6.31571	7.82905	5.43089	8.27485	-0.17847	-0.26063	-0.89321	0.433975	-0.58529	-0.35576	-0.26631	1.43241	-1.25953	1.93282	0.073194	0.636741	-0.54561	0.078252	0.563547	0.289231	-1.50828	-0.4788	0.908035	0.703549	1.50869	-0.20449	-2.24331	-1.51334	0.884827	-0.4458	-2.84396	1.05204	1.55481	-1.45964
Cthe_1647	r	1974051	1971496	hypothetical protein	Hypothetical	0.109231	0.109231	0.307683	0.763326	6.89138	7.0699	7.04559	6.72092	7.1203	7.23681	7.90494	7.84625	7.05496	8.20364	-0.84633	-0.48496	-0.53416	-1.1914	-0.38294	-0.14709	1.2054	1.08661	-0.5152	1.81007	-0.17852	-0.15421	0.170467	-1.01355	0.024306	-0.0504	-0.77635	-0.19121	-0.39938	-0.51589	-0.33404	-0.11651	-1.08334	0.058684	0.849976	-0.35739	-1.14868	-1.13172	-1.11281	1.12542
Cthe_1651	r	1978023	1977271	hypothetical protein	Hypothetical	0.216822	0.216822	1.37221	0.894661	4.36452	4.64278	5.0366	4.18699	4.64106	4.14306	6.18935	6.72401	4.95821	7.34142	-0.76156	-0.51466	-0.16522	-0.91908	-0.51618	-0.95806	0.857625	1.33203	-0.23477	1.87986	-0.27826	-0.67208	0.177524	-1.82483	-0.39382	0.001721	-2.08123	0.89354	-0.45406	0.043938	-0.77122	0.498	-2.70036	-0.53466	1.23114	-0.61741	-2.3832	-1.21273	-1.59337	1.13094
Cthe_1652	r	1978561	1978145	hypothetical protein	Hypothetical	0.521681	0.521681	2.53429	0.865407	1.49188	2.98182	3.4347	1.81057	2.90557	2.10714	5.17963	5.29138	4.8071	5.77604	-1.32535	-0.37903	-0.09139	-1.12294	-0.42745	-0.93457	1.01689	1.08787	0.780282	1.39569	-1.48993	-1.94281	-0.31868	-3.68774	-0.45288	0.076241	-2.30956	1.32756	-1.09501	-0.29657	-2.99653	0.798433	-2.87046	-0.11175	0.372528	-0.48466	-0.96894	-2.80875	-3.84454	-1.24719
Cthe_1654	r	1982201	1980282	hypothetical protein	Hypothetical	0.426846	0.426846	1.09944	0.741173	7.99445	7.27752	7.32756	8.05466	7.13885	7.02159	8.21614	9.44316	8.33738	9.62414	-0.05365	-0.83701	-0.78233	0.012143	-0.98853	-1.11666	0.188595	1.52932	0.321064	1.72707	0.716923	0.666887	-0.06021	-0.2217	-0.05004	0.138673	-2.16564	0.305973	0.915808	1.03307	-0.28272	0.117264	-2.48529	-1.22701	-0.12123	-0.18098	-1.28676	1.64367	1.58764	-1.04262
Cthe_1681	r	2006941	2006330	Pseudogene	Hypothetical/Unassigned	0.084156	0.0841564	0.321028	0.825236	10.0669	10.2013	11.2072	10.2197	9.74004	10.3484	10.2356	10.4462	10.0586	11.4086	-0.62732	-0.36896	1.56467	-0.33363	-1.25575	-0.0862	-0.30313	0.101787	-0.64345	1.95198	-0.13439	-1.14023	-0.15277	-0.16864	-1.00583	0.461291	-0.24487	0.858747	0.479669	-0.12871	0.161162	-0.60838	-1.6686	-0.21063	0.177028	-0.96243	-1.35009	-1.09763	-2.20416	-1.1117
Cthe_1689	r	2014165	2013320	hypothetical protein	Hypothetical	0.916467	0.916467	1.66236	0.632463	9.23578	8.59439	10.6103	9.88152	9.08786	9.5246	9.89987	10.5973	8.86136	12.1723	-0.57508	-1.17903	0.719158	0.032962	-0.71436	-0.30313	0.050235	0.706911	-0.92764	2.18996	0.6414	-1.37448	-0.64574	-0.66408	-2.01588	-0.49348	-2.00287	1.08567	0.793658	0.356926	1.02016	-0.43673	-3.0844	-0.69739	1.03851	-1.57501	-3.31091	1.55984	-2.59274	-1.56454
Cthe_1693	r	2017234	2016683	hypothetical protein	Hypothetical	0.23455	0.23455	0.517108	0.697614	9.93423	9.57977	10.7027	10.5323	9.79384	9.93203	10.3195	10.1506	9.66338	11.6388	-0.47095	-1.04565	0.775011	0.498706	-0.69858	-0.47452	0.153707	-0.12021	-0.9101	2.29258	0.354468	-0.7685	-0.59808	-0.38528	-1.12296	-0.21407	-0.5708	0.770699	0.738472	0.600277	0.868935	-0.1382	-1.84492	0.16895	0.656143	-1.48819	-1.97538	1.27851	-1.70349	-1.5137
Cthe_1694	r	2018322	2017702	hypothetical protein	Hypothetical	0.567592	0.567592	0.834769	0.546707	8.13021	7.71403	8.34365	8.37817	7.79986	7.92119	8.73377	9.35075	7.86702	9.76521	-0.39089	-0.99301	-0.08208	-0.03214	-0.86883	-0.6933	0.482338	1.37498	-0.77167	1.97462	0.416179	-0.21344	-0.24796	-0.60356	-0.62962	-0.08583	-1.63672	0.422461	0.578307	0.45698	0.511151	-0.12133	-1.96535	-0.61698	0.866752	-0.41446	-1.89819	1.33439	-1.15945	-1.18753
Cthe_1696	r	2020709	2020110	hypothetical protein	Hypothetical	0.776288	0.776288	1.76073	0.706073	10.1007	9.41773	10.3172	10.9104	9.6396	9.69591	10.9372	12.0254	9.81206	12.9283	-0.41819	-1.01603	-0.22868	0.290559	-0.82181	-0.77252	0.313984	1.26658	-0.67085	2.05695	0.68297	-0.2165	-0.80969	-0.83645	-0.89947	-0.22188	-2.60768	0.621292	1.27078	1.21448	1.09832	-0.05631	-3.28873	-1.08826	1.12509	-0.90293	-3.11628	1.60544	-1.16191	-1.75283
Cthe_1698	r	2021601	2021290	hypothetical protein	Hypothetical	0.963439	0.963439	1.84836	0.652506	9.37016	9.30033	10.2546	10.3065	9.03596	9.66652	10.342	11.4998	9.26553	12.5713	-0.7047	-0.7669	0.083162	0.129388	-1.00238	-0.44071	0.161012	1.19227	-0.7979	2.14675	0.069833	-0.88448	-0.93637	-0.97187	-0.95431	0.264361	-2.19944	0.588112	1.27057	0.640007	1.041	-0.63056	-3.53533	-1.15773	1.07651	-1.07153	-3.30576	1.0496	-1.8461	-1.91371
Cthe_1706	r	2029256	2028099	hypothetical protein	Hypothetical	0.120133	0.120133	0.241389	0.668218	9.21002	8.57629	9.03131	9.21217	8.73999	8.76744	8.28983	8.62117	7.85949	8.79491	1.20715	-0.32361	0.775494	1.21236	0.071812	0.138117	-1.01555	-0.21519	-2.05504	0.204457	0.633728	0.178704	-0.00216	0.920187	-0.45502	-0.1637	-0.04489	0.263871	0.47218	0.44473	1.35269	-0.02745	-0.05491	-0.33134	0.430344	-0.17373	-0.93542	1.55157	1.13187	-1.0015
Cthe_1710	r	2034689	2034366	hypothetical protein	Hypothetical	0.48643	0.48643	1.24336	0.755487	3.12181	1.68933	2.56696	3.97452	2.47091	2.33004	3.65035	2.58853	1.23443	4.2118	0.351698	-1.13911	-0.22574	1.23913	-0.3257	-0.47231	0.901765	-0.20329	-1.61253	1.48608	1.43247	0.554849	-0.85271	-0.52854	-0.87762	-0.78158	-0.8992	0.236916	1.50361	1.64448	2.74008	0.140872	-1.74089	1.06181	2.41592	-1.62327	-2.97737	2.69909	1.46901	-1.80589
Cthe_1711	r	2035270	2034818	hypothetical protein	Hypothetical	0.408909	0.408909	0.889458	0.693514	7.1398	7.05556	8.74615	7.96495	6.85037	7.94553	7.63038	7.90529	7.50482	9.52551	-0.84621	-0.94997	1.1323	0.170116	-1.2027	0.146199	-0.24197	0.096634	-0.39662	2.09222	0.084243	-1.60635	-0.82515	-0.49058	-1.69059	0.205193	-0.84974	0.800611	1.11459	0.019418	0.460129	-1.09517	-2.67515	-0.27492	0.125554	-1.62022	-2.02069	1.06013	-3.04479	-1.77172
Cthe_1717	r	2039204	2038632	hypothetical protein	Hypothetical	0.216849	0.216849	0.731521	0.802376	5.24196	4.9108	5.68068	5.28142	4.70789	4.98125	4.87995	5.5851	4.25669	7.10031	-0.02684	-0.45733	0.54349	0.024462	-0.72111	-0.36576	-0.49744	0.419229	-1.30767	2.38897	0.331158	-0.43872	-0.03946	0.362009	-0.76988	0.20291	-0.67429	0.699435	0.573529	0.300176	1.02474	-0.27335	-2.39241	-0.70514	0.623265	-1.51521	-2.84362	1.25802	-1.3554	-1.02773
Cthe_1718	r	2039686	2039246	hypothetical protein	Hypothetical	0.18026	0.18026	0.423093	0.715965	6.70208	6.46854	6.98096	6.70326	6.15044	6.60254	5.75413	6.46608	5.47865	7.34274	0.429331	0.006523	0.934241	0.431468	-0.5694	0.249126	-1.28691	0.002061	-1.78566	1.58923	0.233534	-0.27888	-0.00118	0.947951	-0.51242	0.318108	0.002465	0.378417	0.552822	0.100715	1.22461	-0.45211	-1.1923	-0.71195	0.275478	-0.87666	-1.86409	1.17571	-1.21325	-1.00082
Cthe_1724	r	2047078	2046326	hypothetical protein	Hypothetical	0.20179	0.20179	0.460378	0.707791	10.2885	9.74368	10.8045	10.4544	9.43336	10.1119	9.76001	10.1196	9.33612	11.1318	0.295139	-0.65014	1.19038	0.583006	-1.18855	-0.01126	-0.62179	0.002167	-1.35727	1.75832	0.544809	-0.51597	-0.16591	0.528474	-1.06078	0.310317	-0.37595	0.692568	1.02104	0.342507	1.11828	-0.67853	-1.69843	-0.35962	0.423892	-1.01216	-1.79567	1.45883	-1.42996	-1.12187
Cthe_1725	r	2047503	2047192	hypothetical protein	Hypothetical	0.128818	0.128818	0.385345	0.777138	9.08273	8.61823	9.69186	8.81111	8.17306	9.13114	8.41999	8.52862	8.50236	9.83799	0.368497	-0.47461	1.47414	-0.12452	-1.28264	0.456374	-0.83443	-0.63726	-0.68492	1.73937	0.4645	-0.60914	0.271619	0.662737	-1.07364	0.445171	0.089607	0.560722	0.638052	-0.32003	0.308744	-0.95809	-1.66494	-0.10863	-0.08237	-1.30937	-1.33563	1.37984	-1.52535	1.20716
Cthe_1727	r	2049121	2048198	hypothetical protein	Hypothetical	0.066827	0.0668273	0.658687	0.932363	9.5433	9.53614	10.9799	9.36737	9.31174	10.0623	8.80428	8.87902	8.23947	10.2128	0.063369	0.054242	1.89629	-0.16109	-0.23207	0.725519	-0.87953	-0.78417	-1.60015	0.917581	0.007154	-1.4366	0.175926	0.739021	-1.44376	0.224402	0.657125	0.917625	0.05563	-0.6949	1.1279	-0.75053	-0.90107	-0.07474	0.564806	-1.33379	-1.97334	1.00497	-2.70683	1.12969
Cthe_1730	r	2052339	2051914	hypothetical protein	Hypothetical	0.387399	0.387399	0.960524	0.731119	5.20677	5.18083	6.07198	4.36981	4.44821	6.23754	5.05963	5.71447	4.24189	6.67788	-0.13607	-0.16699	0.895436	-1.1339	-1.04043	1.09283	-0.31149	0.469221	-1.2864	1.6178	0.025938	-0.86521	0.836961	0.147139	-0.89114	0.732618	-0.53364	-0.16557	-0.0784	-1.86773	0.127917	-1.78933	-2.22967	-0.65485	0.817739	-0.9634	-2.43599	1.01814	-1.8216	1.78628
Cthe_1732	r	2054031	2053627	hypothetical protein	Hypothetical	0.419905	0.419905	1.04497	0.732109	9.80335	8.84201	10.0771	10.1416	8.5058	9.10262	8.78661	9.1067	8.28135	11.1212	0.482204	-0.60465	0.791699	0.864564	-0.98475	-0.31002	-0.66728	-0.30541	-1.2385	1.97214	0.961345	-0.27375	-0.33821	1.01675	-1.2351	0.336204	-0.26469	0.974493	1.63576	1.03894	1.86021	-0.59681	-2.61543	-0.32009	0.505256	-2.01454	-2.83988	1.94712	-1.20895	-1.26418
Cthe_1733	r	2054335	2054033	hypothetical protein	Hypothetical	0.256222	0.256222	0.862275	0.801902	8.90331	8.3376	9.72847	9.13996	7.65168	8.54445	8.27097	8.24662	7.98845	10.3865	0.219618	-0.45742	1.20717	0.502839	-1.27833	-0.20986	-0.53717	-0.5663	-0.87528	1.99472	0.565708	-0.82516	-0.23665	0.632344	-1.39087	0.685923	0.090978	1.18402	1.48828	0.595504	1.15151	-0.89278	-2.73485	0.024343	0.282513	-2.1399	-2.39807	1.48011	-1.77174	-1.17825
Cthe_1736	r	2058760	2058302	protein of unknown function DUF669	General function prediction only	0.608022	0.608022	1.17712	0.655644	4.8248	5.21244	6.30171	6.23439	4.67176	5.45024	5.80253	6.32764	5.3598	7.74835	-1.06817	-0.64067	0.560628	0.48638	-1.23696	-0.37842	0.010106	0.589219	-0.47816	2.15604	-0.38764	-1.47691	-1.40959	-0.97773	-1.08927	0.540682	-1.1152	0.851476	1.56263	0.784152	0.87459	-0.77848	-3.07659	-0.52511	0.44273	-1.42071	-2.38855	-1.30825	-2.78352	-2.65661
Cthe_1741	r	2062973	2062722	hypothetical protein	Hypothetical	0.667803	0.667803	1.54146	0.722734	2.82932	2.33087	2.7484	2.05622	1.84362	2.08167	3.17963	3.49777	1.87007	5.22996	0.060596	-0.42211	-0.01777	-0.68808	-0.89396	-0.66344	0.399831	0.70792	-0.86835	2.38537	0.498458	0.080927	0.773102	-0.3503	-0.41753	0.487249	-1.1669	0.666732	0.212604	-0.02544	0.186158	-0.23805	-3.38634	-0.31814	1.30956	-1.73219	-3.35989	1.4127	1.0577	1.70894
Cthe_1743	r	2064683	2063973	protein of unknown function DUF955	General function prediction only	0.318144	0.318144	0.55701	0.619224	9.62417	9.52269	9.78104	9.15442	8.52257	8.96114	8.96807	9.85105	8.88765	10.5187	0.415289	0.243295	0.681169	-0.3809	-1.45183	-0.70849	-0.69674	0.799839	-0.83305	1.93141	0.101476	-0.15687	0.46975	0.656099	-0.25835	1.00012	-0.32836	0.819899	0.631848	0.19328	0.266767	-0.43857	-1.99611	-0.88298	0.080418	-0.66763	-1.63103	1.07287	-1.11487	1.38487
Cthe_1744	r	2065068	2064700	hypothetical protein	Hypothetical	0.971248	0.971248	2.94018	0.779776	5.28277	4.25397	4.71736	4.80662	3.68897	4.03644	4.94877	6.93033	3.53673	8.41152	0.145398	-0.53017	-0.22588	-0.16727	-0.90119	-0.67302	-0.07393	1.22729	-1.00116	2.19992	1.02879	0.565409	0.476152	0.333999	-0.46339	0.565005	-2.67636	0.680919	1.11765	0.770177	1.26989	-0.34747	-4.72255	-1.98156	1.41204	-1.48119	-4.87479	2.04032	1.47981	1.39103
Cthe_1746	r	2066308	2065520	hypothetical protein	Hypothetical	0.412291	0.412291	1.1796	0.766988	6.78277	6.7221	7.55639	6.24902	6.22906	6.41763	6.1477	7.9991	5.76702	8.77727	-0.0862	-0.14995	0.726653	-0.64701	-0.66799	-0.46985	-0.75347	1.19182	-1.15345	2.00945	0.060673	-0.77362	0.533748	0.63507	-0.83429	0.493039	-1.27701	1.13876	0.019963	-0.16861	0.482	-0.18857	-2.54822	-1.8514	0.380678	-0.77817	-3.01025	1.04295	-1.70956	1.44769
Cthe_1750	r	2070510	2070301	hypothetical protein	Hypothetical	0.212717	0.212717	0.702412	0.798108	4.94181	4.53955	4.65952	4.58717	4.45773	4.52865	4.43465	5.38542	4.23957	6.79509	0.112971	-0.42234	-0.2627	-0.35898	-0.53122	-0.43685	-0.56194	0.703322	-0.82154	2.57926	0.402255	0.282292	0.354642	0.507159	-0.11996	0.081818	-0.84587	0.130865	0.129431	0.058516	0.347593	-0.07092	-2.33735	-0.95078	0.195076	-1.40967	-2.55552	1.32157	1.21613	1.27867
Cthe_1761	r	2083776	2082568	protein of unknown function DUF214	Cellular Processes	0.110169	0.110169	0.35505	0.793138	12.7255	12.8736	13.4393	12.3365	12.4932	12.8479	12.203	13.182	11.9822	13.604	-0.08133	0.197531	1.26254	-0.81379	-0.51878	0.149081	-1.06522	0.778107	-1.48089	1.57275	-0.14811	-0.71375	0.389024	0.522565	-0.56565	0.380446	-0.30835	0.591379	-0.15668	-0.5114	0.354311	-0.35471	-1.11085	-0.97902	0.22077	-0.42205	-1.62184	-1.10811	-1.64006	1.30951
Cthe_1767	r	2090412	2089411	hypothetical protein	Hypothetical	0.197611	0.197611	1.37786	0.904387	16.081	16.1862	15.0559	15.7146	15.5294	15.3125	13.6894	13.701	13.5945	12.9644	1.10064	1.18976	0.231441	0.789989	0.632892	0.449033	-0.92708	-0.91729	-1.00759	-1.54179	-0.10511	1.02518	0.366395	2.39161	1.13029	0.656797	2.48517	-0.25664	0.185289	0.402144	2.12016	0.216854	2.56494	-0.01154	0.094954	0.736562	0.630065	-1.07558	2.03521	1.28913
Cthe_1769	f	2091391	2091783	hypothetical protein	Hypothetical	0.35138	0.35138	0.71037	0.670238	8.42325	7.98696	6.69529	8.51283	8.27282	7.42982	8.10811	6.71733	7.77951	6.86093	1.05125	0.435258	-1.38846	1.17774	0.838866	-0.35137	0.606303	-1.35735	0.142359	-1.1546	0.436286	1.72796	-0.08959	0.315142	1.29167	-0.28586	1.26963	-0.73453	0.240013	1.08301	0.733322	0.843	1.4119	1.39078	0.328594	-0.1436	0.918587	1.35312	3.31259	-1.06406
Cthe_1772	r	2094010	2093222	protein of unknown function DUF218	Hypothetical	0.272976	0.272976	0.943698	0.807159	9.37555	9.60481	10.2239	8.75983	9.21708	9.10502	9.25349	11.0958	9.19582	11.3251	-0.38841	-0.12658	0.58043	-1.09159	-0.56939	-0.69736	-0.5278	1.57623	-0.59366	1.83811	-0.22927	-0.84834	0.615719	0.122052	-0.61907	0.387735	-1.49103	1.11886	-0.45725	-0.3452	-0.436	0.112054	-2.10807	-1.84234	0.057672	-0.22931	-2.12932	-1.17224	-1.80043	1.53232
Cthe_1781	r	2103351	2103034	hypothetical protein	Hypothetical	0.353371	0.353371	0.624499	0.622769	8.40006	7.31626	8.5366	9.1807	7.74108	8.14588	8.76334	8.21421	8.58304	9.61181	-0.07437	-1.71123	0.131857	1.10464	-1.06962	-0.45826	0.474303	-0.35505	0.201992	1.75574	1.0838	-0.13655	-0.78064	-0.36329	-1.22035	-0.42482	-0.89795	0.39073	1.43962	1.03483	0.597659	-0.40479	-1.87073	0.549133	0.180302	-1.3976	-1.02877	2.11961	-1.09927	-1.7179
Cthe_1784	f	2104822	2105217	hypothetical protein	Hypothetical	0.15144	0.15144	0.433185	0.766936	13.3538	12.9313	12.4921	13.8264	12.9564	12.718	13.4083	12.6872	13.8988	12.0962	0.5465	-0.18193	-0.93923	1.36121	-0.13871	-0.54964	0.640342	-0.60282	1.48604	-1.62175	0.422502	0.861749	-0.47255	-0.05443	0.439247	-0.02507	0.244123	-0.22597	0.869978	1.10833	-0.0724	0.238348	0.860187	0.721055	-0.49052	0.590995	1.80257	1.34025	1.81724	-1.38756
Cthe_1807	r	2142780	2141116	hypothetical protein	Hypothetical	0.1136	0.1136	3.60066	0.978967	17.2604	16.3104	15.6386	17.5709	17.1362	15.4714	13.5993	12.6883	13.6798	12.4769	1.07334	0.582425	0.23532	1.23373	1.00911	0.148904	-0.81842	-1.28918	-0.77682	-1.3984	0.950063	1.62182	-0.3104	3.66112	0.671752	-0.82577	3.62212	0.167241	0.434699	2.09946	3.89102	1.66476	4.65925	0.911057	-0.08051	0.211361	1.20293	1.93196	3.07762	-1.24005
Cthe_1828	r	2166121	2165528	hypothetical protein	Hypothetical	0.325031	0.325031	1.3459	0.839002	8.04596	7.86797	9.03289	8.31298	7.42744	8.34475	8.42394	9.57895	8.03	11.1738	-0.5354	-0.7003	0.378935	-0.28802	-1.10842	-0.2586	-0.18523	0.884823	-0.55019	2.36241	0.177989	-0.98693	-0.26702	-0.37798	-1.16492	0.440527	-1.71097	0.688147	0.885536	-0.03177	0.282981	-0.9173	-3.7464	-1.15501	0.393938	-1.5949	-3.14385	1.13131	-1.98197	-1.20332
Cthe_1829	r	2169461	2166165	hypothetical protein	Hypothetical	0.185789	0.185789	1.09681	0.887073	8.43664	8.34917	9.12285	8.43163	8.06029	8.46397	9.39676	10.1157	8.83943	11.3287	-0.61547	-0.70259	0.068079	-0.62045	-0.99035	-0.58824	0.340917	1.05702	-0.21425	2.26533	0.087467	-0.68622	0.005008	-0.96012	-0.77368	0.288884	-1.76649	0.658884	0.371343	-0.03234	-0.4078	-0.40368	-3.26841	-0.7189	0.557334	-1.21304	-2.48927	1.0625	-1.60906	1.00348
Cthe_1831	r	2172122	2171091	hypothetical protein	Hypothetical	0.056919	0.0569187	0.340921	0.888696	12.2898	12.2354	12.9773	12.2092	11.9435	12.1201	11.6869	12.4892	11.6218	13.4072	-0.01498	-0.11373	1.23376	-0.16138	-0.64398	-0.32315	-1.11002	0.347203	-1.22823	2.01451	0.054366	-0.68752	0.080604	0.602898	-0.74189	0.291944	-0.25377	0.85719	0.265705	0.089065	0.587374	-0.17664	-1.46369	-0.80231	0.065079	-0.91798	-1.78536	1.0384	-1.61051	1.05746
Cthe_1832	r	2173807	2172278	hypothetical protein	Hypothetical	0.259484	0.259484	0.892339	0.806139	12.0157	11.7764	12.8453	12.3116	11.7378	11.6402	11.9319	13.113	11.5739	14.2724	-0.3571	-0.63623	0.610695	-0.01195	-0.68127	-0.79519	-0.45492	0.92302	-0.87255	2.27549	0.239274	-0.8296	-0.29587	0.08385	-1.06887	0.03861	-1.33659	1.20513	0.573749	0.671403	0.73771	0.097654	-2.53455	-1.18117	0.357994	-1.15934	-2.69851	1.1804	-1.77719	-1.22762
Cthe_1834	r	2175305	2174712	hypothetical protein	Hypothetical	0.628364	0.628364	1.73905	0.759116	9.501	9.09711	10.047	10.091	9.19876	9.01894	9.9222	11.157	9.29844	12.7851	-0.43732	-0.78321	0.030312	0.067925	-0.69616	-0.85016	-0.07661	0.980863	-0.61079	2.37515	0.403885	-0.54605	-0.58996	-0.4212	-0.94993	-0.10165	-2.05986	1.0281	0.892198	1.07202	0.792522	0.179826	-3.58629	-1.23478	0.623756	-1.62808	-3.48661	1.32307	-1.46008	-1.50521
Cthe_1835	r	2178650	2175342	hypothetical protein	Hypothetical	0.239394	0.239394	0.662401	0.759064	11.7686	11.7793	12.2631	12.2792	11.8338	11.7248	12.9443	12.8598	12.6283	14.0319	-0.8786	-0.86406	-0.20265	-0.18064	-0.78957	-0.93853	0.72869	0.613133	0.296707	2.21552	-0.01064	-0.49444	-0.51054	-1.17568	-0.4838	-0.05448	-1.08052	0.538269	0.445418	0.554371	-0.34916	0.108953	-2.19814	0.084526	0.315982	-1.1721	-1.40355	-1.0074	-1.40877	-1.42458
Cthe_1836	r	2180101	2179133	hypothetical protein	Hypothetical	0.07617	0.0761702	3.04159	0.983305	13.5633	12.5124	10.8828	13.7713	12.9362	11.3965	9.89724	9.22533	9.65345	9.12643	1.25701	0.674262	-0.22939	1.37237	0.909266	0.055451	-0.77593	-1.14853	-0.91112	-1.20338	1.05087	2.68043	-0.20803	3.66601	1.62956	-0.42378	3.28706	-0.51366	0.835113	2.3748	4.11783	1.53969	3.80974	0.671911	0.243789	0.0989	0.527021	2.07178	6.41048	-1.15511
Cthe_1851	r	2197421	2196828	protein of unknown function DUF1113	Hypothetical	0.151019	0.151019	0.334728	0.69922	10.7972	10.8071	9.61124	11.0766	10.6096	10.4702	10.868	10.9855	11.0267	9.9457	0.364612	0.384931	-2.07301	0.939069	-0.02087	-0.30754	0.510275	0.751653	0.83641	-1.38554	-0.00989	1.18592	-0.27948	-0.07087	1.1958	0.197424	-0.17841	-0.85891	0.467016	0.606482	0.049945	0.139466	0.663921	-0.11743	-0.15867	1.03976	1.08099	-1.00688	2.27508	-1.21376
Cthe_1878	r	2230848	2230054	hypothetical protein	Hypothetical	0.448761	0.448761	0.679627	0.559796	9.8643	9.30368	10.1489	9.74062	8.88993	9.4397	8.80251	9.59761	8.20727	10.119	0.726571	-0.17271	1.18308	0.528174	-0.8364	0.045475	-0.97663	0.298781	-1.93144	1.13509	0.560621	-0.28459	0.123682	1.06179	-0.84522	0.413748	-0.29393	0.709196	0.850686	0.300919	1.53334	-0.54977	-1.22904	-0.7951	0.595238	-0.52136	-1.9117	1.4749	-1.21807	1.08951
Cthe_1882	r	2233312	2232851	hypothetical protein	Hypothetical	0.21001	0.21001	0.461995	0.696952	5.73429	5.29649	6.51908	6.07416	5.05872	5.84251	5.37993	5.41053	5.22811	6.77621	0.003983	-0.75898	1.37167	0.596293	-1.17335	0.192577	-0.61357	-0.56025	-0.87815	1.81977	0.437796	-0.7848	-0.33987	0.35436	-1.22259	0.237775	-0.11403	0.676578	1.01545	0.231657	0.846052	-0.78379	-1.7175	-0.0306	0.151817	-1.36569	-1.5481	1.35453	-1.72285	-1.26565
Cthe_1892	r	2248150	2247925	Pseudogene	Hypothetical/Unassigned	0.518617	0.518617	0.907551	0.619036	4.63962	4.73395	6.06034	4.63038	5.00354	5.17261	5.41557	6.44324	4.56912	6.56947	-0.88757	-0.7652	0.955537	-0.89956	-0.41545	-0.19612	0.119074	1.45228	-0.97903	1.61603	-0.09433	-1.42072	0.00924	-0.77595	-1.32639	-0.2696	-1.7093	0.88773	-0.37317	-0.54223	0.061262	-0.16906	-1.56592	-1.02768	0.846452	-0.12622	-2.00035	-1.06757	-2.67719	1.00643
Cthe_1898	r	2251571	2251092	Hypothetical protein	Hypothetical/Unassigned	0.095427	0.0954267	0.295326	0.784585	10.1554	9.57423	9.7987	10.6212	9.94767	9.99764	10.5322	9.60377	10.6003	9.15195	0.320979	-0.86678	-0.40798	1.27313	-0.1035	-0.00137	1.09131	-0.80639	1.23046	-1.72986	0.581123	0.356652	-0.46585	-0.37689	-0.22447	-0.37344	-0.02955	-0.19894	0.673536	0.623567	0.020882	-0.04997	0.795714	0.928468	-0.06808	0.45182	1.44837	1.49601	1.28045	-1.38113
Cthe_1910	r	2272976	2271729	hypothetical protein	Hypothetical	0.230589	0.230589	0.441588	0.651879	11.1594	11.0098	12.2405	11.597	10.8983	11.7557	11.7874	10.8756	11.6781	12.4604	-0.70022	-0.97105	1.2567	0.091891	-1.17286	0.379268	0.436674	-1.21396	0.238792	1.65475	0.149617	-1.08108	-0.43759	-0.62806	-1.23069	0.111489	0.134194	0.484728	0.698698	-0.15876	-0.08115	-0.85746	-1.56208	0.911874	0.109318	-1.58479	-0.78223	1.10927	-2.11562	-1.35434
Cthe_1922	f	2291932	2292900	hypothetical protein	Hypothetical	0.230734	0.230734	0.862202	0.821593	18.9795	18.9722	19.1032	17.8489	18.0056	17.0421	19.1173	17.9488	19.0154	16.8947	0.79543	0.786953	0.938678	-0.51411	-0.33263	-1.44863	0.954991	-0.39838	0.836995	-1.6193	0.007319	-0.12368	1.13062	-0.13776	-0.131	0.966617	1.02338	2.06113	-0.15668	0.806836	-1.16651	0.963521	1.11088	1.16847	0.101874	1.05411	2.1207	1.00509	-1.08951	2.18953
Cthe_1924	r	2296795	2295577	Pseudogene	Hypothetical/Unassigned	0.110384	0.110384	0.758437	0.902972	7.50103	7.11547	8.56474	8.34559	7.71832	8.09517	7.62222	8.56039	7.29838	10.0468	-0.68295	-1.13246	0.557192	0.3017	-0.42961	0.009737	-0.54165	0.552128	-0.91921	2.28512	0.385561	-1.06371	-0.84457	-0.12119	-1.44927	-0.60285	-1.44493	0.469571	0.627272	0.250427	1.04722	-0.37685	-2.32852	-0.93817	0.323845	-1.48645	-2.74847	1.30637	-2.0903	-1.79572
Cthe_1925	r	2297514	2296981	hypothetical protein	General function prediction only	0.760334	0.760334	2.45797	0.793777	5.63962	5.20329	7.10672	6.61739	5.07058	5.77148	6.21277	7.95326	5.54437	9.64753	-0.58565	-0.89092	0.440782	0.09843	-0.98376	-0.49339	-0.18465	1.03304	-0.65228	2.21841	0.436332	-1.46711	-0.97777	-0.57316	-1.90344	0.132706	-2.74997	1.33525	1.54681	0.845911	1.07302	-0.7009	-4.57695	-1.74049	0.668401	-1.69427	-4.10316	1.35316	-2.76467	-1.96942
Cthe_1927	r	2300174	2299359	hypothetical protein	Hypothetical	0.897467	0.897467	2.38555	0.749194	5.98713	5.09622	6.56234	6.57959	5.49276	5.68371	6.39296	8.04045	5.65711	9.64232	-0.38419	-1.03448	0.035679	0.048272	-0.74504	-0.60566	-0.08796	1.1146	-0.62507	2.28385	0.890902	-0.57521	-0.59247	-0.40584	-1.46612	-0.39653	-2.94423	0.878628	1.08683	0.895881	0.922479	-0.19095	-4.14957	-1.64749	0.735848	-1.60187	-3.98521	1.85434	-1.4899	-1.50782
Cthe_1929	r	2301884	2301276	hypothetical protein	Hypothetical	0.193409	0.193409	0.907785	0.857963	6.28096	6.90015	6.87453	6.77526	6.8573	6.80297	7.90067	8.60563	7.56953	9.12147	-1.19123	-0.51323	-0.54127	-0.64998	-0.56014	-0.61963	0.582338	1.35427	0.21975	1.91911	-0.61918	-0.59357	-0.49429	-1.6197	0.025615	0.042843	-1.70548	0.071558	-0.08205	-0.02772	-0.79428	0.05433	-2.26417	-0.70496	0.331132	-0.51585	-1.55194	-1.536	-1.50897	-1.40863
Cthe_1944	r	2320148	2319600	protein of unknown function DUF458, RNase H-like	Hypothetical	0.30341	0.30341	0.690741	0.707165	12.8363	12.2567	11.6937	12.9907	12.6083	12.2745	13.8961	12.3728	13.8021	12.237	0.197946	-0.62467	-1.42365	0.417057	-0.12565	-0.59932	1.70208	-0.45981	1.56861	-0.6526	0.579627	1.1426	-0.15439	-1.05984	0.562973	-0.35162	-0.11616	-0.58083	0.382397	0.716157	-0.8114	0.33376	0.371302	1.5233	0.094048	0.135847	1.5651	1.49446	2.20779	-1.11295
Cthe_1950	f	2324655	2324978	hypothetical protein	Hypothetical	0.334288	0.334288	4.39807	0.949328	3.12181	2.91905	4.27241	2.4462	3.40298	3.72462	7.92911	3.4872	8.43902	3.97184	-0.60116	-0.69871	-0.04764	-0.92618	-0.4659	-0.31116	1.71153	-0.42538	1.95684	-0.19223	0.202757	-1.1506	0.675608	-4.80731	-1.35336	-0.48393	-0.56815	0.547784	-0.95678	-1.27842	-5.99282	-0.32165	-0.56886	4.44191	-0.50991	-0.48464	4.46719	1.1509	-2.22006	1.59727
Cthe_1951	f	2325053	2325514	hypothetical protein	Hypothetical	0.10248	0.10248	4.59707	0.985138	3.72262	4.53608	5.17408	4.58717	4.56721	4.75068	9.60823	4.886	9.84946	5.02504	-0.89575	-0.5217	-0.22834	-0.49821	-0.50739	-0.42302	1.81058	-0.3608	1.92151	-0.29687	-0.81345	-1.45146	-0.86454	-5.88561	-0.63801	-0.03113	-0.34992	0.423399	0.019961	-0.16352	-5.26229	-0.18348	-0.45783	4.72223	-0.24123	-0.13904	4.82442	-1.75741	-2.73485	-1.82076
Cthe_1952	f	2325528	2325902	hypothetical protein	Hypothetical	0.489103	0.489103	5.5375	0.941116	3.09735	4.04646	4.51347	3.50815	4.12961	4.44978	9.12502	3.37166	9.56778	4.73677	-0.84207	-0.43373	-0.23281	-0.66533	-0.39796	-0.26021	1.75121	-0.72405	1.9417	-0.13674	-0.9491	-1.41612	-0.4108	-6.02767	-0.46702	-0.08316	0.674799	0.063699	-0.62146	-0.94162	-6.05963	-0.32016	-0.60716	5.75336	-0.44277	-1.36511	4.83101	-1.93067	-2.66868	-1.32942
Cthe_1969	r	2352670	2351291	hypothetical protein	Hypothetical	0.124007	0.124007	0.231325	0.642617	13.1674	12.9442	14.0127	13.1192	12.9271	13.6135	13.496	13.3653	13.4232	14.0656	-0.61561	-1.17402	1.49947	-0.73623	-1.21689	0.500605	0.206622	-0.12046	0.024634	1.63188	0.223174	-0.84531	0.048205	-0.32861	-1.06848	0.017132	-0.42106	0.399203	0.192101	-0.49431	-0.30408	-0.68641	-1.13853	0.13072	0.072733	-0.70033	-0.64235	1.1673	-1.79665	1.03398
Cthe_1970	r	2353091	2352786	hypothetical protein	Hypothetical	0.062856	0.0628557	0.230597	0.818281	10.7354	10.7138	11.4796	10.4915	10.4994	11.2777	11.3898	11.3564	11.2382	11.7624	-0.80362	-0.85195	0.862229	-1.34974	-1.33201	0.410328	0.661297	0.586387	0.321835	1.49525	0.021594	-0.74416	0.243963	-0.6544	-0.76575	0.214448	-0.64253	0.201871	-0.00792	-0.78625	-0.74672	-0.77833	-1.26298	0.033464	0.151643	-0.406	-0.52418	1.01508	-1.675	1.18424
Cthe_1971	r	2353438	2353109	hypothetical protein	Hypothetical	0.04089	0.0408898	0.18465	0.85237	11.0734	11.0662	11.7758	10.9241	10.9306	11.4711	11.6672	11.6889	11.3152	12.1232	-0.80985	-0.82742	0.912967	-1.1759	-1.16016	0.165761	0.646509	0.699819	-0.21672	1.76498	0.007163	-0.70242	0.149246	-0.59378	-0.70958	0.135664	-0.62268	0.304648	-0.00642	-0.54702	-0.39107	-0.5406	-1.19263	-0.02174	0.351952	-0.43428	-0.80797	1.00498	-1.62723	1.10899
Cthe_1974	r	2356028	2355465	hypothetical protein	Hypothetical	0.224495	0.224495	0.475645	0.685346	10.8588	10.8196	12.0414	11.0168	10.3722	11.1208	11.3283	11.2759	11.1275	12.3543	-0.64098	-0.7083	1.39255	-0.36934	-1.47754	-0.19047	0.166331	0.076186	-0.17897	1.93053	0.039152	-1.18264	-0.15798	-0.46951	-1.2218	0.447372	-0.45624	0.920641	0.644504	-0.10402	-0.11071	-0.74853	-1.98205	0.052425	0.200817	-1.07844	-1.22683	1.02751	-2.26993	-1.11572
Cthe_1977	r	2358322	2357996	hypothetical protein	Hypothetical	0.758633	0.758633	1.61945	0.6877	6.35152	5.80754	7.36275	7.24149	6.49517	6.50179	7.83634	8.50367	6.68397	9.42848	-0.78659	-1.27855	0.127946	0.018288	-0.65667	-0.65069	0.556259	1.15978	-0.48593	1.99616	0.543982	-1.01122	-0.88997	-1.48482	-1.55521	-0.68763	-2.69613	0.860955	0.746325	0.739704	0.557525	-0.00662	-2.93331	-0.66733	1.15238	-0.92481	-2.74451	1.45799	-2.01562	-1.85314
Cthe_1978	r	2358626	2358381	hypothetical protein	Hypothetical	0.215769	0.215769	0.372719	0.614063	5.56313	5.30734	6.09159	5.97686	5.70007	5.44829	6.6701	6.60832	5.92443	6.62769	-0.84941	-1.35628	0.197772	-0.02956	-0.57805	-1.07698	1.34414	1.22172	-0.13345	1.2601	0.255787	-0.52846	-0.41373	-1.10697	-0.78424	-0.39273	-1.30098	0.643296	0.276793	0.528571	0.052428	0.251779	-0.92762	0.06178	0.745663	-0.01937	-0.70325	1.19399	-1.44239	-1.33213
Cthe_1981	r	2361805	2361416	hypothetical protein	Hypothetical	0.135527	0.135527	0.250713	0.639624	9.52411	9.30606	8.93049	9.94118	9.38885	8.90369	9.76716	9.74435	10.091	9.27407	0.092049	-0.45028	-1.38438	1.12938	-0.24435	-1.45105	0.696571	0.639822	1.50207	-0.52985	0.218051	0.593615	-0.41707	-0.24306	0.375564	-0.0828	-0.43829	0.026806	0.552326	1.03749	-0.14984	0.485169	0.114788	0.022817	-0.32386	0.47028	0.816957	1.16316	1.50902	-1.33522
Cthe_1987	r	2369222	2368830	hypothetical protein	Hypothetical	0.114985	0.114985	0.367983	0.791685	9.0287	8.92364	7.9447	9.23681	9.00893	8.60643	9.50006	9.63991	9.71848	8.64667	0.006043	-0.18847	-2.00094	0.39136	-0.03055	-0.77576	0.878762	1.13767	1.28316	-0.70127	0.105062	1.084	-0.20812	-0.47137	0.978938	-0.0853	-0.71627	-0.66173	0.227879	0.630381	-0.48167	0.402502	0.362266	-0.13984	-0.21842	0.993239	1.07182	1.07554	2.11991	-1.15518
Cthe_1989	r	2371380	2369706	Pseudogene	Hypothetical/Unassigned	0.240942	0.240942	0.49339	0.674439	6.9321	7.09442	7.17969	7.24524	7.48059	7.07114	8.62192	8.10073	8.15525	8.19188	-1.12337	-0.85331	-0.71143	-0.60237	-0.21081	-0.89204	1.68809	0.820963	0.911667	0.97261	-0.16232	-0.24759	-0.31314	-1.68982	-0.08527	-0.38617	-1.00631	0.108552	-0.23535	0.174102	-0.91001	0.409449	-0.71129	0.521185	0.466668	-0.09115	-0.03663	-1.11908	-1.18722	-1.24241
Cthe_1997	r	2377857	2377543	hypothetical protein	Hypothetical	0.259774	0.259774	0.539089	0.67875	5.03232	4.10578	5.45124	5.48809	5.22496	4.60591	5.18433	5.65712	4.75772	6.4601	-0.25585	-1.69747	0.395955	0.453289	0.043882	-0.91931	-0.01934	0.716282	-0.6831	1.96565	0.926543	-0.41892	-0.45577	-0.152	-1.34546	-1.11918	-1.55134	0.845332	0.26313	0.882181	0.730369	0.619052	-1.23514	-0.47279	0.426605	-0.80298	-1.70238	1.90072	-1.33692	-1.37151
Cthe_1998	r	2378625	2377870	Pseudogene	Hypothetical/Unassigned	0.196175	0.196175	0.290654	0.550038	7.14382	7.50158	8.52788	7.67178	7.91843	7.68819	8.00679	8.36379	7.9635	8.41641	-1.77848	-0.95897	1.39196	-0.56908	-0.0041	-0.53149	0.198305	1.01608	0.099157	1.13661	-0.35776	-1.38406	-0.52796	-0.86297	-1.0263	-0.41685	-0.86221	0.839686	-0.24664	-0.01641	-0.29172	0.230235	-0.49798	-0.357	0.043283	-0.05262	-0.4529	-1.28143	-2.61001	-1.44189
Cthe_2002	r	2382582	2382106	hypothetical protein	Hypothetical	0.409301	0.409301	0.828826	0.670778	6.196	5.40386	6.76995	6.20315	5.60773	6.19336	6.4284	6.69603	5.76264	8.12584	-0.18567	-1.21641	0.561149	-0.17638	-0.95115	-0.18911	0.116724	0.464969	-0.74957	2.32546	0.79214	-0.57394	-0.00714	-0.2324	-1.36608	-0.20386	-1.29217	0.576588	0.595419	0.009786	0.440507	-0.58563	-2.51812	-0.26763	0.665761	-1.42981	-2.3632	1.73164	-1.48859	-1.00496
Cthe_2003	r	2383621	2383028	Pseudogene	Hypothetical/Unassigned	0.227685	0.227685	0.545385	0.721682	5.21474	5.08546	5.17274	5.5908	4.49398	5.04507	4.544	4.27746	4.46367	6.36181	0.301885	0.096221	0.235067	0.900123	-0.84471	0.031969	-0.76514	-1.18915	-0.89293	2.12667	0.129282	0.042002	-0.37606	0.670741	-0.08728	0.591475	0.807996	0.127669	1.09681	0.545728	1.12713	-0.55109	-1.86783	0.266537	0.080329	-2.08435	-1.89814	1.09375	1.02954	-1.29779
Cthe_2006	r	2386649	2385984	Pseudogene	Hypothetical/Unassigned	0.149874	0.149874	0.477124	0.790586	7.2236	7.64123	7.19104	7.25802	8.32679	7.7362	8.5193	9.05928	8.35543	8.10988	-1.13452	-0.47506	-1.18594	-1.08018	0.607492	-0.3251	0.91147	1.76414	0.652713	0.264976	-0.41762	0.032567	-0.03441	-1.2957	0.450192	-0.68557	-1.41806	-0.54516	-1.06878	-0.47818	-1.09742	0.590598	0.216911	-0.53999	0.163867	0.949402	0.245549	-1.33573	1.02283	-1.02414
Cthe_2007	r	2387102	2386689	Pseudogene	Hypothetical/Unassigned	0.080996	0.0809959	0.187743	0.712387	5.88672	5.2908	5.95605	6.18869	6.03199	6.03721	6.80084	6.52609	6.3337	6.11814	-0.57138	-2.04979	-0.39936	0.177804	-0.21097	-0.19801	1.69651	1.01486	0.53756	0.002772	0.595913	-0.06934	-0.30198	-0.91413	-0.66525	-0.74118	-1.23528	-0.08116	0.156706	0.15148	-0.14501	-0.00523	-0.08616	0.274757	0.467144	0.407947	0.21556	1.51143	-1.04923	-1.23283
Cthe_2008	r	2387932	2387414	hypothetical protein	Hypothetical	0.259684	0.259684	0.527338	0.671704	7.99576	7.89459	8.41894	8.23982	7.65219	8.05463	8.15359	8.88509	7.71385	9.64646	-0.44797	-0.61599	0.254841	-0.04263	-1.01857	-0.35021	-0.18585	1.02903	-0.91616	2.29351	0.10117	-0.42317	-0.24406	-0.15783	-0.52435	0.242398	-0.9905	0.364312	0.587629	0.185198	0.525971	-0.40243	-1.99427	-0.7315	0.439738	-0.76137	-1.93261	1.07264	-1.34088	-1.18432
Cthe_2010	r	2390149	2388911	Domain of unknown function DUF1910	General function prediction only	0.18174	0.18174	0.814914	0.851322	8.98233	9.14825	10.3783	9.33894	9.1173	9.62002	9.91197	10.1078	9.39371	11.8517	-0.93604	-0.74256	0.691811	-0.5202	-0.77866	-0.19243	0.14803	0.376383	-0.45633	2.40999	-0.16592	-1.39595	-0.3566	-0.92964	-1.23003	0.030955	-0.95954	0.758269	0.221641	-0.28108	-0.05477	-0.50272	-2.7344	-0.19582	0.518266	-1.7439	-2.45799	-1.12188	-2.63162	-1.28041
Cthe_2011						0.137052	0.137052	0.431725	0.788365	8.90317	9.061	10.2327	9.09583	9.21701	9.58014	9.49339	9.66689	9.32201	10.8857	-1.06215	-0.80128	1.13542	-0.74372	-0.54343	0.056789	-0.08659	0.200181	-0.36986	2.21464	-0.15783	-1.32955	-0.19265	-0.59022	-1.17172	-0.156	-0.60589	0.65258	-0.12118	-0.48431	-0.22619	-0.36314	-1.66865	-0.1735	0.171379	-1.21877	-1.56365	-1.11561	-2.51324	-1.14286
Cthe_2018	r	2397694	2396459	Domain of unknown function DUF1910	General function prediction only	0.115625	0.115625	0.646276	0.880726	10.4836	10.6688	11.1752	10.4982	10.5587	10.5817	11.3663	11.8255	10.9749	12.894	-0.80474	-0.56396	0.094197	-0.78578	-0.70713	-0.67716	0.342705	0.939605	-0.16615	2.32842	-0.18524	-0.69156	-0.01459	-0.88273	-0.50632	0.110141	-1.1567	0.593407	-0.0605	-0.08356	-0.47668	-0.02306	-2.33525	-0.4592	0.391467	-1.06842	-1.91908	-1.137	-1.61503	-1.01017
Cthe_2021	r	2401475	2401083	hypothetical protein	Hypothetical	0.114637	0.114637	0.485282	0.842515	9.18336	9.141	8.10242	9.36631	8.95365	8.96085	9.79814	10.203	9.91886	8.52914	-0.05052	-0.11674	-1.74048	0.235512	-0.40965	-0.39839	0.910638	1.54358	1.09938	-1.07333	0.042357	1.08094	-0.18295	-0.61478	1.03858	0.187352	-1.06198	-0.85843	0.412659	0.405461	-0.55255	-0.0072	0.424508	-0.40484	-0.12072	1.67384	1.38972	1.02979	2.11541	-1.1352
Cthe_2026	r	2405199	2404849	hypothetical protein	Hypothetical	0.40232	0.40232	1.32371	0.797378	4.61577	3.71153	4.11491	3.65953	3.43213	3.72922	3.86652	3.86906	1.23443	5.30125	0.828251	-0.04025	0.347187	-0.09019	-0.30861	-0.02326	0.108618	0.111053	-2.41944	1.48664	0.904239	0.50086	0.956237	0.749246	-0.40338	0.2794	-0.15753	0.385686	0.227402	-0.06969	2.4251	-0.29709	-1.86912	-0.00253	2.63209	-1.43219	-4.06681	1.87156	1.41506	1.94024
Cthe_2027	r	2405441	2405202	hypothetical protein	Hypothetical	0.237262	0.237262	0.654803	0.75844	2.62181	3.8133	4.46479	3.41516	4.02976	3.37911	4.78081	4.36232	4.66391	5.09297	-1.89229	-0.3272	0.528566	-0.85017	-0.04287	-0.89753	0.943675	0.393969	0.790129	1.35372	-1.19149	-1.84298	-0.79336	-2.159	-0.65149	-0.21646	-0.54902	1.08567	-0.6146	0.036048	-1.24875	0.650646	-1.06321	0.418487	0.116893	-0.73065	-0.42906	-2.28389	-3.5875	-1.7331
Cthe_2029	r	2406751	2405948	hypothetical protein	Hypothetical	1.30053	1.30053	2.47178	0.649233	6.91679	6.17558	8.24554	8.08637	6.97862	7.13488	8.26257	9.31565	7.6014	10.765	-0.77508	-1.33205	0.223404	0.103794	-0.72861	-0.6112	0.236198	1.02753	-0.26063	2.11665	0.741204	-1.32875	-1.16958	-1.34578	-2.06996	-0.80304	-3.14007	1.11067	1.10774	0.951491	0.484969	-0.15625	-3.7864	-1.05309	0.661169	-1.44937	-3.16362	1.67157	-2.51185	-2.24946
Cthe_2032	r	2415343	2409329	hypothetical protein	Hypothetical	0.044065	0.0440655	0.473934	0.938015	12.2951	12.4468	12.8977	12.1215	12.136	12.4153	13.1441	13.9141	13.1785	13.9166	-0.81047	-0.58757	0.075099	-1.0656	-1.04437	-0.6339	0.437295	1.56895	0.487855	1.5727	-0.15166	-0.60253	0.173591	-0.84897	-0.45087	0.310808	-1.46728	0.482397	-0.01444	-0.29373	-1.05696	-0.27928	-1.78064	-0.76997	-0.0344	-0.00255	-0.73812	-1.11085	-1.51838	1.12786
Cthe_2033	r	2415760	2415446	hypothetical protein	Hypothetical	0.181026	0.181026	0.526847	0.770932	5.59968	6.17797	5.7949	5.8627	6.01526	6.01117	6.91514	7.43527	7.0852	7.06698	-1.21109	-0.33206	-0.91434	-0.81128	-0.5794	-0.5856	0.788456	1.57908	1.04696	1.01927	-0.57829	-0.19522	-0.26302	-1.31546	0.383071	0.162718	-1.2573	-0.21627	-0.15255	-0.14847	-1.2225	0.004082	-1.05173	-0.52013	-0.17006	0.368286	0.018214	-1.49308	-1.1449	-1.19999
Cthe_2037	r	2421277	2419749	Pseudogene	Hypothetical/Unassigned	0.358021	0.358021	0.563651	0.576545	6.10354	6.32028	7.61787	6.65024	6.06799	6.80448	6.27946	6.93294	6.31798	7.67987	-0.97989	-0.60984	1.60561	-0.04648	-1.0406	0.216865	-0.67954	0.436183	-0.61377	1.71147	-0.21674	-1.51432	-0.5467	-0.17592	-1.29758	0.252293	-0.61265	0.813386	0.582252	-0.15424	0.332263	-0.73649	-1.61188	-0.65348	-0.03852	-0.74693	-1.36189	-1.1621	-2.85665	-1.46074
Cthe_2042	r	2433242	2432314	Pseudogene	Hypothetical/Unassigned	0.145428	0.145428	0.412896	0.76519	6.9748	6.68083	7.97328	7.11648	7.03551	7.05485	7.61083	7.75795	7.55325	8.66082	-0.79235	-1.29105	0.901528	-0.55199	-0.68935	-0.65654	0.286645	0.536225	0.188975	2.06791	0.293965	-0.99848	-0.14169	-0.63603	-1.29245	-0.35468	-1.07712	0.918426	0.080972	0.06163	-0.43677	-0.01934	-1.62531	-0.14712	0.057573	-0.90288	-1.10757	1.226	-1.9979	-1.10319
Cthe_2044	r	2434282	2433680	hypothetical protein	Hypothetical	0.622343	0.622343	1.16619	0.644229	5.63668	5.37249	6.95758	6.32539	5.83477	5.92332	6.76543	7.09775	6.34146	8.49184	-0.92133	-1.21179	0.530934	-0.16413	-0.70354	-0.60618	0.319676	0.685046	-0.14646	2.21778	0.264185	-1.3209	-0.68871	-1.12875	-1.58509	-0.46228	-1.72526	1.03426	0.490617	0.402068	-0.01607	-0.08855	-2.65707	-0.33232	0.423969	-1.39409	-2.15038	1.20096	-2.49822	-1.61184
Cthe_2045	r	2435189	2434383	protein of unknown function DUF1557	General function prediction only	0.877453	0.877453	1.64422	0.644228	5.10354	5.81468	7.86047	7.64112	6.79481	7.04652	7.99279	8.12828	8.05072	8.92338	-1.92244	-1.30995	0.452029	0.263107	-0.4658	-0.249	0.565989	0.682685	0.615887	1.36749	-0.71114	-2.75693	-2.53758	-2.88924	-2.04579	-0.98013	-2.3136	0.813946	0.846311	0.594594	-0.4096	-0.25172	-2.12858	-0.13549	-0.05794	-0.79511	-0.87266	-1.63709	-6.75956	-5.80613
Cthe_2046	r	2436849	2436337	hypothetical protein	Hypothetical	0.26788	0.26788	0.840879	0.787619	8.55699	7.83142	8.88016	9.19117	8.20901	8.33647	9.1889	9.2048	8.5772	10.8931	-0.39153	-1.25254	-0.00803	0.361043	-0.80446	-0.65322	0.358342	0.37722	-0.36754	2.38071	0.725568	-0.32317	-0.63418	-0.63191	-1.04874	-0.37759	-1.37338	0.543694	0.982158	0.854705	0.613972	-0.12745	-2.68411	-0.01591	0.611695	-1.68832	-2.31592	1.65355	-1.25108	-1.55206
Cthe_2048	r	2439269	2438748	hypothetical protein	Hypothetical	0.177413	0.177413	0.969245	0.877971	7.36827	7.53193	7.43192	7.34513	6.74515	7.5565	8.71073	8.64726	8.34305	9.91887	-0.63352	-0.45826	-0.56536	-0.65829	-1.30076	-0.43195	0.804034	0.736065	0.410303	2.09774	-0.16366	-0.06365	0.023139	-1.34247	0.10001	0.786772	-1.11533	-0.12458	0.599973	-0.21137	-0.99792	-0.81134	-3.17371	0.063474	0.367689	-1.27161	-1.57582	-1.12013	-1.04511	1.01617
Cthe_2049	r	2440201	2439317	protein of unknown function DUF324	General function prediction only	0.091067	0.0910671	0.817043	0.925694	9.18989	9.05405	9.87204	8.85723	8.69572	9.31756	10.3727	10.5295	9.92469	11.5236	-0.61324	-0.76642	0.156012	-0.98837	-1.17051	-0.46927	0.720646	0.897358	0.215374	2.01843	0.135834	-0.68216	0.332651	-1.18286	-0.81799	0.358332	-1.4754	0.554489	0.161515	-0.46032	-1.06745	-0.62184	-2.82787	-0.1567	0.448064	-0.99414	-1.5989	1.09873	-1.60454	1.25933
Cthe_2052	r	2442222	2441830	hypothetical protein	Hypothetical	0.326837	0.326837	1.62276	0.865728	5.5028	6.60327	6.60078	5.23168	6.34139	6.24779	8.23518	8.118	7.50982	8.92958	-1.17141	-0.26946	-0.2715	-1.39363	-0.4841	-0.56081	1.06808	0.972039	0.473564	1.63722	-1.10047	-1.09798	0.271121	-2.73238	0.00249	0.26188	-1.51473	0.352987	-1.10971	-1.01611	-2.27814	0.093598	-2.58819	0.117177	0.72536	-0.81158	-1.41976	-2.14424	-2.14054	1.20675
Cthe_2053	r	2443471	2442224	hypothetical protein	Hypothetical	0.170764	0.170764	1.18694	0.904088	7.90642	8.41842	8.22047	7.32115	8.27496	8.0367	10.0063	10.0853	9.32328	10.3093	-0.83916	-0.35302	-0.54098	-1.39486	-0.48924	-0.71546	1.15462	1.22967	0.506124	1.44231	-0.512	-0.31405	0.585267	-2.09986	0.197952	0.143461	-1.66689	0.183766	-0.95381	-0.71555	-2.00212	0.238257	-2.03431	-0.07904	0.683	-0.22396	-0.98599	-1.42603	-1.24319	1.50032
Cthe_2054	r	2444001	2443456	protein of unknown function DUF324	Chromatin structure and dynamics, DNA replication, recombination and repair	0.075363	0.0753626	0.679786	0.926092	8.14264	8.38336	8.39815	8.16162	8.55646	8.15489	10.0436	9.9279	9.73368	9.68483	-0.95187	-0.65662	-0.63847	-0.92859	-0.44431	-0.93684	1.3797	1.23778	0.99957	0.93966	-0.24072	-0.25552	-0.01899	-1.90097	-0.0148	-0.1731	-1.54454	0.243265	-0.39484	0.006731	-1.57206	0.401567	-1.12838	0.115709	0.309926	0.243062	0.048846	-1.18158	-1.19377	-1.01325
Cthe_2055	r	2445926	2444007	hypothetical protein	Hypothetical	0.068647	0.0686471	0.953507	0.952004	10.2646	10.3699	10.9212	10.5451	10.4299	10.5603	12.5059	12.1562	12.5335	12.3785	-1.01233	-0.90598	-0.34893	-0.7289	-0.8453	-0.71356	1.25231	0.898958	1.28015	1.12359	-0.10526	-0.65656	-0.2805	-2.24126	-0.5513	-0.06005	-1.7863	0.36087	0.115201	-0.01518	-1.98831	-0.13038	-1.94857	0.349705	-0.02755	-0.22231	0.154941	-1.07568	-1.57632	-1.21462
Cthe_2056	r	2446875	2445934	hypothetical protein	Hypothetical	0.238831	0.238831	2.20281	0.927719	8.95318	8.60578	9.27473	9.31619	8.63766	8.61212	11.8324	11.1453	12.075	11.6443	-0.71786	-0.95392	-0.49938	-0.4712	-0.93226	-0.94961	1.23851	0.771628	1.40336	1.11073	0.347406	-0.32155	-0.36301	-2.87921	-0.66895	-0.03188	-2.5395	0.662608	0.678536	0.704071	-2.75881	0.025535	-3.00669	0.687116	-0.24261	-0.49906	0.43066	1.27227	-1.24967	-1.28611
Cthe_2069	f	2461687	2462463	hypothetical protein	Hypothetical	0.065811	0.0658113	0.19975	0.780355	13.0416	12.7747	12.8904	13.26	13.1477	12.9717	12.9578	12.3559	13.2606	12.0257	0.436188	-0.23681	0.054979	0.986741	0.703669	0.259821	0.224867	-1.29261	0.988286	-2.12514	0.266933	0.151201	-0.21837	0.083818	-0.11573	-0.37303	0.418768	-0.08125	0.112276	0.288322	-0.00061	0.176046	1.122	0.601883	-0.3028	0.330212	1.23489	1.20325	1.11049	-1.16342
Cthe_2070	r	2463313	2462456	hypothetical protein	Hypothetical	0.197658	0.197658	0.531206	0.751938	12.6743	12.7652	12.0365	12.9337	13.1932	12.7821	13.4964	12.4401	13.9845	11.896	-0.23061	-0.08688	-1.23862	0.179404	0.589523	-0.06022	1.0687	-0.60065	1.83996	-1.46061	-0.09095	0.637833	-0.25944	-0.82215	0.728783	-0.428	0.325097	-0.74565	-0.25951	0.151627	-1.05074	0.411135	1.29724	1.0563	-0.48803	0.544149	2.08848	-1.06507	1.55599	-1.19702
Cthe_2074	f	2467893	2468111	protein of unknown function DUF378	Hypothetical	0.189769	0.189769	0.846929	0.850622	6.05904	6.39879	6.73955	6.13987	6.12041	6.13846	8.06964	7.04415	8.40783	7.52616	-0.9271	-0.53599	-0.14371	-0.83405	-0.85645	-0.83567	1.38745	0.206936	1.77677	0.761806	-0.33975	-0.68051	-0.08083	-2.0106	-0.34076	0.278374	-0.64536	0.601087	0.019457	0.001407	-2.26796	-0.01805	-1.40574	1.02549	-0.33819	-0.482	0.881677	-1.26553	-1.60271	-1.05763
Cthe_2090	r	2486231	2485653	hypothetical protein	Hypothetical	0.133988	0.133988	1.42991	0.937531	13.8537	13.7114	11.5323	12.8159	12.3947	11.582	14.9522	13.8671	14.5552	12.9499	0.540956	0.419247	-1.44524	-0.34697	-0.70736	-1.40277	1.48085	0.55244	1.14117	-0.23233	0.142245	2.32134	1.03775	-1.0985	2.1791	1.31672	-0.15567	-0.04964	0.421211	1.23395	-1.73925	0.812742	-0.55519	1.08507	0.396998	0.917196	1.60527	1.10362	4.99798	2.05302
Cthe_2091	r	2487687	2486389	hypothetical protein	Hypothetical	0.115845	0.115845	0.210367	0.632879	7.98432	7.85217	7.76049	7.7747	7.60822	7.82958	8.52693	7.62722	7.62297	8.62582	0.172659	-0.18906	-0.44003	-0.40113	-0.85684	-0.25091	1.65794	-0.80482	-0.81646	1.92864	0.132145	0.223828	0.209618	-0.54261	0.091683	0.243955	0.22495	-0.06909	0.166482	-0.05488	0.151731	-0.22136	-1.0176	0.899703	0.903957	-0.9986	-1.00285	1.09592	1.16783	1.15638
Cthe_2094	r	2490945	2490394	hypothetical protein	Hypothetical	0.078062	0.0780624	0.240922	0.78399	9.13033	9.43515	9.21631	9.40886	9.78512	9.58743	10.5701	9.61876	10.2567	9.5326	-1.16676	-0.48779	-0.97525	-0.54635	0.291753	-0.14859	2.04035	-0.07881	1.34216	-0.27072	-0.30482	-0.08598	-0.27853	-1.43981	0.21884	-0.34997	-0.18361	-0.37112	-0.37626	-0.17857	-0.84783	0.19769	0.252516	0.951379	0.313448	0.086156	0.724088	-1.23526	-1.06141	-1.21296
Cthe_2097	f	2494077	2495120	Protein of unknown function DUF2600	General function prediction only	0.080457	0.0804571	0.58355	0.908083	11.4474	11.6934	12.6727	11.3292	11.5594	12.0707	12.7135	12.9145	12.7498	13.5691	-1.09203	-0.76628	0.530739	-1.24858	-0.94374	-0.26662	0.58478	0.850935	0.63282	1.71797	-0.24595	-1.22526	0.118203	-1.26607	-0.97931	0.133989	-1.22107	0.602039	-0.23017	-0.74143	-1.42054	-0.51126	-2.00971	-0.20096	-0.03627	-0.65465	-0.81933	-1.18588	-2.33798	1.08538
Cthe_2106	r	2501741	2501289	protein of unknown function DUF327	Hypothetical	0.098751	0.0987514	0.494607	0.866896	11.2569	11.2486	10.5984	10.9633	11.6096	10.7215	11.3822	10.6017	11.2213	9.2716	0.557249	0.544784	-0.4362	0.114349	1.08942	-0.2505	0.746356	-0.43117	0.50358	-2.43787	0.008263	0.658502	0.293574	-0.12535	0.650239	-0.36101	0.646904	-0.12309	-0.64632	0.241836	-0.258	0.888155	2.33804	0.780515	0.160923	1.33013	1.94972	1.00574	1.57844	1.22567
Cthe_2111	f	2507888	2509945	protein of unknown function DUF214	General function prediction only	0.085588	0.0855879	0.450155	0.873247	10.6349	10.5649	10.6835	10.1815	10.4647	10.8154	9.47843	9.43132	9.36509	9.16757	0.863642	0.754893	0.939027	0.159616	0.59931	1.14393	-0.93214	-1.0053	-1.10814	-1.41484	0.070035	-0.04855	0.453398	1.1565	-0.11858	0.100196	1.13357	-0.13196	-0.28317	-0.63391	0.816441	-0.35074	1.29713	0.047111	0.113341	0.263749	0.197519	1.04974	-1.03422	1.36926
Cthe_2121	r	2520648	2519731	hypothetical protein	Hypothetical	0.078066	0.0780656	0.415023	0.8746	10.2168	10.63	8.93717	10.5212	10.6327	10.1886	10.762	11.0475	10.6906	9.80175	-0.20817	0.47431	-2.32141	0.294486	0.478713	-0.25472	0.692219	1.1638	0.574357	-0.89359	-0.41325	1.27961	-0.30437	-0.5452	1.69287	-0.00267	-0.4175	-1.25142	-0.11155	0.332558	-0.16947	0.444112	0.83096	-0.28555	0.071368	1.2458	0.888875	-1.33169	2.42774	-1.23488
Cthe_2122	f	2520815	2521213	hypothetical protein	Hypothetical	0.414037	0.414037	0.634727	0.565129	3.62181	2.8503	3.32255	3.15136	2.11274	2.83439	4.05417	2.98656	3.9307	3.86246	0.574052	-0.69459	0.081971	-0.19954	-1.90741	-0.72074	1.28502	-0.47052	1.08198	0.969775	0.771509	0.299253	0.470449	-0.43236	-0.47226	0.737561	-0.13627	0.488162	1.03862	0.316966	-0.77934	-0.72165	-1.74972	1.0676	0.123472	-0.8759	0.068238	1.70705	1.23051	1.38554
Cthe_2124	r	2523986	2522633	Pseudogene	Hypothetical/Unassigned	0.465805	0.465805	1.57412	0.802724	6.17223	6.59902	5.6544	5.52033	6.32023	5.90422	9.08941	7.46378	7.98725	6.64959	-0.49899	-0.12127	-0.95728	-1.07594	-0.36801	-0.73618	2.08278	0.644067	1.10734	-0.07652	-0.4268	0.517824	0.651896	-2.91718	0.944623	0.278797	-0.86476	-0.24982	-0.7999	-0.38389	-2.46692	0.416005	-0.32936	1.62562	1.10216	0.814197	1.33766	-1.34425	1.43179	1.57123
Cthe_2129	r	2528547	2528347	Pseudogene	Hypothetical/Unassigned	0.799914	0.799914	1.25308	0.574429	2.75332	3.99669	4.12997	3.88684	1.95093	2.74277	4.11896	4.1171	3.06505	4.72657	-0.91805	0.516867	0.670677	0.390096	-1.84406	-0.93023	0.657978	0.655825	-0.5583	1.3592	-1.24337	-1.37664	-1.13352	-1.36564	-0.13328	2.04576	-0.12041	1.38719	1.93591	1.14407	0.821788	-0.79184	-2.77565	0.001866	1.05391	-0.60948	-1.66152	-2.3675	-2.59663	-2.19393
Cthe_2130	r	2530056	2528764	Protein of unknown function DUF2089	General function prediction only	0.120821	0.120821	0.975059	0.917392	14.6286	14.1846	12.984	13.5366	12.8129	12.101	15.026	14.475	14.7583	13.9464	0.815204	0.35307	-0.89648	-0.32133	-1.07455	-1.81544	1.22882	0.655351	0.950154	0.105206	0.444025	1.64461	1.092	-0.39741	1.20059	1.37168	-0.29044	0.882948	0.723709	1.43556	-1.22166	0.711856	-1.13353	0.551001	0.267749	0.528587	0.811838	1.36039	3.12664	2.13169
Cthe_2131	r	2530466	2530098	Protein of unknown function DUF2089	Hypothetical	0.315033	0.315033	1.24735	0.831625	11.7312	11.3808	10.1417	10.9906	10.0701	9.12192	12.3569	11.5693	12.2406	11.2785	0.62543	0.284647	-0.92065	-0.09489	-0.99026	-1.91252	1.23412	0.46801	1.12094	0.185171	0.350355	1.58951	0.74055	-0.62578	1.23916	1.31072	-0.18851	1.01973	0.920527	1.86869	-1.24998	0.94816	-1.20845	0.787626	0.116353	0.290784	0.962057	1.27487	3.00947	1.67081
Cthe_2133	f	2532209	2532820	hypothetical protein	Hypothetical	0.158191	0.158191	0.374945	0.71873	9.04078	8.90564	9.61109	10.1221	8.85646	8.85721	8.70565	9.0604	8.69216	9.95782	-0.26812	-0.52664	0.822908	1.80048	-0.62072	-0.6193	-0.90923	-0.23057	-0.93504	1.48622	0.135141	-0.57031	-1.08132	0.335133	-0.70545	0.049176	-0.15477	0.753884	1.26564	1.26489	1.42994	-0.00074	-1.10136	-0.35476	0.013489	-0.89742	-1.26567	1.0982	-1.48484	-2.11597
Cthe_2143	r	2547227	2546886	Uncharacterised protein family UPF0133	Hypothetical	0.072431	0.0724305	0.436467	0.889368	12.1275	11.8973	10.3589	12.1423	12.0525	11.5518	12.1979	11.6927	12.1575	10.8326	0.676943	0.311401	-2.13066	0.700328	0.557789	-0.23696	0.7886	-0.01333	0.724446	-1.37857	0.230278	1.76868	-0.01473	-0.07034	1.53841	-0.15522	0.204566	-1.19296	0.089795	0.590455	-0.01519	0.500661	1.21983	0.505183	0.040414	0.860053	1.32482	1.17306	3.40743	-1.01026
Cthe_2145	f	2565983	2567202	Pseudogene	Hypothetical/Unassigned	0.097315	0.0973153	0.924742	0.929843	7.96829	7.24368	6.83284	8.03767	7.44397	7.23017	9.25973	9.2124	9.25074	8.86399	-0.17585	-0.94318	-1.37824	-0.10238	-0.73109	-0.95749	1.19173	1.14162	1.18222	0.772667	0.724611	1.13545	-0.06938	-1.29144	0.410837	-0.20029	-1.96872	-0.39733	0.593701	0.807503	-1.21307	0.213801	-1.42003	0.047328	0.008985	0.348406	0.386749	1.65245	2.19687	-1.04927
Cthe_2157	r	2565614	2565282	hypothetical protein	Hypothetical	0.396576	0.396576	0.57894	0.543331	3.66836	4.82273	5.65633	5.08183	5.04611	5.53431	5.68146	5.28773	5.64502	5.88797	-2.42208	-0.63303	0.65889	-0.23147	-0.28683	0.469783	0.697844	0.087637	0.64136	1.0179	-1.15437	-1.98797	-1.41347	-2.0131	-0.8336	-0.22339	-0.46501	0.12202	0.035715	-0.45248	-0.56319	-0.48819	-0.84186	0.393731	0.036446	-0.60024	-0.24296	-2.22586	-3.96678	-2.66377
Cthe_2158	f	2565983	2567202	Pseudogene	Hypothetical/Unassigned	0.612012	0.612012	1.07633	0.628216	3.21209	3.3503	1.97442	4.16165	2.9721	2.92695	4.01867	1.79493	2.47252	1.99095	0.390039	0.556089	-1.09699	1.5309	0.10169	0.047451	1.35912	-1.31264	-0.49854	-1.07713	-0.13821	1.23767	-0.94956	-0.80658	1.37588	0.378202	1.55537	-0.95253	1.18955	1.2347	1.68913	0.045144	0.981147	2.22375	1.54616	-0.19602	0.481568	-1.10054	2.35817	-1.93128
Cthe_2159	r	2568438	2567578	hypothetical protein	Hypothetical	0.129971	0.129971	0.796395	0.891201	8.37842	8.52429	7.9262	8.3286	8.43558	7.9238	10.1757	9.82051	9.54265	9.78492	-0.59385	-0.42254	-1.12496	-0.65237	-0.52672	-1.12778	1.51698	1.09979	0.773463	1.05799	-0.14587	0.452224	0.049826	-1.79731	0.598094	0.088713	-1.29622	0.002403	-0.10698	0.404802	-1.21405	0.511785	-1.34934	0.355222	0.633079	0.035587	-0.24227	-1.1064	1.36815	1.03514
Cthe_2161	r	2572747	2571866	hypothetical protein	Hypothetical	0.142804	0.142804	4.40053	0.978366	11.465	11.4956	11.4348	11.9127	11.6551	11.5588	16.3804	14.7258	16.5867	14.2376	-0.78987	-0.77549	-0.80407	-0.57939	-0.70047	-0.74577	1.52078	0.742985	1.61777	0.513507	-0.0306	0.030198	-0.44775	-4.91543	0.060799	-0.15958	-3.23023	-0.12402	0.257574	0.353928	-4.674	0.096355	-2.58248	1.6546	-0.20632	0.488167	2.34909	-1.02144	1.02115	-1.36391
Cthe_2175	r	2590794	2590126	hypothetical protein	Hypothetical	0.200125	0.200125	0.443684	0.699298	10.1696	9.90221	10.7242	10.3623	9.86583	10.2128	10.3769	11.2082	10.1784	11.6435	-0.5162	-0.98438	0.454881	-0.17872	-1.04808	-0.44053	-0.15321	1.30239	-0.50076	2.06462	0.267379	-0.55459	-0.19274	-0.20731	-0.82197	0.036382	-1.30599	0.511378	0.496501	0.149524	0.18392	-0.34698	-1.77769	-0.83131	0.198488	-0.43531	-1.46511	1.20362	-1.46876	-1.14293
Cthe_2177	f	2592107	2592304	hypothetical protein	Hypothetical	0.119595	0.119595	0.240451	0.668415	7.74605	7.47396	8.16292	8.07131	7.43876	7.32626	8.32254	7.19714	8.20344	7.64943	-0.03244	-0.70459	0.997391	0.771076	-0.79157	-1.06949	1.39172	-1.38847	1.09751	-0.27113	0.272082	-0.41687	-0.32526	-0.57649	-0.68895	0.035208	0.276829	0.83666	0.632549	0.745049	-0.13214	0.1125	-0.21067	1.1254	0.119093	-0.45229	0.554016	1.20755	-1.33503	-1.25289
Cthe_2192	f	2612702	2613292	hypothetical protein	Hypothetical	0.298706	0.298706	1.02234	0.805215	9.65315	9.61385	11.2645	10.194	9.37832	10.3938	10.9582	11.3464	11.0454	12.395	-1.02299	-1.06439	0.67446	-0.45324	-1.31251	-0.24276	0.351782	0.760716	0.443603	1.86532	0.039307	-1.61136	-0.54086	-1.30505	-1.65067	0.235534	-1.73255	0.870699	0.815695	-0.1998	-0.85135	-1.0155	-3.01666	-0.38819	-0.08716	-1.04858	-1.34961	1.02762	-3.0554	-1.45483
Cthe_2200	r	2628305	2627970	Hypothetical protein	Hypothetical/Unassigned	0.251404	0.251404	0.747123	0.775669	4.87939	5.4429	6.58579	6.01136	6.37621	5.81259	6.795	7.64169	6.83875	7.21311	-1.77003	-1.09622	0.270374	-0.41649	0.019762	-0.65417	0.520525	1.53295	0.572839	1.02048	-0.56351	-1.7064	-1.13197	-1.9156	-1.14289	-0.93331	-2.19879	0.773205	-0.36484	0.198775	-0.82738	0.563617	-0.8369	-0.84669	-0.04375	0.428582	-0.37436	-1.47786	-3.26346	-2.19158
Cthe_2202	r	2630989	2630252	hypothetical protein	Hypothetical	0.047615	0.0476154	0.299425	0.893985	12.0516	11.7329	11.0884	12.5449	12.2936	11.8787	12.3222	11.7594	12.5221	11.1432	0.227086	-0.3866	-1.62772	1.17686	0.692989	-0.10584	0.747989	-0.33562	1.13306	-1.5222	0.318704	0.963247	-0.49324	-0.27052	0.644544	-0.56066	-0.02648	-0.79035	0.251287	0.666142	0.022747	0.414855	1.15041	0.562746	-0.19998	0.616223	1.37895	1.24721	1.94969	-1.40761
Cthe_2206	r	2635696	2635400	hypothetical protein	Hypothetical	0.256475	0.256475	1.23484	0.861534	6.21209	5.40769	3.67427	5.55904	5.47936	5.3519	6.23973	4.97465	6.30473	3.2118	0.924778	0.158324	-1.49332	0.302531	0.226615	0.105165	0.951112	-0.25429	1.01305	-1.93397	0.804403	2.53783	0.653056	-0.02764	1.73342	-0.07167	0.433042	-1.67763	0.079674	0.207138	-0.7457	0.127464	2.26756	1.26508	-0.065	1.76285	3.09293	1.74642	5.80713	1.5725
Cthe_2235	r	2664106	2662160	protein of unknown function DUF115	Hypothetical	0.055614	0.0556142	0.188326	0.803128	9.75171	9.66826	10.3407	9.63702	9.5412	9.97003	9.17784	9.64566	9.04381	10.0775	0.170483	-0.04396	1.68414	-0.12425	-0.37049	0.731505	-1.30426	-0.10204	-1.6487	1.00756	0.083447	-0.58902	0.11469	0.573874	-0.67247	0.127064	0.022603	0.370706	0.095821	-0.333	0.593218	-0.42882	-0.53625	-0.46782	0.134033	-0.43178	-1.03364	1.05955	-1.50422	1.08274
Cthe_2241	r	2669016	2668438	hypothetical protein	Hypothetical	0.081767	0.0817666	0.334864	0.837214	15.2083	14.9543	13.8579	15.2475	14.907	14.4057	14.3456	14.2571	14.6518	13.6056	1.20384	0.74341	-1.24356	1.27485	0.657688	-0.25082	-0.35966	-0.52012	0.195236	-1.70087	0.254054	1.35041	-0.03918	0.862699	1.09635	0.047299	0.69718	-0.54777	0.340535	0.841824	0.595703	0.50129	1.30139	0.088536	-0.30618	0.651509	1.04622	1.19255	2.54984	-1.02753
Cthe_2272	f	2701941	2702855	hypothetical protein	Hypothetical	0.079694	0.0796939	0.222309	0.761011	6.10354	6.30374	6.67851	6.19266	5.69052	6.44356	6.88033	6.92524	6.94972	6.78657	-0.93235	-0.45606	0.43554	-0.72034	-1.91497	-0.12343	0.915679	1.02253	1.08077	0.692616	-0.2002	-0.57497	-0.08911	-0.77678	-0.37477	0.613227	-0.6215	0.234952	0.502142	-0.2509	-0.75706	-0.75304	-1.09605	-0.04491	-0.06939	0.138673	0.163155	-1.14886	-1.48964	-1.06372
Cthe_2274	r	2704892	2704272	hypothetical protein	Hypothetical	0.396643	0.396643	0.640415	0.587098	7.11842	6.61443	7.72548	8.30135	7.11545	7.31194	7.85411	7.9543	7.04633	8.72547	-0.70657	-1.48357	0.229334	1.11715	-0.71115	-0.40823	0.427639	0.582103	-0.8177	1.771	0.50399	-0.60707	-1.18293	-0.73569	-1.11106	-0.50102	-1.33987	0.413547	1.1859	0.989416	1.25502	-0.19649	-1.61002	-0.10019	0.807778	-0.77116	-1.67913	1.41813	-1.52316	-2.27038
Cthe_2289	r	2724776	2724057	hypothetical protein	Hypothetical	0.241443	0.241443	0.430295	0.625927	5.36452	4.96149	5.90164	4.7745	4.8866	5.61051	5.02559	5.79686	4.52533	6.01923	0.148927	-0.62164	1.17588	-0.97917	-0.76484	0.619249	-0.49909	0.975547	-1.45557	1.40071	0.403026	-0.53712	0.590024	0.338927	-0.94015	0.074895	-0.83537	0.29113	-0.1121	-0.83601	0.249169	-0.72391	-1.13263	-0.77127	0.500267	-0.22237	-1.49391	1.32228	-1.45107	1.50527
Cthe_2302	r	2748640	2746964	hypothetical protein	Hypothetical	0.044291	0.0442914	2.11436	0.986035	7.66704	7.6142	7.42013	7.49278	7.46201	7.29921	10.7417	9.99029	10.4006	10.097	-0.64727	-0.68322	-0.81524	-0.76582	-0.78675	-0.8975	1.4444	0.933219	1.21236	1.00581	0.05284	0.246907	0.17426	-3.07468	0.194067	0.152187	-2.3761	0.120921	0.030768	0.193568	-2.90785	0.1628	-2.63499	0.751421	0.341089	-0.10671	0.303626	1.0373	1.18666	1.12839
Cthe_2311	r	2757765	2757046	hypothetical protein	Hypothetical	0.160558	0.160558	0.762188	0.859564	15.6098	15.384	13.4334	15.7879	15.2071	14.6763	16.031	15.5112	15.852	14.2905	0.529412	0.252411	-2.14107	0.748018	0.035272	-0.61599	1.04625	0.408436	0.826658	-1.08939	0.225743	2.17632	-0.17815	-0.4212	1.95058	0.176958	-0.12715	-1.24287	0.580854	1.1116	-0.06409	0.530749	0.916548	0.519788	0.178957	1.22066	1.56149	1.16938	4.51999	-1.13143
Cthe_2313	r	2759265	2758510	protein of unknown function DUF218	Hypothetical	0.081227	0.0812275	0.230885	0.765461	9.64242	9.3009	10.2741	10.2668	9.77199	9.82444	10.1604	9.06623	10.2769	9.51854	-0.38715	-1.17481	1.0698	1.0529	-0.08831	0.032657	0.807553	-1.71604	1.07625	-0.67287	0.341515	-0.63171	-0.62438	-0.518	-0.97322	-0.47109	0.23467	0.449688	0.494808	0.44236	-0.01012	-0.05245	0.253455	1.09418	-0.1165	-0.4523	0.758386	1.26709	-1.5494	-1.54155
Cthe_2316	r	2762103	2761522	hypothetical protein	Hypothetical	0.71023	0.71023	1.30819	0.63806	7.16395	6.48696	8.05242	7.83097	6.53662	7.12106	7.16768	8.01819	6.48588	9.46578	-0.288	-1.01276	0.663199	0.426112	-0.9596	-0.33391	-0.284	0.626547	-1.01392	2.17632	0.676982	-0.88848	-0.66702	-0.00374	-1.56546	-0.04966	-1.53123	0.931363	1.29435	0.709909	1.34509	-0.58444	-2.92916	-0.85051	0.6818	-1.4476	-2.9799	1.59879	-1.85122	-1.58779
Cthe_2318	r	2764949	2764200	hypothetical protein	Hypothetical	0.18131	0.18131	0.397629	0.696016	5.81452	5.42007	6.16668	6.90766	5.6388	5.74354	5.85545	6.19033	5.57174	6.99431	-0.39853	-1.12703	0.251854	1.62034	-0.72307	-0.52963	-0.32295	0.295542	-0.84691	1.78039	0.394448	-0.35216	-1.09314	-0.04093	-0.74661	-0.21872	-0.77026	0.423143	1.26886	1.16412	1.33591	-0.10474	-1.35552	-0.33489	0.283703	-0.80398	-1.42257	1.31444	-1.27647	-2.13337
Cthe_2321	r	2768299	2767784	hypothetical protein	Hypothetical	0.279469	0.279469	0.777737	0.760443	3.12181	3.7908	5.155	3.81182	4.29906	4.56613	3.61353	3.2814	2.59337	3.01681	-0.77518	0.084603	1.83784	0.111611	0.737803	1.08104	-0.14323	-0.57007	-1.45431	-0.91011	-0.669	-2.0332	-0.69001	-0.49172	-1.3642	-0.50826	0.509398	0.588871	-0.48724	-0.75431	1.21845	-0.26707	1.28225	0.332122	1.02015	0.264592	-0.42344	-1.58997	-4.09311	-1.6133
Cthe_2329	r	2776184	2775348	Protein of unknown function YycH	General function prediction only	0.089721	0.0897206	0.255062	0.765494	11.1362	11.2064	11.4538	11.6438	11.7495	10.9976	12.2914	11.9194	12.1986	12.1212	-1.15447	-1.00314	-0.46985	-0.06038	0.16744	-1.45321	1.3357	0.533783	1.1355	0.968637	-0.07021	-0.31761	-0.50757	-1.15523	-0.2474	-0.54305	-0.713	0.456199	-0.10569	0.646162	-0.55479	0.75185	-0.37169	0.372023	0.092877	-0.20174	0.077409	-1.04987	-1.24626	-1.42165
Cthe_2330	r	2777656	2776190	hypothetical protein	Hypothetical	0.127915	0.127915	0.532142	0.839749	12.8264	12.6442	12.1008	13.9127	13.3559	12.338	14.0455	13.5048	13.8503	13.1075	-0.50322	-0.77124	-1.57033	1.09425	0.275507	-1.22154	1.28957	0.494401	1.00253	-0.08992	0.182246	0.725622	-1.08626	-1.21907	0.543376	-0.71177	-0.86062	-0.23718	0.556736	1.57471	0.062372	1.01797	0.248487	0.540702	0.195184	0.397331	0.74285	1.13465	1.65361	-2.12323
Cthe_2331	r	2778202	2777672	hypothetical protein	Hypothetical	0.123589	0.123589	1.14906	0.928295	13.7822	13.5372	12.2277	14.6029	13.8511	12.9474	15.4559	14.6441	15.487	13.7328	-0.23553	-0.47145	-1.73245	0.554702	-0.16926	-1.03942	1.37605	0.594431	1.40609	-0.28317	0.245007	1.55455	-0.82065	-1.67362	1.30954	-0.31383	-1.10692	-0.71971	0.751826	1.65548	-0.88416	0.903658	0.118303	0.81171	-0.03119	0.911388	1.75429	1.1851	2.93742	-1.7662
Cthe_2342	r	2793461	2792403	hypothetical protein	Hypothetical	0.139023	0.139023	0.468525	0.802184	10.8783	10.9383	12.0271	10.6934	10.4762	10.844	10.8011	11.3913	10.774	12.358	-0.38935	-0.29207	1.47562	-0.68965	-1.04227	-0.44504	-0.51475	0.443431	-0.55882	2.0129	-0.05992	-1.14874	0.18497	0.077244	-1.08882	0.46209	-0.45304	1.18305	0.217202	-0.15066	-0.08059	-0.36787	-1.88186	-0.5902	0.027141	-0.96673	-1.58407	-1.04241	-2.21721	1.13679
Cthe_2349	r	2804074	2803904	hypothetical protein	Hypothetical	0.397486	0.397486	1.47645	0.820521	7.2682	7.80374	5.47213	7.47443	7.36439	6.42521	7.99509	7.33378	8.61343	5.07122	0.16753	0.649806	-1.44988	0.353246	0.25415	-0.59161	0.822123	0.22659	1.37896	-1.81091	-0.53555	1.79606	-0.20623	-0.7269	2.33161	0.439358	0.469962	-0.95307	0.110041	1.04922	-1.13901	0.939178	2.29316	0.661312	-0.61834	2.26256	3.54221	-1.44949	3.47271	-1.15367
Cthe_2357	f	2811392	2812564	hypothetical protein	Hypothetical	0.297454	0.297454	0.591735	0.664879	13.1323	12.4353	11.7292	13.8363	12.5508	12.3438	13.0717	13.0016	13.3768	12.1243	0.586451	-0.51212	-1.62523	1.69625	-0.33011	-0.65632	0.491032	0.380505	0.971961	-1.00243	0.696939	1.4031	-0.70406	0.060535	0.706161	-0.11547	-0.56629	-0.61468	1.28554	1.49248	0.459493	0.206947	0.426522	0.070119	-0.3051	0.877341	1.25256	1.62106	2.64469	-1.62909
Cthe_2379	f	2843969	2844478	hypothetical protein	Hypothetical	0.155825	0.155825	0.497189	0.791058	11.1285	11.2567	12.4374	11.6037	10.9915	11.5857	11.2638	11.0163	11.3684	12.9178	-0.67395	-0.47244	1.38481	0.073472	-0.8895	0.045175	-0.46114	-0.85044	-0.29663	2.14064	-0.1281	-1.30881	-0.47515	-0.13528	-1.1807	0.265137	0.240305	0.851644	0.612188	0.017989	0.235286	-0.5942	-1.92634	0.247487	-0.10458	-1.90151	-1.54944	-1.09286	-2.47737	-1.39007
Cthe_2385	f	2850900	2851433	hypothetical protein	Hypothetical	0.308257	0.308257	0.693173	0.703531	4.36452	4.39403	4.00003	4.78078	4.44176	4.59443	5.90099	3.63612	5.63921	4.14759	-0.32164	-0.27953	-0.8417	0.272291	-0.21143	0.006397	1.87062	-1.36094	1.49711	-0.63116	-0.02951	0.364493	-0.41626	-1.53647	0.394002	-0.04773	0.757914	-0.5944	0.339025	0.186355	-0.85843	-0.15267	0.294172	2.26487	0.26178	-0.51147	1.49162	-1.02066	1.28743	-1.33447
Cthe_2394	r	2860374	2859535	hypothetical protein	Hypothetical	0.523694	0.523694	1.81815	0.807976	3.62181	4.38549	4.75054	3.8302	3.71519	3.39129	5.05394	5.78631	4.64254	7.46244	-0.84686	-0.22629	0.070343	-0.67752	-0.77098	-1.03418	0.316884	0.912008	-0.01742	2.27403	-0.76369	-1.12873	-0.20839	-1.43213	-0.36505	0.670304	-1.40082	1.35925	0.11501	0.43891	-0.81234	0.3239	-3.74725	-0.73237	0.411402	-1.67613	-2.81991	-1.69782	-2.18667	-1.1554
Cthe_2396	f	2861868	2862143	hypothetical protein	Hypothetical	0.827913	0.827913	3.363	0.839034	3.71428	2.30053	3.90029	3.96097	2.98196	3.12463	5.75968	6.25298	4.78836	7.89586	-0.43868	-1.26155	-0.33041	-0.29509	-0.86492	-0.78188	0.751851	1.03897	0.186492	1.99521	1.41375	-0.18601	-0.24669	-2.04541	-1.59976	-0.68143	-3.95245	0.775661	0.979007	0.836341	-0.82739	-0.14267	-4.91389	-0.49329	0.971323	-1.64288	-3.1075	2.66428	-1.13762	-1.18649
Cthe_2401	f	2867730	2867996	protein of unknown function DUF1021	Hypothetical	0.308147	0.308147	0.950162	0.783794	15.124	14.6881	13.8987	15.9681	14.6298	14.0658	15.6076	14.6937	15.9513	13.4251	0.368367	-0.13534	-1.0474	1.34361	-0.20265	-0.85437	0.927074	-0.12887	1.32424	-1.59467	0.435946	1.22532	-0.84406	-0.48355	0.789372	0.058258	-0.0056	-0.16706	1.33826	1.90231	0.016767	0.564049	1.20477	0.913897	-0.34374	1.26862	2.52626	1.3528	2.33807	-1.79509
Cthe_2409	f	2875263	2876069	hypothetical protein	Hypothetical	0.110556	0.110556	0.230474	0.680207	12.1029	11.8589	12.8823	12.5648	11.7198	12.178	12.0911	11.9344	12.3189	12.8697	-0.36884	-0.97169	1.55748	0.773004	-1.31553	-0.18316	-0.3978	-0.78516	0.165141	1.52655	0.24392	-0.77941	-0.462	0.011718	-1.02333	0.13912	-0.07547	0.704278	0.84504	0.386872	0.245947	-0.45817	-1.14993	0.156728	-0.22777	-0.93534	-0.55084	1.18421	-1.71642	-1.37745
Cthe_2420	f	2890294	2892075	hypothetical protein	Hypothetical	0.166106	0.166106	0.25925	0.572854	12.7988	12.5188	13.3827	13.3646	12.4314	12.9302	13.2382	13.2527	13.1095	13.7188	-0.68161	-1.37363	0.76155	0.71679	-1.58964	-0.35687	0.404366	0.440378	0.086317	1.59235	0.279977	-0.58387	-0.56576	-0.43936	-0.86384	0.087392	-0.73391	0.452486	0.933128	0.434378	0.255074	-0.49875	-1.28736	-0.01457	0.128675	-0.46606	-0.60931	1.21418	-1.49886	-1.48016
Cthe_2422	r	2893590	2892517	hypothetical protein	Hypothetical	0.085485	0.0854848	0.234799	0.757283	15.2604	14.6955	15.2626	15.7617	14.5712	14.4932	15.085	14.5444	15.3736	15.243	0.53942	-0.77774	0.544624	1.70833	-1.06759	-1.24951	0.130362	-1.13002	0.803389	0.498743	0.564885	-0.00223	-0.5013	0.175431	-0.56712	0.124306	0.151082	0.769444	1.1905	1.26852	0.388097	0.078021	-0.67175	0.540536	-0.28864	-0.69852	0.130652	1.47927	-1.00155	-1.41549
Cthe_2427	f	2900096	2901052	protein of unknown function DUF1385	General function prediction only	0.072514	0.0725138	0.5048	0.904234	13.6107	13.8314	12.2394	13.455	13.7294	13.3992	14.1619	13.8142	14.0062	12.2238	0.240281	0.564637	-1.77428	0.011645	0.414655	-0.0704	1.05013	0.53925	0.821348	-1.79726	-0.22078	1.37126	0.155626	-0.55124	1.59204	0.102089	0.01728	-1.15979	-0.27432	0.055844	-0.55114	0.330162	1.50559	0.347742	0.155726	1.5904	1.78242	-1.16536	2.58696	1.11391
Cthe_2436	r	2908932	2908696	hypothetical protein	Hypothetical	2.90925	2.90925	4.43148	0.562336	5.63373	7.33593	6.06002	5.93318	6.78325	7.55861	5.59284	3.81815	5.81577	2.18834	-0.02373	1.03232	0.240744	0.162046	0.689434	1.17047	-0.0491	-1.15012	0.089205	-2.16126	-1.7022	-0.4263	-0.29945	0.040894	1.2759	0.552677	3.51777	-1.49859	-0.85007	-1.62544	0.11741	-0.77537	4.59491	1.77468	-0.22293	1.62982	3.62743	-3.25396	-1.34378	-1.23067
Cthe_2450	r	2921530	2921222	Hypothetical protein	Hypothetical/Unassigned	0.486802	0.486802	1.42368	0.772045	5.03062	3.97426	4.06424	5.51734	3.81044	4.47587	6.45406	5.8311	6.63351	6.21156	-0.15765	-1.1391	-1.0555	0.294563	-1.29131	-0.67306	1.16486	0.586073	1.33158	0.939555	1.05636	0.966376	-0.48673	-1.42344	-0.08998	0.163821	-1.85684	-0.41163	1.7069	1.04147	-1.11616	-0.66543	-2.40112	0.622958	-0.17945	-0.38046	0.421944	2.07967	1.95393	-1.40126
Cthe_2456	r	2932875	2932453	Domain of unknown function DUF1863	General function prediction only	0.143541	0.143541	1.59833	0.940129	7.53778	7.42033	8.43458	6.43999	7.08421	7.32436	8.34992	9.9937	8.2448	10.3061	-0.46477	-0.55957	0.259105	-1.35087	-0.83088	-0.63704	0.190771	1.51759	0.105923	1.76975	0.117447	-0.8968	1.09778	-0.81214	-1.01425	0.336123	-2.57337	1.11022	-0.64421	-0.88436	-1.80481	-0.24015	-3.22189	-1.64378	0.105117	-0.3124	-2.0613	1.08481	-1.86193	2.14026
Cthe_2457	f	2932954	2933160	hypothetical protein	Hypothetical	0.112371	0.112371	0.366384	0.795532	11.6984	11.4663	10.5619	11.6754	11.4258	11.1565	11.0683	11.313	11.494	9.92262	0.941229	0.521297	-1.11526	0.899576	0.447924	-0.03919	-0.19894	0.243951	0.571331	-2.27192	0.232079	1.13654	0.02302	0.630122	0.904457	0.040551	0.153277	-0.5947	0.249609	0.518816	0.181407	0.269207	1.50314	-0.24477	-0.4257	1.39041	1.57134	1.17453	2.19852	1.01608
Cthe_2458	r	2933600	2933136	hypothetical protein	Hypothetical	0.107692	0.107692	0.164035	0.562324	10.2531	10.0892	9.82258	10.1169	10.0901	9.97867	9.8037	10.8997	10.1417	10.16	0.385701	-0.15203	-1.02717	-0.06118	-0.1492	-0.51489	-1.08912	2.50777	0.020011	0.080104	0.163843	0.430494	0.136161	0.449371	0.266651	-0.00086	-0.81043	-0.15609	0.026821	0.138243	-0.02474	0.111421	-0.06987	-1.09595	-0.33795	0.739697	-0.01831	1.12027	1.3477	1.09898
Cthe_2459	r	2934070	2933630	protein of unknown function DUF955	Amino acid transport and metabolism	0.066376	0.0663765	0.199611	0.778314	9.0373	8.9686	10.1279	9.20504	9.32801	9.48265	9.28618	9.22509	9.52055	10.1673	-0.96353	-1.13002	1.67963	-0.55701	-0.25898	0.115806	-0.36034	-0.50842	0.207662	1.7752	0.068698	-1.09061	-0.16773	-0.24888	-1.15931	-0.3594	-0.25648	0.645261	-0.12297	-0.27762	-0.31552	-0.15464	-0.83934	0.061099	-0.23437	-0.94226	-0.64679	1.04877	-2.12964	-1.12329
Cthe_2464	f	2936562	2937113	protein of unknown function DUF1417	General function prediction only	0.261286	0.261286	0.92227	0.811128	3.79232	4.80053	5.55771	3.20054	4.14591	5.59798	5.28888	5.55489	4.38698	5.74723	-1.14366	-0.00763	0.845557	-1.81047	-0.74524	0.890933	0.542646	0.842375	-0.47361	1.0591	-1.00821	-1.76539	0.591782	-1.49656	-0.75718	0.654614	-0.75436	-0.04027	-0.94537	-2.39744	-1.18644	-1.45207	-1.60131	-0.266	0.901903	-0.19234	-1.36024	-2.01141	-3.39965	1.50711
Cthe_2465	f	2937114	2938019	hypothetical protein	Hypothetical	0.094074	0.0940735	0.495457	0.873419	6.84493	7.51475	7.89263	5.98214	7.10746	8.08936	7.44279	7.784	6.79747	8.00874	-0.75325	0.25282	0.820403	-2.04918	-0.35893	1.1159	0.144734	0.657248	-0.82455	0.9948	-0.66981	-1.04769	0.862795	-0.59785	-0.37788	0.407287	-0.26926	-0.19673	-1.12532	-2.10722	-0.81533	-0.9819	-0.90128	-0.34122	0.64532	-0.22473	-1.21127	-1.59087	-2.06722	1.81856
Cthe_2466	f	2938591	2939673	hypothetical protein	Hypothetical	0.129997	0.129997	0.436767	0.801577	7.2101	7.88418	8.04267	6.7115	7.7852	8.54856	7.61427	8.27235	6.80562	7.82562	-0.76681	0.357104	0.621348	-1.59815	0.192064	1.46483	-0.09293	1.00431	-1.44122	0.259457	-0.67408	-0.83257	0.498604	-0.40417	-0.15848	0.098985	-0.38817	-0.50589	-1.0737	-1.83706	-0.09412	-0.76336	-0.04042	-0.65809	0.808652	0.446736	-1.02	-1.59558	-1.78085	1.41285
Cthe_2471	f	2942646	2943926	hypothetical protein	Hypothetical	0.224262	0.224262	0.489228	0.6944	11.956	11.6426	12.5314	12.5766	11.9534	12.0036	12.1322	12.1829	11.4625	13.5856	-0.41429	-0.94082	0.55214	0.628107	-0.41867	-0.33439	-0.11835	-0.03327	-1.24334	2.32288	0.313471	-0.57538	-0.6206	-0.17619	-0.88885	-0.31086	-0.54032	0.527804	0.62321	0.573031	1.11418	-0.05018	-1.63221	-0.05065	0.669771	-1.40276	-2.12318	1.24269	-1.49007	-1.53752
Cthe_2472	f	2944119	2944964	hypothetical protein	Hypothetical	0.218397	0.218397	0.465674	0.68734	9.83599	9.51486	10.2236	10.3092	9.69023	9.83369	9.94327	9.96244	9.50589	11.4891	-0.33813	-0.89544	0.334507	0.483049	-0.59109	-0.34211	-0.15194	-0.11867	-0.91101	2.53083	0.321127	-0.38757	-0.47316	-0.10728	-0.7087	-0.17537	-0.44758	0.389869	0.618924	0.475459	0.803262	-0.14346	-1.79886	-0.01917	0.437382	-1.52665	-1.9832	1.24931	-1.30819	-1.38815
Cthe_2480	f	2951926	2952327	Protein of unknown function DUF2742	General function prediction only	0.194297	0.194297	1.82419	0.928993	4.79706	6.35067	7.80607	4.31531	5.57613	7.45059	5.67047	7.45372	4.75851	7.5832	-1.03715	0.131232	1.22575	-1.39944	-0.45126	0.95841	-0.38031	0.960768	-1.06614	1.05814	-1.55362	-3.00901	0.481747	-0.87342	-1.4554	0.774547	-1.10305	0.355482	-1.26082	-3.13528	-0.4432	-1.87446	-2.00707	-1.78325	0.911963	-0.12948	-2.82469	-2.93552	-8.05014	1.39643
Cthe_2481	f	2952324	2952659	hypothetical protein	Hypothetical	0.199796	0.199796	1.62848	0.918208	5.44566	6.26187	7.91679	4.61605	5.76795	7.48628	5.85161	7.47569	4.85531	7.79073	-0.72926	-0.06872	1.27055	-1.40064	-0.46844	0.922151	-0.40074	0.913584	-1.20701	1.16853	-0.81622	-2.47113	0.829606	-0.40595	-1.65491	0.493925	-1.21382	0.430511	-1.1519	-2.87023	-0.23926	-1.71833	-2.02277	-1.62408	0.996295	-0.31503	-2.93541	-1.76079	-5.5448	1.7772
Cthe_2482	f	2952656	2953066	hypothetical protein	Hypothetical	0.221233	0.221233	1.72889	0.914692	5.40926	6.64466	8.26228	4.64418	6.06384	7.71983	6.1886	7.64522	5.31579	8.10355	-0.93081	0.035133	1.29994	-1.52902	-0.419	0.875807	-0.32145	0.817473	-1.0039	1.17583	-1.23539	-2.85301	0.765079	-0.77934	-1.61762	0.580815	-1.00057	0.542444	-1.41966	-3.07565	-0.67161	-1.65599	-2.03971	-1.45662	0.872812	-0.45833	-2.78776	-2.35446	-7.22508	1.69946
Cthe_2483	f	2953056	2953475	hypothetical protein	Hypothetical	0.124836	0.124836	1.37864	0.939634	6.31797	7.04107	8.60242	5.32168	6.5385	8.06651	6.48345	8.1205	5.85518	8.36826	-0.65659	-0.02656	1.33381	-1.52463	-0.46444	0.866888	-0.5124	0.913922	-1.0598	1.1298	-0.7231	-2.28446	0.996287	-0.16548	-1.56135	0.50257	-1.07943	0.53591	-1.21682	-2.74484	-0.53351	-1.52801	-1.82977	-1.63705	0.628264	-0.24777	-2.51308	-1.65073	-4.87181	1.99486
Cthe_2485	f	2955379	2956425	hypothetical protein	Hypothetical	0.083234	0.0832341	0.597159	0.907078	7.68387	7.84426	8.85653	7.4658	7.56818	8.5856	7.72733	8.9616	7.10857	9.2696	-0.56996	-0.35398	1.00913	-0.8636	-0.72575	0.644293	-0.51144	1.1506	-1.34465	1.56535	-0.16039	-1.17267	0.218065	-0.04346	-1.01227	0.276084	-1.11733	0.270933	-0.10238	-1.1198	0.357236	-1.01742	-1.70142	-1.23427	0.618763	-0.308	-2.16103	-1.11759	-2.25428	1.16317
Cthe_2491	f	2961204	2961599	hypothetical protein	Hypothetical	0.221293	0.221293	0.58772	0.748982	5.01858	5.14727	5.9036	4.97552	5.16938	5.84606	4.00118	5.71461	4.03187	4.99635	-0.09321	0.100695	1.24025	-0.15809	0.134001	1.15355	-1.62612	0.955503	-1.57988	-0.12671	-0.12869	-0.88502	0.043061	1.0174	-0.75632	-0.02211	-0.56734	0.05754	-0.19386	-0.87054	0.943646	-0.67668	0.173033	-1.71343	-0.03069	0.718264	-0.96447	-1.0933	-1.84678	1.0303
Cthe_2494	f	2963259	2963543	hypothetical protein	Hypothetical	0.075608	0.0756082	0.196229	0.743129	6.05904	6.11664	6.35044	5.79084	6.272	6.9434	6.21812	6.20578	5.52094	6.4922	-0.35988	-0.20956	0.400593	-1.05981	0.195876	1.94806	0.055276	0.023084	-1.76417	0.770537	-0.0576	-0.2914	0.268203	-0.15908	-0.2338	-0.15536	-0.08915	-0.59296	-0.48116	-1.15256	0.2699	-0.67141	-0.2202	0.012336	0.697182	-0.28641	-0.97126	-1.04073	-1.22383	1.20431
Cthe_2496	f	2964933	2965253	hypothetical protein	Hypothetical	0.424557	0.424557	0.94823	0.701509	4.29706	4.27095	3.98011	2.58454	3.85353	4.67856	5.16048	3.99624	2.61086	4.36494	0.38694	0.355107	0.000469	-1.70125	-0.15388	0.852133	1.43978	0.020134	-1.66916	0.469723	0.026106	0.316942	1.71251	-0.86343	0.290836	0.417414	0.274709	-0.69844	-1.26899	-2.09401	-0.02632	-0.82502	-0.51141	1.16424	2.54962	-0.3687	-1.75408	1.01826	1.24569	3.27731
Cthe_2497	f	2965495	2965785	hypothetical protein	Hypothetical	1.08302	1.08302	1.90129	0.627553	1.16836	3.3503	3.03864	0.61558	3.22957	3.68913	3.47015	3.2814	1.02169	2.52167	-1.18639	0.702721	0.432887	-1.66498	0.598195	0.996076	0.806484	0.643074	-1.31337	-0.0147	-2.18194	-1.87028	0.552781	-2.30178	0.311661	0.120728	0.068892	-0.65049	-2.61399	-3.07355	-0.40611	-0.45956	0.707899	0.18874	2.44845	0.759735	-1.49998	-4.53762	-3.65602	1.46691
Cthe_2500	f	2967070	2967705	hypothetical protein	Hypothetical	0.136919	0.136919	0.979002	0.906763	9.58798	9.32804	9.36148	9.80581	9.02007	8.86594	11.2106	10.9436	10.8381	11.3699	-0.46534	-0.73704	-0.70209	-0.23764	-1.05896	-1.22007	1.23075	0.951703	0.841392	1.3973	0.259934	0.226492	-0.21783	-1.6226	-0.03344	0.307969	-1.61558	0.495546	0.785734	0.93987	-1.03228	0.154136	-2.34984	0.266955	0.372487	-0.42629	-0.53182	1.19742	1.16999	-1.16298
Cthe_2501	f	2967690	2968121	hypothetical protein	Hypothetical	0.241714	0.241714	1.04299	0.845499	7.98312	7.76081	7.60501	8.6379	7.76733	7.27919	9.71529	9.73337	9.05541	9.63018	-0.55764	-0.78995	-0.95276	0.126584	-0.78314	-1.29324	1.25245	1.27133	0.562873	1.1635	0.222312	0.378113	-0.65477	-1.73217	0.155801	-0.00652	-1.97256	0.325817	0.870563	1.3587	-0.41751	0.488139	-1.86284	-0.01808	0.659888	0.103192	-0.57477	1.1666	1.29964	-1.57437
Cthe_2510	f	2979440	2980297	protein of unknown function DUF368	Hypothetical	0.072887	0.0728872	0.652606	0.925542	13.4679	13.0002	12.4588	14.2223	13.5705	13.2055	13.3818	12.5658	13.8404	11.5109	0.442759	-0.15657	-0.85034	1.40932	0.574135	0.106438	0.332355	-0.71326	0.920017	-2.06485	0.467731	1.00916	-0.75432	0.086162	0.541427	-0.57026	0.434453	-0.74669	0.651794	1.01679	0.38186	0.365	2.05952	0.816022	-0.45862	1.0548	2.32945	1.38293	2.01274	-1.68684
Cthe_2522	f	2990668	2992290	hypothetical protein	Hypothetical	0.14199	0.14199	0.282367	0.664764	14.695	14.6456	15.816	15.6374	15.4352	15.3596	15.6548	14.7699	15.5902	15.8981	-1.38304	-1.48734	0.983268	0.606241	0.179526	0.019957	0.643019	-1.22482	0.506549	1.15664	0.049413	-1.12105	-0.94243	-0.95985	-1.17046	-0.78969	-0.12437	0.456373	0.202158	0.277755	0.04723	0.075597	-0.46291	0.884897	0.064653	-1.12823	-0.30798	1.03484	-2.17505	-1.92176
Cthe_2523	f	2992484	2992864	hypothetical protein	Hypothetical	0.436182	0.436182	0.86131	0.662388	15.1155	14.5008	13.5554	15.3908	14.1418	14.3166	14.3585	14.2716	14.3619	12.5837	1.10358	0.310945	-0.90814	1.45864	-0.15197	0.073428	0.127452	0.015402	0.13185	-2.16119	0.614686	1.56008	-0.27535	0.756983	0.945395	0.358988	0.229192	-0.7612	1.24902	1.07422	1.02892	-0.17479	1.55814	0.086895	-0.00341	1.68793	1.77824	1.53122	2.9487	-1.21028
Cthe_2545	r	3014322	3013237	hypothetical protein	Hypothetical	0.460134	0.460134	0.762386	0.597637	4.31106	3.64278	4.51962	4.0622	2.70527	4.18696	4.86464	4.16108	2.97335	4.37668	0.485531	-0.49565	0.791734	0.120146	-1.8721	0.303328	1.2983	0.265334	-1.47851	0.581877	0.668283	-0.20856	0.248865	-0.55358	-0.87684	0.937506	-0.51831	0.332655	1.35692	-0.12477	1.08885	-1.48169	-1.67141	0.703557	1.89129	-0.2156	-1.40333	1.58918	-1.15553	1.18827
Cthe_2546	r	3015023	3014330	Pseudogene	Hypothetical/Unassigned	0.601614	0.601614	1.03619	0.628415	3.66836	3.05782	2.81261	2.25121	1.87465	2.79344	3.82163	0.971571	2.34406	1.88604	1.29124	0.587486	0.304849	-0.34226	-0.7763	0.282748	1.4679	-1.81725	-0.23524	-0.76318	0.610545	0.855748	1.41715	-0.15327	0.245204	1.18316	2.08624	0.019174	0.376555	-0.54223	-0.09285	-0.91878	-0.01139	2.85006	1.47757	-0.91447	0.458016	1.52684	1.8097	2.67057
Cthe_2547	f	3015507	3015833	hypothetical protein	Hypothetical	0.056735	0.0567351	0.265536	0.857559	10.4296	10.2528	10.019	11.2269	10.2634	9.98705	10.4552	9.5739	10.9838	10.2712	0.174339	-0.19562	-0.68491	1.84307	-0.17352	-0.75185	0.228013	-1.61655	1.33416	-0.15713	0.176766	0.410552	-0.79732	-0.02565	0.233786	-0.01056	0.678925	0.031985	0.963529	1.23986	0.243159	0.276331	-0.00783	0.881336	-0.52852	-0.69731	0.712541	1.13035	1.32919	-1.73787
Cthe_2563	r	3035903	3034122	hypothetical protein	Hypothetical	0.391704	0.391704	0.980515	0.733675	11.3411	10.4228	12.1052	12.3058	10.7658	11.1331	12.5007	11.9552	12.2459	13.3997	-0.53117	-1.555	0.320724	0.544385	-1.17255	-0.76309	0.761689	0.153482	0.477563	1.76398	0.918295	-0.76408	-0.96469	-1.15959	-1.68237	-0.34303	-1.53237	0.972092	1.53995	1.1727	0.059934	-0.36726	-2.63383	0.545512	0.254838	-1.44448	-1.15381	1.88988	-1.69829	-1.95164
Cthe_2564	r	3036677	3035991	hypothetical protein	Hypothetical	0.138542	0.138542	1.06975	0.913661	9.75948	9.68243	10.4257	10.454	9.66915	9.69774	11.8036	11.1708	12.0156	12.1732	-0.90283	-0.97798	-0.25309	-0.22549	-0.99092	-0.96304	1.09082	0.473676	1.29757	1.45128	0.077052	-0.66619	-0.69449	-2.04413	-0.74324	0.013275	-1.48841	0.727929	0.784821	0.756233	-1.56163	-0.02859	-2.50405	0.63277	-0.21199	-1.00237	-0.1576	1.05486	-1.58688	-1.61832
Cthe_2565	r	3037422	3036925	hypothetical protein	Hypothetical	0.123028	0.123028	0.621908	0.868118	6.55904	6.83932	8.38274	6.549	6.56742	7.29936	7.07009	7.5943	6.76169	8.59044	-0.88269	-0.50914	1.54787	-0.89607	-0.87151	0.103977	-0.20158	0.497069	-0.61261	1.82468	-0.28028	-1.8237	0.01004	-0.51105	-1.54342	0.271896	-0.75498	1.08339	-0.01842	-0.75035	-0.21269	-0.73193	-2.02301	-0.52421	0.3084	-0.99614	-1.82875	-1.21443	-3.53988	1.00698
Cthe_2568	r	3040009	3039335	hypothetical protein	Hypothetical	0.330254	0.330254	0.960475	0.77077	5.87939	5.11208	5.84644	5.54364	4.8866	5.17066	6.5305	6.77135	6.67562	7.62812	-0.14234	-1.01579	-0.17985	-0.52454	-1.27246	-0.94911	0.598827	0.872982	0.764014	1.84826	0.767315	0.032953	0.335755	-0.65111	-0.73436	0.22548	-1.65927	0.675781	0.65704	0.372979	-1.13198	-0.28406	-2.74152	-0.24084	-0.14512	-0.85677	-0.9525	1.7021	1.0231	1.26204
Cthe_2569	r	3040509	3040150	hypothetical protein	Hypothetical	0.631902	0.631902	2.66024	0.844688	1.90692	2.18933	2.67958	3.04865	1.59796	2.82448	5.22546	5.01671	4.90833	5.87029	-1.03421	-0.8539	-0.5409	-0.30526	-1.23147	-0.44839	1.08455	0.951264	0.882068	1.49625	-0.28241	-0.77266	-1.14173	-3.31854	-0.49025	0.59137	-2.82737	-0.14489	1.45069	0.224174	-1.85968	-1.22651	-4.27233	0.208756	0.317137	-0.85359	-0.96197	-1.21623	-1.70842	-2.20645
Cthe_2571	r	3044534	3044280	Pseudogene	Hypothetical/Unassigned	0.546158	0.546158	0.96477	0.622599	6.62237	5.87884	7.34929	7.40327	6.21712	6.7228	8.1326	7.44424	7.85557	8.40436	-0.70268	-1.60242	0.176969	0.242296	-1.19308	-0.58115	1.12486	0.291868	0.789624	1.45371	0.743527	-0.72692	-0.78091	-1.51024	-1.47045	-0.33828	-1.5654	0.626493	1.18616	0.680477	-0.4523	-0.50568	-2.18725	0.688365	0.277031	-0.96012	-0.54879	1.67426	-1.6551	-1.71821
Cthe_2572	r	3045188	3044568	hypothetical protein	Hypothetical	0.176254	0.176254	0.46424	0.746892	9.16432	8.60539	9.4539	10.0309	8.91974	9.05378	10.2422	9.43289	10.4198	10.105	-0.60848	-1.50709	-0.14292	0.784814	-1.00169	-0.7862	1.12441	-0.17669	1.41004	0.903808	0.55893	-0.28958	-0.86662	-1.07785	-0.84851	-0.31435	-0.8275	0.400121	1.1112	0.977164	-0.38888	-0.13404	-1.18521	0.809273	-0.17766	-0.67206	0.314871	1.47318	-1.22228	-1.82339
Cthe_2575	f	3047311	3048321	hypothetical protein	Hypothetical	0.095877	0.0958767	0.494505	0.870744	7.1792	7.01542	6.51608	6.72448	6.84223	6.97886	8.59476	7.21029	7.97234	6.52594	0.035382	-0.21398	-0.97427	-0.65696	-0.47768	-0.26965	2.1907	0.082722	1.24301	-0.95926	0.163778	0.663115	0.454718	-1.41556	0.499337	0.173193	-0.19487	-0.46278	-0.11775	-0.25438	-1.24786	-0.13663	0.31629	1.38447	0.622423	0.684353	1.4464	1.12022	1.5835	1.37051
Cthe_2591	f	3064119	3064535	hypothetical protein	Hypothetical	0.057571	0.0575712	0.807669	0.95248	12.9191	12.635	11.7999	13.3717	12.559	12.1509	14.1286	13.8848	14.5555	13.2885	-0.23794	-0.55948	-1.5046	0.274327	-0.64544	-1.10737	1.13105	0.855121	1.61414	0.180196	0.284094	1.11914	-0.45261	-1.20955	0.835042	0.075946	-1.24985	-0.35097	0.812647	1.22077	-1.18377	0.408127	-0.72948	0.243787	-0.42684	0.59632	1.26694	1.21765	2.17217	-1.36851
Cthe_2646	r	3129145	3127922	hypothetical protein	Hypothetical	0.09156	0.0915604	0.527983	0.88439	7.5595	7.14774	7.72786	7.33408	7.38526	7.61343	9.26916	7.76069	8.73605	8.59577	-0.50242	-1.08773	-0.26311	-0.82284	-0.7501	-0.42576	1.9278	-0.21643	1.17	0.970591	0.411762	-0.16835	0.225417	-1.70966	-0.58012	-0.23752	-0.61295	0.114422	-0.05118	-0.27935	-1.40197	-0.22817	-1.21051	1.50847	0.533112	-0.83507	0.140285	1.33031	-1.12378	1.16911
Cthe_2651	f	3133879	3134211	hypothetical protein	Hypothetical	0.815455	0.815455	3.45971	0.845888	3.82932	3.3503	2.66072	3.34634	2.33876	2.5953	7.24777	4.25037	6.88468	3.97808	-0.12798	-0.40813	-0.81141	-0.41044	-0.9997	-0.84967	1.8712	0.118254	1.65886	-0.04099	0.479027	1.1686	0.48298	-3.41844	0.689578	1.01154	-0.90007	0.06542	1.00758	0.751045	-3.53834	-0.25654	-1.63932	2.9974	0.363087	0.272287	2.9066	1.3938	2.24794	1.39763
Cthe_2670	f	3150379	3151113	hypothetical protein	Hypothetical	0.233228	0.233228	0.445262	0.6508	8.02495	7.27695	8.38922	8.42606	7.77483	7.55012	7.8432	8.33724	7.39498	9.08661	0.026082	-1.31651	0.679923	0.746052	-0.42286	-0.82619	-0.30014	0.586617	-1.10466	1.93168	0.747994	-0.36427	-0.40112	0.181747	-1.11227	-0.49788	-1.06028	0.839101	0.651232	0.875944	1.03108	0.224712	-1.31178	-0.49404	0.44822	-0.74937	-1.69163	1.67946	-1.28723	-1.32053
Cthe_2679	r	3160737	3159652	hypothetical protein	Hypothetical	0.10769	0.10769	0.428305	0.832378	12.4892	12.7525	14.0153	12.8169	12.8455	13.3461	13.6759	13.9084	13.8244	14.3282	-1.4298	-1.01652	0.965289	-0.91549	-0.87069	-0.08495	0.432658	0.797506	0.665683	1.4563	-0.26334	-1.52611	-0.32771	-1.18673	-1.26278	-0.09292	-1.15587	0.669194	-0.02855	-0.52921	-1.0075	-0.50066	-1.48272	-0.23248	-0.14848	-0.41977	-0.50377	-1.20025	-2.88009	-1.25502
Cthe_2700	f	3185517	3186014	hypothetical protein	Hypothetical	0.091107	0.0911072	0.423689	0.856644	12.148	12.3137	11.51	12.7168	12.5982	11.7571	13.1162	12.646	13.0981	11.4834	-0.31596	-0.04152	-1.37297	0.626272	0.429753	-0.96353	1.28798	0.509019	1.25791	-1.41696	-0.16566	0.638059	-0.56877	-0.9682	0.80372	-0.28448	-0.33233	-0.24716	0.118627	0.959668	-0.38128	0.841041	1.11475	0.470212	0.01815	1.1626	1.61466	-1.12168	1.55623	-1.48326
Cthe_2711	f	3198798	3199979	hypothetical protein	Hypothetical	0.077786	0.0777859	0.190814	0.728232	12.2877	12.31	11.8604	12.6087	12.5479	12.3907	12.6471	11.9095	12.6647	11.6004	0.013379	0.073242	-1.13268	0.874379	0.711237	0.289712	0.977405	-1.00115	1.02467	-1.83019	-0.02232	0.42726	-0.32099	-0.3594	0.449578	-0.23785	0.400544	-0.53028	0.060821	0.217969	-0.05603	0.157149	0.94747	0.737625	-0.01762	0.309075	1.06432	-1.01559	1.34468	-1.24919
Cthe_2745	r	3239902	3239579	hypothetical protein	Hypothetical	0.360215	0.360215	0.65604	0.633951	5.733	5.17797	6.37103	5.7097	4.22142	5.70023	5.56746	6.19339	5.84724	6.50324	0.046758	-0.80318	1.02379	0.011077	-2.26798	-0.00343	-0.20674	0.751757	0.221688	1.22625	0.555029	-0.63803	0.023301	0.165541	-1.19306	0.956555	-1.01541	0.670798	1.48828	0.00947	-0.13753	-1.47881	-2.28182	-0.62592	-0.27977	-0.30986	-0.65601	1.4692	-1.5562	1.01628
Cthe_2746	f	3240238	3240708	protein of unknown function DUF402	General function prediction only	0.042683	0.0426831	0.241854	0.882345	11.3004	10.9907	10.3285	11.7041	11.023	10.8185	10.9507	10.488	11.353	10.2398	0.813195	0.151728	-1.2626	1.67537	0.220718	-0.21614	0.066283	-0.92191	0.925424	-1.45206	0.309709	0.971919	-0.40369	0.349715	0.66221	-0.0323	0.502694	-0.48997	0.681091	0.885636	0.351138	0.204544	0.783221	0.462688	-0.40226	0.248225	1.11318	1.23946	1.96145	-1.32288
Cthe_2753	f	3249012	3249224	hypothetical protein	Hypothetical	0.069394	0.0693936	0.661015	0.930013	6.82989	7.37222	7.99156	6.31915	6.79421	7.5427	5.76735	6.73513	5.36957	6.95474	0.078471	0.762278	1.54318	-0.5655	0.033482	0.977233	-1.26124	-0.04101	-1.76279	0.235892	-0.54233	-1.16167	0.510742	1.06254	-0.61934	0.578014	0.637091	0.448858	-0.47506	-1.22356	0.949575	-0.7485	-0.16053	-0.96778	0.397783	-0.21961	-1.58517	-1.45633	-2.23717	1.42478
Cthe_2766	f	3266614	3266859	hypothetical protein	Hypothetical	0.141363	0.141363	0.344137	0.72615	5.16836	5.43392	5.31821	5.50768	5.03635	4.98789	6.02351	6.35163	5.37406	6.33372	-0.76088	-0.23628	-0.46487	-0.09059	-1.02167	-1.11739	0.928405	1.57658	-0.35453	1.54121	-0.26556	-0.14985	-0.33932	-0.85515	0.115716	0.397576	-0.91771	0.330315	0.47133	0.519784	0.133611	0.048455	-1.29737	-0.32812	0.649444	0.017908	-0.95966	-1.2021	-1.10945	-1.26516
Cthe_2774	r	3276415	3276236	Hypothetical protein	Energy production and conversion	0.743811	0.743811	1.02553	0.516469	7.21176	4.39403	5.06823	5.71617	4.31072	4.93178	5.28765	5.34138	4.75804	5.72817	2.31708	-1.05361	-0.2471	0.527998	-1.15326	-0.41032	0.01538	0.079648	-0.61817	0.542343	2.81773	2.14353	1.49559	1.92411	-0.6742	0.083308	-0.94735	0.136448	1.40545	0.78439	0.958138	-0.62106	-1.41745	-0.05373	0.529613	-0.38679	-0.97013	7.05053	4.41841	2.81979
Cthe_2776	f	3277477	3278124	hypothetical protein	Hypothetical	0.097277	0.0972775	1.01278	0.935967	9.02781	9.22737	9.98198	9.41185	8.77584	9.34974	10.5573	10.4592	10.6595	12.0689	-0.92293	-0.72364	0.029993	-0.53939	-1.17458	-0.60143	0.604524	0.506625	0.70663	2.11421	-0.19955	-0.95416	-0.38404	-1.52944	-0.75461	0.451527	-1.23186	0.632241	0.636016	0.062116	-1.24764	-0.5739	-3.29306	0.098026	-0.10224	-1.60967	-1.40941	-1.14834	-1.93746	-1.30499
Cthe_2779	f	3280825	3281211	hypothetical protein	Hypothetical	0.149529	0.149529	0.622941	0.839975	9.21823	9.21077	9.70574	9.29852	9.09867	9.28787	10.7985	10.6306	10.0206	11.0473	-0.82457	-0.83459	-0.16929	-0.71665	-0.98528	-0.73096	1.29956	1.07388	0.253995	1.6339	0.007461	-0.48751	-0.08029	-1.58028	-0.49497	0.112102	-1.41984	0.417868	0.199851	0.010651	-0.72213	-0.1892	-1.94858	0.167901	0.777868	-0.41663	-1.0266	1.00519	-1.40202	-1.05723
Cthe_2780	f	3281662	3282003	Domain of unknown function DUF1801	Hypothetical	0.057446	0.0574458	0.254427	0.849477	9.54533	9.6611	10.0066	9.54095	9.62257	9.87954	10.6157	10.3042	10.7644	10.616	-1.05801	-0.81799	-0.10174	-1.0671	-0.89787	-0.36508	1.16115	0.515352	1.46947	1.1618	-0.11576	-0.46122	0.004387	-1.07032	-0.34545	0.038529	-0.64308	0.12701	-0.08162	-0.33859	-1.22341	-0.25697	-0.9934	0.311476	-0.1487	-0.31179	0.14839	-1.08355	-1.3767	1.00305
Cthe_2781	f	3282115	3282801	hypothetical protein	Hypothetical	0.086032	0.0860322	0.485985	0.881982	9.16171	9.41309	10.2549	9.70997	9.48875	9.84722	10.955	10.8177	10.7215	10.9933	-1.39656	-1.03635	0.169928	-0.61093	-0.92793	-0.41426	1.17309	0.976456	0.8385	1.22805	-0.25137	-1.09317	-0.54825	-1.79323	-0.8418	-0.07567	-1.40464	0.407673	0.221216	-0.13725	-1.01148	-0.35847	-1.50455	0.137224	0.233496	-0.17558	-0.27185	-1.19034	-2.13343	-1.46231
Cthe_2783	f	3284105	3284266	Protein of unknown function DUF2292	General function prediction only	0.859051	0.859051	2.39033	0.760409	5.24577	5.2743	6.4045	5.75486	4.95288	7.07919	8.20004	4.80296	8.09426	4.40679	-0.56827	-0.54738	0.28051	-0.19535	-0.78282	0.77473	1.59577	-0.89264	1.51829	-1.18284	-0.02853	-1.15873	-0.50909	-2.95427	-1.1302	0.321418	0.471334	-0.67469	0.801987	-1.32432	-2.3394	-2.12631	0.54609	3.39708	0.105779	0.396174	3.68747	-1.01997	-2.2326	-1.42316
Cthe_2806	r	3308017	3307313	hypothetical protein	Hypothetical	0.081357	0.0813571	2.63431	0.979411	7.32025	6.493	6.55491	7.39807	6.31741	6.1744	10.0237	9.60448	10.0383	9.39999	-0.37422	-0.8799	-0.84206	-0.32665	-0.98723	-1.07465	1.27832	1.02207	1.28725	0.89707	0.827253	0.765342	-0.07782	-2.70345	-0.06191	0.175591	-3.11148	0.380507	1.08067	1.22367	-2.64022	0.143006	-3.08259	0.419216	-0.0146	0.204488	0.638304	1.7743	1.69977	-1.05542
Cthe_2826	f	3342816	3344054	Domain of unknown function DUF1910	General function prediction only	0.22458	0.22458	0.97737	0.846814	10.0712	10.2116	10.6562	9.93162	9.91528	10.034	10.8257	11.3882	10.057	12.8274	-0.56661	-0.41381	0.070088	-0.71859	-0.73637	-0.60717	0.254548	0.866805	-0.58212	2.43322	-0.14038	-0.58497	0.139632	-0.75444	-0.44459	0.296346	-1.17658	0.622232	0.016334	-0.10237	-0.12538	-0.1187	-2.91208	-0.56252	0.76869	-1.43915	-2.77036	-1.1022	-1.50001	1.10162
Cthe_2839	f	3356345	3357583	Domain of unknown function DUF1910	General function prediction only	0.725231	0.725231	6.38833	0.924317	6.35152	6.30133	7.9127	6.79335	5.81386	6.72168	10.6476	11.3324	10.064	12.7746	-0.84656	-0.8666	-0.22308	-0.67011	-1.06128	-0.69873	0.869116	1.14262	0.636052	1.71857	0.050188	-1.56118	-0.44183	-4.29605	-1.61137	0.487477	-5.03109	1.19103	0.979493	0.071672	-3.27062	-0.90782	-6.96074	-0.68485	0.583594	-1.44218	-2.71063	1.0354	-2.95096	-1.35833
Cthe_2841	f	3358458	3358892	Hypothetical protein	Hypothetical/Unassigned	0.200574	0.200574	8.9116	0.984995	3.69056	4.18178	3.70873	3.32534	3.54878	3.88278	8.74436	9.71618	8.02226	11.0071	-0.75925	-0.59654	-0.75323	-0.88022	-0.80621	-0.69558	0.91471	1.2366	0.675531	1.66418	-0.49122	-0.01818	0.365217	-5.0538	0.473045	0.633002	-5.5344	-0.17405	-0.22344	-0.55744	-4.69692	-0.33401	-7.45829	-0.97182	0.722099	-1.29089	-2.98481	-1.40564	-1.01268	1.28808
Cthe_2842	f	3358867	3359211	Domain of unknown function DUF1911	General function prediction only	0.185545	0.185545	13.6039	0.990907	1.82933	3.21153	2.69773	2.58454	2.80178	2.5146	9.28637	10.0574	8.84085	11.0127	-0.96934	-0.6027	-0.73899	-0.76902	-0.71139	-0.78757	1.00868	1.21321	0.890507	1.46661	-1.38221	-0.86841	-0.75522	-7.45705	0.513801	0.409756	-6.8459	0.183125	-0.21723	0.069939	-6.25631	0.28717	-8.21097	-0.77106	0.445519	-0.95531	-2.17189	-2.60667	-1.82564	-1.68789
Cthe_2846	f	3362170	3362559	hypothetical protein	Hypothetical	1.99523	1.99523	8.66975	0.86401	6.47419	4.4852	0.330415	5.4098	3.3954	2.70959	7.72592	8.46516	7.60009	8.019	0.375638	-0.36212	-1.90322	-0.01917	-0.76635	-1.02073	0.83993	1.11413	0.793257	0.94864	1.98899	6.14378	1.06439	-1.25173	4.15479	1.0898	-3.97996	-2.37918	2.0144	2.70021	-2.19029	0.68581	-4.6236	-0.73924	0.125831	0.446162	-0.41891	3.96959	70.7069	2.09129
Cthe_2852	f	3369641	3369937	hypothetical protein	Hypothetical	0.146048	0.146048	0.578275	0.831628	6.14072	6.56455	6.31505	6.42608	5.99539	6.42105	7.71115	7.74169	7.82141	6.52541	-0.88658	-0.28587	-0.6395	-0.48213	-1.09254	-0.48925	1.33922	1.3825	1.49549	-0.34134	-0.42383	-0.17433	-0.28536	-1.57043	0.249502	0.569153	-1.17714	-0.10601	0.430684	0.005024	-1.39533	-0.42566	-0.53002	-0.03054	-0.11026	1.21627	1.29599	-1.34148	-1.12844	-1.21872
Cthe_2855	f	3373261	3374499	Domain of unknown function DUF1910	General function prediction only	0.195286	0.195286	4.63395	0.971905	9.79868	9.88233	10.3037	9.63248	9.63199	9.68499	13.5457	13.7004	13.017	15.2227	-0.75741	-0.71885	-0.52465	-0.83401	-0.83424	-0.80981	0.969617	1.04088	0.725916	1.74255	-0.08365	-0.50501	0.1662	-3.74707	-0.42136	0.25034	-3.81803	0.618701	0.00049	-0.05251	-3.38452	-0.053	-5.59076	-0.15462	0.528749	-1.52239	-2.20575	-1.0597	-1.41914	1.1221
Cthe_2856	f	3374708	3375235	hypothetical protein	Hypothetical	0.170186	0.170186	0.814192	0.86065	8.30965	8.43971	8.80275	8.46472	8.35266	8.3518	9.60615	10.016	8.88028	10.7948	-0.8089	-0.65692	-0.23267	-0.62769	-0.75864	-0.75965	0.706181	1.18511	-0.14207	2.09524	-0.13006	-0.4931	-0.15507	-1.2965	-0.36304	0.087044	-1.57627	0.450953	0.112058	0.112925	-0.41555	0.000867	-2.44214	-0.40983	0.72587	-0.77882	-1.91452	-1.09434	-1.40746	-1.11348
Cthe_2857	f	3375248	3375718	hypothetical protein	Hypothetical	0.26207	0.26207	0.603408	0.710456	8.28502	8.7121	8.83302	8.56153	8.39096	8.11364	9.41977	9.95642	9.03013	10.0037	-0.96577	-0.3269	-0.14602	-0.55214	-0.80729	-1.22213	0.731693	1.53447	0.148833	1.60524	-0.42708	-0.548	-0.27651	-1.13475	-0.12092	0.321135	-1.24432	0.719383	0.170567	0.447892	-0.4686	0.277326	-1.61277	-0.53665	0.38964	-0.04731	-0.97361	-1.34451	-1.46206	-1.21126
Cthe_2860	f	3378190	3379900	Pseudogene	Hypothetical/Unassigned	0.080986	0.0809858	0.51834	0.89584	8.66579	9.28745	9.06419	8.93416	9.40224	9.15122	10.5856	10.3941	10.2048	10.3869	-1.32788	-0.45143	-0.7662	-0.94952	-0.28961	-0.6435	1.37881	1.10879	0.841859	1.09866	-0.62166	-0.3984	-0.26837	-1.91986	0.223262	-0.11478	-1.10667	-0.08703	-0.46808	-0.21706	-1.27063	0.251014	-0.98471	0.191526	0.380864	0.007186	-0.18215	-1.53865	-1.31805	-1.20444
Cthe_2861	f	3379902	3380144	hypothetical protein	Hypothetical	0.186478	0.186478	0.374559	0.668093	6.72848	7.2827	7.5552	7.01643	7.40335	7.32234	8.19079	8.17001	8.06184	8.18622	-1.62217	-0.58072	-0.06866	-1.08107	-0.354	-0.50623	1.12569	1.08665	0.883391	1.11711	-0.55422	-0.82672	-0.28795	-1.46231	-0.2725	-0.12065	-0.88731	0.232856	-0.38692	-0.30591	-1.04541	0.081009	-0.78287	0.020776	0.128944	-0.01621	-0.12438	-1.46837	-1.77365	-1.22091
Cthe_2863	f	3381065	3382069	protein of unknown function DUF1557	General function prediction only	0.201761	0.201761	0.373138	0.639524	8.78258	8.91085	9.38958	9.06252	9.03965	8.98966	9.67148	10.0974	9.70404	10.2218	-1.18052	-0.92997	0.00512	-0.63371	-0.6784	-0.77603	0.555748	1.38767	0.619351	1.63075	-0.12827	-0.607	-0.27994	-0.8889	-0.47873	-0.12879	-1.18653	0.399915	0.022877	0.07286	-0.64151	0.049983	-1.18218	-0.42591	-0.03256	-0.12445	-0.51779	-1.09298	-1.52309	-1.21415
Cthe_2864	f	3382430	3382819	hypothetical protein	Hypothetical	0.18705	0.18705	0.435221	0.71348	6.51619	5.53024	5.15698	6.4299	6.01526	5.52314	6.53015	6.94467	6.54117	6.36611	0.628177	-1.08837	-1.73823	0.477931	-0.24396	-1.10074	0.652477	1.37417	0.671667	0.366888	0.985947	1.35921	0.086298	-0.01396	0.373266	-0.48501	-1.41443	-0.36616	0.414639	0.906756	-0.11128	0.492117	-0.35086	-0.41452	-0.01102	0.578561	0.175059	1.98061	2.56545	1.06164
Cthe_2869	f	3389505	3389798	hypothetical protein	Hypothetical	0.727102	0.727102	1.32637	0.634541	5.03572	4.58001	4.48525	5.16364	4.01639	4.48712	5.40289	5.92846	4.60898	7.20762	-0.06056	-0.55429	-0.65696	0.078048	-1.16495	-0.65494	0.337259	0.906692	-0.52291	2.29261	0.455702	0.550462	-0.12793	-0.36717	0.09476	0.56362	-1.34844	-0.00186	1.14725	0.676527	0.554665	-0.47072	-3.19123	-0.52557	0.793909	-1.27916	-2.59864	1.37145	1.46456	-1.09272
Cthe_2870	f	3390246	3391547	protein of unknown function DUF21	General function prediction only	0.092044	0.0920442	0.636336	0.903568	12.714	12.646	10.8405	12.4603	12.1255	11.4926	13.0289	12.6944	13.0151	11.279	0.630032	0.541484	-1.80672	0.300035	-0.13542	-0.95857	1.03957	0.604431	1.02158	-1.23643	0.068082	1.87354	0.253724	-0.31488	1.80545	0.520446	-0.0484	-0.65211	0.334804	0.967702	-0.55477	0.632898	0.846532	0.334565	0.013836	1.41538	1.73611	1.04832	3.6643	1.19228
Cthe_2873	r	3394886	3394185	hypothetical protein	Hypothetical	0.059964	0.0599636	0.307981	0.8702	11.3994	11.3293	12.4019	11.6451	11.654	11.8532	10.952	10.4756	11.282	11.2777	-0.05335	-0.18862	1.88173	0.420927	0.438009	0.822707	-0.91688	-1.83652	-0.27987	-0.28813	0.07008	-1.00253	-0.24572	0.447374	-1.07261	-0.32465	0.853743	0.548658	-0.00885	-0.20815	0.36307	-0.1993	0.376197	0.476449	-0.33002	-0.80219	0.004277	1.04977	-2.00351	-1.18568
Cthe_2951	f	3470720	3471445	hypothetical protein	Hypothetical	0.184173	0.184173	0.458235	0.732055	6.36773	5.47899	6.26396	6.30844	5.84829	5.77791	6.77026	6.95611	6.54969	7.52641	-0.02814	-1.49523	-0.19945	-0.12602	-0.8856	-1.00178	0.636336	0.943117	0.272232	1.88454	0.888741	0.103775	0.059297	-0.40253	-0.78497	-0.3693	-1.47712	0.486046	0.460144	0.530524	-0.24126	0.07038	-1.67812	-0.18584	0.220569	-0.5703	-0.97671	1.85156	1.07458	1.04196
Cthe_2956	f	3473477	3473947	hypothetical protein	Hypothetical	0.459965	0.459965	1.56244	0.80374	8.29203	7.74398	6.51523	8.94062	8.13497	7.3127	8.47778	7.31638	8.49273	5.15469	0.579616	0.093836	-0.99529	1.15452	0.440404	-0.28844	0.744263	-0.28517	0.757514	-2.20125	0.548051	1.77679	-0.6486	-0.18575	1.22874	-0.39099	0.427594	-0.79747	0.805654	1.62792	0.447894	0.82227	2.98028	1.1614	-0.01495	2.16169	3.33804	1.46211	3.42664	-1.56764
Cthe_2957	f	3473959	3474480	hypothetical protein	Hypothetical	0.453083	0.453083	0.732597	0.587692	8.73381	8.14152	7.24396	9.8329	8.2017	7.90749	8.56457	8.22255	8.56261	8.4493	0.525921	-0.36978	-1.72716	2.18807	-0.27878	-0.72371	0.269984	-0.24724	0.267016	0.095671	0.592282	1.48985	-1.09909	0.169238	0.897564	-0.06018	-0.08103	-0.66353	1.6312	1.92541	1.27029	0.294209	-0.2476	0.342016	0.001963	-0.22675	0.113302	1.50763	2.80859	-2.1422
Cthe_2959	f	3476234	3477225	Pseudogene	Hypothetical/Unassigned	0.291369	0.291369	0.570726	0.659651	10.0049	9.85067	11.0894	10.7227	9.80653	10.0967	10.2066	10.6751	9.8801	11.6996	-0.63396	-0.87933	1.09198	0.508407	-0.94957	-0.48775	-0.31297	0.432633	-0.83249	2.06306	0.154184	-1.08455	-0.71784	-0.20171	-1.23873	0.044138	-0.82441	0.99267	0.916166	0.625967	0.842596	-0.2902	-1.89308	-0.46852	0.326459	-1.02453	-1.81951	1.11279	-2.12071	-1.64472
Cthe_2971	f	3489405	3490016	hypothetical protein	Hypothetical	0.184263	0.184263	0.26518	0.536761	8.42226	8.35965	8.01456	8.61843	8.12866	7.79023	7.65262	8.93799	8.12572	8.18693	0.522094	0.357459	-0.54994	1.03791	-0.24993	-1.13981	-1.50165	1.8782	-0.25763	-0.0967	0.062611	0.407699	-0.19617	0.769637	0.345088	0.230991	-0.57834	0.224328	0.489769	0.828194	0.492701	0.338425	-0.05827	-1.28537	-0.4731	0.751063	-0.0612	1.04435	1.32657	-1.14565
Cthe_2976	f	3495257	3495496	Hypothetical protein	Hypothetical/Unassigned	1.21823	1.21824	2.25747	0.640236	1.96084	1.55782	3.89462	2.25121	1.20799	3.01946	3.14645	4.11202	3.06505	5.25293	-0.78937	-1.11202	0.758775	-0.55691	-1.39209	0.058141	0.159804	0.932822	0.094639	1.84621	0.403026	-1.93378	-0.29037	-1.18561	-2.33681	0.349828	-2.55421	0.875159	1.04322	-0.76825	-0.81384	-1.81147	-4.04494	-0.96557	0.081397	-1.1409	-2.18788	1.32228	-3.82055	-1.22295
Cthe_2977	f	3495574	3496701	hypothetical protein	Hypothetical	0.218638	0.218638	1.17244	0.875679	7.15161	7.07618	7.61579	6.81416	6.29803	7.2106	7.87323	8.60971	7.49273	9.91704	-0.44419	-0.51795	0.009659	-0.77414	-1.2788	-0.38652	0.261381	0.981487	-0.11066	2.25974	0.075436	-0.46417	0.337453	-0.72162	-0.53961	0.778147	-1.53354	0.405187	0.51613	-0.39644	-0.67857	-0.91257	-3.61901	-0.73648	0.380503	-1.30732	-2.42431	1.05368	-1.37953	1.26352
Cthe_2981	r	3499076	3498525	hypothetical protein	Hypothetical	0.09614	0.0961404	0.266475	0.759476	10.8428	10.6636	11.1675	10.3796	10.1823	11.0134	9.78017	10.1905	9.96034	10.2766	0.865567	0.474949	1.57332	-0.14408	-0.57398	1.2374	-1.45061	-0.5561	-1.05789	-0.36857	0.179209	-0.3247	0.463206	1.06262	-0.50391	0.481229	0.473027	0.154113	0.197231	-0.6338	0.419242	-0.83103	-0.09424	-0.41038	-0.18017	-0.08604	-0.31625	1.13226	-1.25241	1.3786
Cthe_2986	r	3504591	3503809	hypothetical protein	Hypothetical	0.215396	0.215396	0.403599	0.644208	7.11416	6.61325	6.24568	7.14463	6.60754	6.5606	5.93497	6.53807	5.73399	5.59444	1.33057	0.385765	-0.30755	1.38805	0.374994	0.286443	-0.89361	0.243949	-1.2727	-1.53591	0.500904	0.868476	-0.03047	1.17918	0.367572	0.00571	0.075186	-0.31491	0.537087	0.584034	1.41064	0.046947	1.0131	-0.60309	0.200982	0.943624	0.139547	1.4151	1.82573	-1.02135
Cthe_2988	r	3505645	3505013	hypothetical protein	Hypothetical	0.173278	0.173278	0.61017	0.814319	5.15485	4.59301	4.52597	4.52033	3.87277	3.80296	5.77041	5.36191	5.19836	5.7085	0.435116	-0.3692	-0.46518	-0.47325	-1.40028	-1.50021	1.31634	0.731539	0.497408	1.22771	0.561838	0.628882	0.634521	-0.61556	0.067044	0.720238	-0.7689	0.723005	0.647556	0.717367	-0.67803	0.069811	-1.83573	0.408503	0.57205	-0.34659	-0.51014	1.47615	1.54637	1.55242
Cthe_2997	f	3518700	3519479	hypothetical protein	Hypothetical	0.165357	0.165357	0.618717	0.821828	6.13151	5.72171	6.20584	6.90729	6.31758	6.19248	7.95643	7.4481	7.49163	7.35829	-0.85094	-1.39448	-0.75235	0.177999	-0.60415	-0.77008	1.5695	0.895292	0.953024	0.77618	0.409804	-0.07433	-0.77578	-1.82492	-0.48414	-0.59587	-1.72639	0.013362	0.58971	0.71481	-0.58434	0.125101	-1.04071	0.508328	0.4648	0.089806	0.133334	1.32851	-1.05287	-1.71212
Cthe_3010	f	3533273	3533815	hypothetical protein	Hypothetical	0.401979	0.401979	1.11021	0.758616	4.91429	4.47679	5.0224	6.05264	4.77711	4.65714	6.54094	5.68089	6.21067	7.35065	-0.68707	-1.14665	-0.5735	0.508731	-0.83117	-0.9572	1.02167	0.118217	0.674735	1.87224	0.437499	-0.10811	-1.13835	-1.62665	-0.54561	-0.30032	-1.2041	0.365261	1.27553	1.3955	-0.15803	0.119971	-2.57354	0.860049	0.330266	-1.66976	-1.13998	1.35426	-1.07782	-2.2013
Cthe_3031	f	3556108	3556380	hypothetical protein	Hypothetical	0.221158	0.221158	0.290511	0.492485	7.17345	7.23458	6.84075	7.01372	6.92678	7.24329	6.83403	7.14753	7.42593	6.04242	0.483314	0.642849	-0.38492	0.066462	-0.16042	0.665579	-0.40246	0.415677	1.14221	-2.46829	-0.06113	0.332701	0.159735	0.339422	0.393834	0.307805	0.087051	-0.40254	0.086938	-0.22958	-0.41222	-0.31652	0.884359	-0.3135	-0.5919	1.10511	1.38351	-1.04328	1.25937	1.11708
Cthe_3032	f	3556592	3557026	hypothetical protein	Hypothetical	0.075639	0.0756393	0.427459	0.882033	11.2855	10.9109	9.9844	11.1619	10.5576	10.7676	10.8537	10.6163	11.1796	9.22336	1.00427	0.40844	-1.06517	0.807683	-0.15341	0.180605	0.317462	-0.06008	0.835833	-2.27564	0.374609	1.30109	0.123598	0.431809	0.926481	0.353244	0.294569	-0.78324	0.604255	0.394255	-0.0177	-0.21	1.33428	0.237369	-0.32591	1.39295	1.95623	1.29649	2.46415	1.08945
Cthe_3033	f	3557201	3557620	hypothetical protein	Hypothetical	0.074681	0.0746813	0.467515	0.893506	10.9433	10.8509	10.2076	10.9388	10.779	11.0497	10.6567	10.3552	11.084	8.90949	0.56045	0.418913	-0.56667	0.553599	0.308791	0.723579	0.121431	-0.34059	0.776058	-2.55556	0.092378	0.73565	0.004471	0.28654	0.643271	0.071875	0.495714	-0.84212	0.159782	-0.11094	-0.14519	-0.27072	1.86951	0.301552	-0.42726	1.44567	2.17448	1.06613	1.66515	1.0031
Cthe_3042	f	3567896	3568717	hypothetical protein	Hypothetical	0.137093	0.137093	0.316966	0.711655	11.8681	11.8927	11.4156	12.4686	11.814	11.7955	12.3003	13.1086	12.4081	11.9095	-0.48028	-0.42883	-1.42514	0.773614	-0.59325	-0.63186	0.422257	2.11006	0.647276	-0.39384	-0.02464	0.452493	-0.60049	-0.43222	0.477132	0.078742	-1.21587	-0.3799	0.65459	0.673078	0.060503	0.018488	-0.0955	-0.80828	-0.10776	1.19911	0.498588	-1.01722	1.3684	-1.51623
Cthe_3043	f	3568961	3569599	hypothetical protein	Hypothetical	0.180004	0.180004	0.434032	0.723517	7.97635	8.75901	8.44303	9.0783	8.82761	8.76839	9.30036	10.201	9.12298	8.58783	-1.57579	-0.24984	-0.78515	0.291082	-0.13363	-0.23394	0.667296	2.19304	0.366785	-0.53985	-0.78266	-0.46669	-1.10195	-1.32402	0.315975	-0.0686	-1.44195	-0.32536	0.250693	0.309903	-0.04468	0.05921	0.239776	-0.9006	0.177381	1.61313	0.535154	-1.7203	-1.38193	-2.14645
Cthe_3044	f	3569729	3570478	protein of unknown function DUF975	General function prediction only	0.029062	0.0290615	0.515964	0.96245	10.943	11.1227	10.1915	10.8672	11.0848	10.4361	12.253	11.9862	12.189	11.3497	-0.42301	-0.16902	-1.48509	-0.53011	-0.22266	-1.13934	1.42832	1.05134	1.33787	0.151708	-0.17972	0.751504	0.075783	-1.30997	0.931223	0.037952	-0.8635	-0.24464	-0.21755	0.431079	-1.32175	0.648628	-0.26489	0.266747	0.064003	0.636559	0.839303	-1.13266	1.68355	1.05393
Cthe_3054	f	3590741	3591130	hypothetical protein	Hypothetical	0.105399	0.105399	0.428396	0.835979	7.66911	7.31018	6.40033	7.65012	7.37413	6.93186	6.35318	6.84798	6.58179	5.75803	1.25247	0.67718	-0.7811	1.22202	0.779685	0.070825	-0.85667	-0.06362	-0.49025	-1.81055	0.358933	1.26878	0.018993	1.31593	0.909849	-0.06396	0.462196	-0.53153	0.275985	0.718256	1.06832	0.442272	1.6161	-0.4948	-0.22861	1.08995	0.823763	1.28248	2.40958	1.01325
Cthe_3056	f	3591687	3593467	Pseudogene	Hypothetical/Unassigned	0.247601	0.247601	1.06198	0.844567	7.88737	8.36777	9.5731	8.54774	8.25577	8.72798	9.71312	9.9533	9.4746	11.173	-1.28841	-0.80486	0.408382	-0.6237	-0.91759	-0.44228	0.549327	0.79108	0.309237	2.01882	-0.4804	-1.68573	-0.66037	-1.82575	-1.20533	0.111992	-1.58553	0.845115	0.291968	-0.18024	-0.92686	-0.47221	-2.91726	-0.24018	0.238524	-1.21973	-1.69843	-1.39513	-3.21703	-1.58049
Cthe_3060	f	3595368	3595622	hypothetical protein	Hypothetical	0.153575	0.153575	0.251735	0.593288	6.24196	6.14365	6.92731	6.71282	6.48818	6.30435	6.48406	7.0441	6.24881	7.35591	-0.8764	-1.12037	0.824396	0.292095	-0.26538	-0.72158	-0.27561	1.11422	-0.8594	1.88802	0.098308	-0.68535	-0.47085	-0.24209	-0.78366	-0.34452	-0.90045	0.622963	0.224641	0.408468	0.464005	0.183828	-0.86773	-0.56004	0.235245	-0.31181	-1.1071	1.07052	-1.60809	-1.38593
Cthe_3071	f	3612340	3612516	protein of unknown function DUF1540	General function prediction only	0.524387	0.524387	1.97203	0.822725	3.93014	4.09301	3.72493	4.62534	4.08444	3.88643	6.544	3.85157	7.03196	3.04999	-0.431	-0.30384	-0.59122	0.111773	-0.31054	-0.46513	1.60976	-0.49235	1.99074	-1.11818	-0.16287	0.205207	-0.6952	-2.61386	0.368076	0.00857	0.241441	-0.1615	0.540902	0.738912	-2.40662	0.19801	1.03445	2.69243	-0.48796	0.801578	3.98197	-1.11951	1.15285	-1.61911
Cthe_3082	f	3637818	3638063	hypothetical protein	Hypothetical	0.120374	0.120374	0.935632	0.91423	6.71672	5.95713	6.02149	7.78568	6.20956	5.48792	5.26688	4.60841	5.39964	4.7993	0.94661	0.140021	0.208356	2.08172	0.408072	-0.35823	-0.59295	-1.29217	-0.45198	-1.08946	0.759585	0.695232	-1.06896	1.44984	-0.06435	-0.25243	1.34873	0.533568	1.57612	2.29776	2.38605	0.721645	1.41026	0.658473	-0.13276	-0.19089	0.600336	1.693	1.61914	-2.09792
Cthe_3083	f	3638222	3638503	hypothetical protein	Hypothetical	0.064927	0.0649275	0.365807	0.881673	9.2422	7.90935	8.11949	9.63666	8.12046	7.73726	8.37618	8.02211	8.36459	8.31379	1.43331	-0.79328	-0.44222	2.09227	-0.44061	-1.08076	-0.01341	-0.6049	-0.03277	-0.11764	1.33285	1.12271	-0.39446	0.866019	-0.21014	-0.21111	-0.11277	0.382233	1.5162	1.89941	1.27207	0.383202	-0.19333	0.354069	0.011591	-0.29168	0.050799	2.51901	2.17756	-1.31445
Cthe_3088	r	3643407	3643183	Pseudogene	Hypothetical/Unassigned	0.603902	0.603902	1.30616	0.691768	14.7607	13.6014	12.3698	15.6424	13.3014	12.9712	13.9334	14.3806	14.5663	13.3384	0.903817	-0.2949	-1.5683	1.81557	-0.60505	-0.94644	0.048402	0.510821	0.702831	-0.56675	1.15931	2.39085	-0.88178	0.827293	1.23154	0.299961	-0.77923	-0.60141	2.34104	2.67121	1.07616	0.330165	-0.03705	-0.44722	-0.63291	1.04215	1.22784	2.2335	5.24465	-1.84264
Cthe_3092	f	3645937	3646143	Domain of unknown function DUF1858	General function prediction only	0.365535	0.365535	1.5962	0.847331	13.1426	12.9586	10.5039	13.587	12.7809	12.2765	13.6014	13.0768	13.8991	10.7358	0.416213	0.25872	-1.84194	0.796467	0.106656	-0.32496	0.808805	0.3599	1.06357	-1.64344	0.184037	2.63873	-0.44434	-0.45876	2.4547	0.177692	-0.11823	-1.77265	0.806071	1.31043	-0.31212	0.504357	2.04505	0.524562	-0.2977	2.34098	3.16324	1.13606	6.22784	-1.36069
Cthe_3098	r	3655637	3655287	hypothetical protein	Hypothetical	0.182641	0.182641	1.06654	0.885836	3.55904	3.12657	4.08173	2.28225	1.70527	2.44047	3.45149	3.82585	2.9652	5.06834	0.316613	-0.12735	0.853189	-0.9941	-1.5864	-0.83167	0.206202	0.590507	-0.293	1.866	0.432473	-0.52269	1.27679	0.107554	-0.95516	1.42129	-0.69928	1.64126	0.576974	-0.15823	-0.68295	-0.7352	-3.36307	-0.37436	0.486288	-1.24249	-2.10314	1.34954	-1.43663	2.423
Cthe_3111	f	3671905	3672384	hypothetical protein	Hypothetical	0.189082	0.189082	0.547591	0.769801	11.3303	10.8112	9.62726	11.471	10.9166	10.6744	10.0555	10.3675	10.5104	9.42779	1.20828	0.434963	-1.32862	1.41786	0.592002	0.231145	-0.69071	-0.22601	-0.01315	-1.62576	0.519145	1.70307	-0.14069	1.27483	1.18393	-0.10542	0.443724	-1.0471	0.554414	0.796665	0.960669	0.242251	1.48883	-0.31197	-0.45486	0.939682	1.08258	1.43311	3.25594	-1.10243
Cthe_3115	f	3676143	3677156	hypothetical protein	Hypothetical	0.060315	0.060315	0.203921	0.802816	11.1795	11.4038	11.1092	11.0929	11.1829	11.3986	10.5755	11.8912	10.5434	11.5014	-0.02048	0.530727	-0.19319	-0.2334	-0.01226	0.517999	-1.50512	1.72889	-1.58398	0.770831	-0.22424	0.07026	0.086619	0.603971	0.2945	0.220895	-0.48743	-0.28932	-0.08996	-0.30568	0.549433	-0.21572	-0.31857	-1.31564	0.032081	0.389751	-0.95797	-1.16816	1.04991	1.06188
Cthe_3128	f	3696535	3697872	hypothetical protein	Hypothetical	0.060692	0.0606921	0.300214	0.865225	10.3821	10.1319	10.0315	11.3284	10.6161	10.4394	10.5896	9.86837	11.1418	9.77394	-0.09393	-0.58155	-0.77717	1.75014	0.362124	0.017669	0.310444	-1.09514	1.38657	-1.27917	0.25021	0.350586	-0.94624	-0.20749	0.100376	-0.48422	0.263536	-0.40785	0.712224	0.888972	0.186557	0.176748	0.842185	0.721238	-0.55219	0.094429	1.36785	1.18938	1.27508	-1.92684
Cthe_3135	f	3704683	3705015	hypothetical protein	Hypothetical	0.275889	0.275889	0.646289	0.715412	4.19056	4.71153	5.34131	5.14302	4.90788	5.06446	5.82604	6.11253	6.17426	6.49336	-1.64361	-0.93356	-0.07521	-0.34547	-0.66595	-0.45254	0.585439	0.975908	1.06005	1.49495	-0.52097	-1.15075	-0.95246	-1.63548	-0.62978	-0.19635	-1.401	0.276847	0.235139	0.078558	-1.03124	-0.15658	-1.58548	-0.28649	-0.34822	-0.38083	-0.3191	-1.43492	-2.22029	-1.93517
Cthe_3139	r	3708641	3708081	hypothetical protein	Hypothetical	0.280807	0.280807	0.569864	0.671492	6.03741	5.98369	6.59699	6.41181	5.74594	5.98387	6.19665	7.07906	5.79478	7.71758	-0.50683	-0.59261	0.386809	0.091077	-0.97229	-0.59232	-0.25253	1.15665	-0.8943	2.17634	0.053716	-0.55959	-0.3744	-0.15924	-0.6133	0.237756	-1.09537	0.613124	0.665875	0.427939	0.617034	-0.23794	-1.97165	-0.88242	0.401871	-0.63852	-1.92281	1.03794	-1.47385	-1.2963
Cthe_3143	r	3713186	3712836	hypothetical protein	Hypothetical	0.213337	0.213337	1.12575	0.873662	6.62181	6.39615	5.32006	6.49124	6.22281	6.24853	5.58623	5.3245	5.81021	3.1573	0.888879	0.666975	-0.39121	0.760487	0.496526	0.521817	-0.12946	-0.38684	0.090792	-2.51797	0.225659	1.30175	0.130564	1.03557	1.07609	0.173334	1.07165	-0.92847	0.268429	0.242709	0.681029	-0.02572	3.06551	0.261733	-0.22398	2.1672	2.65291	1.16931	2.46527	1.09472
Cthe_3154	f	3726159	3726710	protein of unknown function DUF1393	Hypothetical	0.103287	0.103287	0.268925	0.743951	12.0384	12.3126	12.2358	11.7992	11.9926	12.1206	12.3181	11.2289	12.2702	11.0426	0.22593	0.829868	0.660798	-0.30116	0.124881	0.406995	0.842119	-1.55773	0.736453	-1.96815	-0.27412	-0.19738	0.23924	-0.27968	0.076739	0.319985	1.0837	0.115198	-0.19337	-0.32142	-0.47096	-0.12805	0.950005	1.08926	0.047961	0.186286	1.22759	-1.20926	-1.14662	1.18037
Cthe_3174	r	3752520	3752131	hypothetical protein	Hypothetical	0.07137	0.0713697	0.175359	0.728672	6.44948	5.97331	7.0608	6.60168	6.10413	6.3925	6.58828	6.53807	6.74856	7.18884	-0.30553	-1.5697	1.31744	0.098546	-1.2224	-0.45682	0.062972	-0.07035	0.488487	1.65736	0.476171	-0.61132	-0.1522	-0.1388	-1.08749	-0.13082	-0.56476	0.668303	0.497555	0.209187	-0.14688	-0.28837	-1.08471	0.050217	-0.16028	-0.65077	-0.44027	1.39105	-1.52765	-1.11126
Cthe_3175	r	3753205	3752522	protein of unknown function DUF421	Hypothetical	0.047142	0.0471423	0.182734	0.828011	7.24656	7.20553	8.29012	7.74807	7.26836	7.76456	7.89026	7.63821	8.08151	8.33293	-1.20278	-1.30148	1.30732	0.003498	-1.15036	0.043176	0.345512	-0.26073	0.805549	1.4103	0.041032	-1.04356	-0.5015	-0.6437	-1.08459	-0.06283	-0.43269	0.52556	0.479709	-0.0165	-0.33345	-0.49621	-1.06458	0.252042	-0.19126	-0.69472	-0.25142	1.02885	-2.06131	-1.41569
Cthe_3178	r	3756872	3755283	protein of unknown function DUF342	Chromatin structure and dynamics, DNA replication, recombination and repair	0.117478	0.117478	0.276725	0.71698	17.1563	17.2515	18.1743	16.8319	17.048	17.6087	17.3023	17.1791	17.2479	18.1489	-0.5315	-0.31951	1.73647	-1.25424	-0.77292	0.476329	-0.20633	-0.4807	-0.32742	1.67982	-0.09515	-1.01799	0.324407	-0.14595	-0.92283	0.203516	0.072352	0.565619	-0.21604	-0.77677	-0.41601	-0.56073	-1.10092	0.123154	0.054353	-0.96976	-0.90096	-1.06818	-2.02509	1.25215
Cthe_3189	f	3770664	3771281	hypothetical protein	Hypothetical	0.046707	0.0467074	0.235577	0.867821	12.1758	12.1004	11.5783	12.1899	12.2914	12.0715	12.4341	11.7695	12.6268	11.0625	0.321528	0.155167	-0.9966	0.352833	0.576716	0.091531	0.891365	-0.57476	1.31659	-2.13438	0.07541	0.597491	-0.01419	-0.2583	0.522082	-0.19108	0.330865	-0.49324	-0.10148	0.118445	-0.43686	0.219929	1.22891	0.664576	-0.19275	0.706959	1.56428	1.05366	1.51308	-1.00988
Cthe_3192	r	3775630	3775001	hypothetical protein	Hypothetical	0.132538	0.132538	0.536492	0.835302	6.16554	6.09489	6.71066	7.06821	6.27093	6.13042	7.43698	7.03723	7.28058	8.21828	-0.96709	-1.06819	-0.18704	0.324599	-0.81628	-1.01734	0.852287	0.280269	0.628486	1.97031	0.070651	-0.54512	-0.90267	-1.27144	-0.61577	-0.17604	-0.94234	0.580238	0.797282	0.937789	-0.21237	0.140507	-1.94735	0.399743	0.156399	-1.18105	-0.93771	1.05019	-1.45914	-1.86953
Cthe_3195	f	3777695	3778120	hypothetical protein	Hypothetical	0.109165	0.109165	0.381823	0.809396	6.78622	6.3887	6.22596	6.58712	6.52259	6.60039	7.70574	6.0032	7.41061	6.00589	0.291024	-0.42055	-0.71188	-0.06538	-0.18088	-0.04163	1.93703	-1.11064	1.40873	-1.10582	0.397513	0.560257	0.199099	-0.91952	0.162744	-0.13389	0.385509	-0.37442	0.064526	-0.01326	-0.82349	-0.07779	0.516705	1.70254	0.295127	-0.00269	1.40472	1.31724	1.47453	1.14798
Cthe_3198	f	3780376	3780561	hypothetical protein	Hypothetical	0.46687	0.46687	0.727452	0.572141	3.12181	1.98182	3.64394	2.9057	2.75594	3.5203	4.28113	2.51824	2.34174	3.01681	0.167278	-1.51935	0.939782	-0.15245	-0.37402	0.756847	1.88251	-0.72571	-0.98683	0.01194	1.13999	-0.52214	0.216104	-1.15933	-1.66213	-0.77413	-0.53642	0.123646	0.149761	-0.61459	0.563958	-0.76436	-0.26087	1.7629	1.93939	-0.49858	-0.67507	2.2038	-1.43608	1.16159
Cthe_3199	f	3780749	3781798	protein of unknown function UPF0118	General function prediction only	0.169331	0.169331	0.257922	0.56232	4.93014	5.51126	5.25923	4.87544	5.30312	5.70073	6.1539	5.64829	5.14317	5.14759	-1.11761	0.368085	-0.27626	-1.25747	-0.16404	0.852467	2.01107	0.718418	-0.57297	-0.56169	-0.58112	-0.32909	0.054706	-1.22376	0.252032	0.208139	-0.13703	-0.4415	-0.42769	-0.82529	-0.26774	-0.3976	0.155537	0.505613	1.01073	0.500707	-0.00441	-1.49601	-1.25622	1.03865
Cthe_3205	f	3797384	3798052	hypothetical protein	Hypothetical	0.183193	0.183193	1.91684	0.936287	7.144	7.89964	7.55377	6.65233	7.13745	7.20732	9.90758	9.79017	9.64978	9.95195	-0.84165	-0.2864	-0.54055	-1.20293	-0.84646	-0.79512	1.18905	1.10278	0.999621	1.22165	-0.75564	-0.40977	0.491674	-2.76358	0.345872	0.762192	-1.89053	0.346452	-0.48512	-0.55499	-2.99745	-0.06987	-2.81449	0.117411	0.257799	-0.16178	-0.30216	-1.68838	-1.32847	1.40608
Cthe_3206	f	3798132	3798509	Hypothetical protein	Hypothetical/Unassigned	0.172967	0.172967	1.76077	0.934511	6.80278	6.43568	6.4382	5.91479	6.17936	6.345	8.78815	9.02476	8.65344	8.84219	-0.41519	-0.69762	-0.69567	-1.09836	-0.89481	-0.76738	1.11226	1.29431	1.00863	1.15384	0.367101	0.364577	0.887987	-1.98537	-0.00252	0.256314	-2.58909	0.093201	-0.26457	-0.43021	-2.73865	-0.16564	-2.66282	-0.23662	0.134706	0.182576	-0.18875	1.28976	1.2875	1.85059
Cthe_3209	f	3801316	3802515	Hypothetical protein	Hypothetical/Unassigned	0.060141	0.0601414	0.401082	0.900035	10.1971	10.6393	11.4789	10.1469	10.2879	10.9352	9.86291	10.0719	9.90245	11.4547	-0.49756	0.234253	1.62376	-0.58064	-0.34724	0.724048	-1.05057	-0.70467	-0.98513	1.58374	-0.44219	-1.2818	0.050203	0.334154	-0.8396	0.351361	0.567341	0.543647	-0.14103	-0.78835	0.244413	-0.64732	-1.16678	-0.209	-0.03954	-1.38276	-1.55223	-1.35867	-2.43141	1.03541
Cthe_3210	f	3802518	3803192	protein of unknown function DUF324	General function prediction only	0.104733	0.104733	0.607131	0.884997	8.03222	8.417	9.78829	8.36815	8.41833	9.3031	8.1341	8.78356	7.76626	9.94763	-0.88868	-0.37343	1.46286	-0.43884	-0.37164	0.813137	-0.75225	0.117435	-1.24482	1.67622	-0.38478	-1.75608	-0.33593	-0.10189	-1.37129	-0.00133	-0.36656	0.485195	-0.05019	-0.93495	0.601883	-0.88476	-1.5293	-0.64946	0.36784	-1.16407	-2.18137	-1.30566	-3.37778	-1.26219
Cthe_3211	f	3803185	3804786	protein of unknown function DUF324	General function prediction only	0.109561	0.109561	0.614026	0.881046	10.0883	10.2481	11.3657	9.83721	10.1112	10.6317	9.92703	10.6434	9.49622	11.9239	-0.4584	-0.2423	1.26903	-0.79799	-0.42742	0.276477	-0.67652	0.292333	-1.25913	2.02392	-0.1598	-1.27734	0.251113	0.161293	-1.11754	0.13689	-0.39533	0.733939	-0.27402	-0.79452	0.340986	-0.5205	-1.81264	-0.71642	0.430806	-1.28042	-2.42765	-1.11713	-2.42392	1.19012
Cthe_3212	f	3804783	3806114	protein of unknown function DUF324	General function prediction only	0.169019	0.169019	0.631199	0.821483	10.9125	10.6673	11.6538	11.0367	10.5138	10.8615	10.284	10.9461	9.70019	12.3394	0.029096	-0.31082	1.05662	0.201259	-0.52352	-0.04165	-0.84218	0.075622	-1.65136	2.00694	0.245221	-0.74128	-0.1242	0.628563	-0.9865	0.153451	-0.27879	0.792316	0.522873	0.175241	1.33652	-0.34763	-1.82554	-0.66213	0.583759	-1.3933	-2.63919	1.18527	-1.67165	-1.0899
Cthe_3213	f	3806121	3806486	hypothetical protein	Hypothetical	0.192053	0.192053	0.729893	0.824584	8.55253	8.39635	9.04424	8.57197	8.37783	8.54147	8.3551	8.87796	7.05338	10.2149	-0.05927	-0.26031	0.573666	-0.03425	-0.28414	-0.07351	-0.3134	0.359636	-1.98899	2.08055	0.156185	-0.49171	-0.01944	0.19743	-0.64789	0.018515	-0.48162	0.502771	0.194135	0.030499	1.51859	-0.16364	-1.83707	-0.52286	1.30172	-1.33693	-3.16152	1.11434	-1.40611	-1.01356
Cthe_3214	f	3806501	3808486	protein of unknown function DUF324	General function prediction only	0.117676	0.117676	0.489682	0.839792	11.8105	11.6636	12.6026	11.5397	11.3662	12.0066	11.3754	11.562	10.8642	13.0783	0.036732	-0.1921	1.271	-0.38523	-0.65556	0.342322	-0.64131	-0.35042	-1.43781	2.01237	0.146847	-0.79207	0.27079	0.435125	-0.93892	0.297423	0.1016	0.595966	0.173481	-0.4669	0.675478	-0.64038	-1.71211	-0.18668	0.511142	-1.51629	-2.21411	1.10715	-1.73156	1.20647
Cthe_3221	f	3819665	3820312	hypothetical protein	Hypothetical	0.512551	0.512551	1.49844	0.771962	4.53232	5.11208	4.90875	5.29698	3.80477	5.17696	6.25017	6.47764	5.68253	7.68649	-0.87735	-0.34781	-0.53353	-0.17892	-1.54188	-0.28855	0.691703	0.899475	0.173236	2.00361	-0.57976	-0.37643	-0.76466	-1.71785	0.203331	1.30731	-1.36556	-0.26821	1.49221	0.120022	-0.38555	-1.37219	-3.88172	-0.22748	0.567634	-1.20885	-2.00396	-1.4946	-1.29812	-1.69897
Cthe_3222	f	3820449	3821249	hypothetical protein	Hypothetical	0.093148	0.0931484	0.155948	0.601798	7.76393	7.66794	8.10028	7.87686	7.43246	7.92919	7.99336	7.80475	8.27811	8.53466	-0.55672	-0.86343	0.518059	-0.19586	-1.61588	-0.02865	0.1764	-0.42627	1.08628	1.90606	0.095984	-0.33635	-0.11293	-0.22943	-0.43234	0.235483	-0.13681	0.171094	0.4444	-0.05233	-0.40125	-0.49673	-1.1022	0.188607	-0.28475	-0.72991	-0.25655	1.06879	-1.26256	-1.08142
Cthe_3223	f	3821297	3821794	hypothetical protein	Hypothetical	0.417843	0.417843	0.733381	0.620167	6.96529	6.68374	6.83532	7.77363	6.57576	6.71653	7.24782	8.29029	6.81944	8.42219	-0.39069	-0.80159	-0.58036	0.788976	-0.95916	-0.75372	0.021625	1.54299	-0.60354	1.73548	0.281555	0.129968	-0.80834	-0.28253	-0.15159	0.107972	-1.60656	0.118787	1.19786	1.05709	0.954186	-0.14077	-1.84642	-1.04247	0.42838	-0.13189	-1.60275	1.2155	1.09427	-1.75119
Cthe_3224	f	3822304	3823164	hypothetical protein	Hypothetical	0.224854	0.224854	0.76102	0.803024	8.1083	7.38596	8.40688	8.70868	7.84639	7.76184	9.21526	8.90629	8.78845	10.1907	-0.51761	-1.40031	-0.15274	0.216065	-0.83766	-0.94099	0.83511	0.457542	0.313544	2.02706	0.722334	-0.29858	-0.60039	-1.10697	-1.02092	-0.46043	-1.52033	0.645038	0.862293	0.946844	-0.07977	0.084551	-2.34428	0.308973	0.42681	-1.28438	-1.40221	1.64985	-1.22993	-1.51612
Cthe_3225	f	3823879	3824391	hypothetical protein	Hypothetical	0.109578	0.109578	0.666057	0.890322	6.68645	6.46854	7.4845	7.27468	6.56268	6.88351	8.00143	7.69347	7.89989	9.06287	-0.88878	-1.15952	0.102743	-0.15794	-1.04256	-0.64395	0.745001	0.362385	0.618844	2.06378	0.217904	-0.79805	-0.58824	-1.31498	-1.01595	-0.09414	-1.22493	0.600991	0.712002	0.391179	-0.6252	-0.32082	-2.50018	0.307955	0.10154	-1.36939	-1.16298	1.16304	-1.73875	-1.50341
Cthe_3230	f	3828722	3831610	hypothetical protein	Hypothetical	0.035176	0.035176	0.115535	0.797024	14.1134	14.4905	14.5485	14.1186	14.3429	14.2494	14.2776	14.6797	14.0511	15.053	-0.90386	0.317385	0.505302	-0.88679	-0.16056	-0.46313	-0.37188	0.930089	-1.10546	2.1389	-0.37714	-0.43517	-0.00527	-0.16428	-0.05803	0.147597	-0.18921	0.29907	-0.22427	-0.13083	0.067531	0.09344	-0.71012	-0.40207	0.226544	-0.3733	-1.00192	-1.29877	-1.35207	-1.00366
Cthe_3231	f	3831881	3832360	hypothetical protein	Hypothetical	0.553911	0.553911	1.17139	0.690819	3.90692	4.58001	5.05616	2.86721	4.40109	4.49327	3.90079	5.30809	3.54665	5.92547	-0.54993	0.202958	0.735553	-1.71291	0.002827	0.105927	-0.55679	1.01735	-0.95292	1.70792	-0.67309	-1.14924	1.03971	0.006127	-0.47615	0.17892	-0.72808	0.562893	-1.53388	-1.62606	-0.67944	-0.09217	-1.52438	-1.40729	0.354147	-0.61738	-2.37882	-1.59449	-2.21797	2.05582
Cthe_3234	r	3839820	3839035	hypothetical protein	Hypothetical	0.2788	0.2788	1.69792	0.890533	11.1937	10.8078	11.4188	10.9893	10.5249	11.3322	11.8855	13.6812	11.5904	14.3455	-0.46654	-0.77531	-0.28645	-0.63004	-1.00156	-0.35581	0.086815	1.52334	-0.14923	2.05479	0.385968	-0.22512	0.204373	-0.69173	-0.61109	0.282833	-2.87342	0.086696	0.464428	-0.3428	-0.60103	-0.80723	-3.82059	-1.79573	0.295075	-0.66434	-2.75514	1.30674	-1.16888	1.15219
Cthe_3235	r	3840922	3839972	hypothetical protein	Hypothetical	0.168507	0.168507	1.33222	0.915676	11.7524	11.6543	12.0505	11.3666	11.6682	12.4499	12.6442	14.1293	12.7811	14.7949	-0.68811	-0.77502	-0.42402	-1.0299	-0.76272	-0.07018	0.101934	1.41761	0.223212	2.0072	0.098095	-0.29811	0.38581	-0.8918	-0.39621	-0.01388	-2.47503	-0.3994	-0.30159	-1.08333	-1.41451	-0.78174	-3.12668	-1.48513	-0.1369	-0.66553	-2.01376	1.07036	-1.22954	1.30659
Cthe_3236	f	3841317	3841622	hypothetical protein	Hypothetical	0.280498	0.280498	0.634791	0.705416	6.7552	6.96663	7.39604	6.37589	6.65667	6.94609	7.86078	7.89887	7.99161	8.41226	-0.83636	-0.52657	0.102621	-1.39214	-0.98074	-0.55666	0.783576	0.839386	0.975266	1.59161	-0.21143	-0.64084	0.379308	-1.10558	-0.42941	0.309963	-0.93225	0.449947	-0.28077	-0.5702	-1.61572	-0.28943	-1.75559	-0.03809	-0.13083	-0.51338	-0.42065	-1.15783	-1.55924	1.30072
Cthe_3238	f	3843034	3843276	hypothetical protein	Hypothetical	0.328593	0.328593	1.12263	0.804868	6.67432	6.69168	7.16709	6.21367	6.4085	6.70048	7.68492	8.17473	7.7406	9.342	-0.62723	-0.60925	-0.11676	-1.10443	-0.9026	-0.60013	0.419675	0.927077	0.477355	2.13628	-0.01735	-0.49277	0.460656	-1.0106	-0.47541	0.283175	-1.48305	0.466607	-0.19483	-0.48682	-1.52693	-0.29198	-2.93349	-0.48981	-0.05568	-1.16727	-1.6014	-1.0121	-1.40714	1.37617
[truncated: 67 more columns]
