# Supplementary material for: Transcriptomic analysis of Clostridium thermocellum Populus hydrolysate-tolerant mutant strain shows increased cellular efficiency in response to Populus hydrolysate compared to the wild type strain
Source: BMC Microbiol. 2014 Aug 16;14:215. doi: 10.1186/s12866-014-0215-5 (PMC4236516; doi:10.1186/s12866-014-0215-5)
Supplement: Additional file 4 — Significantly differentially expressed genes with category designation. Contains an Excel file with the 1189 genes that were significantly differentially expressed along with the category designation assigned by this analysis. [file s12866-014-0215-5-S4.xlsx]

## Sheet: Readme
Below is an explination of the various columns in the diff express genes
The genes contained in this list were significantly differentially expressed by the 3 comparisons used in this manuscript
Column header	Description
Gene	The Gene name in Clostridium thermocellum
Strand	The strand on the DNA that the gene is located f is for forward and R is for reverse
Start	The location of the first base of the gene
Stop	The location of the last base of the gene
Product	The gene product
Category defined by this manuscript	The 20 categories descriptions can be found in Additional File 5
JGI Category Name	The JGI category the gene was placed in during annotation
Variance_Residual	The measure of the variation of the y values about the regression line.
SumVariance	The sum of the variance in the regression model. For this regression the SumVariance is the same as the residual variance.
SampleVariance	The variance that is from the triplicate samples.
RSquare	The statistical measure of how well the regression line approximates the real data points
Lsmean Strain_*Time_*Conc	The least squares means for the comparison different data sets for the given comparison. For example Lsmean Strain_*Tme_*Conc PM LL 0 is the least square means for the PM late-log time point in 0% v/v Populus hydrolysate. There is a column for each of the ten sample sets.
Std Lsmean Strain_*Time_*Conc	The standard error of the given Lsmeans
Diff of Strain_*Time_*Conc =	The log2 difference in the gene expression between the given comparison which is listed in the barrackets
Exp2 Diff of Strain_*Time_*Conc	Exponential value of the Diff of Strain_*Time_Con listed above
t-Statistic for Diff of Strain_*Time_*Conc	The result of the t-test for the given comparison
.-log10(p-value) for Diff of Strain_*Time_*Conc	The -log10 of the probability that the difference is significant for each comparison. If the -log10(p-value) was greater than 2.126 the difference was considered significant
Sig Index for Diff of Strain_*Time_*Conc	Is the binary determination of significant index for difference of expression. 1 means the gene is differentially expressed and 0 means the gene is not.
Sum Sig Index for Diffs	The total number of times a specific gene was considered significantly differentially expression over the possible comparisons.
Avg Sig Index for Diffs	The Sum Sig Index of Diffs over the total number of comparisons

## Sheet: Diff express genes
Gene	Strand	Stop	Start	Product	Category defined by this manuscript	JGI Cateory Name	Variance_Residual	SumVariance	SampleVariance	RSquare	Lsmean Strain_*Time_*Conc PM LL 0	Lsmean Strain_*Time_*Conc PM LL 10	Lsmean Strain_*Time_*Conc PM LL 17.5	Lsmean Strain_*Time_*Conc PM ML 0	Lsmean Strain_*Time_*Conc PM ML 10	Lsmean Strain_*Time_*Conc PM ML 17.5	Lsmean Strain_*Time_*Conc WT LL 0	Lsmean Strain_*Time_*Conc WT LL 10	Lsmean Strain_*Time_*Conc WT ML 0	Lsmean Strain_*Time_*Conc WT ML 10	Std Lsmean Strain_*Time_*Conc PM LL 0	Std Lsmean Strain_*Time_*Conc PM LL 10	Std Lsmean Strain_*Time_*Conc PM LL 17.5	Std Lsmean Strain_*Time_*Conc PM ML 0	Std Lsmean Strain_*Time_*Conc PM ML 10	Std Lsmean Strain_*Time_*Conc PM ML 17.5	Std Lsmean Strain_*Time_*Conc WT LL 0	Std Lsmean Strain_*Time_*Conc WT LL 10	Std Lsmean Strain_*Time_*Conc WT ML 0	Std Lsmean Strain_*Time_*Conc WT ML 10	Diff of Strain_*Time_*Conc = (PM LL 0)-(PM LL 10) of diff_3compare_all	Diff of Strain_*Time_*Conc = (PM LL 0)-(PM LL 17.5) of diff_3compare_all	Diff of Strain_*Time_*Conc = (PM LL 0)-(PM ML 0)	Diff of Strain_*Time_*Conc = (PM LL 0)-(WT LL 0) of diff_3compare_all	Diff of Strain_*Time_*Conc = (PM LL 10)-(PM LL 17.5)	Diff of Strain_*Time_*Conc = (PM LL 10)-(PM ML 10)	Diff of Strain_*Time_*Conc = (PM LL 10)-(WT LL 10)	Diff of Strain_*Time_*Conc = (PM LL 17.5)-(PM ML 17.5)	Diff of Strain_*Time_*Conc = (PM ML 0)-(PM ML 10) of diff_3compare_all	Diff of Strain_*Time_*Conc = (PM ML 0)-(PM ML 17.5) of diff_3compare_all	Diff of Strain_*Time_*Conc = (PM ML 0)-(WT ML 0) of diff_3compare_all	Diff of Strain_*Time_*Conc = (PM ML 10)-(PM ML 17.5)	Diff of Strain_*Time_*Conc = (PM ML 10)-(WT ML 10)	Diff of Strain_*Time_*Conc = (WT LL 0)-(WT LL 10) of diff_3compare_all	Diff of Strain_*Time_*Conc = (WT LL 0)-(WT ML 0)	Diff of Strain_*Time_*Conc = (WT LL 10)-(WT ML 10)	Diff of Strain_*Time_*Conc = (WT ML 0)-(WT ML 10) of diff_3compare_all	Exp2 Diff of Strain_*Time_*Conc = (PM LL 0)-(PM LL 10)	Exp2 Diff of Strain_*Time_*Conc = (PM LL 0)-(PM LL 17.5)
Cthe_0002	f	1883	2602	rhs family protein	20	General function prediction only	0.089458	0.0894576	0.377228	0.841904	8.93891	9.27272	9.90893	9.18863	9.58869	9.3938	9.92019	10.1684	9.60976	10.9956	-1.2886	-0.72235	0.356832	-0.86501	-0.18639	-0.51697	0.375928	0.796999	-0.15065	2.20021	-0.33381	-0.97002	-0.24972	-0.98128	-0.63621	-0.31597	-0.8957	0.515126	-0.40007	-0.20518	-0.42113	0.194887	-1.40695	-0.24823	0.310432	-0.82723	-1.38589	-1.26034	-1.95887
Cthe_0004	f	3874	9702	YD repeat-containing protein	7	Cellular Processes	0.086391	0.0863914	0.301543	0.809001	9.81069	10.0308	10.2573	9.59308	9.81259	9.96258	10.2088	10.4945	9.42793	11.1657	-0.53485	-0.09182	0.364188	-0.97292	-0.53104	-0.22911	0.266525	0.841577	-1.30538	2.19283	-0.22008	-0.44661	0.217613	-0.39809	-0.22653	0.218182	-0.46367	0.294723	-0.21951	-0.3695	0.165152	-0.14999	-1.3531	-0.28566	0.780855	-0.67125	-1.73776	-1.1648	-1.36283
Cthe_0009	f	12555	18077	YD repeat-containing protein	7	Cellular Processes	0.080593	0.0805934	0.453844	0.881614	12.2315	12.4497	12.8678	12.038	12.266	12.476	12.8521	13.3467	12.367	14.1717	-0.74059	-0.40043	0.251131	-1.04219	-0.68682	-0.35949	0.226743	0.997584	-0.52939	2.28345	-0.21824	-0.63627	0.193505	-0.62062	-0.41803	0.183742	-0.89695	0.391765	-0.228	-0.43801	-0.32901	-0.21001	-1.90568	-0.49456	0.48512	-0.82499	-1.80467	-1.16331	-1.55431
Cthe_0012	f	19302	19493	YD repeat protein	7	Hypothetical/Unassigned	0.463506	0.463506	0.876917	0.647624	4.81797	4.77179	6.29641	5.49604	4.69918	5.04369	5.03531	6.21197	4.88786	6.87227	-0.7696	-0.8293	1.14177	0.10704	-0.92317	-0.47777	-0.48861	1.0326	-0.67924	1.88627	0.046178	-1.47844	-0.67808	-0.21734	-1.52462	0.072606	-1.44018	1.25272	0.796862	0.452352	0.608184	-0.34451	-2.17309	-1.17666	0.147449	-0.66031	-1.98441	1.03253	-2.78648
Cthe_0016	f	23020	23499	Ferritin Dps family protein	14	Cellular Processes	0.081022	0.0810222	0.508008	0.893673	16.756	16.451	15.5436	16.8735	16.0299	15.6643	17.2824	16.4944	17.6532	16.1416	0.39506	-0.05621	-1.39878	0.568903	-0.67926	-1.22029	1.17396	0.007928	1.72268	-0.51399	0.304984	1.21234	-0.11749	-0.52641	0.907359	0.421079	-0.04335	-0.12063	0.843552	1.2092	-0.77976	0.365648	-0.11169	0.788045	-0.37085	0.352735	1.51163	1.23541	2.31714
Cthe_0019	f	26276	26602	nitrogen regulatory protein P-II	8	General function prediction only	0.213934	0.213934	0.711121	0.799439	12.2199	12.1046	10.894	12.1902	12.2642	12.1956	13.0944	11.719	13.1379	10.9138	0.194153	0.04136	-1.56295	0.154895	0.252923	0.162049	1.3532	-0.46963	1.41075	-1.53676	0.115292	1.32585	0.029623	-0.87458	1.21056	-0.15964	0.385573	-1.30163	-0.07397	-0.0054	-0.94763	0.068571	1.35043	1.37545	-0.04342	0.805222	2.22409	1.08319	2.50681
Cthe_0020	f	26797	27759	biotin synthase	15	Coenzyme metabolism	0.208566	0.208566	0.545475	0.745095	7.44301	7.65673	7.44068	7.20929	8.2697	7.88047	8.64844	6.42974	7.9545	7.01713	-0.23806	0.096759	-0.24171	-0.60421	1.05706	0.447268	1.65041	-1.82549	0.563253	-0.90527	-0.21372	0.002328	0.233718	-1.20543	0.216048	-0.61297	1.22699	-0.43978	-1.06041	-0.67117	-0.7452	0.389236	1.25257	2.2187	0.693941	-0.58738	0.937373	-1.15967	1.00162
Cthe_0021	f	27756	28490	Dethiobiotin synthetase	15	Coenzyme metabolism	0.260506	0.260506	0.52402	0.66858	6.65485	7.14422	6.94275	6.64467	7.56903	7.44212	7.25398	6.2133	7.03281	5.6051	-0.32802	0.493345	0.155193	-0.3451	1.20636	0.993347	0.677569	-1.06912	0.30636	-2.08993	-0.48937	-0.2879	0.010177	-0.59913	0.20147	-0.42481	0.930916	-0.49937	-0.92436	-0.79745	-0.38814	0.126912	1.96393	1.04068	0.221166	0.608198	1.42771	-1.40383	-1.22086
Cthe_0022	f	28483	29649	8-amino-7-oxononanoate synthase	15	Coenzyme metabolism	0.225839	0.225839	0.372375	0.595678	7.26766	7.89403	7.77836	7.11679	8.23736	8.29677	8.11259	7.14059	7.66876	7.08135	-0.81765	0.489638	0.248216	-1.13253	1.2062	1.3302	0.945788	-1.08286	0.019482	-1.20649	-0.62637	-0.51069	0.150869	-0.84493	0.115674	-0.34333	0.753442	-0.51842	-1.12057	-1.17998	-0.55197	-0.05941	1.15601	0.971999	0.443827	0.059236	0.587409	-1.54367	-1.42474
Cthe_0023	f	29649	30425	alpha/beta hydrolase fold	17	General function prediction only	0.116849	0.116849	0.289254	0.730688	8.03222	8.3969	8.66129	7.61981	8.65526	8.72897	8.02119	7.61254	7.77341	7.60963	-0.17031	0.616799	1.18744	-1.06042	1.17443	1.33352	-0.1941	-1.07611	-0.72889	-1.08237	-0.36468	-0.62907	0.412408	0.011023	-0.26439	-0.25836	0.784359	-0.06768	-1.03545	-1.10916	-0.1536	-0.07371	1.04562	0.408655	0.24778	0.002903	0.163777	-1.2876	-1.54657
Cthe_0024	f	30415	31266	biotin biosynthesis protein BioC	15	General function prediction only	0.097156	0.0971558	0.255089	0.746087	7.33578	7.84365	8.55989	7.18306	8.049	8.52129	7.82275	7.60342	7.66993	7.93922	-1.1544	-0.02044	1.57878	-1.49538	0.438086	1.4926	-0.0671	-0.55681	-0.4083	0.192964	-0.50787	-1.22411	0.152714	-0.48697	-0.71624	-0.20536	0.240227	0.038597	-0.86594	-1.33823	-0.48687	-0.47229	0.109783	0.219329	0.152816	-0.3358	-0.26929	-1.42195	-2.33611
Cthe_0031	f	37585	38208	putative membrane transporter	19	General function prediction only	0.091072	0.0910722	0.350171	0.826614	8.7492	9.52222	8.47371	8.38186	9.28033	8.85985	8.90365	10.2708	9.18234	9.09396	-0.58813	0.821218	-1.09041	-1.25787	0.380199	-0.3864	-0.30655	2.18596	0.201555	0.040425	-0.77302	0.275494	0.367345	-0.15445	1.04852	0.241896	-0.74855	-0.38615	-0.89847	-0.478	-0.80048	0.420473	0.186364	-1.36713	-0.27869	1.17681	0.088379	-1.70884	1.21041
Cthe_0032	r	40085	38313	Dockerin type 1	10	General function prediction only	0.046477	0.046477	1.59709	0.980599	11.1505	10.9586	11.8979	10.9988	10.8651	11.1782	12.7581	13.9482	12.8887	14.2358	-0.7295	-0.87883	-0.14791	-0.84752	-0.95159	-0.70794	0.521426	1.44753	0.623056	1.67128	0.191906	-0.74741	0.151675	-1.6076	-0.93932	0.093506	-2.98966	0.719703	0.133736	-0.17939	-1.88988	-0.31312	-3.37073	-1.19016	-0.13061	-0.28756	-1.34711	1.14227	-1.67878
Cthe_0034	r	43896	43237	cyclic nucleotide-binding	8	Signal transduction mechanisms	0.044736	0.0447357	0.240465	0.875974	8.29017	8.14109	8.86518	8.13442	7.88029	8.6538	8.85353	8.70675	9.23489	9.24171	-0.6568	-0.97263	0.561423	-0.98677	-1.52519	0.113583	0.536746	0.22578	1.34469	1.35916	0.149077	-0.57501	0.155749	-0.56336	-0.72408	0.260807	-0.56566	0.211383	0.254136	-0.51937	-1.10046	-0.77351	-1.36143	0.146778	-0.38136	-0.53496	-0.00683	1.10886	-1.48968
Cthe_0035	f	44011	44715	4Fe-4S ferredoxin iron-sulfur binding domain-containing protein	11	General function prediction only	0.131484	0.131484	0.361426	0.757472	6.144	6.59823	7.54697	6.44456	6.81153	6.73477	7.14109	7.62861	7.00989	7.86714	-1.52858	-0.71047	0.998361	-0.98724	-0.32628	-0.46453	0.26731	1.14541	0.031004	1.57502	-0.45422	-1.40297	-0.30055	-0.99709	-0.94875	-0.2133	-1.03039	0.812204	-0.36697	-0.29021	-0.56534	0.076758	-1.05561	-0.48752	0.131198	-0.23852	-0.85724	-1.37004	-2.64446
Cthe_0036	f	44775	46403	Hydroxylamine reductase	11	Energy production and conversion	0.081275	0.0812747	0.531645	0.898084	8.09257	8.74324	8.68088	7.91458	8.43602	8.38994	8.80875	10.144	8.69751	9.82265	-0.96683	-0.04231	-0.1309	-1.21973	-0.47883	-0.5443	0.050784	1.94797	-0.10728	1.49143	-0.65066	-0.58831	0.17799	-0.71618	0.062351	0.307214	-1.40072	0.290941	-0.52144	-0.47536	-0.78292	0.046077	-1.38663	-1.3352	0.111246	0.321302	-1.12515	-1.56989	-1.50348
Cthe_0037	r	46933	46505	heat shock protein Hsp20	3	Cellular Processes	0.877813	0.877813	3.39383	0.827567	3.96084	3.39685	2.58659	4.27753	2.59796	2.45796	6.18092	1.04058	5.72605	1.55271	0.347092	0.011342	-0.47102	0.535618	-0.46425	-0.54759	1.66873	-1.39137	1.39794	-1.0865	0.56399	1.37425	-0.31669	-2.22008	0.810264	0.798889	2.35627	0.128625	1.67956	1.81956	-1.44852	0.14	1.04526	5.14034	0.454867	-0.51212	4.17334	1.47835	2.59234
Cthe_0039	f	47345	49216	chemotaxis sensory transducer	9	Cellular Processes	0.104548	0.104548	0.174096	0.599655	8.35092	8.28458	8.1536	8.1549	7.72937	8.37543	8.19795	8.62104	7.9522	8.88282	0.249271	0.044196	-0.36068	-0.35664	-1.67201	0.325033	-0.2236	1.08424	-0.98324	1.89342	0.066344	0.197325	0.196019	0.152977	0.130981	0.555207	-0.33646	-0.22183	0.425532	-0.22053	0.202709	-0.64606	-1.15345	-0.4231	0.24575	-0.26178	-0.93063	1.04706	1.14657
Cthe_0043	f	54373	56601	glycoside hydrolase family 9	10	General function prediction only	0.059199	0.0591993	0.33671	0.882789	12.3811	12.6556	12.2222	12.7184	12.8271	12.2832	13.5749	13.4433	13.8079	12.8467	-0.89075	-0.39665	-1.17656	-0.28362	-0.08801	-1.06689	1.25771	1.02071	1.67691	-0.05285	-0.27457	0.158827	-0.33737	-1.19388	0.433393	-0.17151	-0.78762	-0.06095	-0.1087	0.435254	-1.08945	0.543955	-0.01954	0.131698	-0.23294	0.596569	0.961211	-1.20963	1.11638
Cthe_0044	r	58326	56725	Spore coat protein CotH	4	Cellular Processes	0.113042	0.113042	0.754104	0.900065	8.19943	7.7169	8.7587	7.5227	7.24479	7.56164	8.39463	9.2904	8.30196	9.8533	-0.10224	-0.6825	0.570318	-0.91604	-1.25024	-0.86921	0.132506	1.20971	0.021066	1.88662	0.482522	-0.55928	0.676726	-0.19521	-1.0418	0.472114	-1.5735	1.19706	0.277911	-0.03894	-0.77926	-0.31685	-2.60851	-0.89577	0.09267	-0.5629	-1.55133	1.39718	-1.47353
Cthe_0045	f	58680	59489	copper amine oxidase-like domain-containing protein	20	General function prediction only	0.458613	0.458613	2.31528	0.867946	7.13308	7.01725	6.53868	7.44622	7.24624	6.80567	9.63777	9.55013	8.9448	10.604	-0.66326	-0.74335	-1.07423	-0.44676	-0.58502	-0.88963	1.06848	1.00788	0.589364	1.73651	0.115835	0.594404	-0.31314	-2.50469	0.478569	-0.22899	-2.53288	-0.26699	0.199978	0.640547	-1.49859	0.440569	-3.35773	0.087648	0.69297	-1.05384	-1.65916	1.0836	1.50985
Cthe_0048	f	63314	64123	copper amine oxidase-like domain-containing protein	20	General function prediction only	1.0031	1.0031	2.28255	0.707025	3.12181	3.9108	3.83822	4.138	3.81258	3.7206	5.77395	6.21327	4.93662	7.18287	-1.17316	-0.5733	-0.62848	-0.40057	-0.64797	-0.71791	0.843205	1.17721	0.206606	1.91437	-0.789	-0.71641	-1.01619	-2.65214	0.072587	0.098223	-2.30247	0.11762	0.325412	0.417397	-0.79863	0.091985	-3.37028	-0.43932	0.837326	-0.9696	-2.24624	-1.72788	-1.64309
Cthe_0049	f	64209	64871	helix-turn-helix domain protein	1	General function prediction only	0.230996	0.230996	0.623073	0.752842	8.38235	8.3195	7.29987	8.27285	7.8806	7.73753	8.86843	9.68801	9.01084	8.57624	-0.03106	-0.12279	-1.61106	-0.19087	-0.76341	-0.97225	0.678442	1.87472	0.886319	0.251961	0.062845	1.08247	0.109489	-0.48608	1.01963	0.438897	-1.36851	-0.43765	0.392253	0.535329	-0.73799	0.143076	-0.69564	-0.81958	-0.14242	1.11176	0.434602	1.04452	2.11766
Cthe_0053	f	69309	71693	ribonucleoside-diphosphate reductase, adenosylcobalamin-dependent	2	Nucleotide transport and metabolism	0.132891	0.132891	0.59498	0.851097	16.1693	15.6801	15.6609	16.6536	16.3156	16.2867	16.0939	14.539	16.4066	14.7128	0.444025	-0.24021	-0.2671	1.12133	0.648643	0.608213	0.338485	-1.83614	0.775818	-1.59307	0.489234	0.50846	-0.48428	0.075462	0.019226	-0.63554	1.14111	-0.62586	0.337978	0.366886	0.247046	0.028908	1.60285	1.55488	-0.3127	-0.1738	1.69378	1.4037	1.42253
Cthe_0056	f	75394	89286	Ig domain protein group 2 domain protein	7	Cellular Processes	0.063836	0.0638358	0.830753	0.948773	15.8565	15.915	16.1134	15.106	15.2656	15.4363	17.0589	17.1459	17.0062	17.6419	-0.44537	-0.37986	-0.1579	-1.28486	-1.10639	-0.91536	0.89979	0.997096	0.84086	1.552	-0.05856	-0.25697	0.750421	-1.20244	-0.19841	0.649445	-1.23086	0.677097	-0.15953	-0.33029	-1.90018	-0.17076	-2.37633	-0.08698	0.052677	-0.49603	-0.63569	-1.04142	-1.19496
Cthe_0061	r	93755	93207	BioY protein	20	General function prediction only	0.375456	0.375456	0.633285	0.604753	8.7791	8.75754	8.2468	8.65994	8.77599	8.36138	7.51403	7.40933	7.93309	7.03108	0.983081	0.949554	0.155446	0.797802	0.978248	0.333601	-0.9839	-1.1467	-0.33232	-1.73481	0.021562	0.532295	0.119162	1.26507	0.510733	-0.01845	1.34821	-0.11458	-0.11605	0.298551	0.72684	0.414606	1.74491	0.1047	-0.41907	0.378248	0.902015	1.01506	1.44623
Cthe_0062	r	95854	93965	sulfatase	7	Cellular Processes	0.159281	0.159281	0.251865	0.578396	12.6348	11.9066	12.1548	12.9015	11.6854	11.8947	12.4651	12.258	12.6471	12.5453	0.825115	-1.02101	-0.39179	1.50122	-1.58153	-1.05107	0.39479	-0.13004	0.856175	0.598145	0.728268	0.480051	-0.26671	0.169756	-0.24822	0.221115	-0.35147	0.260075	1.21609	1.00684	0.254459	-0.20926	-0.85985	0.207037	-0.18201	-0.28726	0.101789	1.65665	1.39479
Cthe_0063	f	96121	96456	Rubredoxin-type Fe(Cys)4 protein	11	General function prediction only	0.207525	0.207525	0.821166	0.83152	17.2187	17.4274	15.8761	17.0232	17.2037	17.3204	18.0758	17.0959	18.1261	15.5177	0.157035	0.408545	-1.46168	-0.07876	0.138847	0.279638	1.19026	0.008945	1.25098	-1.89381	-0.20861	1.34264	0.195584	-0.85701	1.55126	0.223701	0.331448	-1.44433	-0.1805	-0.29728	-1.10295	-0.11678	1.68599	0.979844	-0.05036	1.57824	2.60844	-1.15558	2.53615
Cthe_0064	r	97433	96477	Na/Pi-cotransporter II-related protein	14	Cellular Processes	0.809618	0.809618	1.80203	0.70048	14.8659	15.4277	13.5071	14.4721	14.911	15.3759	15.6672	14.2903	15.7885	12.09	0.199398	0.694258	-0.99761	-0.14754	0.239113	0.648626	0.905292	-0.30769	1.01218	-2.24603	-0.56174	1.35877	0.393825	-0.80129	1.92051	0.516655	1.13736	-1.86871	-0.43891	-0.90376	-1.31645	-0.46486	2.82099	1.37691	-0.12133	2.20028	3.69853	-1.47604	2.56467
Cthe_0068	r	99906	99295	peptidyl-prolyl cis-trans isomerase cyclophilin type	3	Cellular Processes	0.093663	0.093663	0.559982	0.888493	13.717	13.4457	12.7849	13.8311	13.6919	13.4068	12.8512	12.4892	13.1986	11.4748	0.872305	0.495327	-0.42266	1.03077	0.837427	0.44134	-0.3305	-0.83339	0.152066	-2.24269	0.271354	0.932134	-0.11406	0.865793	0.660779	-0.24625	0.956427	-0.62192	0.139169	0.424278	0.632502	0.285109	2.21711	0.361988	-0.34735	1.01444	1.72378	1.20694	1.9081
Cthe_0069	f	100097	101119	Aspartate--ammonia ligase	13	Amino acid transport and metabolism	0.136853	0.136853	0.188767	0.516677	12.1678	12.3514	12.3762	12.2294	12.5831	12.5352	13.209	12.545	12.9738	12.6888	-1.22531	-0.66023	-0.58402	-1.03574	0.052892	-0.09475	1.97873	-0.06444	1.25488	0.377983	-0.18364	-0.2084	-0.06161	-1.04122	-0.02476	-0.23174	-0.19361	-0.159	-0.35377	-0.30579	-0.74438	0.047978	-0.10565	0.663967	0.235228	-0.14377	0.284966	-1.13574	-1.15541
Cthe_0071	r	105668	102852	glycoside hydrolase family 48	10	General function prediction only	0.042491	0.0424906	0.218406	0.870301	13.0723	12.9254	13.9697	12.8936	13.113	13.191	13.6235	13.3779	13.6887	14.2125	-0.74109	-1.06656	1.24727	-1.13711	-0.65087	-0.47803	0.480179	-0.06383	0.624666	1.78537	0.146889	-0.89738	0.178728	-0.55118	-1.04426	-0.18761	-0.45254	0.778656	-0.21945	-0.29745	-0.79511	-0.078	-1.09951	0.245521	-0.06521	-0.83457	-0.52384	1.10718	-1.86267
Cthe_0072	f	105911	106396	PspC domain protein	1	Transcription, RNA processing and modification	0.144109	0.144109	0.407011	0.763956	8.2246	7.78968	7.16513	7.27016	7.13285	7.61628	7.87985	8.94206	7.20963	7.73073	0.931194	0.164891	-0.93553	-0.75048	-0.99241	-0.14064	0.323762	2.19531	-0.85713	0.061023	0.43492	1.05947	0.954445	0.344752	0.624551	0.656831	-1.15238	-0.45115	0.137306	-0.34612	0.060527	-0.48343	-0.59788	-1.06221	0.67022	1.21133	-0.5211	1.35184	2.08417
Cthe_0074	f	107385	107576	RNA polymerase, sigma-24 subunit, ECF subfamily	1	Hypothetical/Unassigned	0.607248	0.607248	1.23381	0.671883	2.07204	2.55782	2.86925	0.948914	2.81258	2.77381	2.61813	3.70987	1.2034	3.71666	-0.49867	0.032321	0.372746	-1.72633	0.310799	0.268416	0.098247	1.2916	-1.44816	1.29902	-0.48578	-0.79722	1.12312	-0.54609	-0.31144	-0.25477	-1.15206	0.095447	-1.86367	-1.82489	-0.25448	0.038775	-0.90408	-1.09174	1.41473	-0.00679	-2.51326	-1.40034	-1.73774
Cthe_0080	r	111148	110717	CheW domain protein	9	Cellular Processes	0.174988	0.174988	0.33637	0.653183	10.8521	11.3132	11.9413	11.0387	11.0032	11.0834	11.3058	11.8679	11.5045	12.3352	-1.18602	-0.23063	1.07079	-0.79946	-0.87307	-0.70687	-0.24603	0.918671	0.165647	1.88696	-0.46109	-1.08918	-0.18656	-0.45366	-0.62809	0.310055	-0.55467	0.857937	0.035525	-0.04469	-0.46578	-0.08021	-1.33204	-0.56211	-0.19868	-0.46731	-0.83074	-1.37658	-2.12754
Cthe_0083	f	116031	117710	Stage II sporulation protein E	4	Signal transduction mechanisms	0.233071	0.233071	0.848462	0.816868	10.455	10.1957	10.4053	11.3132	10.5761	10.1879	12.3697	11.2884	12.5364	11.3733	-0.71588	-1.01758	-0.7737	0.282857	-0.57487	-1.02674	1.51249	0.254076	1.70648	0.352863	0.259237	0.049678	-0.85819	-1.91478	-0.20956	-0.3804	-1.09269	0.217432	0.737021	1.1253	-1.22328	0.388276	-0.79718	1.08132	-0.16669	-0.08489	1.16312	1.19685	1.03503
Cthe_0087	f	120774	121376	Septum formation protein Maf	4	Cellular Processes	0.112239	0.112239	0.269185	0.722029	11.2546	11.0689	10.6827	11.4953	11.2836	11.0836	12.1295	11.06	12.0178	11.4688	-0.2245	-0.64194	-1.50997	0.316486	-0.15922	-0.60883	1.74202	-0.66179	1.49087	0.256866	0.185722	0.571922	-0.24069	-0.87493	0.3862	-0.21477	0.008834	-0.40093	0.211645	0.411682	-0.5225	0.200037	-0.18512	1.06949	0.11174	-0.40872	0.549025	1.13739	1.4865
Cthe_0097	f	129156	130031	Peptidase M23	7	Cellular Processes	0.095867	0.0958674	1.67823	0.961917	7.70174	8.5027	9.24912	7.71014	8.43174	7.99847	9.93364	11.1923	9.79116	11.0994	-1.11427	-0.50269	0.067252	-1.10786	-0.55687	-0.8877	0.589926	1.55102	0.481135	1.48005	-0.80096	-1.54738	-0.0084	-2.2319	-0.74642	0.070958	-2.68963	1.25065	-0.7216	-0.28833	-2.08102	0.433269	-2.66765	-1.25869	0.142478	0.092946	-1.30823	-1.74226	-2.92286
Cthe_0098	f	130163	130972	peptidase M50	7	General function prediction only	0.059042	0.0590416	1.30745	0.969895	5.9321	6.4815	6.47863	6.141	6.24116	5.78792	6.96712	9.06572	7.10433	8.77918	-0.84329	-0.36356	-0.36607	-0.66088	-0.57342	-0.96918	0.060469	1.89292	0.180283	1.64272	-0.5494	-0.54653	-0.2089	-1.03502	0.002874	0.240336	-2.58422	0.690705	-0.10016	0.353079	-0.96333	0.453243	-2.53801	-2.0986	-0.13722	0.28654	-1.67485	-1.46348	-1.46057
Cthe_0099	r	131911	131036	5,10-methylenetetrahydrofolate reductase	13	Amino acid transport and metabolism	0.098826	0.0988257	0.707634	0.906896	10.3063	10.0879	11.0651	10.5529	10.347	10.677	11.8713	11.4793	12.147	12.4522	-0.94217	-1.20191	-0.03981	-0.64889	-0.89383	-0.50138	0.918908	0.452661	1.24671	1.60972	0.21842	-0.7588	-0.24662	-1.565	-0.97722	-0.25906	-1.39135	0.388135	0.205975	-0.12405	-1.59403	-0.33002	-2.10527	0.392073	-0.27565	-0.97298	-0.30526	1.16346	-1.69208
Cthe_0101	f	133120	134289	iron-containing alcohol dehydrogenase	11	Energy production and conversion	0.104241	0.104241	0.270443	0.743036	14.196	14.1374	13.3323	14.2531	14.5371	14.0175	14.4431	13.8782	14.6857	13.4046	0.239434	0.108959	-1.68451	0.366571	0.99944	-0.15821	0.78993	-0.46853	1.33048	-1.52356	0.058568	0.86363	-0.05707	-0.24711	0.805062	-0.39972	0.259224	-0.68513	-0.28408	0.235568	-0.43268	0.519653	1.13254	0.564901	-0.24264	0.47359	1.28113	1.04143	1.81961
Cthe_0108	r	140333	139692	type IV pilus assembly PilZ	7	General function prediction only	0.157522	0.157522	0.57483	0.817311	10.659	10.7218	10.5728	10.9928	10.555	10.1082	11.8568	11.9057	12.0492	11.6697	-0.64715	-0.55686	-0.77106	-0.16725	-0.79659	-1.43889	1.07493	1.14528	1.35165	0.80594	-0.0628	0.086186	-0.3338	-1.19781	0.148987	0.166745	-1.18394	0.46452	0.437742	0.884505	-1.05648	0.446763	-1.11465	-0.04893	-0.19248	0.236032	0.379573	-1.04449	1.06156
Cthe_0110	f	142033	142989	HPr kinase/phosphorylase	8	Signal transduction mechanisms	0.1421	0.1421	0.278964	0.660411	10.8402	11.0772	10.205	10.5936	11.1396	10.6973	10.6035	10.0228	10.0986	9.85285	0.729581	1.25821	-0.68707	0.179651	1.3973	0.410908	0.201726	-1.09347	-0.92433	-1.47249	-0.23702	0.63518	0.24657	0.236672	0.872199	-0.06236	1.05442	-0.4923	-0.54595	-0.10369	0.494989	0.442263	1.28671	0.580724	0.504887	0.169937	0.245773	-1.17855	1.55313
Cthe_0115	f	147032	149011	glycogen debranching enzyme	12	Carbohydrate transport and metabolism	0.180612	0.180612	0.555453	0.783226	12.8779	13.5111	13.9903	12.2122	12.7408	13.0144	11.9541	12.863	11.7948	13.0053	0.120815	1.05954	1.76984	-0.86604	-0.08241	0.323176	-1.24858	0.098788	-1.48478	0.309659	-0.63324	-1.11239	0.665704	0.923761	-0.47915	0.770333	0.648099	0.975881	-0.52861	-0.80221	0.41739	-0.2736	-0.26448	-0.9089	0.159333	-0.14225	-1.21048	-1.55104	-2.16203
Cthe_0117	f	150036	150308	phosphocarrier, HPr family	12	Carbohydrate transport and metabolism	0.273724	0.273724	0.644557	0.716887	11.6056	11.5783	10.1781	11.0339	11.0751	10.8421	10.1231	10.6926	10.4774	9.20458	1.27237	1.23488	-0.69221	0.485532	0.542328	0.221632	-0.76799	0.015917	-0.28037	-2.03208	0.027239	1.42745	0.571708	1.48251	1.40021	0.503201	0.885688	-0.66399	-0.04127	0.191748	0.556501	0.233015	1.87055	-0.56958	-0.3543	1.48806	1.27278	1.01906	2.6897
Cthe_0118	f	150499	150834	anti-sigma F factor antagonist	8	Signal transduction mechanisms	0.192295	0.192295	0.322403	0.60237	5.7941	5.93526	5.31289	5.36494	5.4657	5.52869	5.10896	5.19069	4.96288	4.2549	1.06921	1.36974	0.044695	0.155502	0.37003	0.504129	-0.38949	-0.21549	-0.7005	-2.20783	-0.14116	0.481209	0.429163	0.685144	0.622367	0.469559	0.744574	-0.21579	-0.10076	-0.16375	0.402057	-0.06299	1.21081	-0.08173	0.146077	0.935792	0.707987	-1.10279	1.39591
Cthe_0119	f	150848	151297	anti-sigma F factor	8	Signal transduction mechanisms	0.111641	0.111641	0.269307	0.723634	8.71878	9.01762	8.39969	8.7625	8.8074	8.61604	7.92042	8.23017	7.99593	7.57953	0.67939	1.32602	-0.01108	0.773986	0.871144	0.45707	-1.04814	-0.37788	-0.88474	-1.78576	-0.29884	0.319096	-0.04372	0.798367	0.617933	0.210218	0.787446	-0.21635	-0.0449	0.14646	0.766569	0.191361	1.22787	-0.30976	-0.07551	0.65064	0.416397	-1.23015	1.24755
Cthe_0120	f	151334	152074	RNA polymerase sigma-F factor	1	Transcription, RNA processing and modification	0.09804	0.09804	0.316621	0.79357	9.28785	9.49512	9.00634	9.22446	9.24178	9.18071	8.28386	8.52354	8.44652	7.93085	0.812908	1.20867	0.275401	0.691868	0.724944	0.608332	-1.10408	-0.64644	-0.7935	-1.7781	-0.20727	0.281512	0.063393	1.00399	0.488784	0.253342	0.971583	-0.17437	-0.01732	0.043751	0.777938	0.061074	1.31093	-0.23968	-0.16266	0.592694	0.515674	-1.1545	1.21547
Cthe_0122	f	152466	152909	stage V sporulation protein AC	4	General function prediction only	0.44566	0.44566	0.807304	0.631976	2.93014	5.04301	5.05797	3.92865	3.7086	4.62661	4.52562	3.1849	3.80585	3.27602	-1.40077	1.34321	1.36263	-0.10401	-0.38979	0.802433	0.671269	-1.06991	-0.26349	-0.95158	-2.11287	-2.12783	-0.99851	-1.59548	-0.01495	1.33441	1.85811	0.431353	0.22005	-0.69796	0.122801	-0.91801	0.432585	1.34071	0.719768	-0.09111	0.529835	-4.32551	-4.37058
Cthe_0131	f	160651	160896	phosphopantetheine-binding	15	General function prediction only	0.113926	0.113926	0.326992	0.76773	7.83773	7.91838	8.03952	8.27912	8.18129	8.01971	8.92611	9.2597	9.00227	8.87904	-1.13611	-0.98252	-0.75181	-0.29551	-0.48181	-0.78955	0.936657	1.57195	1.08169	0.847014	-0.08065	-0.20179	-0.44139	-1.08838	-0.12115	-0.26292	-1.34132	0.019817	0.097828	0.259415	-0.72315	0.161587	-0.69775	-0.33359	-0.07615	0.380656	0.123224	-1.05749	-1.15013
Cthe_0136	f	172900	173625	4'-phosphopantetheinyl transferase	20	General function prediction only	0.085943	0.0859434	0.178223	0.678518	11.1239	11.295	11.0964	10.7607	11.0744	11.1766	11.0221	10.0584	10.8987	10.649	0.581806	1.05921	0.504919	-0.43212	0.44364	0.72893	0.297425	-2.39279	-0.04695	-0.74406	-0.17102	0.027543	0.363215	0.101873	0.198561	0.220513	1.2366	-0.08025	-0.31372	-0.41592	-0.13798	-0.1022	0.425467	0.963707	0.123365	-0.59062	0.249724	-1.12585	1.01927
Cthe_0137	f	173889	174899	glyceraldehyde-3-phosphate dehydrogenase, type I	12	Carbohydrate transport and metabolism	0.097246	0.097246	0.415591	0.844004	18.4623	18.3141	16.9437	18.4163	18.022	17.8226	17.9009	17.8962	18.3067	16.6759	0.961166	0.718221	-1.52882	0.885805	0.239282	-0.08765	0.040667	0.033054	0.706056	-1.96779	0.148173	1.51865	0.045963	0.561416	1.37048	0.292107	0.417886	-0.87898	0.394317	0.593712	0.10963	0.199395	1.3461	0.004643	-0.40582	1.22032	1.63079	1.10817	2.86523
Cthe_0138	f	175233	176426	Phosphoglycerate kinase	12	Carbohydrate transport and metabolism	0.104612	0.104612	0.197267	0.646463	16.7236	16.8755	16.553	16.4467	16.5585	16.6015	15.8915	15.8744	16.0427	15.91	0.989985	1.38997	0.540638	0.260624	0.555064	0.668362	-1.20171	-1.24659	-0.80333	-1.15302	-0.15187	0.170606	0.276921	0.832134	0.322472	0.316995	1.00104	-0.04849	-0.11179	-0.15481	0.403956	-0.04302	0.648519	0.017039	-0.15126	-0.03552	0.132772	-1.11101	1.12553
Cthe_0141	f	179092	180204	Integrase catalytic region	5	Chromatin structure and dynamics, DNA replication, recombination and repair	0.765878	0.765878	1.21062	0.578244	4.16836	5.43023	7.00452	4.23074	5.39437	6.15382	4.75669	4.83096	4.9698	5.02118	-1.19306	0.271843	2.09943	-1.12064	0.230207	1.11185	-0.51007	-0.42385	-0.26267	-0.20303	-1.26187	-2.83616	-0.06238	-0.58833	-1.57429	0.035865	0.599276	0.850705	-1.16362	-1.92307	-0.73906	-0.75945	0.373192	-0.07427	-0.21311	-0.19022	-0.05138	-2.39807	-7.14118
Cthe_0142	f	180470	182107	diguanylate cyclase	8	Signal transduction mechanisms	0.05536	0.0553601	0.277221	0.866869	9.649	10.2504	10.9304	9.99347	10.2955	10.6128	11.1343	10.8034	11.2105	11.0744	-1.78823	-0.65189	0.632979	-1.13738	-0.56668	0.032897	1.01812	0.392964	1.16221	0.905011	-0.60141	-1.28142	-0.34446	-1.48525	-0.68001	-0.0451	-0.55299	0.317592	-0.30204	-0.61937	-1.21705	-0.31732	-0.77889	0.330861	-0.07626	-0.271	0.136122	-1.5172	-2.43078
Cthe_0143	f	182307	183608	enolase	12	Carbohydrate transport and metabolism	0.115633	0.115633	0.360594	0.786218	17.6105	17.4375	16.0441	17.2161	17.065	17.1503	17.6727	17.4627	17.5137	16.3612	0.841713	0.523111	-2.04249	0.115438	-0.16273	-0.00566	0.95624	0.569525	0.66341	-1.45856	0.173034	1.56642	0.394443	-0.0622	1.39339	0.372481	-0.02521	-1.10621	0.151072	0.065768	-0.29761	-0.0853	0.703773	0.210027	0.159037	1.10146	1.15245	1.12743	2.96169
Cthe_0144	f	183772	184023	preprotein translocase, SecG subunit	19	Membrane Transport	0.125978	0.125978	0.456314	0.815949	14.8869	15.0053	13.6725	15.3355	14.7047	14.6547	14.777	14.5455	14.9477	13.3227	0.487412	0.678787	-1.475	1.2125	0.192979	0.112268	0.309878	-0.06418	0.585675	-2.04032	-0.11842	1.21435	-0.44869	0.109859	1.33278	0.300621	0.459755	-0.98221	0.630886	0.680831	0.387883	0.049945	1.38198	0.231472	-0.17066	1.22284	1.62498	-1.08555	2.32036
Cthe_0145	f	184305	184856	metal dependent phophohydrolase	8	General function prediction only	0.1211	0.1211	0.469682	0.828111	13.2506	13.0767	12.4788	13.706	13.3094	13.0236	13.7959	13.0456	14.1806	12.047	0.094863	-0.1838	-1.14165	0.824383	0.188992	-0.26896	0.968436	-0.23362	1.58489	-1.83353	0.17393	0.771778	-0.45533	-0.54525	0.597848	-0.23268	0.031092	-0.54469	0.396583	0.682419	-0.47468	0.285836	1.26237	0.750268	-0.38477	0.998598	2.13363	1.12813	1.70737
Cthe_0149	r	189738	189481	HPrNtr domain-containing protein	20	General function prediction only	0.409884	0.409884	0.649348	0.579184	10.8473	10.0831	9.435	11.6731	10.239	9.96904	10.2234	10.0399	10.4035	9.71017	0.936437	-0.28702	-1.32456	2.25856	-0.0374	-0.46959	-0.06232	-0.35609	0.225998	-0.88402	0.76422	1.4123	-0.82585	0.623863	0.648082	-0.15592	0.043138	-0.53405	1.43415	1.7041	1.26962	0.269958	0.528826	0.183496	-0.1801	0.329766	0.693357	1.69845	2.66161
Cthe_0158	f	197773	199266	ribonuclease, Rne/Rng family	2	Translation, ribosomal structure and biogenesis	0.084022	0.0840218	0.303539	0.815462	11.4871	11.5647	11.5618	11.0457	11.5241	11.5078	11.9301	12.3414	11.3853	12.7545	-0.44597	-0.29086	-0.29671	-1.32825	-0.37207	-0.40467	0.439432	1.2615	-0.64945	2.08704	-0.07761	-0.07468	0.441435	-0.443	0.002929	0.040633	-0.7767	0.054014	-0.47841	-0.4621	-0.33963	0.016311	-1.23037	-0.41131	0.544802	-0.41305	-1.36916	-1.05527	-1.05313
Cthe_0160	f	200612	200923	50S ribosomal protein L21	2	Translation, ribosomal structure and biogenesis	0.136684	0.136684	0.534643	0.829564	14.4153	14.4261	13.3584	14.2449	14.3578	14.2239	13.6341	13.2677	13.842	12.285	0.88618	0.901838	-0.64974	0.638497	0.80251	0.607951	-0.24912	-0.78155	0.053008	-2.20957	-0.01078	1.05695	0.170445	0.781268	1.06773	0.068353	1.15844	-0.86549	-0.11287	0.021021	0.402909	0.133888	2.07279	0.366392	-0.20791	0.982708	1.55702	-1.0075	2.08053
Cthe_0162	f	201270	201548	50S ribosomal protein L27	2	Translation, ribosomal structure and biogenesis	0.166202	0.166202	0.556006	0.800719	14.7293	14.7608	13.4796	14.5865	14.5933	14.3549	13.8699	13.736	14.0457	12.5543	0.948857	0.99421	-0.85246	0.74299	0.752787	0.409215	-0.28986	-0.48292	-0.03654	-2.18627	-0.03146	1.24965	0.142818	0.859346	1.28111	0.167484	1.02475	-0.87528	-0.0068	0.231553	0.540795	0.23835	2.03894	0.133938	-0.17573	1.18168	1.49135	-1.02205	2.37783
Cthe_0163	f	201657	202931	GTP-binding protein Obg/CgtA	11	General function prediction only	0.09858	0.0985796	0.175482	0.62549	13.6608	13.9666	13.6937	13.6014	14.1155	13.8339	13.4198	13.2528	13.5671	12.9573	0.159112	1.06123	0.256153	-0.01619	1.50048	0.669694	-0.55203	-1.04469	-0.1173	-1.91646	-0.30577	-0.03289	0.059418	0.241043	0.272882	-0.14888	0.713804	-0.14017	-0.51408	-0.23248	0.034271	0.281595	1.15818	0.166987	-0.14735	0.295489	0.609829	-1.23608	-1.02306
Cthe_0164	f	203363	203653	RNA-binding, CRM domain	2	Translation, ribosomal structure and biogenesis	0.058213	0.0582128	0.300242	0.870743	10.3231	10.4916	10.2628	10.8946	10.7749	10.5457	11.6	11.2127	11.8287	11.0886	-1.09187	-0.77416	-1.20545	-0.01451	-0.24005	-0.67213	1.31527	0.585183	1.74644	0.351271	-0.16854	0.060251	-0.57151	-1.27692	0.228787	-0.28333	-0.72109	-0.28291	0.119641	0.348852	-0.93414	0.229211	-0.31368	0.387289	-0.22873	0.124084	0.740099	-1.12392	1.04265
Cthe_0166	f	204604	205284	4Fe-4S ferredoxin iron-sulfur binding domain-containing protein	11	Energy production and conversion	0.051159	0.051159	0.282446	0.879248	10.0018	10.3598	10.2799	10.2828	10.503	10.5028	10.7106	11.7352	11.0483	11.1606	-1.26655	-0.57604	-0.73016	-0.72452	-0.29988	-0.30033	0.100562	2.07673	0.751872	0.968316	-0.35802	-0.27811	-0.28103	-0.70882	0.079908	-0.14319	-1.37541	-0.22286	-0.22017	-0.21993	-0.76548	0.000237	-0.65753	-1.0246	-0.33769	0.574689	-0.11222	-1.28166	-1.2126
Cthe_0167	f	205322	205690	response regulator receiver	8	General function prediction only	0.217976	0.217976	0.570748	0.745392	7.3991	7.36747	7.80731	7.88558	7.44064	7.67149	8.29644	9.53866	8.11658	8.64621	-0.91363	-0.96041	-0.31	-0.19425	-0.85221	-0.51084	0.413298	2.25021	0.147327	0.930519	0.031633	-0.40821	-0.48648	-0.89734	-0.43984	-0.07317	-2.17119	0.135815	0.444947	0.214094	-0.23099	-0.23085	-1.20557	-1.24222	0.179864	0.892443	-0.52964	1.02217	-1.32703
Cthe_0173	f	208546	209640	FAD-dependent pyridine nucleotide-disulphide oxidoreductase	11	Energy production and conversion	0.103499	0.103499	0.322364	0.785958	5.33606	5.25397	5.10519	5.02035	4.36859	5.06389	5.98589	5.94361	5.80121	5.66747	-0.03686	-0.1998	-0.49514	-0.66356	-1.95737	-0.57713	1.25312	1.16919	0.886514	0.62103	0.082081	0.230862	0.315703	-0.64984	0.148781	0.885387	-0.68964	0.041303	0.651765	-0.04354	-0.78086	-0.6953	-1.29888	0.04228	0.18468	0.276139	0.13374	1.05854	1.17354
Cthe_0174	f	209822	211714	sulfatase	7	Cellular Processes	0.106045	0.106045	0.194573	0.636659	12.7511	12.3488	12.3492	12.7648	12.259	12.5196	12.7462	12.2891	12.8292	11.65	0.84069	-0.28506	-0.28417	0.879046	-0.53644	0.192901	0.827194	-0.45237	1.05931	-2.24109	0.402219	0.401899	-0.0137	0.004822	-0.00032	0.089813	0.059776	-0.17045	0.505736	0.245152	-0.06441	-0.26058	0.609053	0.457173	-0.08293	0.63909	1.17919	1.32154	1.32125
Cthe_0182	f	218239	219231	Holliday junction ATP-dependent DNA helicase ruvB	5	Chromatin structure and dynamics, DNA replication, recombination and repair	0.063897	0.0638967	0.289547	0.852881	10.5147	11.3204	11.6547	10.7652	11.5563	11.4499	11.2142	11.981	11.2815	12.3109	-1.68879	-0.16027	0.473883	-1.21363	0.287294	0.085492	-0.36178	1.093	-0.23412	1.71891	-0.80565	-1.1399	-0.25045	-0.69944	-0.33425	-0.2359	-0.66058	0.204714	-0.79111	-0.68474	-0.51628	0.106366	-0.75458	-0.76679	-0.06728	-0.32991	-1.02941	-1.74794	-2.20366
Cthe_0184	f	219986	221089	type IV pilus assembly protein PilM	7	Cellular Processes	0.152792	0.152792	0.66674	0.847225	15.4719	15.023	14.3714	15.9959	15.2006	14.7698	16.3608	15.2072	16.5908	14.5207	0.159964	-0.43489	-1.29845	0.854359	-0.19957	-0.77048	1.3379	-0.1909	1.64263	-1.10057	0.448892	1.10056	-0.52401	-0.88891	0.651671	-0.17758	-0.18412	-0.39842	0.795325	1.22615	-0.59485	0.430823	0.679916	1.15368	-0.22996	0.68646	2.07009	1.36499	2.14438
Cthe_0185	f	221399	224245	cell wall hydrolase/autolysin	7	Cellular Processes	0.054017	0.0540169	0.210047	0.828557	13.8431	13.9203	14.0766	13.9606	14.0156	13.8492	14.6283	15.0513	14.387	14.756	-0.94361	-0.76406	-0.40051	-0.67039	-0.54243	-0.92934	0.882779	1.86651	0.321393	1.17967	-0.07719	-0.23349	-0.11746	-0.78522	-0.1563	-0.09529	-1.13097	0.22736	-0.05501	0.111329	-0.4264	0.166343	-0.74039	-0.42294	0.241357	0.295295	-0.369	-1.05496	-1.17568
Cthe_0190	f	228556	230358	proteinase inhibitor I4 serpin	3	Cellular Processes	0.100787	0.100787	0.707591	0.905042	10.2368	10.4519	10.4983	10.1815	10.2606	10.3716	11.6564	12.3858	11.581	11.7907	-0.86121	-0.5983	-0.54155	-0.92876	-0.83207	-0.6964	0.873678	1.76517	0.781583	1.03786	-0.21513	-0.26157	0.055275	-1.4196	-0.04644	0.191286	-1.93394	0.126708	-0.07912	-0.19014	-1.39952	-0.11102	-1.5301	-0.72948	0.075358	0.595131	-0.2097	-1.16081	-1.19878
Cthe_0191	f	230789	232588	proteinase inhibitor I4 serpin	3	Cellular Processes	0.090766	0.0907657	2.28035	0.973464	8.80415	8.91889	8.97908	9.20049	9.07834	9.11616	12.0987	12.2879	11.8394	11.6459	-0.90629	-0.83163	-0.79246	-0.64838	-0.72787	-0.70326	1.23754	1.36066	1.06881	0.942879	-0.11474	-0.17493	-0.39634	-3.29454	-0.06019	-0.15946	-3.36901	-0.13708	0.122143	0.084331	-2.6389	-0.03781	-2.56752	-0.18921	0.259303	0.64203	0.193519	-1.08278	-1.12891
Cthe_0195	f	236620	236913	Sigma-70 region 4 type 2	1	General function prediction only	0.352983	0.352983	0.57225	0.588777	11.1519	10.8482	11.7285	11.8115	10.7691	11.2902	10.4626	11.3541	10.3264	12.078	-0.05165	-0.57151	0.935384	1.07753	-0.70691	0.18515	-1.23151	0.29455	-1.46467	1.53364	0.303689	-0.57661	-0.65964	0.689249	-0.88029	0.0791	-0.50593	0.438271	1.04243	0.521309	1.4851	-0.52112	-1.30888	-0.89149	0.136208	-0.72385	-1.75155	1.2343	-1.49134
Cthe_0196	r	239164	237071	glutamine synthetase catalytic region	13	General function prediction only	0.094061	0.0940615	0.489312	0.871845	13.1669	13.203	14.4552	13.5739	13.5959	13.9037	12.3856	12.3863	12.8258	13.0131	-0.12855	-0.07333	1.84299	0.494274	0.527915	0.99893	-1.3243	-1.32323	-0.65069	-0.36401	-0.03608	-1.28827	-0.40697	0.781346	-1.25219	-0.39287	0.816725	0.551537	-0.02198	-0.32976	0.748156	-0.30778	0.582813	-0.0007	-0.44016	-0.62678	-0.18733	-1.02532	-2.44234
Cthe_0215	f	262400	264787	Phenylalanyl-tRNA synthetase beta chain	2	Translation, ribosomal structure and biogenesis	0.084897	0.0848969	0.156775	0.638987	15.0054	14.8867	15.1489	14.5901	14.3114	14.8047	15.22	15.0902	14.8638	15.3996	0.231398	-0.1431	0.684221	-1.07898	-1.95836	-0.40207	0.908506	0.498732	-0.21556	1.4752	0.118694	-0.14352	0.415318	-0.21461	-0.26221	0.575336	-0.20342	0.344292	0.278712	-0.21455	-0.27366	-0.49326	-1.08825	0.129876	0.356265	-0.30949	-0.53588	1.08575	-1.1046
Cthe_0218	r	267724	266918	metallophosphoesterase	5	General function prediction only	0.150039	0.150039	0.621062	0.838944	11.616	10.9077	10.1208	11.7248	11.21	11.1166	11.4522	10.9699	11.9359	9.58013	0.756561	-0.21314	-1.29054	0.905493	0.200713	0.072778	0.532377	-0.12805	1.19463	-2.03082	0.708247	1.49515	-0.10878	0.163739	0.786907	-0.30227	-0.06214	-0.99573	0.514755	0.608196	-0.21118	0.093441	1.62986	0.482365	-0.48369	1.38974	2.3558	1.63382	2.81894
Cthe_0231	f	278910	280247	Radical SAM domain protein	11	General function prediction only	0.056396	0.056396	0.135431	0.722387	13.2336	13.5309	13.2115	13.3997	13.6844	13.378	13.2531	13.3253	13.3524	12.4819	-0.16269	0.776395	-0.23244	0.362184	1.26141	0.293592	-0.10113	0.127151	0.212583	-2.53705	-0.29729	0.022082	-0.16616	-0.01949	0.319372	-0.15354	0.205534	-0.16653	-0.28467	0.021715	0.04736	0.306385	1.20249	-0.07227	-0.09931	0.843416	0.870462	-1.22883	1.01542
Cthe_0235	f	285049	285279	glutaredoxin-like protein, YruB-family	3	Cellular Processes	0.092055	0.0920545	0.401583	0.847181	13.6931	13.8115	13.0321	13.7994	13.6187	13.6471	14.761	13.8775	14.5391	12.8271	-0.11575	0.087096	-1.24858	0.066438	-0.24325	-0.19468	1.71437	0.200222	1.33404	-1.59992	-0.11836	0.661016	-0.10631	-1.06789	0.779377	0.192756	-0.06601	-0.61496	0.180702	0.152361	-0.73965	-0.02834	0.791625	0.883516	0.221927	1.05039	1.71198	-1.0855	1.5812
Cthe_0236	f	285730	286860	aldo/keto reductase	11	General function prediction only	0.334245	0.334245	0.443698	0.497789	16.0243	16.4894	16.2119	16.0711	16.5586	16.416	16.5448	15.6288	16.3758	15.0647	-0.24039	0.738089	0.154218	-0.14188	0.883691	0.583666	0.854634	-1.0723	0.499157	-2.25889	-0.46515	-0.18759	-0.04683	-0.52055	0.27756	-0.06922	0.86062	-0.20415	-0.48754	-0.34491	-0.30474	0.142625	1.49392	0.916022	0.168986	0.56408	1.31112	-1.38046	-1.13886
Cthe_0237	r	287217	286825	transcriptional regulator domain-containing protein	8	Signal transduction mechanisms	1.63744	1.63744	2.97242	0.632749	10.9203	12.3453	11.7022	10.8451	11.7805	12.4321	11.4557	9.72601	11.8203	7.8289	-0.11863	0.903904	0.442431	-0.1726	0.498605	0.966123	0.265552	-0.97562	0.52714	-2.3369	-1.42503	-0.78191	0.075204	-0.53541	0.643118	0.564832	2.61933	-0.72983	-0.9354	-1.58694	-0.97517	-0.65154	3.95161	1.72971	-0.36455	1.89711	3.99138	-2.6852	-1.71941
Cthe_0240	f	290782	291564	VTC domain-containing protein	20	General function prediction only	0.412672	0.412672	0.674385	0.592051	11.5593	11.7455	11.8738	12.3912	12.564	12.7422	13.5562	12.3813	13.4093	12.0487	-1.29724	-1.01894	-0.82707	-0.0537	0.204611	0.470891	1.68773	-0.0686	1.46806	-0.56574	-0.18618	-0.31454	-0.83192	-1.99692	-0.12836	-0.81854	-0.63577	-0.86833	-0.17281	-0.35094	-1.01804	-0.17814	0.51536	1.17497	0.146963	0.332582	1.36059	-1.13775	-1.24361
Cthe_0246	f	297573	300035	Carbohydrate binding family 6	10	General function prediction only	0.252567	0.252567	1.4117	0.880727	11.5266	11.3802	10.8148	10.7299	10.4429	10.6329	10.3587	13.4384	9.67191	12.5495	0.332605	0.20171	-0.30379	-0.37974	-0.63633	-0.46643	-0.71162	2.04208	-1.32573	1.24725	0.146392	0.711738	0.796685	1.16786	0.565346	0.93726	-2.05826	0.181902	0.286967	0.096955	1.05799	-0.19001	-2.10659	-3.07973	0.686811	0.888934	-2.87761	1.1068	1.63778
Cthe_0247	f	300315	302120	DNA mismatch repair protein MutS domain protein	5	Chromatin structure and dynamics, DNA replication, recombination and repair	0.07656	0.0765599	0.305858	0.833125	10.9056	10.9013	10.3253	11.472	11.2783	10.9462	11.7437	11.0979	12.0958	10.7948	-0.49136	-0.49984	-1.62968	0.619692	0.239823	-0.41166	1.15268	-0.11412	1.8433	-0.70882	0.004322	0.580303	-0.5664	-0.83811	0.575981	-0.37707	-0.19663	-0.62093	0.193653	0.525772	-0.62378	0.332119	0.483608	0.6458	-0.35207	0.30317	1.30104	1.003	1.49516
Cthe_0256	f	313876	316014	ATP-binding region ATPase domain protein	1	Transcription, RNA processing and modification	0.073587	0.0735872	0.46072	0.893519	9.28943	9.1912	9.69491	9.25482	9.11374	9.46932	10.086	10.8919	9.83191	10.8587	-0.72676	-0.87588	-0.11124	-0.77931	-0.99347	-0.45369	0.48242	1.70583	0.096732	1.65536	0.098229	-0.40548	0.034613	-0.79655	-0.5037	0.077462	-1.70071	0.225586	0.141078	-0.2145	-0.57709	-0.35558	-1.74492	-0.80593	0.254073	0.03325	-1.02675	1.07046	-1.32453
Cthe_0257	f	316137	317189	twitching motility protein	7	Cellular Processes	0.296422	0.296422	0.880506	0.775567	6.67642	6.82856	6.98636	5.90329	6.71184	6.72741	7.77098	8.47271	7.22897	8.51816	-0.60572	-0.42361	-0.23473	-1.5311	-0.56332	-0.54468	0.704414	1.54435	0.055658	1.59875	-0.15214	-0.30994	0.773121	-1.09456	-0.1578	0.116715	-1.64415	0.258947	-0.80855	-0.82412	-1.32567	-0.01557	-1.80631	-0.70173	0.54201	-0.04545	-1.28919	-1.11122	-1.23966
Cthe_0261	f	321846	322499	HAD-superfamily hydrolase, subfamily IA, variant 1	14	General function prediction only	0.031684	0.0316841	0.228505	0.907561	10.7354	10.4596	9.85296	10.878	10.8392	10.5005	10.4535	9.78734	10.5079	9.56248	0.81775	0.220578	-1.09271	1.1265	1.04245	0.309152	0.207427	-1.23478	0.325214	-1.72159	0.275836	0.88245	-0.14261	0.281911	0.606613	-0.37963	0.672236	-0.64753	0.038823	0.377537	0.370118	0.338714	1.27672	0.666161	-0.05441	0.224858	0.945426	1.2107	1.8435
Cthe_0262	f	322558	323853	Gamma-glutamyl phosphate reductase	13	Amino acid transport and metabolism	0.06327	0.0632699	0.281064	0.849928	14.731	14.7316	13.9633	14.7309	14.8879	14.5302	14.73	14.1415	14.8974	13.3745	0.524504	0.525557	-1.02901	0.524279	0.841927	0.118035	0.52245	-0.66842	0.861211	-2.22053	-0.00052	0.767735	0.000111	0.001015	0.768255	-0.15635	0.590058	-0.56686	-0.15698	0.200763	-0.16651	0.357743	1.51345	0.588522	-0.16741	0.767042	1.52298	-1.00036	1.70259
Cthe_0265	f	325267	326388	aminotransferase class V	13	Amino acid transport and metabolism	0.041412	0.0414122	1.74784	0.984204	14.9041	14.8403	14.0494	14.721	14.8287	14.5549	14.6418	12.1613	14.7792	11.076	0.6371	0.589198	-0.00471	0.49965	0.580518	0.374919	0.440168	-1.42261	0.543374	-2.23761	0.063787	0.854649	0.183031	0.262238	0.790862	0.011559	2.67896	-0.50552	-0.10769	0.166095	-0.05822	0.273781	3.75268	2.48051	-0.13743	1.08528	3.70322	1.04521	1.80832
Cthe_0266	f	326614	328101	chemotaxis sensory transducer	9	Cellular Processes	0.08434	0.0843402	0.624126	0.909911	14.289	14.2789	14.2089	14.5499	14.2602	14.0524	14.4016	12.9218	14.5418	12.2714	0.410626	0.39719	0.304946	0.754466	0.372656	0.098575	0.558984	-1.39186	0.743821	-2.2494	0.010191	0.08016	-0.26081	-0.11253	0.069969	0.01861	1.35703	0.156536	0.28961	0.497506	0.008074	0.207895	1.98888	1.47975	-0.1402	0.650463	2.27042	1.00709	1.05714
Cthe_0267	r	330229	328214	type 3a cellulose-binding domain protein	10	General function prediction only	0.117023	0.117023	0.3957	0.802842	11.1898	11.1871	12.4435	11.294	11.5246	11.7726	11.6532	12.0621	11.7225	13.0356	-1.01753	-1.02197	1.11315	-0.84039	-0.44843	-0.02704	-0.22986	0.464976	-0.11219	2.11929	0.002612	-1.25378	-0.10424	-0.4635	-1.2564	-0.3375	-0.87498	0.670935	-0.23065	-0.47861	-0.42851	-0.24796	-1.51095	-0.40887	-0.06925	-0.97346	-1.31309	1.00181	-2.38466
Cthe_0269	f	331571	333004	glycoside hydrolase family 8	10	Carbohydrate transport and metabolism	0.017289	0.017289	0.9086	0.987315	14.6162	14.7184	14.8873	14.2189	14.4211	14.8009	16.4762	16.6256	16.4986	16.117	-0.74728	-0.64151	-0.46662	-1.15859	-0.9493	-0.5561	1.17833	1.33302	1.20156	0.806483	-0.10217	-0.27109	0.397291	-1.85995	-0.16892	0.297298	-1.9072	0.086425	-0.20216	-0.58196	-2.27968	-0.37979	-1.69592	-0.14941	-0.02244	0.508582	0.381609	-1.07338	-1.20672
Cthe_0270	f	333151	334605	glycoside hydrolase family 18	10	Carbohydrate transport and metabolism	0.036217	0.0362175	0.779408	0.969021	11.6491	11.9037	12.6771	11.0483	11.4241	11.9236	12.7684	13.4758	12.5959	13.7625	-0.76285	-0.47458	0.401123	-1.44296	-1.01749	-0.45198	0.504419	1.30528	0.309172	1.62986	-0.25462	-1.0281	0.600725	-1.11934	-0.77348	0.479535	-1.5721	0.753523	-0.37581	-0.8753	-1.54761	-0.49949	-2.33832	-0.70738	0.172455	-0.28669	-1.16652	-1.19302	-2.03933
Cthe_0271	f	334821	335747	type 3a cellulose-binding domain protein	10	General function prediction only	0.032295	0.0322947	0.220875	0.902525	13.342	13.3337	13.8546	13.4923	13.4751	13.3189	14.1898	13.9568	14.2737	14.6226	-0.9568	-0.97473	0.1479	-0.63296	-0.66992	-1.00659	0.870482	0.368245	1.05112	1.80325	0.008323	-0.51256	-0.15026	-0.84783	-0.52089	-0.14143	-0.62312	0.535667	0.017151	0.173361	-0.78139	0.156209	-1.14752	0.233031	-0.08381	-0.66582	-0.34898	1.00579	-1.42658
Cthe_0272	r	337031	335877	peptidase S11 D-alanyl-D-alanine carboxypeptidase 1	7	Cellular Processes	0.085423	0.0854227	0.437661	0.86988	10.1472	9.94134	10.4016	10.4492	9.99075	10.0051	10.5546	11.4542	10.7893	11.8028	-0.64085	-0.96557	-0.23967	-0.16473	-0.88766	-0.86502	0.001524	1.42031	0.371704	1.96996	0.205906	-0.25439	-0.30191	-0.40733	-0.4603	-0.0494	-1.51289	0.396535	0.458412	0.444054	-0.34015	-0.01436	-1.81203	-0.89965	-0.23473	-0.34854	-1.01346	1.15341	-1.19283
Cthe_0273	r	338777	337173	diguanylate cyclase	8	Signal transduction mechanisms	0.051182	0.0511817	0.720117	0.952617	11.934	11.9824	12.2138	12.1927	11.7426	11.8588	13.1449	13.7999	13.3812	13.9093	-0.80347	-0.74643	-0.4738	-0.49872	-1.02905	-0.89213	0.623224	1.39493	0.901587	1.52385	-0.04842	-0.27981	-0.25866	-1.21091	-0.2314	0.239874	-1.81747	0.355064	0.450117	0.333911	-1.18851	-0.11621	-2.16677	-0.65499	-0.23626	-0.10942	-0.52815	-1.03413	-1.21404
Cthe_0274	r	340710	339019	glycoside hydrolase family 9	10	General function prediction only	0.035603	0.0356033	1.11425	0.978698	11.6006	11.9668	12.743	11.328	11.7269	12.0627	12.5945	14.1755	12.6598	14.5253	-0.87893	-0.53574	0.191888	-1.13444	-0.76056	-0.44582	0.052689	1.53458	0.113854	1.86248	-0.36614	-1.14242	0.272589	-0.99391	-0.77627	0.23985	-2.20873	0.680342	-0.39888	-0.73466	-1.33175	-0.33578	-2.7984	-1.58097	-0.06525	-0.34982	-1.86553	-1.2889	-2.20751
Cthe_0275	f	341280	343715	glycosyltransferase 36	19	Carbohydrate transport and metabolism	0.192629	0.192629	0.413179	0.689192	16.3244	16.4114	16.3614	15.9555	15.732	15.9965	14.752	15.7569	14.9933	15.8543	0.918272	1.0746	0.984659	0.254822	-0.14698	0.328677	-1.90926	-0.10232	-1.47541	0.072927	-0.08694	-0.03692	0.368958	1.57245	0.050021	0.679347	0.65451	0.364805	0.223449	-0.04107	0.962215	-0.26452	-0.12229	-1.00488	-0.24128	-0.09746	-0.86106	-1.06211	-1.02592
Cthe_0276	f	343980	344939	D-isomer specific 2-hydroxyacid dehydrogenase NAD-binding	11	Energy production and conversion	0.241911	0.241911	0.441365	0.634602	11.7181	11.9896	11.5062	11.2475	11.3495	11.4192	10.3696	11.8506	10.4105	11.5559	0.684666	1.17846	0.299195	-0.17124	0.014246	0.141042	-1.76805	0.925715	-1.69373	0.389699	-0.27148	0.21193	0.470572	1.34849	0.483414	0.640078	0.138957	0.086952	-0.10198	-0.17169	0.837061	-0.06971	-0.20642	-1.48102	-0.04086	0.294699	-1.14546	-1.20705	1.15824
Cthe_0285	f	352376	353584	isocitrate dehydrogenase, NADP-dependent	11	Energy production and conversion	0.045377	0.0453771	0.342378	0.911643	16.052	15.7415	15.0675	16.0289	15.8893	15.615	15.747	15.1654	15.9989	14.2656	0.870709	0.324458	-0.86143	0.830069	0.584388	0.101859	0.334052	-0.68917	0.777273	-2.27221	0.310484	0.984532	0.023099	0.305031	0.674048	-0.14774	0.576137	-0.54752	0.139643	0.413908	0.030009	0.274265	1.62366	0.58159	-0.25192	0.899783	1.7333	1.24012	1.97867
Cthe_0286	f	353826	355100	ATP-binding region ATPase domain protein	8	Signal transduction mechanisms	0.092879	0.0928789	0.356709	0.826415	12.3062	12.4653	12.9388	12.3244	12.7096	12.7449	11.6935	11.3953	11.5718	11.7681	0.209449	0.500822	1.36782	0.24276	0.948238	1.01288	-0.91239	-1.45848	-1.13528	-0.77581	-0.15912	-0.6326	-0.01819	0.612655	-0.47348	-0.24434	1.07001	0.193836	-0.38527	-0.42058	0.752574	-0.0353	0.941535	0.298231	0.121727	-0.37282	-0.19631	-1.11661	-1.55036
Cthe_0287	f	355145	358627	ATP-binding region ATPase domain protein	8	Signal transduction mechanisms	0.077065	0.0770654	0.516166	0.900464	14.1035	14.4496	15.1926	13.6614	14.2567	14.3372	13.0399	13.3061	13.0675	13.5366	0.301226	0.801512	1.87562	-0.33786	0.52272	0.639081	-1.23625	-0.85145	-1.19632	-0.51828	-0.34609	-1.08913	0.442102	1.06359	-0.74304	0.192861	1.14348	0.855408	-0.59533	-0.67582	0.593863	-0.0805	0.720141	-0.2662	-0.02763	-0.23047	-0.46905	-1.27111	-2.12745
Cthe_0290	f	362395	363681	homoserine dehydrogenase	13	Amino acid transport and metabolism	0.092837	0.0928366	0.232258	0.733524	15.1846	15.4061	14.8066	14.7935	15.2272	15.3332	14.913	14.449	14.8398	14.0076	0.67275	1.18922	-0.20863	-0.23923	0.772146	1.0194	0.039457	-1.04235	-0.1311	-2.07166	-0.2215	0.377996	0.391117	0.271599	0.599493	0.178869	0.957046	-0.52666	-0.43375	-0.53978	-0.04637	-0.10604	1.21962	0.46395	0.073148	0.44144	0.832242	-1.16594	1.29954
Cthe_0299	f	374726	376096	MATE efflux family protein	6	Cellular Processes	0.034387	0.0343868	0.359297	0.936196	14.0236	13.9576	13.0699	14.3586	14.3524	13.9861	14.2672	13.698	14.546	12.7551	0.210415	0.096737	-1.43231	0.787356	0.776754	0.145833	0.629913	-0.35036	1.11011	-1.97444	0.066	0.95375	-0.33497	-0.24356	0.88775	-0.39481	0.259579	-0.91625	0.006155	0.372461	-0.18739	0.366306	1.59732	0.569135	-0.2788	0.942926	1.79086	1.04681	1.9369
Cthe_0300	r	376813	376196	Sporulation uncharacterized protein YkwD	4	Hypothetical	0.240447	0.240447	0.530631	0.697911	5.91928	6.13674	5.96907	5.95444	6.03908	5.89619	6.65812	7.37879	6.76638	7.50892	-0.81285	-0.46172	-0.73245	-0.75607	-0.61942	-0.85012	0.380119	1.54374	0.554918	1.75385	-0.21746	-0.04979	-0.03516	-0.73884	0.167673	0.097667	-1.24205	0.072876	-0.08464	0.058247	-0.81194	0.142882	-1.46984	-0.72067	-0.10826	-0.13013	-0.74254	-1.16269	-1.03511
Cthe_0306	f	382797	384980	DNA gyrase/topoisomerase IV subunit A	5	Chromatin structure and dynamics, DNA replication, recombination and repair	0.082172	0.0821716	0.331309	0.834653	11.5567	12.1327	12.527	11.5796	12.0282	12.2231	12.1334	12.9904	11.9256	13.2074	-1.2415	-0.18012	0.546611	-1.19921	-0.3727	-0.01349	-0.1788	1.40046	-0.56168	1.80042	-0.57597	-0.97034	-0.02295	-0.57669	-0.39437	0.104506	-0.85771	0.303942	-0.44852	-0.64345	-0.34596	-0.19493	-1.17927	-0.857	0.207775	-0.21705	-1.28182	-1.49068	-1.9593
Cthe_0314	f	396564	397742	Glycosyltransferase 28 domain	19	Carbohydrate transport and metabolism	0.039569	0.0395687	0.221519	0.880917	9.50234	9.46029	10.0855	9.97292	9.74096	9.82338	10.463	10.4452	10.3995	10.9299	-1.22583	-1.31472	0.006676	-0.23121	-0.72148	-0.54728	0.804751	0.76699	0.670502	1.7916	0.042056	-0.58312	-0.47057	-0.9607	-0.62517	-0.28067	-0.98489	0.262083	0.231958	0.149538	-0.42661	-0.08242	-1.18898	0.017865	0.063515	-0.48476	-0.53041	1.02958	-1.49808
Cthe_0315	f	397923	398672	RNA polymerase sigma-I factor	1	Transcription, RNA processing and modification	0.170858	0.170858	0.625586	0.817922	6.75769	6.52555	7.6996	6.97016	6.78888	6.9684	7.88954	8.3284	7.45457	8.78951	-0.88101	-1.19111	0.377191	-0.5972	-0.83935	-0.59954	0.630911	1.21714	0.049877	1.83309	0.232147	-0.94191	-0.21246	-1.13184	-1.17405	-0.26334	-1.80285	0.731196	0.181271	0.001751	-0.48441	-0.17952	-2.00062	-0.43886	0.43497	-0.46111	-1.33494	1.17458	-1.92107
Cthe_0318	r	402210	401518	ErfK/YbiS/YcfS/YnhG family protein	20	Hypothetical	0.346295	0.346295	0.781558	0.716427	2.90692	1.68933	3.0076	2.28225	2.44607	2.71717	4.17749	3.25903	4.07497	3.11572	-0.07959	-1.67521	0.052348	-0.89821	-0.68352	-0.32826	1.58546	0.381846	1.45111	0.194033	1.21759	-0.10068	0.624675	-1.27056	-1.31827	-0.75674	-1.5697	0.290434	-0.16382	-0.43492	-1.79272	-0.2711	-0.66965	0.918452	0.102518	0.143316	0.959251	2.32558	-1.07228
Cthe_0322	r	407047	405713	glycoside hydrolase family 3 domain protein	10	Carbohydrate transport and metabolism	0.072969	0.0729693	0.275291	0.823292	11.013	10.5975	11.7646	11.1082	11.0119	11.1943	11.737	11.2167	11.9872	12.1825	-0.72766	-1.54857	0.757303	-0.53948	-0.72983	-0.36944	0.70276	-0.32525	1.19716	1.58301	0.415493	-0.7516	-0.09525	-0.72399	-1.16709	-0.41439	-0.61917	0.570291	0.096348	-0.08606	-0.87898	-0.18241	-1.17062	0.520315	-0.25023	-0.96584	-0.19529	1.33375	-1.68366
Cthe_0342	f	430223	431971	hydrogenase, Fe-only	20	General function prediction only	0.047466	0.047466	0.274771	0.884835	17.817	18.2106	17.6395	17.1259	17.6428	17.4651	16.8628	17.2175	16.7858	16.4566	0.928312	1.66685	0.595229	-0.36873	0.601267	0.26794	-0.86241	-0.19672	-1.00697	-1.62476	-0.39353	0.177486	0.691136	0.9542	0.571019	0.567802	0.993017	0.174398	-0.51687	-0.33925	0.340094	0.177616	1.18616	-0.35472	0.07703	0.760939	0.329193	-1.31361	1.13091
Cthe_0344	r	434057	432885	malic protein NAD-binding	11	Energy production and conversion	0.130684	0.130684	0.176508	0.506408	17.8234	17.6319	17.4813	17.3664	17.3572	17.6328	17.7381	17.7637	18.1163	17.0239	0.759984	0.126882	-0.3708	-0.7508	-0.78124	0.130005	0.478002	0.562575	1.72837	-1.88299	0.191498	0.342035	0.456975	0.085293	0.150537	0.274685	-0.13179	-0.15148	0.009208	-0.26642	-0.74989	-0.27563	0.333254	-0.02558	-0.37821	0.739725	1.09235	1.14195	1.26754
Cthe_0347	r	437267	436020	phosphofructokinase	12	Carbohydrate transport and metabolism	0.122014	0.122014	0.515899	0.842328	17.9437	17.5539	17.3649	17.7073	17.2741	17.5195	16.5685	16.4661	16.8871	15.7053	1.23091	0.662865	0.387425	0.886454	0.255145	0.61265	-0.77309	-0.92246	-0.30885	-2.03104	0.389796	0.578804	0.236368	1.37516	0.189008	0.27978	1.08786	-0.15455	0.433207	0.187885	0.820225	-0.24532	1.56879	0.102496	-0.31856	0.760714	1.18177	1.31021	1.49361
Cthe_0349	f	438913	439842	fructose-1,6-bisphosphate aldolase, class II	12	Carbohydrate transport and metabolism	0.132039	0.132039	0.609345	0.85554	17.7777	17.2777	16.7543	17.6781	17.078	17.1016	16.4603	15.9582	17.001	15.3519	1.2445	0.578184	-0.11939	1.11169	0.311971	0.343429	-0.51113	-1.1803	0.209356	-1.9883	0.499984	1.02343	0.099654	1.31737	0.523445	0.199759	1.31953	-0.34729	0.60009	0.576485	0.67709	-0.02361	1.72607	0.502134	-0.54063	0.606304	1.64907	1.4142	2.03274
Cthe_0350	f	439924	440505	signal peptidase I	20	Hypothetical/Unassigned	0.100807	0.100807	0.32222	0.791432	12.8754	12.6083	13.0564	13.0823	12.5981	13.0249	12.0197	11.5905	12.3414	12.0783	0.68229	0.158469	1.03733	1.08794	0.138369	0.975519	-0.99602	-1.83774	-0.36508	-0.88108	0.267088	-0.18103	-0.20683	0.855742	-0.44812	0.010249	1.01784	0.031518	0.48417	0.057321	0.740873	-0.42685	0.519801	0.429182	-0.3217	-0.48779	0.263098	1.20338	-1.13369
Cthe_0357	r	450690	448123	alpha-glucan phosphorylase	12	Carbohydrate transport and metabolism	0.119338	0.119338	0.778531	0.897809	17.091	17.1353	17.7902	17.042	16.9397	17.4204	18.715	18.3509	18.713	19.3269	-0.88366	-0.8323	-0.07228	-0.94061	-1.05932	-0.50145	1.00106	0.578471	0.99882	1.71127	-0.04426	-0.6991	0.049066	-1.62391	-0.65484	0.195606	-1.21554	0.369783	0.10228	-0.37839	-1.67104	-0.48067	-2.38718	0.364108	0.001929	-0.97604	-0.61386	-1.03115	-1.6235
Cthe_0360	f	452538	452867	thioredoxin	3	Cellular Processes	0.097977	0.0979773	0.69636	0.906201	15.4545	15.1457	14.5742	15.4637	14.7774	14.5152	16.5015	16.0343	16.3115	16.6537	-0.11107	-0.49777	-1.21362	-0.09954	-0.95908	-1.2875	1.20032	0.61512	0.96232	1.39083	0.30876	0.880314	-0.0092	-1.04705	0.571553	0.368324	-0.88857	0.058994	0.686288	0.948511	-0.84782	0.262223	-1.87625	0.46724	0.190024	-0.61935	-0.34214	1.23864	1.84078
Cthe_0362	f	454172	454651	Transcription regulator, AsnC-type	1	Transcription, RNA processing and modification	0.049333	0.0493333	0.273964	0.879952	11.2919	11.3349	11.6624	12.1401	11.6876	11.7009	12.2847	12.2646	12.5224	12.8956	-1.30644	-1.22465	-0.60154	0.307537	-0.55347	-0.52829	0.582611	0.544449	1.03481	1.74497	-0.04298	-0.37047	-0.84825	-0.99282	-0.32749	-0.35275	-0.92978	-0.0385	0.452516	0.439281	-0.38223	-0.01323	-1.20798	0.020057	-0.23766	-0.63095	-0.37323	-1.03024	-1.29278
Cthe_0364	f	456551	457246	helix-turn-helix domain protein	1	General function prediction only	0.156652	0.156652	0.309378	0.662436	9.84219	9.69764	9.29705	10.4988	10.0129	9.41121	10.3909	10.2101	10.6906	9.92754	-0.34019	-0.65603	-1.53134	1.09449	0.032865	-1.28189	0.858643	0.463628	1.51354	-0.15371	0.144546	0.545144	-0.6566	-0.54866	0.400598	-0.31528	-0.51243	-0.11417	0.485864	1.08758	-0.19179	0.601713	0.085389	0.180783	-0.29972	0.282533	0.76304	1.10538	1.45917
Cthe_0365	f	457554	458627	peptide chain release factor 2	2	Translation, ribosomal structure and biogenesis	0.098365	0.0983653	0.645241	0.898368	14.0845	13.8242	12.3916	14.5267	13.9946	13.4611	14.4738	13.8242	14.8679	12.8475	0.334023	-0.00714	-1.88468	0.913693	0.216258	-0.48303	0.84429	-0.00702	1.36078	-1.28718	0.260302	1.69285	-0.44228	-0.38933	1.43255	-0.17045	-9.27e-05	-1.06945	0.532136	1.06568	-0.34112	0.533549	1.14711	0.649538	-0.39408	0.97675	2.02036	1.19773	3.23294
Cthe_0374	f	470198	471532	Glu/Leu/Phe/Val dehydrogenase	13	Amino acid transport and metabolism	0.340103	0.340103	0.601427	0.623004	14.1955	14.4033	13.4807	13.9943	13.5057	13.4605	15.0017	13.6503	14.9084	13.2986	0.33224	0.66789	-0.82272	0.007073	-0.78224	-0.8553	1.63476	-0.54867	1.48394	-1.11696	-0.20775	0.714858	0.201261	-0.80619	0.922606	0.897552	0.752987	0.020168	0.488542	0.533765	-0.9141	0.045222	0.207176	1.35143	0.093354	0.351741	1.60982	-1.15488	1.64132
Cthe_0375	f	471732	473267	GMP synthase [glutamine-hydrolyzing]	16	Nucleotide transport and metabolism	0.03725	0.0372503	0.296908	0.91636	15.4434	15.209	14.5164	15.6293	15.2957	15.0552	14.7865	14.4687	14.9745	13.8396	0.975191	0.536923	-0.75804	1.32271	0.699083	0.249262	-0.25309	-0.84715	0.098536	-2.02343	0.23441	0.927026	-0.18587	0.656953	0.692616	-0.08673	0.740281	-0.53876	0.33355	0.574139	0.654756	0.240589	1.45615	0.317738	-0.18807	0.629137	1.13494	1.17643	1.90135
Cthe_0388	f	482647	483681	Alcohol dehydrogenase GroES domain protein	13	Amino acid transport and metabolism	0.140196	0.140196	0.339334	0.724565	9.65885	9.01726	9.02763	9.26091	8.92684	9.53454	8.25487	9.31674	8.07406	8.73737	1.32041	0.070798	0.091002	0.545352	-0.10531	1.07829	-1.41408	0.654096	-1.76623	-0.47432	0.641595	0.631221	0.397942	1.40398	-0.01037	0.09042	-0.29949	-0.50691	0.334073	-0.27363	1.18685	-0.6077	0.189465	-1.06188	0.180806	0.579371	-0.66331	1.56005	1.54888
Cthe_0390	f	484746	485960	ROK family protein	1	Transcription, RNA processing and modification	0.033717	0.0337175	0.316606	0.929002	10.2216	10.2275	9.93555	9.6441	9.97979	10.3076	10.1164	11.6921	10.2055	10.1823	-0.05457	-0.04373	-0.58204	-1.11939	-0.50048	0.103844	-0.24866	2.65649	-0.08434	-0.12713	-0.00588	0.286091	0.577542	0.105273	0.291971	0.247734	-1.46457	-0.37201	-0.33569	-0.66347	-0.5614	-0.32778	-0.2025	-1.57572	-0.08913	1.5098	0.023206	-1.00408	1.21933
Cthe_0391	f	486278	487777	ABC transporter related	19	Carbohydrate transport and metabolism	0.100745	0.100745	0.225784	0.702533	17.8425	17.6364	17.53	18.0701	17.7159	17.5654	18.4896	17.7331	18.6619	17.5651	-0.09605	-0.60962	-0.87478	0.47139	-0.41152	-0.78652	1.51681	-0.36847	1.9461	-0.78734	0.206068	0.312463	-0.22768	-0.64715	0.106394	-0.07949	-0.09676	-0.03541	0.354264	0.504731	-0.59172	0.150466	0.150796	0.756461	-0.17225	0.16807	1.09678	1.15354	1.24183
Cthe_0401	f	498519	500786	histidine kinase HAMP region domain protein	9	Cellular Processes	0.173041	0.173041	0.868265	0.867137	11.4983	11.5755	12.4403	12.1825	11.7312	11.9032	13.3895	13.1049	13.5323	14.0425	-1.14147	-1.05689	-0.10931	-0.39175	-0.88626	-0.6978	0.930841	0.618972	1.08734	1.64631	-0.07719	-0.94197	-0.68421	-1.89123	-0.86478	-0.15572	-1.52943	0.537068	0.451296	0.279307	-1.34985	-0.17199	-2.31128	0.284618	-0.14283	-0.93757	-0.51013	-1.05496	-1.92115
Cthe_0402	f	501043	503241	copper amine oxidase-like domain-containing protein	20	General function prediction only	0.143574	0.143574	0.741471	0.870911	14.5821	14.1546	13.4433	15.0714	14.2772	14.0853	15.7417	15.5239	15.9644	14.5859	-0.19795	-0.72411	-1.59947	0.404165	-0.57319	-0.80939	1.22914	0.961007	1.50316	-0.19335	0.427544	1.13884	-0.48927	-1.15962	0.711293	-0.12264	-1.36928	-0.64199	0.794174	0.986108	-0.89301	0.191934	-0.30865	0.217875	-0.22266	0.938001	1.37854	1.34494	2.20203
Cthe_0403	f	503401	504225	RNA polymerase sigma-I factor	1	Transcription, RNA processing and modification	0.167149	0.167149	0.698304	0.840423	9.93832	9.83281	10.809	10.3418	9.61089	10.1813	10.8795	11.6987	11.0622	11.9803	-0.8748	-1.00758	0.220935	-0.36709	-1.28684	-0.56898	0.30959	1.34051	0.539445	1.69483	0.105512	-0.87073	-0.40345	-0.94118	-0.97624	0.221911	-1.86591	0.627711	0.730877	0.160432	-0.72038	-0.57045	-2.36939	-0.81922	-0.18265	-0.28156	-0.91813	1.07588	-1.82859
Cthe_0404	f	504225	505793	type 3a cellulose-binding domain protein	10	General function prediction only	0.104745	0.104745	0.421251	0.834232	11.4103	11.5008	11.9712	11.4871	11.5729	11.5287	12.1757	13.0463	12.0378	12.9849	-0.91942	-0.77114	-0.00061	-0.79355	-0.653	-0.72536	0.334417	1.76044	0.108399	1.65982	-0.09053	-0.56093	-0.07684	-0.76547	-0.47041	-0.07212	-1.54552	0.44246	-0.08581	-0.04163	-0.55064	0.044177	-1.41197	-0.87059	0.137983	0.061433	-0.94714	-1.06476	-1.47522
Cthe_0405	f	505876	507456	glycoside hydrolase family 5	10	Carbohydrate transport and metabolism	0.112048	0.112048	0.344559	0.783204	12.1522	12.2255	12.14	11.8218	12.1687	12.0623	12.7888	13.6194	12.7139	12.7041	-0.5482	-0.4084	-0.57152	-1.1783	-0.51682	-0.71964	0.665766	2.24979	0.52297	0.504356	-0.07331	0.012228	0.330401	-0.63655	0.085533	0.056851	-1.39384	0.077671	-0.34686	-0.2405	-0.89208	0.106353	-0.53546	-0.8306	0.074877	0.915232	0.00976	-1.05212	1.00851
Cthe_0407	r	509556	508249	radical SAM domain-containing protein	11	General function prediction only	0.178512	0.178512	0.522193	0.772099	11.2105	11.9275	13.2353	11.734	12.2548	12.7015	12.2102	12.404	12.3478	13.516	-1.68327	-0.62798	1.29693	-0.91276	-0.14616	0.511199	-0.21192	0.073306	-0.00931	1.70997	-0.717	-2.02486	-0.52351	-0.99969	-1.30786	-0.32737	-0.47648	0.533856	-0.52086	-0.96749	-0.61384	-0.44664	-1.26113	-0.19379	-0.13766	-1.11201	-1.16815	-1.64376	-4.06952
Cthe_0412	f	516253	518940	glycoside hydrolase family 9	10	General function prediction only	0.050304	0.0503044	0.928255	0.963872	17.1153	17.4582	16.7726	16.7609	16.9295	17.0292	18.6627	19.3418	18.6348	18.422	-0.62578	-0.26662	-0.98476	-0.99706	-0.82041	-0.71598	0.995185	1.70654	0.965919	0.742982	-0.34286	0.34269	0.354434	-1.5474	0.685547	0.528659	-1.88362	-0.25658	-0.16863	-0.26832	-1.8739	-0.09969	-1.49245	-0.67908	0.027938	0.919832	0.212819	-1.26827	1.26812
Cthe_0413	f	519467	523141	glycoside hydrolase family 9	10	General function prediction only	0.054742	0.054742	1.3983	0.973901	14.1232	14.7741	15.1069	13.4355	14.1424	14.5024	14.4436	17.038	14.2977	16.8447	-0.63561	-0.08223	0.200639	-1.22018	-0.61921	-0.3132	-0.36321	1.84226	-0.4872	1.67793	-0.65097	-0.98372	0.68766	-0.32043	-0.33275	0.631684	-2.26387	0.604453	-0.70695	-1.06693	-0.86224	-0.35998	-2.70224	-2.59441	0.145855	0.193316	-2.54695	-1.57022	-1.97756
Cthe_0414	r	523860	523249	manganese containing catalase	14	Cellular Processes	0.109837	0.109837	0.980378	0.92531	5.61121	4.65174	5.01752	5.28	4.59608	5.00385	7.35452	4.40922	6.74765	5.88783	0.160763	-0.83279	-0.45402	-0.18221	-0.89043	-0.46817	1.96601	-1.08393	1.33759	0.44721	0.959469	0.593693	0.331205	-1.74331	-0.36578	0.055659	0.24252	0.013666	0.683922	0.276154	-1.46765	-0.40777	-1.29175	2.9453	0.60686	-1.47861	0.859827	1.94459	1.5091
Cthe_0415	r	524168	523923	spore coat protein CotJB	4	General function prediction only	0.89898	0.89898	1.71171	0.64987	4.22262	3.14278	4.28663	3.86721	3.35356	2.88112	5.68274	1.69507	4.4185	3.75975	0.461632	-0.55233	0.521738	0.127901	-0.35441	-0.79803	1.83266	-1.91172	0.645557	0.027	1.07984	-0.06401	0.355414	-1.46011	-1.14386	-0.21078	1.4477	1.40552	0.513651	0.986092	-0.55129	0.472442	-0.40619	3.98766	1.26424	-2.06468	0.658745	2.11381	-1.04537
Cthe_0417	f	524713	524976	ribosomal protein S15	2	Translation, ribosomal structure and biogenesis	0.185443	0.185443	0.615851	0.799256	13.0802	12.6159	12.5619	13.9273	12.667	12.5179	12.2004	11.8703	12.858	11.2652	0.738605	0.083961	0.00768	1.933	0.155922	-0.05434	-0.50195	-0.96741	0.42522	-1.8207	0.464275	0.518373	-0.84707	0.879801	0.054098	-0.05103	0.745631	0.043982	1.26031	1.40942	1.06932	0.149115	1.40182	0.330106	-0.65755	0.605158	1.59281	1.37962	1.43234
Cthe_0418	f	525212	527314	Polyribonucleotide nucleotidyltransferase	2	Translation, ribosomal structure and biogenesis	0.072602	0.0726024	0.283831	0.82947	15.7446	15.7575	15.8026	16.0349	16.0098	15.8777	15.3861	14.6757	15.6094	14.7423	0.369912	0.396308	0.488739	0.964643	0.91333	0.642668	-0.36465	-1.82015	0.092935	-1.68374	-0.01288	-0.058	-0.29027	0.358514	-0.04511	-0.25234	1.08177	-0.07513	0.025044	0.157145	0.42545	0.132101	1.26754	0.710377	-0.22333	-0.06658	0.86713	-1.00897	-1.04102
Cthe_0420	f	528909	529781	dipicolinate synthase subunit A	20	General function prediction only	0.09607	0.0960701	0.355146	0.819661	9.63303	9.30952	8.85806	9.43946	9.47526	8.94511	9.54116	8.76283	9.05767	7.76772	1.00281	0.417266	-0.39986	0.652462	0.717247	-0.24231	0.83653	-0.57223	-0.03856	-2.37335	0.323511	0.774971	0.193566	0.091869	0.45146	-0.16574	0.546691	-0.08705	-0.03579	0.494359	0.381789	0.530152	1.70754	0.778332	0.483486	0.995113	1.28996	1.25137	1.71116
Cthe_0421	f	529786	530370	dipicolinic acid synthetase, B subunit	20	General function prediction only	0.092932	0.0929317	0.531505	0.883436	10.048	9.6322	9.12744	9.70958	9.76843	9.52157	9.76125	8.87422	9.50135	7.60222	0.989074	0.395945	-0.32407	0.506326	0.590271	0.238132	0.580022	-0.68528	0.209299	-2.49972	0.415807	0.920567	0.338426	0.286762	0.504761	-0.13623	0.757979	-0.39413	-0.05885	0.188015	0.208228	0.246864	2.16621	0.887025	0.259892	1.272	1.89913	1.33404	1.89286
Cthe_0422	f	530687	531370	Redox-sensing transcriptional repressor rex	11	General function prediction only	0.308226	0.308226	1.39053	0.852226	17.5995	17.569	17.4534	17.5972	17.6558	17.5443	17.7058	15.1005	17.4227	14.8464	0.500488	0.472713	0.367523	0.498446	0.551751	0.450275	0.597204	-1.7734	0.339602	-2.00461	0.030525	0.146127	0.002245	-0.10629	0.115602	-0.08686	2.46843	-0.09094	-0.05858	0.052939	0.174566	0.111521	2.80939	2.60524	0.283099	0.254096	2.57624	1.02138	1.10659
Cthe_0423	f	531351	533972	iron-containing alcohol dehydrogenase	11	Energy production and conversion	0.280995	0.280995	1.09596	0.829071	19.7596	19.8422	20.2916	19.6666	19.998	20.0268	19.6583	17.5139	19.4999	17.7514	0.373696	0.459821	0.927904	0.276843	0.622088	0.652138	0.268234	-1.9657	0.103233	-1.71825	-0.08267	-0.532	0.092972	0.101236	-0.44932	-0.15576	2.32832	0.264715	-0.33141	-0.36025	0.166652	-0.02885	2.24655	2.14441	0.158388	-0.23753	1.74849	-1.05898	-1.44593
Cthe_0424	f	533969	534718	aminoglycoside phosphotransferase	13	General function prediction only	0.238668	0.238668	0.813434	0.804395	18.1065	18.2069	18.6559	17.9684	18.3593	18.334	17.7796	16.1718	17.4959	16.5124	0.425407	0.548374	1.09802	0.256284	0.734972	0.703911	0.02512	-1.94345	-0.32226	-1.52637	-0.10043	-0.54935	0.138129	0.32693	-0.44892	-0.1524	2.03517	0.321885	-0.39096	-0.36559	0.472522	0.025369	1.84692	1.60781	0.283722	-0.34065	0.983438	-1.07209	-1.46342
Cthe_0426	f	535029	536699	Fe-S cluster domain protein	11	General function prediction only	0.24696	0.24696	0.676641	0.75668	18.3807	18.5986	19.0383	18.1661	18.6521	18.6499	18.1795	16.7564	17.8044	17.1003	0.342964	0.644298	1.25234	0.046349	0.718342	0.715229	0.064784	-1.90297	-0.45386	-1.42748	-0.21792	-0.65765	0.214507	0.201175	-0.43973	-0.05355	1.84214	0.388432	-0.48597	-0.48372	0.361741	0.002251	1.55182	1.42305	0.375073	-0.34387	0.704108	-1.16306	-1.57751
Cthe_0427	f	536692	537861	Stage II sporulation protein E	4	General function prediction only	0.114047	0.114047	0.418422	0.818291	17.9848	18.1209	17.8572	17.6155	18.0418	17.948	17.4646	16.8085	16.9059	16.4022	0.777014	1.00208	0.56598	0.166221	0.871286	0.716153	-0.08325	-1.16828	-1.00708	-1.84013	-0.13611	0.127619	0.369366	0.520227	0.263726	0.079097	1.31249	-0.09081	-0.42638	-0.33256	0.709536	0.093814	1.63968	0.656153	0.558675	0.406292	0.50377	-1.09894	1.09249
Cthe_0428	f	537873	538370	NADH dehydrogenase (ubiquinone) 24 kDa subunit	11	Energy production and conversion	0.256622	0.256622	0.751453	0.772333	14.9246	15.2207	14.9334	14.6065	15.2243	14.9046	14.2212	13.2371	13.6044	13.2496	0.652002	1.0291	0.663211	0.246844	1.03367	0.626524	-0.24375	-1.49712	-1.02937	-1.48111	-0.2961	-0.0088	0.318138	0.70336	0.2873	-0.00359	1.98363	0.028808	-0.61783	-0.29813	1.00211	0.319701	1.97465	0.98417	0.616888	-0.01257	0.354707	-1.22782	-1.00612
Cthe_0429	f	538363	540237	Respiratory-chain NADH dehydrogenase domain 51 kDa subunit	11	Energy production and conversion	0.291023	0.291023	0.847707	0.77113	18.025	18.5735	17.9691	17.55	18.3545	17.999	17.2417	16.2689	16.7004	16.2568	0.630024	1.28058	0.563723	0.066528	1.02083	0.599138	-0.29919	-1.45301	-0.94122	-1.4674	-0.54845	0.055895	0.475058	0.783375	0.604345	0.218975	2.30456	-0.02986	-0.80453	-0.44902	0.84959	0.355513	2.09772	0.972734	0.541273	0.012135	0.443597	-1.46251	1.0395
Cthe_0430	f	540242	541942	hydrogenase, Fe-only	20	General function prediction only	0.169789	0.169789	0.832111	0.863969	18.3292	18.758	18.1696	17.9086	18.3477	18.1569	17.3058	16.456	16.8998	16.1685	0.766266	1.25002	0.586151	0.291705	0.787111	0.571819	-0.38827	-1.34703	-0.84641	-1.67136	-0.4288	0.159653	0.42065	1.02338	0.588452	0.410321	2.30201	0.012704	-0.43913	-0.24829	1.00882	0.190834	2.17919	0.849836	0.406088	0.287493	0.731241	-1.34611	1.11702
Cthe_0436	f	548775	551945	Tetratricopeptide TPR_2 repeat-containing protein	7	Cellular Processes	0.040387	0.0403872	0.454203	0.940721	13.9174	13.9613	13.5508	14.0518	13.8195	13.7801	15.3075	15.0952	15.2307	14.5464	-0.6166	-0.55045	-1.1698	-0.41392	-0.76436	-0.82386	1.48094	1.16057	1.36508	0.332414	-0.04384	0.366607	-0.13432	-1.39006	0.41045	0.141765	-1.1339	-0.22925	0.23224	0.271671	-1.17896	0.039431	-0.72684	0.212315	0.076785	0.548824	0.684354	-1.03086	1.28932
Cthe_0438	f	552740	553126	Dockerin type 1 protein	10	Hypothetical/Unassigned	0.582375	0.582375	0.910792	0.573722	6.0508	5.27763	6.96529	6.52978	4.97163	5.76225	6.00234	6.6478	5.95586	7.39477	-0.14125	-1.18115	1.08874	0.502977	-1.59272	-0.52933	-0.20642	0.661714	-0.26894	1.66638	0.773169	-0.9145	-0.47898	0.048452	-1.68766	0.306	-1.37017	1.20304	1.55815	0.767523	0.573918	-0.79063	-2.42314	-0.64546	0.046484	-0.74697	-1.43891	1.70902	-1.88491
Cthe_0439	r	554590	553844	CobB/CobQ domain protein glutamine amidotransferase	13	General function prediction only	0.087911	0.0879114	0.372387	0.842617	11.9967	11.6633	11.6839	12.4014	12.0628	11.9436	11.5391	11.1018	12.084	10.4539	0.538992	-0.05284	-0.01621	1.2574	0.656356	0.444807	-0.27327	-1.04951	0.694026	-2.19975	0.333389	0.312754	-0.40469	0.457561	-0.02063	-0.3995	0.561443	-0.2597	0.338579	0.457748	0.317358	0.119169	1.60889	0.437271	-0.5449	0.647947	1.63011	1.25997	1.24208
Cthe_0440	r	555995	554592	domain of unknown function DUF1727	7	Cellular Processes	0.068236	0.0682363	0.543867	0.916357	13.1163	12.7333	12.7071	13.5655	12.9794	12.9193	12.4915	11.536	12.9999	11.2571	0.681578	0.144129	0.107448	1.31179	0.489465	0.40517	-0.19505	-1.53575	0.518253	-1.92703	0.383049	0.409192	-0.44916	0.62479	0.026143	-0.24613	1.19728	-0.21219	0.586084	0.646162	0.565566	0.060078	1.72228	0.955536	-0.50838	0.278874	1.74279	1.3041	1.32794
Cthe_0442	f	557204	558064	Polypeptide-transport-associated domain protein FtsQ-type	7	Cellular Processes	0.077759	0.0777592	0.369448	0.859684	11.2712	11.1292	10.2805	11.7595	11.486	11.1497	11.9297	10.9827	11.9115	10.4669	0.061233	-0.19067	-1.69533	0.927012	0.441956	-0.15423	1.2288	-0.45032	1.19647	-1.36493	0.142069	0.990686	-0.48829	-0.6585	0.848617	-0.35679	0.146443	-0.86917	0.273568	0.609812	-0.15197	0.336244	1.01907	0.947012	0.018236	0.515832	1.44461	1.10349	1.98713
Cthe_0446	f	561517	562410	sigma-E processing peptidase SpoIIGA	1	General function prediction only	0.06059	0.0605904	0.194073	0.791864	5.85152	6.38424	6.44598	6.28744	6.15465	6.24552	6.99245	6.05089	7.18084	6.3475	-1.33578	-0.02428	0.127724	-0.26259	-0.5895	-0.36581	1.47307	-0.84497	1.93687	-0.11473	-0.53272	-0.59446	-0.43592	-1.14093	-0.06174	0.229587	0.333353	0.200467	0.132791	0.041927	-0.8934	-0.09086	-0.19285	0.941562	-0.18839	-0.29661	0.83334	-1.44665	-1.50991
Cthe_0447	f	562463	563197	RNA polymerase sigma-E factor	1	Transcription, RNA processing and modification	0.197484	0.197484	0.47919	0.725253	10.6398	10.3918	9.23606	10.3291	9.68452	9.9476	9.27393	9.45857	9.40147	8.57872	1.49107	1.09993	-0.72228	1.0011	-0.01519	0.399595	-0.66258	-0.37145	-0.46148	-1.75872	0.248079	1.40379	0.310756	1.36592	1.15571	0.707249	0.933201	-0.71153	0.644572	0.381498	0.927619	-0.26307	1.1058	-0.18464	-0.12755	0.879854	0.822758	1.18762	2.64595
Cthe_0448	f	563358	564131	RNA polymerase sigma-G factor	1	Transcription, RNA processing and modification	0.321177	0.321177	0.717684	0.701654	5.59735	5.30374	5.5069	6.1985	5.12628	5.55464	6.94728	5.49602	7.03556	4.99597	-0.2496	-0.6593	-0.37582	0.589242	-0.90692	-0.3092	1.63409	-0.39099	1.75726	-1.08876	0.293608	0.090452	-0.60115	-1.34993	-0.20316	0.177459	-0.19228	-0.04774	1.07222	0.643864	-0.83705	-0.42836	0.130312	1.45126	-0.08827	0.500051	2.03959	1.2257	1.0647
Cthe_0449	f	564388	564648	sporulation protein, YlmC/YmxH family	4	General function prediction only	0.073136	0.0731358	0.183916	0.734895	6.00722	5.98743	5.85041	6.06768	6.14874	6.06094	6.85562	5.74571	6.69139	5.78897	-0.30651	-0.36011	-0.73115	-0.14279	0.07671	-0.16103	1.99091	-1.01468	1.54619	-0.89754	0.019792	0.15681	-0.06046	-0.8484	0.137017	-0.16131	0.241722	-0.21053	-0.08106	0.006735	-0.62371	0.087793	0.359772	1.10991	0.164229	-0.04326	0.902424	1.01381	1.11482
Cthe_0452	f	567264	568037	cellulosome anchoring protein cohesin region	10	General function prediction only	0.116547	0.116547	0.237082	0.672274	11.4737	11.4248	10.3134	11.5089	11.3387	10.8339	11.0683	11.1242	11.1336	10.4794	0.977003	0.85857	-1.83013	1.06197	0.650406	-0.57095	-0.00393	0.13147	0.154253	-1.42866	0.048953	1.1603	-0.03512	0.405457	1.11135	0.086043	0.30054	-0.52047	0.170114	0.67495	0.375194	0.504836	0.859362	-0.05596	-0.06538	0.644865	0.654282	1.03451	2.23504
Cthe_0458	f	572004	572759	exodeoxyribonuclease III	5	Chromatin structure and dynamics, DNA replication, recombination and repair	0.065449	0.0654487	0.252047	0.826888	14.9593	14.8369	14.0538	14.9848	14.6299	14.4488	13.6796	14.1195	14.0215	13.8096	1.25556	1.00136	-0.62379	1.30837	0.571872	0.196043	-1.40041	-0.48745	-0.69095	-1.1306	0.122479	0.905517	-0.02545	1.27971	0.783038	0.206938	0.717345	-0.39502	0.354864	0.535948	0.963326	0.181084	0.820295	-0.43989	-0.34183	0.309888	0.211833	1.0886	1.87322
Cthe_0459	f	572939	574051	DNA protecting protein DprA	5	Chromatin structure and dynamics, DNA replication, recombination and repair	0.079108	0.0791079	0.311132	0.830495	14.1619	14.2803	13.6271	14.0535	14.0648	14.0149	12.9764	13.3446	13.1993	12.8259	0.951236	1.17339	-0.05204	0.747917	0.769118	0.675388	-1.27289	-0.58211	-0.85477	-1.55525	-0.11841	0.534753	0.108371	1.18548	0.653165	0.215482	0.935697	-0.38772	-0.0113	0.038658	0.854246	0.049959	1.23891	-0.36819	-0.22286	0.518691	0.373361	-1.08554	1.44869
Cthe_0462	f	578005	578409	flagellar basal-body rod protein FlgB	9	Cellular Processes	0.143199	0.143199	0.310641	0.692681	11.7219	11.5892	11.6762	12.356	11.9676	11.8673	12.8433	12.2116	12.9681	11.8821	-0.80269	-1.07834	-0.89752	0.514384	-0.29226	-0.50066	1.52662	0.214559	1.78584	-0.46993	0.132703	0.045654	-0.63408	-1.12139	-0.08705	-0.37844	-0.62244	-0.19106	0.388339	0.488671	-0.61211	0.100332	0.085534	0.63166	-0.1248	0.32953	1.08599	1.09635	1.03215
Cthe_0463	f	578416	578859	flagellar basal-body rod protein FlgC	9	Cellular Processes	0.151982	0.151982	0.299675	0.661897	11.9789	12.0792	12.411	12.7012	12.5616	12.4961	13.3572	12.7462	13.4677	12.8198	-1.42315	-1.21421	-0.52266	0.081847	-0.20903	-0.34543	1.44878	0.175739	1.6791	0.329011	-0.10028	-0.43216	-0.72228	-1.37831	-0.33189	-0.48241	-0.66707	-0.08506	0.139599	0.205063	-0.76656	0.065464	-0.25822	0.610964	-0.11053	-0.07356	0.647939	-1.07198	-1.34926
Cthe_0464	f	578918	579232	flagellar hook-basal body complex subunit FliE	9	Cellular Processes	0.166289	0.166289	0.310606	0.643087	10.3217	10.3939	10.8399	11.1017	10.9304	10.9036	11.6757	11.3232	11.7704	11.4145	-1.52292	-1.37555	-0.46479	0.069898	-0.27992	-0.33468	1.24203	0.522049	1.43526	0.708621	-0.07217	-0.51818	-0.78002	-1.35403	-0.44601	-0.53654	-0.92928	-0.06372	0.171312	0.198125	-0.66864	0.026814	-0.4841	0.352584	-0.09463	-0.09137	0.355845	-1.0513	-1.43215
Cthe_0466	f	580923	581945	flagellar motor switch protein FliG	9	Cellular Processes	0.157813	0.157813	0.298973	0.6481	11.5634	11.8205	12.2308	11.6514	12.2376	12.0563	12.3792	12.9445	12.5288	12.8287	-1.41682	-0.86547	0.01431	-1.22819	0.028898	-0.35983	0.332513	1.5448	0.653317	1.29647	-0.25711	-0.66738	-0.08796	-0.81577	-0.41027	-0.41707	-1.12398	0.174471	-0.58622	-0.40494	-0.8774	0.181273	-0.59111	-0.56532	-0.1496	0.115802	-0.29992	-1.19508	-1.58818
Cthe_0467	f	581938	582729	Flagellar assembly protein FliH/Type III secretion system HrpE	9	Cellular Processes	0.193687	0.193687	0.520058	0.751711	10.6692	11.0783	11.5107	10.8999	11.4742	11.2083	11.7064	12.5362	11.6427	12.697	-1.3322	-0.70792	-0.04821	-0.98019	-0.10392	-0.50963	0.250433	1.51653	0.153171	1.76194	-0.40913	-0.84148	-0.2307	-1.0372	-0.43235	-0.39584	-1.45783	0.302402	-0.57428	-0.30838	-0.74276	0.265893	-1.22281	-0.82975	0.063741	-0.16083	-1.05433	-1.32788	-1.79189
Cthe_0468	f	582774	584087	flagellar protein export ATPase FliI	9	Cellular Processes	0.173511	0.173511	0.512436	0.774267	10.7923	11.4922	11.7886	11.2362	11.8528	11.451	11.6779	12.8455	11.7278	12.9317	-1.49162	-0.43428	0.013558	-0.82099	0.110572	-0.49647	-0.15369	1.61049	-0.07829	1.74073	-0.69982	-0.99623	-0.44387	-0.88554	-0.29641	-0.36062	-1.35337	0.337574	-0.61657	-0.21479	-0.49157	0.401784	-1.07895	-1.16765	-0.04991	-0.0862	-1.20395	-1.62431	-1.99478
Cthe_0469	f	584109	584567	flagellar export protein FliJ	9	Cellular Processes	0.205536	0.205536	0.830805	0.835071	7.87226	8.57191	9.31907	8.40213	8.93254	8.75664	9.08776	10.3278	8.89927	10.79	-1.40048	-0.59974	0.25537	-0.79405	-0.18701	-0.38832	-0.00936	1.40984	-0.22508	1.93883	-0.69965	-1.44681	-0.52987	-1.2155	-0.74716	-0.36063	-1.75589	0.562432	-0.53041	-0.35451	-0.49714	0.175901	-1.85747	-1.24003	0.188489	-0.46221	-1.89073	-1.62411	-2.72604
Cthe_0471	f	585504	587090	flagellar hook-length control protein	9	Cellular Processes	0.094797	0.0947969	1.50625	0.958043	11.9107	12.0401	12.579	11.5823	12.1039	11.7701	12.9911	14.3759	12.8375	15.3451	-0.69019	-0.58423	-0.14298	-0.95904	-0.53199	-0.80533	0.194534	1.32844	0.068706	2.12208	-0.1294	-0.66827	0.328339	-1.08045	-0.53886	-0.06379	-2.33582	0.808881	-0.52153	-0.18772	-1.25513	0.333808	-3.24126	-1.38477	0.153666	-0.96923	-2.50766	-1.09384	-1.58916
Cthe_0472	f	587106	588077	flagellar hook capping protein	9	Cellular Processes	0.075165	0.0751654	1.7564	0.97147	10.5268	10.6438	11.1759	10.1221	10.6297	10.3641	11.671	13.1851	11.3874	14.2071	-0.652	-0.56374	-0.16243	-0.95718	-0.57436	-0.77472	0.210925	1.35283	-0.00296	2.12363	-0.11703	-0.64914	0.404643	-1.14418	-0.53211	0.014078	-2.54124	0.81186	-0.50759	-0.24192	-1.26523	0.265674	-3.57735	-1.51409	0.283595	-1.02204	-2.81972	-1.0845	-1.56823
Cthe_0473	f	588127	588516	flagellar operon protein	9	General function prediction only	0.071892	0.0718918	1.97208	0.975697	8.12415	8.23099	8.65925	7.61207	8.17043	8.02215	9.47884	10.9726	9.14828	11.9448	-0.6478	-0.57193	-0.2678	-1.01145	-0.61493	-0.72024	0.314234	1.37501	0.079489	2.06541	-0.10684	-0.5351	0.51208	-1.35469	-0.42826	0.060557	-2.74159	0.637104	-0.55836	-0.41008	-1.53621	0.148286	-3.77433	-1.49374	0.330557	-0.97218	-2.79648	-1.07687	-1.44904
Cthe_0474	f	588682	590004	fagellar hook-basal body protein	9	Cellular Processes	0.03895	0.0389505	0.263021	0.901274	13.2587	13.2921	13.4659	13.0296	13.1927	13.4485	13.5224	14.0874	13.6177	14.7043	-0.61444	-0.54673	-0.19453	-1.07865	-0.74808	-0.22973	-0.08014	1.06459	0.113117	2.31458	-0.03342	-0.20725	0.229112	-0.2637	-0.17383	0.099379	-0.79527	0.017372	-0.16315	-0.41898	-0.58819	-0.25583	-1.51157	-0.56498	-0.09538	-0.61693	-1.08653	-1.02343	-1.15448
Cthe_0475	f	590140	590430	flagellar FlbD family protein	9	Cellular Processes	0.202236	0.202236	0.323815	0.583639	11.0508	10.5849	10.9927	11.041	10.6297	10.6503	11.4708	11.865	11.0451	11.703	-0.11768	-1.16071	-0.24762	-0.13968	-1.06041	-1.01426	0.82279	1.70529	-0.13043	1.34271	0.465846	0.058031	0.009823	-0.42004	-0.40781	-0.0448	-1.28004	0.342406	0.411226	0.390614	-0.00413	-0.02061	-1.07331	-0.39415	0.425738	0.161937	-0.65795	1.38113	1.04104
Cthe_0477	f	591028	592014	flagellar motor switch protein FliM	9	Cellular Processes	0.031317	0.0313173	0.507988	0.9589	12.5307	12.819	13.052	12.159	12.681	12.9582	13.3239	14.3152	13.2014	14.3418	-0.85433	-0.44894	-0.12129	-1.37702	-0.64297	-0.25311	0.26115	1.65514	0.088855	1.69252	-0.28828	-0.52128	0.371695	-0.79324	-0.233	0.137975	-1.49625	0.093738	-0.522	-0.79924	-1.04241	-0.27724	-1.66081	-0.99129	0.122522	-0.02658	-1.1404	-1.22118	-1.43523
Cthe_0478	f	592016	593236	flagellar motor switch protein FliN	9	Cellular Processes	0.062499	0.0624988	1.08302	0.961528	12.7536	13.082	13.1751	12.2728	12.8451	13.112	13.5454	15.2935	13.3109	15.3549	-0.69765	-0.37983	-0.28979	-1.16289	-0.60905	-0.3508	0.068602	1.76014	-0.15831	1.81957	-0.32844	-0.4215	0.480777	-0.79186	-0.09305	0.236883	-2.21148	0.063052	-0.57234	-0.83922	-1.03815	-0.26688	-2.50979	-1.74807	0.234491	-0.06142	-2.04397	-1.25566	-1.33932
Cthe_0479	f	593356	593718	response regulator receiver	9	Signal transduction mechanisms	0.062947	0.0629469	1.17635	0.964326	10.618	11.1154	11.2974	10.3125	10.6344	11.1393	11.5085	13.2433	11.2878	13.5443	-0.78846	-0.32817	-0.15982	-1.07116	-0.77333	-0.30611	0.035501	1.64085	-0.16865	1.91935	-0.49743	-0.67936	0.305503	-0.89044	-0.18193	0.481072	-2.12787	0.158093	-0.32186	-0.82677	-0.97532	-0.50491	-2.9099	-1.73486	0.220622	-0.30096	-2.25644	-1.4117	-1.60143
Cthe_0481	f	594275	595057	flagellar biosynthetic protein FliP	9	Cellular Processes	0.042539	0.0425391	1.33774	0.9788	10.6338	10.899	11.4792	10.5417	10.5672	11.3743	11.6179	13.6218	11.3034	13.7014	-0.8055	-0.57828	-0.08116	-0.88435	-0.86249	-0.17109	0.037655	1.75443	-0.23179	1.82257	-0.26522	-0.84548	0.092027	-0.98417	-0.58025	0.331736	-2.72283	0.104963	-0.02551	-0.83254	-0.76169	-0.80703	-3.1341	-2.00389	0.314508	-0.07954	-2.39793	-1.20182	-1.79686
Cthe_0482	f	595110	595379	flagellar biosynthetic protein FliQ	9	Cellular Processes	0.089284	0.0892836	1.12053	0.94688	9.86559	10.3602	10.3702	9.60067	9.74386	10.3823	10.6866	12.4975	10.4949	12.5446	-0.75618	-0.28221	-0.27263	-1.01007	-0.87284	-0.26099	0.03064	1.76608	-0.15307	1.81125	-0.49457	-0.50457	0.264922	-0.82102	-0.01	0.616299	-2.13734	-0.01214	-0.14319	-0.78164	-0.89425	-0.63844	-2.80076	-1.81089	0.191691	-0.04712	-2.0497	-1.4089	-1.4187
Cthe_0483	f	595409	596194	flagellar biosynthetic protein FliR	9	Cellular Processes	0.063833	0.0638333	1.03338	0.958819	11.3513	11.4156	11.3968	11.4757	11.2446	11.5363	12.2225	13.882	11.7106	13.8258	-0.64788	-0.58418	-0.6028	-0.52478	-0.75341	-0.46483	0.214044	1.8559	-0.29232	1.80025	-0.06439	-0.04557	-0.12443	-0.87121	0.018815	0.171052	-2.46638	-0.13945	0.231096	-0.06059	-0.23497	-0.29169	-2.58118	-1.65955	0.511819	0.056254	-2.11512	-1.04564	-1.03209
Cthe_0484	f	596191	597369	flagellar biosynthetic protein FlhB	9	Cellular Processes	0.023875	0.0238748	0.836404	0.98097	12.4113	12.4742	12.6599	12.2711	12.1936	12.6104	13.2917	14.6231	13.0154	14.6851	-0.66515	-0.59685	-0.39506	-0.81744	-0.9017	-0.44891	0.291258	1.73766	-0.00883	1.80503	-0.06288	-0.24862	0.140178	-0.88038	-0.18574	0.280622	-2.14893	0.049564	0.077568	-0.33923	-0.74433	-0.4168	-2.49157	-1.33143	0.276237	-0.06201	-1.66967	-1.04455	-1.18807
Cthe_0485	f	597410	599440	flagellar biosynthesis protein FlhA	9	Cellular Processes	0.04692	0.0469195	0.996116	0.968598	12.9287	13.1759	13.4162	12.5581	12.9472	13.1565	13.7751	15.2488	13.5838	15.556	-0.70846	-0.46037	-0.21922	-1.08034	-0.68991	-0.47979	0.140934	1.61993	-0.05102	1.92825	-0.24721	-0.48749	0.37055	-0.84637	-0.24029	0.228723	-2.07288	0.259632	-0.38903	-0.59841	-1.02565	-0.20938	-2.60883	-1.47372	0.191268	-0.30722	-1.97221	-1.18691	-1.40201
Cthe_0486	f	599442	600653	flagellar biosynthetic protein FlhF	9	Cellular Processes	0.040279	0.0402792	1.32335	0.979709	11.631	11.7108	12.2738	11.2257	11.4991	11.8467	12.7353	14.2206	12.3724	14.65	-0.67838	-0.60952	-0.1233	-1.02844	-0.79236	-0.49211	0.275296	1.55806	-0.03813	1.92889	-0.07974	-0.64274	0.405334	-1.10427	-0.563	0.211714	-2.50984	0.427054	-0.27336	-0.62102	-1.14668	-0.34766	-3.15094	-1.48532	0.362921	-0.42938	-2.27762	-1.05683	-1.56129
Cthe_0487	f	600654	601562	Cobyrinic acid ac-diamide synthase	4	Cellular Processes	0.035647	0.0356466	1.23348	0.980734	10.4892	10.9082	11.1803	10.1943	10.6598	10.9201	11.8306	13.1892	11.4687	13.5398	-0.84651	-0.47267	-0.2299	-1.10959	-0.6943	-0.46209	0.350246	1.56235	0.027367	1.8751	-0.41903	-0.69114	0.294876	-1.34141	-0.27211	0.248415	-2.281	0.260251	-0.46549	-0.72576	-1.27438	-0.26028	-2.87996	-1.35862	0.361904	-0.35055	-2.07107	-1.33702	-1.61456
Cthe_0488	f	601605	602279	type IV pilus assembly PilZ	7	Cellular Processes	0.118844	0.118844	1.75143	0.954763	8.94425	9.33423	9.46118	8.54237	9.08049	9.28821	10.6744	11.9815	9.78945	12.4123	-0.7659	-0.46917	-0.37257	-1.07168	-0.66223	-0.50418	0.550506	1.54511	-0.12279	1.87289	-0.38998	-0.51694	0.401872	-1.7301	-0.12696	0.253736	-2.6473	0.172969	-0.53812	-0.74584	-1.24708	-0.20772	-3.33182	-1.30718	0.884894	-0.43079	-2.62286	-1.31038	-1.43092
Cthe_0489	f	602289	603353	Chemotaxis response regulator protein-glutamate methylesterase	9	Cellular Processes	0.083689	0.083689	1.37187	0.959331	10.9271	11.2977	11.4589	10.2338	10.9584	11.2551	12.1594	13.4725	11.6406	13.9555	-0.69621	-0.3772	-0.23847	-1.29305	-0.66928	-0.4139	0.36458	1.49489	-0.08203	1.91065	-0.37059	-0.53175	0.693321	-1.23229	-0.16116	0.339298	-2.17475	0.203795	-0.72461	-1.02128	-1.4068	-0.29666	-2.99702	-1.31305	0.518807	-0.48297	-2.31483	-1.29288	-1.44568
Cthe_0490	f	603353	605431	CheW domain protein	9	Cellular Processes	0.067025	0.0670252	1.56336	0.971418	12.7667	13.1922	13.4588	12.0067	12.7316	13.1414	14.2029	15.4034	13.7142	16.064	-0.72188	-0.38111	-0.16762	-1.3304	-0.74994	-0.4218	0.428159	1.3894	0.03681	1.91838	-0.42557	-0.6922	0.759967	-1.43625	-0.26662	0.460617	-2.21114	0.317432	-0.72492	-1.13473	-1.70747	-0.40981	-3.33238	-1.20047	0.488745	-0.66062	-2.34984	-1.3431	-1.61574
Cthe_0491	f	605448	605912	CheW domain protein	9	Cellular Processes	0.116464	0.116464	1.37745	0.943633	10.1988	10.8869	10.9994	9.82072	10.3572	10.7355	11.828	12.8151	11.3352	13.4713	-0.90104	-0.3083	-0.21139	-1.22672	-0.7646	-0.43872	0.502389	1.35264	0.077827	1.91792	-0.6881	-0.8006	0.378079	-1.62923	-0.1125	0.529717	-1.92817	0.263895	-0.53647	-0.91479	-1.51444	-0.37832	-3.11412	-0.98705	0.492872	-0.65623	-2.13615	-1.61116	-1.74183
Cthe_0492	f	605917	606537	CheC domain protein	9	Cellular Processes	0.097115	0.0971145	1.25764	0.94852	10.3483	10.9941	11.1523	9.94802	10.4744	10.9371	11.8881	12.8988	11.6019	13.4312	-0.91553	-0.33542	-0.19326	-1.27513	-0.80222	-0.38656	0.467731	1.37571	0.210681	1.85399	-0.64574	-0.80398	0.400288	-1.53976	-0.15824	0.519622	-1.90473	0.215173	-0.52641	-0.9891	-1.65392	-0.46269	-2.95675	-1.01071	0.286134	-0.5324	-1.82924	-1.56455	-1.74592
Cthe_0493	f	606537	607022	Chemoreceptor glutamine deamidase cheD	9	Cellular Processes	0.121782	0.121782	1.30216	0.937651	10.0111	10.8258	10.8776	9.63372	10.4291	10.6421	11.6811	12.5538	11.3913	13.2956	-0.99498	-0.27321	-0.22728	-1.32936	-0.62462	-0.43596	0.484643	1.25785	0.227888	1.91502	-0.81465	-0.86648	0.377411	-1.67002	-0.05183	0.396628	-1.72806	0.235525	-0.79543	-1.00837	-1.75763	-0.21294	-2.86643	-0.87269	0.289794	-0.74174	-1.90423	-1.75887	-1.82321
Cthe_0495	f	607486	608142	RNA polymerase, sigma 28 subunit	1	Transcription, RNA processing and modification	0.05324	0.0532396	1.46333	0.975745	9.76907	10.2875	10.3854	9.64344	9.88217	10.0974	11.5637	12.4394	11.2489	13.2006	-0.88797	-0.46279	-0.38252	-0.99101	-0.79521	-0.61872	0.5839	1.30213	0.325746	1.92643	-0.51841	-0.61629	0.12563	-1.79462	-0.09788	0.40531	-2.15193	0.287991	-0.23873	-0.45393	-1.60549	-0.21519	-3.31843	-0.87573	0.314761	-0.76119	-1.95168	-1.43238	-1.53293
Cthe_0496	f	608167	609279	Integrase catalytic region	5	Chromatin structure and dynamics, DNA replication, recombination and repair	0.538889	0.538889	0.986935	0.635984	4.75332	6.12657	6.5035	4.61897	5.59713	5.86459	6.39641	6.39683	6.44536	7.32871	-1.50704	0.148832	0.603343	-1.66904	-0.48957	-0.16707	0.474205	0.474718	0.533231	1.59838	-1.37324	-1.75018	0.13435	-1.64308	-0.37693	0.52944	-0.27026	0.638915	-0.97815	-1.24561	-1.82638	-0.26746	-1.73158	-0.00043	-0.04895	-0.93188	-0.88335	-2.59053	-3.364
Cthe_0501	f	612153	612782	aminodeoxychorismate lyase	13	General function prediction only	0.075977	0.0759766	1.25795	0.959735	11.3153	11.6554	11.4952	11.4076	11.9814	11.4447	13.4654	13.8159	13.2092	14.1487	-0.95521	-0.65399	-0.79595	-0.87348	-0.36528	-0.84063	0.948963	1.25941	0.722036	1.55412	-0.34011	-0.17983	-0.09228	-2.15007	0.160282	-0.326	-2.1605	0.050453	-0.57383	-0.0371	-1.80156	0.536737	-2.16727	-0.35054	0.256232	-0.33277	-0.93954	-1.26585	-1.13275
Cthe_0503	f	613963	614514	2'-5' RNA ligase	2	Translation, ribosomal structure and biogenesis	0.05885	0.0588504	0.275775	0.857733	9.84403	9.46983	9.05882	10.0155	9.81554	9.53629	9.46579	8.82017	9.50989	8.42019	0.906776	0.150099	-0.68103	1.25354	0.849166	0.28448	0.141931	-1.16362	0.231096	-1.97244	0.374196	0.785208	-0.17148	0.378235	0.411013	-0.34571	0.649664	-0.47747	0.199971	0.479222	0.505621	0.279251	1.39535	0.645625	-0.04409	0.399984	1.0897	1.29612	1.72334
Cthe_0504	f	614616	615851	Capsule synthesis protein, CapA	4	Cellular Processes	0.071084	0.071084	0.314122	0.849137	13.4207	13.3868	13.4664	13.7632	13.7942	13.7024	13.8417	12.528	13.949	12.5199	-0.03193	-0.09763	0.056437	0.631128	0.691066	0.513273	0.782996	-1.76023	0.990783	-1.77588	0.033939	-0.04565	-0.34252	-0.42097	-0.07959	-0.40742	0.858847	-0.23599	-0.03096	0.06088	-0.18579	0.091842	1.27435	1.31375	-0.10734	0.008084	1.42917	1.0238	-1.03215
Cthe_0505	f	616237	618465	formate acetyltransferase	11	Energy production and conversion	0.11081	0.11081	0.346527	0.786818	17.8481	17.9082	16.9889	17.5965	17.9022	17.7425	18.7834	17.9646	18.5588	17.3534	-0.03172	0.083441	-1.67698	-0.51341	0.071909	-0.23395	1.75917	0.19143	1.3291	-0.979	-0.06014	0.859222	0.251559	-0.93528	0.919363	0.006023	-0.0564	-0.75361	-0.30568	-0.14594	-0.96223	0.159733	0.548826	0.818739	0.2246	0.611244	1.20538	-1.04257	1.81406
Cthe_0506	f	618492	619208	pyruvate formate-lyase activating enzyme	3	Cellular Processes	0.302122	0.302122	0.522937	0.614839	16.0878	16.1142	15.2005	15.9588	16.2958	15.9362	16.9679	15.6972	16.7793	15.28	0.098777	0.145235	-1.46504	-0.12866	0.465346	-0.16837	1.64999	-0.58976	1.31743	-1.32493	-0.02636	0.887275	0.129045	-0.88012	0.913634	-0.18162	0.417017	-0.7357	-0.33703	0.02253	-0.82048	0.359557	1.01576	1.27078	0.188688	0.417122	1.49921	-1.01844	1.84968
Cthe_0509	r	621918	620839	sodium ion-translocating decarboxylase, beta subunit	11	Energy production and conversion	0.177052	0.177052	0.260102	0.5462	14.9641	14.4721	14.9035	14.4805	14.0616	14.4212	13.7304	14.2064	13.9245	14.1502	1.58945	0.35344	1.43731	0.374522	-0.6779	0.225501	-1.5102	-0.31431	-1.02243	-0.45538	0.491947	0.060554	0.483556	1.2337	-0.43139	0.410487	0.265775	0.482315	0.418878	0.059312	0.556004	-0.35957	-0.08857	-0.47598	-0.19414	0.056145	-0.22569	1.40634	1.04287
Cthe_0512	r	627248	625728	integrase family protein	5	Chromatin structure and dynamics, DNA replication, recombination and repair	0.032265	0.0322651	0.203979	0.894548	9.59163	9.56	9.12482	9.26469	9.50349	9.37795	8.92311	8.99399	8.59115	8.22039	1.06728	0.996432	0.021726	0.335017	0.869878	0.588692	-0.43008	-0.27132	-1.1736	-2.00404	0.031632	0.466804	0.326931	0.668518	0.435172	0.056502	0.566006	-0.25313	-0.2388	-0.11326	0.673543	0.12554	1.2831	-0.07088	0.331956	0.773601	0.370764	1.02217	1.38204
Cthe_0514	f	627622	628737	DNA methylase N-4/N-6 domain protein	5	General function prediction only	0.113622	0.113622	0.45645	0.83405	9.92161	10.0677	8.81503	9.36881	9.7791	9.41413	8.9813	9.00272	8.89874	7.83504	1.08741	1.31013	-0.5998	0.244555	0.870131	0.313646	-0.34629	-0.31362	-0.47217	-2.09399	-0.14608	1.10658	0.552797	0.940309	1.25266	0.288581	1.06496	-0.5991	-0.41029	-0.04531	0.470074	0.364979	1.94406	-0.02142	0.082562	1.16768	1.0637	-1.10656	2.15334
Cthe_0515	r	631575	630040	transposase IS66	5	Chromatin structure and dynamics, DNA replication, recombination and repair	0.126426	0.126426	0.715937	0.882274	13.2202	13.1373	12.5031	13.3254	13.471	12.8874	12.3799	11.9032	12.5835	10.7754	0.742309	0.640034	-0.14255	0.872157	1.05183	0.331664	-0.2946	-0.88285	-0.04337	-2.27463	0.08288	0.717054	-0.10522	0.840265	0.634174	-0.3337	1.23408	-0.38429	-0.1456	0.437991	0.7419	0.58359	2.69561	0.476691	-0.20359	1.12783	1.80811	1.05913	1.64382
Cthe_0518	r	635675	632700	type III restriction protein res subunit	6	Cellular Processes	0.152458	0.152458	0.492209	0.793504	13.5503	13.6674	14.6827	13.0336	12.9295	13.3835	12.7292	13.4085	12.6265	14.0354	0.232011	0.418493	2.03576	-0.59109	-0.75688	-0.03364	-1.07587	0.006059	-1.23952	1.00469	-0.11707	-1.13239	0.516743	0.82109	-1.01532	0.737901	0.258926	1.29917	0.104085	-0.34997	0.407082	-0.45405	-1.10591	-0.67924	0.102734	-0.62694	-1.40891	-1.08453	-2.19222
Cthe_0519	r	637524	635692	DNA methylase N-4/N-6 domain protein	5	Chromatin structure and dynamics, DNA replication, recombination and repair	0.120912	0.120912	0.428588	0.811922	12.527	12.7268	13.5436	12.1034	12.0963	12.3271	11.6855	12.5461	11.6366	13.0656	0.170616	0.507389	1.88431	-0.54343	-0.55549	-0.16642	-1.24786	0.2028	-1.33037	1.07845	-0.19979	-1.01663	0.4236	0.841491	-0.81684	0.630538	0.180693	1.21657	0.007153	-0.22366	0.46684	-0.23081	-0.96931	-0.86058	0.048949	-0.51947	-1.429	-1.14853	-2.02318
Cthe_0532	f	649110	649601	Haloacid dehalogenase domain protein hydrolase	14	General function prediction only	0.128599	0.128599	0.923231	0.907139	5.98304	6.21051	6.26544	6.44764	6.17783	5.86274	7.67757	8.08095	7.596	8.3049	-0.93302	-0.6912	-0.63279	-0.43909	-0.72594	-1.06092	0.868481	1.29732	0.781754	1.53541	-0.22747	-0.2824	-0.4646	-1.69453	-0.05494	0.032679	-1.87045	0.402705	0.269818	0.584907	-1.14835	0.315089	-2.12708	-0.40338	0.081577	-0.22395	-0.70891	-1.17078	-1.21622
Cthe_0533	f	649946	651478	Radical SAM domain protein	11	General function prediction only	0.148042	0.148042	0.696941	0.858389	10.4343	11.2327	11.2586	10.6469	11.4553	11.1581	12.7474	12.2351	12.7943	11.6517	-1.39583	-0.40712	-0.37497	-1.13255	-0.13147	-0.4994	1.46864	0.834196	1.52666	0.111833	-0.79842	-0.82438	-0.2126	-2.31315	-0.02596	-0.2226	-1.0024	0.100483	-0.80841	-0.51129	-2.1474	0.297117	-0.19647	0.512334	-0.04685	0.583332	1.14252	-1.73919	-1.77077
Cthe_0534	f	651489	653672	ABC-type bacteriocin transporter	19	Cellular Processes	0.141475	0.141475	1.17428	0.919682	9.04677	9.68028	10.1193	8.87566	9.98228	9.58333	11.491	11.7895	11.5856	11.0204	-1.17996	-0.59166	-0.184	-1.33886	-0.31122	-0.68169	1.08986	1.36703	1.17768	0.652812	-0.63352	-1.0725	0.171107	-2.44427	-0.43898	-0.302	-2.10922	0.535937	-1.10662	-0.70767	-2.70994	0.398949	-1.03812	-0.29847	-0.09456	0.769112	0.565204	-1.55134	-2.10307
Cthe_0536	f	654353	656044	glycoside hydrolase family 5	10	Carbohydrate transport and metabolism	0.122863	0.122863	0.333672	0.754523	15.2499	15.3294	13.8477	14.843	14.9644	14.5841	14.8712	15.5257	14.9577	14.1635	0.803388	0.956915	-1.90321	0.01804	0.252469	-0.4817	0.072474	1.33583	0.239452	-1.29366	-0.07954	1.40217	0.406853	0.378653	1.4817	0.364942	-0.1963	-0.73642	-0.12145	0.258893	-0.1147	0.38034	0.800978	-0.65449	-0.0865	1.36222	0.794235	-1.05668	2.64298
Cthe_0539	f	657907	658590	ABC transporter related	19	Cellular Processes	0.124276	0.124276	0.239535	0.654117	10.9926	11.1791	11.0728	11.2008	11.5062	10.6472	11.2226	10.2546	11.1238	10.3961	0.083011	0.551206	0.284253	0.605791	1.37258	-0.78445	0.660505	-1.77027	0.412311	-1.41493	-0.18645	-0.08014	-0.20819	-0.22998	0.10631	-0.3271	0.9245	0.425598	-0.30536	0.553646	0.077051	0.859009	1.11009	0.968027	0.09884	-0.14151	0.727677	-1.13796	-1.05712
Cthe_0544	f	666202	667077	Protein phosphatase 2C-like	8	Signal transduction mechanisms	0.054817	0.0548165	0.335979	0.89123	10.2018	10.241	8.95725	10.3009	10.347	9.77079	10.8934	10.505	10.7907	10.0931	-0.01511	0.056441	-2.28938	0.165863	0.250207	-0.80277	1.24864	0.538942	1.06092	-0.21375	-0.03916	1.24457	-0.09904	-0.69158	1.28373	-0.10604	-0.26405	-0.81354	-0.04616	0.530074	-0.48981	0.576231	0.253897	0.388375	0.102729	0.411905	0.697551	-1.02751	2.36948
Cthe_0545	f	667183	667611	peptidase A24A prepilin type IV	7	General function prediction only	0.046742	0.046742	0.334382	0.906809	8.22101	8.15086	7.17463	8.18438	8.17658	7.80561	8.87288	9.09303	8.47965	8.72582	-0.12228	-0.24948	-2.01963	-0.18869	-0.20283	-0.87551	1.05973	1.45892	0.346699	0.793072	0.07015	1.04638	0.036624	-0.65187	0.976228	-0.02573	-0.94217	-0.63098	0.0078	0.378778	-0.29526	0.370978	-0.54924	-0.22015	0.393234	0.367209	-0.24617	1.04983	2.06534
Cthe_0549	f	670011	670865	ABC-type transporter, integral membrane subunit	19	Cellular Processes	0.124593	0.124593	0.259205	0.67955	10.9075	10.8176	10.1808	10.6425	10.6547	10.5608	10.518	11.7965	10.7484	10.5483	0.403502	0.190017	-1.32117	-0.2256	-0.19659	-0.41933	-0.52096	2.51327	0.025897	-0.44904	0.089951	0.726684	0.265069	0.389519	0.636733	0.162896	-0.97889	-0.37999	-0.01222	0.081628	-0.10597	0.09385	0.106367	-1.27846	-0.23042	1.24816	0.200112	1.06433	1.65483
Cthe_0550	f	671033	672937	Heat shock protein Hsp90	3	Cellular Processes	0.389598	0.389598	0.714806	0.636639	9.82862	9.86424	9.62928	9.58446	9.4322	9.64132	10.168	11.3035	9.93656	11.2785	-0.3514	-0.29882	-0.64564	-0.7118	-0.93656	-0.62787	0.149639	1.82569	-0.19206	1.78883	-0.03562	0.199338	0.244159	-0.33943	0.234957	0.432038	-1.43926	-0.01204	0.15226	-0.05686	-0.3521	-0.20912	-1.84633	-1.13545	0.231488	0.024973	-1.34197	-1.025	1.14817
Cthe_0553	r	676394	675495	LysR substrate-binding	1	Transcription, RNA processing and modification	0.074296	0.0742965	0.226483	0.781304	9.45198	9.33003	10.4158	9.79413	9.64251	9.79221	9.61377	9.68715	9.81614	10.7748	-0.86546	-1.14332	1.33046	-0.08594	-0.43138	-0.09032	-0.49686	-0.32969	-0.03579	2.1483	0.121956	-0.96384	-0.34215	-0.16179	-1.08579	-0.31248	-0.35712	0.62361	0.151623	0.001921	-0.02201	-0.1497	-1.13228	-0.07338	-0.20237	-1.08764	-0.95865	1.08821	-1.95049
Cthe_0554	f	676514	680284	phosphoribosylformylglycinamidine synthase	16	Nucleotide transport and metabolism	0.370836	0.370836	0.935053	0.735604	13.4597	13.5676	13.9048	12.7008	12.9111	12.9276	12.1479	14.1112	11.9799	14.5138	0.284599	0.414073	0.818595	-0.62583	-0.37346	-0.35367	-1.28912	1.06623	-1.49071	1.5493	-0.10792	-0.4451	0.758871	1.31174	-0.33718	0.656434	-0.5436	0.977123	-0.21036	-0.22685	0.720905	-0.01649	-1.60268	-1.96326	0.168031	-0.40265	-2.53394	-1.07767	-1.36141
Cthe_0555	f	680567	681808	PpiC-type peptidyl-prolyl cis-trans isomerase	20	General function prediction only	0.117696	0.117696	0.269188	0.708517	15.78	15.3709	14.6151	15.6438	15.1613	14.8269	15.2576	15.0153	15.4313	14.3192	1.39623	0.500754	-1.15355	1.09796	0.041879	-0.68996	0.252657	-0.27755	0.632809	-1.80124	0.409115	1.16491	0.136271	0.522463	0.755797	0.209644	0.355581	-0.2118	0.482489	0.816841	0.212513	0.334352	0.842058	0.242234	-0.17368	0.696122	1.11203	1.32787	2.2422
Cthe_0556	r	683712	681871	asparagine synthase (glutamine-hydrolyzing)	13	Amino acid transport and metabolism	0.101984	0.101984	1.07388	0.936688	8.34162	8.05746	7.1295	8.31869	7.98127	7.68042	8.69143	6.31232	8.8355	5.77323	0.621375	0.340877	-0.57514	0.598746	0.26566	-0.03132	0.966682	-1.38181	1.10891	-1.91397	0.284154	1.21211	0.022924	-0.34981	0.927959	0.076197	1.74514	-0.55091	0.337427	0.638275	-0.51681	0.300848	2.20804	2.3791	-0.14408	0.539099	3.06228	1.2177	2.31677
Cthe_0557	f	684019	684789	polysaccharide deacetylase	12	Carbohydrate transport and metabolism	0.394443	0.394443	1.04961	0.749467	3.29232	4.18178	3.71276	3.66719	2.81258	3.14563	5.35526	3.98234	5.44191	4.70611	-0.82037	0.169078	-0.35267	-0.40337	-1.35404	-0.98355	1.47448	-0.05278	1.57087	0.752348	-0.88946	-0.42043	-0.37486	-2.06294	0.469021	1.3692	0.199438	0.567126	0.854604	0.521553	-1.77472	-0.33305	-1.89352	1.37292	-0.08665	-0.72376	0.735802	-1.85248	-1.33833
Cthe_0559	f	685904	686620	single-stranded DNA-binding protein	5	General function prediction only	0.070588	0.0705884	0.514979	0.90862	8.22328	7.92046	6.5143	8.45303	7.72497	7.29291	8.73794	8.01858	8.68501	7.47075	0.464619	0.023779	-2.02328	0.799088	-0.2608	-0.8898	1.21386	0.166623	1.13681	-0.6309	0.302819	1.70898	-0.22975	-0.51467	1.40616	0.195484	-0.09812	-0.77861	0.728055	1.16012	-0.23199	0.432064	0.254224	0.719364	0.052929	0.54783	1.21426	1.23355	3.26929
Cthe_0560	r	688515	686740	FAD-dependent pyridine nucleotide-disulphide oxidoreductase	11	Energy production and conversion	0.077897	0.077897	0.254533	0.795974	17.7466	17.5298	17.3324	17.3014	17.0996	17.2037	18.3423	17.807	18.4019	17.5137	0.263235	-0.21739	-0.65496	-0.72353	-1.1711	-0.94026	1.584	0.39713	1.71597	-0.25309	0.216806	0.414188	0.44512	-0.59578	0.197382	0.430206	-0.2772	0.128697	0.201893	0.097765	-1.10043	-0.10413	-0.4141	0.535385	-0.05953	0.293308	0.888223	1.16216	1.33255
Cthe_0563	f	690422	690934	Heptaprenyl diphosphate synthase component I	7	Hypothetical	0.072542	0.0725415	0.270987	0.821538	11.4164	11.5635	10.7845	11.3779	11.3784	11.4525	11.1655	11.0589	11.3556	9.93829	0.55453	0.859815	-0.75669	0.474685	0.475763	0.629363	0.034009	-0.18722	0.428351	-2.5126	-0.14712	0.631902	0.038479	0.250849	0.779024	0.185082	0.504586	-0.66797	-0.00052	-0.07454	0.022329	-0.07402	1.44015	0.106615	-0.19004	1.12064	1.4173	-1.10736	1.54961
Cthe_0564	f	690963	691919	Polyprenyl synthetase	15	Coenzyme metabolism	0.089562	0.0895623	0.277285	0.784668	12.3593	12.5773	11.5543	12.2321	12.2364	12.3057	11.7345	12.0574	11.8828	10.9122	0.768572	1.21633	-0.88509	0.507097	0.515949	0.658351	-0.51504	0.148331	-0.21039	-2.20412	-0.21797	0.805013	0.127288	0.62487	1.02299	0.340952	0.519912	-0.75136	-0.00431	-0.07363	0.34928	-0.06932	1.32415	-0.32293	-0.1483	1.14519	0.970561	-1.1631	1.74716
Cthe_0578	r	708290	706080	glycoside hydrolase family 9	10	General function prediction only	0.048657	0.0486566	0.363569	0.91078	16.0961	16.2254	17.5225	15.7707	16.0614	16.5803	15.7206	16.0241	15.929	16.9994	-0.34121	-0.1171	2.13124	-0.90531	-0.40132	0.498073	-0.99207	-0.46595	-0.63092	1.22457	-0.12929	-1.42638	0.32544	0.37549	-1.2971	0.163971	0.201256	0.942194	-0.29076	-0.80963	-0.1583	-0.51887	-0.938	-0.30352	-0.20835	-0.97529	-1.07046	-1.09375	-2.68772
Cthe_0580	r	710625	709432	aminotransferase class I and II	13	Amino acid transport and metabolism	0.046145	0.046145	0.236873	0.870127	13.419	13.4145	14.4371	13.3133	13.3557	13.8442	12.8492	13.1835	13.0267	13.7439	-0.08738	-0.09728	2.15427	-0.3203	-0.22693	0.848875	-1.342	-0.60608	-0.95115	0.627992	0.004495	-1.01804	0.105779	0.569782	-1.02253	0.058882	0.231072	0.59284	-0.0424	-0.53098	0.286498	-0.48858	-0.38826	-0.33421	-0.1775	-0.56045	-0.71716	1.00312	-2.02516
Cthe_0592	f	727660	728325	Methyltransferase type 11	15	Coenzyme metabolism	0.125436	0.125436	0.206539	0.595118	6.35152	6.26315	7.56035	6.39829	6.84917	6.66931	6.86126	6.64658	6.72968	6.89907	-1.00407	-1.24303	2.26469	-0.87761	0.341612	-0.14475	0.374303	-0.2062	0.018501	0.476555	0.088374	-1.20883	-0.04677	-0.50974	-1.2972	-0.58602	-0.38343	0.89104	-0.45088	-0.27102	-0.33139	0.179863	-0.0499	0.214678	0.13158	-0.25249	-0.16939	1.06317	-2.31149
Cthe_0601	f	736904	737974	Thiamine-phosphate pyrophosphorylase	15	Coenzyme metabolism	0.188302	0.188302	0.278059	0.548531	7.58481	8.11335	7.91996	7.33375	7.40875	7.70489	7.42605	7.94353	6.9883	8.29755	-0.2181	1.10251	0.61931	-0.84538	-0.65798	0.081935	-0.61476	0.678215	-1.7085	1.56274	-0.52855	-0.33515	0.251057	0.158755	0.193391	0.704602	0.169816	0.215073	-0.075	-0.37114	0.345444	-0.29614	-0.8888	-0.51748	0.437747	-0.35401	-1.30924	-1.44247	-1.26151
Cthe_0602	f	737976	739274	Phosphomethylpyrimidine synthase	15	Coenzyme metabolism	0.186759	0.186759	0.413616	0.698981	9.28058	9.52083	9.27105	8.3265	8.83239	8.99114	8.3633	9.10075	7.76831	9.33745	0.71881	1.14909	0.701739	-0.98992	-0.08388	0.200422	-0.92401	0.396737	-1.98963	0.820651	-0.24025	0.009532	0.954081	0.91728	0.249784	0.688441	0.420083	0.279913	-0.50589	-0.66464	0.558192	-0.15874	-0.50505	-0.73745	0.594993	-0.23669	-1.56914	-1.1812	1.00663
Cthe_0603	f	739755	740279	GCN5-related N-acetyltransferase	2	General function prediction only	0.172003	0.172003	0.427095	0.731516	10.8589	10.3624	11.0406	10.5852	10.1323	10.5383	11.2445	12.0217	11.0893	11.5366	-0.14389	-1.01395	0.174604	-0.62337	-1.41703	-0.70558	0.531827	1.89387	0.259871	1.04365	0.496505	-0.18175	0.27362	-0.38561	-0.67826	0.230023	-1.65938	0.502289	0.452908	0.046915	-0.50403	-0.40599	-1.40421	-0.77726	0.155195	0.485186	-0.44727	1.41079	-1.13426
Cthe_0605	f	740565	741677	NLP/P60 protein	7	Cellular Processes	0.088972	0.0889724	0.173729	0.658577	14.7579	14.5995	15.134	15.0421	14.9157	15.2462	15.2597	14.7774	15.5392	14.375	-0.59352	-1.04836	0.486041	0.222279	-0.14051	0.808097	0.846805	-0.53748	1.64916	-1.69251	0.158459	-0.3761	-0.28421	-0.50178	-0.53456	-0.31628	-0.17798	-0.1122	0.12639	-0.20409	-0.4971	-0.33048	0.54069	0.482262	-0.27953	0.402393	1.16418	1.11609	-1.29783
Cthe_0612	f	750623	752134	SSS sodium solute transporter superfamily	13	Amino acid transport and metabolism	0.072707	0.0727072	0.184063	0.736658	16.0877	15.7476	15.5762	16.193	15.9183	15.7287	16.0345	15.7154	16.2372	14.9704	0.716876	-0.19711	-0.65746	0.999879	0.261712	-0.24767	0.57413	-0.2836	1.11878	-2.28554	0.340117	0.511422	-0.10531	0.053119	0.171305	-0.17074	0.032182	-0.15249	0.274689	0.464242	-0.04425	0.189553	0.947891	0.31918	-0.20268	0.744969	1.26683	1.26586	1.42545
Cthe_0618	r	760479	758314	ferrous iron transport protein B	14	Cellular Processes	0.213247	0.213247	0.444795	0.680382	13.2981	13.113	14.103	13.3128	12.9322	13.915	12.9612	13.8178	13.2038	14.6172	-0.41089	-0.74257	1.03141	-0.3845	-1.06639	0.694485	-1.01448	0.52022	-0.57987	1.95258	0.185115	-0.80496	-0.01473	0.336872	-0.99008	0.180728	-0.70478	0.188042	0.380569	-0.60219	0.109039	-0.98276	-1.68492	-0.85653	-0.24256	-0.79942	-1.41339	1.13691	-1.7471
Cthe_0620	f	761095	761487	iron dependent repressor	1	Transcription, RNA processing and modification	0.096369	0.0963689	0.597378	0.892453	11.7153	11.4718	10.4538	12.222	11.4794	11.1335	12.4512	11.6594	12.8262	10.8128	0.126927	-0.20627	-1.59895	0.820036	-0.19578	-0.669	1.13366	0.050423	1.64669	-1.10773	0.243553	1.26154	-0.50663	-0.73588	1.01799	-0.00766	-0.18763	-0.67975	0.74252	1.08842	-0.60425	0.345898	0.666594	0.791798	-0.375	0.84656	2.01336	1.1839	2.39751
Cthe_0623	f	763713	764351	sporulation protein, yteA family	4	Signal transduction mechanisms	0.067829	0.0678292	0.228964	0.802504	10.5565	9.98928	9.54634	10.7118	9.86618	9.61448	10.2881	10.5585	10.2607	9.58425	1.04682	-0.24715	-1.25765	1.4012	-0.52797	-1.10219	0.434484	1.05146	0.372143	-1.17116	0.567197	1.01014	-0.15534	0.268411	0.442942	0.123093	-0.56923	-0.06815	0.845627	1.09733	0.451075	0.251702	0.281935	-0.27045	0.027327	0.974259	0.676487	1.48164	2.0141
Cthe_0624	f	765032	769837	glycoside hydrolase family 9	10	General function prediction only	0.046129	0.0461285	0.521701	0.941054	16.1537	16.5408	17.2833	15.3001	15.8313	16.5494	16.9947	17.1518	16.9433	17.5914	-0.67908	-0.13177	0.918057	-1.88594	-1.13484	-0.11954	0.509997	0.732073	0.437365	1.35367	-0.3871	-1.12963	0.853594	-0.84101	-0.74252	0.709455	-0.61098	0.733878	-0.53124	-1.24934	-1.64323	-0.7181	-1.76008	-0.15707	0.051371	-0.43965	-0.64809	-1.30776	-2.18802
Cthe_0625	f	770401	772533	glycoside hydrolase family 9	10	General function prediction only	0.066903	0.0669025	0.216602	0.794084	15.09	15.3709	15.1844	14.7329	15.2399	15.3387	15.6564	15.8863	15.8593	14.6737	-0.51147	0.162113	-0.28506	-1.36778	-0.15193	0.08503	0.846951	1.39831	1.33346	-1.50963	-0.28088	-0.09441	0.357074	-0.56645	0.186467	0.130954	-0.51549	-0.15432	-0.507	-0.60581	-1.1264	-0.09881	0.566149	-0.22991	-0.20287	1.21259	1.18555	-1.21493	-1.06763
Cthe_0629	f	776050	777495	type II secretion system protein E	19	Cellular Processes	0.104505	0.104505	0.191428	0.636053	14.1456	14.0216	14.2468	14.305	13.8786	13.8842	14.0942	14.6581	14.295	15.0174	-0.30924	-0.66079	-0.02227	0.142698	-1.06625	-1.05042	-0.45491	1.14399	0.114368	2.16283	0.123974	-0.1012	-0.15938	0.051371	-0.22518	0.142988	-0.63646	0.362581	0.426341	0.420759	0.00999	-0.00558	-1.13875	-0.56386	-0.20076	-0.3593	-0.7224	1.08973	-1.07267
Cthe_0634	r	782899	780812	Serine/threonine protein kinase-related	13	General function prediction only	0.064184	0.0641843	0.416397	0.897238	12.7631	12.7846	13.8511	12.7958	12.9891	13.2497	13.0967	13.9015	13.2586	14.7113	-0.9135	-0.87941	0.808898	-0.86171	-0.55574	-0.14315	-0.38543	0.888562	-0.12905	2.17053	-0.02153	-1.08807	-0.03271	-0.33359	-1.06654	-0.20447	-1.11686	0.601425	-0.19329	-0.45393	-0.46284	-0.26064	-1.72224	-0.80481	-0.16196	-0.80984	-1.45269	-1.01504	-2.12589
Cthe_0635	r	783852	783022	Protein phosphatase 2C-like	8	Signal transduction mechanisms	0.146132	0.146132	1.68705	0.942254	8.32278	8.85123	10.1956	9.16944	9.11214	9.40385	10.8118	11.5763	11.1277	12.3763	-1.3299	-0.93328	0.075723	-0.69445	-0.73746	-0.51852	0.53819	1.11198	0.775295	1.71243	-0.52845	-1.87282	-0.84666	-2.489	-1.34437	-0.26091	-2.72504	0.791747	0.0573	-0.23441	-1.95825	-0.29171	-3.26416	-0.7645	-0.31591	-0.80003	-1.24861	-1.44238	-3.66247
Cthe_0638	r	789506	784827	cell divisionFtsK/SpoIIIE	4	Cellular Processes	0.074964	0.0749638	0.414567	0.879451	14.2604	14.4754	15.357	13.8232	13.8751	14.4238	14.4494	15.0101	14.5913	15.728	-0.55753	-0.20391	1.24611	-1.27649	-1.19123	-0.28884	-0.24661	0.675446	-0.01322	1.85626	-0.21501	-1.09667	0.437146	-0.18905	-0.88165	0.60032	-0.53467	0.933295	-0.05184	-0.60052	-0.7681	-0.54868	-1.85297	-0.56064	-0.14191	-0.71797	-1.1367	-1.16071	-2.1386
Cthe_0648	r	803506	801866	glutamyl-tRNA synthetase	2	Translation, ribosomal structure and biogenesis	0.379388	0.379388	0.618502	0.591068	14.2593	14.5561	13.9947	13.9498	14.064	14.3461	13.1005	13.375	13.4171	12.5379	0.788852	1.25788	0.370813	0.299827	0.480252	0.926116	-1.04218	-0.60837	-0.54192	-1.93126	-0.29682	0.264555	0.309478	1.15877	0.561378	0.49212	1.18105	-0.35142	-0.11418	-0.39635	0.532697	-0.28216	1.52612	-0.27454	-0.31659	0.837189	0.879244	-1.22844	1.20127
Cthe_0653	f	805854	806117	transcriptional regulator nikr, CopG family	8	General function prediction only	0.133967	0.133967	0.610838	0.853789	14.0878	13.8331	12.7943	14.3266	13.5215	13.2175	15.0815	13.8269	15.023	13.784	0.191177	-0.16117	-1.59791	0.521428	-0.59217	-1.01267	1.56546	-0.16973	1.48465	-0.22906	0.254749	1.29352	-0.23877	-0.99361	1.03877	0.311613	0.006187	-0.42313	0.805136	1.10916	-0.69642	0.304029	-0.26253	1.25455	0.058423	0.042899	1.23903	1.19313	2.45125
Cthe_0654	f	806431	807807	biotin and thiamin synthesis associated	15	Coenzyme metabolism	0.177278	0.177278	0.586092	0.79835	16.0552	15.3985	15.3513	15.5205	14.9656	15.0802	16.7582	14.6296	16.486	15.0488	0.759732	-0.18919	-0.25729	-0.01277	-0.81467	-0.64905	1.77552	-1.30015	1.38227	-0.69439	0.65674	0.703869	0.534643	-0.70301	0.047128	0.432888	0.768878	0.271135	0.554985	0.44036	-0.9655	-0.11462	-0.08325	2.12863	0.272161	-0.41923	1.43724	1.57652	1.62887
Cthe_0655	f	807995	809140	cysteine desulfurase family protein	13	Amino acid transport and metabolism	0.27735	0.27735	0.674325	0.725799	15.6526	15.021	15.2179	15.426	14.8648	14.858	16.2889	13.929	15.9758	14.4369	0.687226	-0.20683	0.071916	0.366509	-0.42792	-0.43749	1.58786	-1.75243	1.14472	-1.03356	0.631624	0.434697	0.226576	-0.63627	-0.19693	0.15619	1.09191	0.35988	0.561238	0.568002	-0.54978	0.006764	0.427867	2.35981	0.313068	-0.50786	1.53888	1.54931	1.35163
Cthe_0656	f	809447	810553	type IV pilus assembly protein PilM	7	Cellular Processes	0.195178	0.195178	0.47621	0.726762	15.4871	14.7052	14.9487	15.7033	14.8691	14.8511	16.2702	14.9447	16.1663	14.6918	0.372458	-0.93137	-0.52541	0.733004	-0.65805	-0.68806	1.67826	-0.532	1.50492	-0.95376	0.781907	0.538451	-0.21622	-0.78309	-0.24346	-0.16391	-0.2395	0.097544	0.83422	0.852214	-0.46292	0.017994	0.177335	1.3255	0.103953	0.252932	1.47447	1.7194	1.45241
Cthe_0660	f	813278	815599	glycoside hydrolase family 81	10	Cellular Processes	0.067044	0.0670442	0.446439	0.899883	7.5229	7.47734	8.16014	7.78376	7.66197	7.61855	8.60806	9.22937	8.57032	9.09457	-0.98219	-1.05106	-0.01898	-0.58789	-0.77199	-0.83762	0.658069	1.5972	0.601022	1.39345	0.045563	-0.63724	-0.26086	-1.08516	-0.6828	-0.18463	-1.75203	0.54159	0.121798	0.165213	-0.78656	0.043415	-1.4326	-0.62131	0.037741	0.134799	-0.52425	1.03209	-1.55535
Cthe_0664	f	818815	819627	3D domain-containing protein	20	General function prediction only	0.34002	0.34002	0.974548	0.7674	5.89808	5.53024	4.92292	5.63552	4.95912	4.70093	7.00093	5.85902	7.38926	5.75004	0.15406	-0.27051	-0.97152	-0.149	-0.92973	-1.22776	1.42703	0.108985	1.87527	-0.01682	0.367831	0.975158	0.26256	-1.10285	0.607327	0.571122	-0.32878	0.221991	0.676393	0.934589	-1.75375	0.258196	-0.79091	1.1419	-0.38834	0.108989	1.63922	1.29041	1.96586
Cthe_0665	f	819807	820775	HflK protein	3	Cellular Processes	0.07903	0.0790302	0.378104	0.860655	9.38265	9.6976	9.58258	9.23343	9.66386	9.65009	10.0448	10.9602	9.63461	10.8194	-0.83578	-0.29223	-0.49073	-1.09331	-0.35046	-0.37421	0.307068	1.88675	-0.40093	1.64383	-0.31494	-0.19993	0.149223	-0.66219	0.115016	0.033739	-1.26255	-0.06751	-0.43043	-0.41666	-0.40118	0.013766	-1.15554	-0.9153	0.410232	0.140752	-1.18478	-1.24396	-1.14864
Cthe_0666	f	820777	821646	HflC protein	3	Cellular Processes	0.043886	0.0438856	0.34808	0.915947	9.51879	9.89477	10.0287	9.31683	9.64727	9.89651	9.94727	11.1346	9.75464	10.8713	-0.8417	-0.18553	0.048227	-1.19416	-0.61748	-0.18248	-0.0939	1.97827	-0.43009	1.51884	-0.37598	-0.50992	0.201954	-0.42848	-0.13394	0.247501	-1.23983	0.132194	-0.33043	-0.57968	-0.4378	-0.24925	-1.22408	-1.18733	0.192631	0.263249	-1.11671	-1.29772	-1.42397
Cthe_0667	f	821833	823602	GerA spore germination protein	4	General function prediction only	0.069393	0.0693934	0.174003	0.73413	8.33345	8.13428	8.71331	8.10144	7.83993	8.19332	7.91685	8.63939	7.96391	8.87348	0.174338	-0.38111	1.23367	-0.47268	-1.20194	-0.21645	-0.98745	1.02751	-0.85622	1.68034	0.199176	-0.37986	0.232011	0.416603	-0.57904	0.29434	-0.50511	0.519993	0.261505	-0.09188	0.137535	-0.35339	-1.03355	-0.72254	-0.04706	-0.2341	-0.90958	1.14804	-1.30122
Cthe_0670	f	826240	827337	spore germination protein	4	General function prediction only	0.130479	0.130479	0.20405	0.573701	8.79757	8.55159	8.73075	9.01186	8.59552	8.93783	9.30725	9.64381	9.30889	9.2466	-0.60431	-1.29378	-0.79161	-0.00368	-1.17063	-0.21117	0.824298	1.76767	0.828909	0.654305	0.24598	0.066822	-0.21428	-0.50968	-0.17916	-0.04393	-1.09222	-0.20708	0.41633	0.074026	-0.29704	-0.3423	-0.65108	-0.33656	-0.00165	0.397211	0.062293	1.1859	1.04741
Cthe_0673	f	829428	829871	Ribonuclease H	5	Chromatin structure and dynamics, DNA replication, recombination and repair	0.061163	0.0611631	0.216615	0.811761	12.3247	12.4522	12.7489	11.823	12.0958	12.6329	11.8768	11.4332	11.6769	12.2078	0.463522	0.762671	1.459	-0.71406	-0.0737	1.18683	-0.58761	-1.62882	-1.05682	0.188996	-0.12747	-0.42417	0.50176	0.447883	-0.2967	0.356375	1.019	0.11597	-0.27285	-0.80996	0.146052	-0.53711	-0.11193	0.443652	0.199929	-0.77456	-0.53084	-1.09237	-1.3418
Cthe_0675	f	830754	831308	stage II sporulation protein M	4	General function prediction only	0.358784	0.358784	0.621104	0.614897	5.44948	5.60367	6.69696	5.80076	4.79274	6.16492	6.25123	5.92749	6.1208	7.01959	-0.84439	-0.60025	1.13084	-0.28818	-1.88425	0.288423	0.425074	-0.08753	0.218565	1.64169	-0.15418	-1.24748	-0.35128	-0.80174	-1.0933	0.810924	-0.32382	0.532041	1.00802	-0.36416	-0.32004	-1.37218	-2.22685	0.32374	0.130423	-1.09211	-0.89879	-1.11279	-2.37427
Cthe_0676	f	831659	832549	tyrosine recombinase XerD	5	Chromatin structure and dynamics, DNA replication, recombination and repair	0.172999	0.172999	1.85929	0.93797	9.85266	9.43871	9.50683	9.67765	9.21964	9.26993	12.3091	11.7866	12.5339	11.4057	-0.48187	-0.78998	-0.73927	-0.61213	-0.95304	-0.9156	1.34646	0.95755	1.51382	0.674073	0.413951	0.345823	0.175008	-2.45642	-0.06813	0.219068	-2.34786	0.236904	0.45801	0.407719	-2.85628	-0.05029	-2.18607	0.522517	-0.22484	0.380859	1.12822	1.33233	1.27088
Cthe_0684	f	842138	844771	CBS domain containing protein	2	Translation, ribosomal structure and biogenesis	0.064725	0.0647248	0.180154	0.760483	12.5833	12.5733	12.6672	12.793	12.723	12.6467	12.1439	11.9044	12.4364	11.7019	0.445186	0.418299	0.670148	1.0075	0.819607	0.615174	-0.73331	-1.37534	0.051219	-1.91848	0.010026	-0.08389	-0.20969	0.439476	-0.09392	-0.14965	0.668868	0.020501	0.070066	0.146302	0.356607	0.076235	1.02107	0.239419	-0.29256	0.202545	0.734525	1.00697	-1.05987
Cthe_0696	f	854202	854768	rRNA methylase	2	General function prediction only	0.215561	0.215561	0.390134	0.631647	13.7951	13.7946	13.9346	13.377	13.3027	13.4763	12.4366	13.0176	12.5541	12.9525	1.0243	1.02325	1.29337	0.217687	0.074406	0.409207	-1.59613	-0.47548	-1.36951	-0.6011	0.000545	-0.1395	0.418184	1.35855	-0.14004	0.491922	0.777009	0.458391	0.074284	-0.09929	0.822877	-0.17358	0.350211	-0.58099	-0.11749	0.065124	-0.39838	1.00038	-1.10152
Cthe_0698	f	855856	856926	Integrase catalytic region	5	Chromatin structure and dynamics, DNA replication, recombination and repair	0.458435	0.458435	0.89345	0.657929	2.66836	2.55782	2.77186	1.33889	1.79295	1.71717	2.72818	0.59994	3.00084	1.60935	0.754742	0.613289	0.887181	-0.94645	-0.36543	-0.46241	0.831285	-1.89201	1.18018	-0.60037	0.110545	-0.1035	1.32947	-0.05982	-0.21404	0.764865	1.95788	1.05469	-0.45406	-0.37828	-1.66195	0.075785	0.183602	2.12824	-0.27266	-1.00941	1.39149	1.07964	-1.07438
Cthe_0700	f	859125	859523	biotin/lipoyl attachment domain-containing protein	17	Lipid metabolism	0.151646	0.151646	0.247881	0.592153	14.2924	14.2637	14.9794	14.0788	13.8583	14.3445	14.6983	14.1388	14.7836	14.932	-0.37482	-0.4493	1.40619	-0.92858	-1.50005	-0.23979	0.677418	-0.77289	0.898623	1.28319	0.028731	-0.68703	0.213613	-0.4059	-0.71576	0.405328	0.124826	0.634938	0.220446	-0.2657	-0.70484	-0.48615	-1.07364	0.559458	-0.08533	-0.79314	-0.14835	1.02011	-1.60996
Cthe_0706	f	863285	864184	sugar isomerase (SIS)	1	Transcription, RNA processing and modification	0.061814	0.0618136	0.518339	0.920498	11.1735	11.0924	11.852	11.3822	10.9595	11.1968	11.8225	12.5631	12.1316	13.1286	-0.78302	-0.897	0.171323	-0.48945	-1.084	-0.75021	0.129805	1.17139	0.564469	1.96669	0.081038	-0.67857	-0.20874	-0.64905	-0.75961	0.132966	-1.47069	0.655236	0.422746	0.185409	-0.74937	-0.23734	-2.16913	-0.7406	-0.30906	-0.56548	-0.99702	1.05778	-1.60055
Cthe_0707	f	864189	864818	Phosphoglycerate mutase	12	Carbohydrate transport and metabolism	0.07254	0.07254	0.39122	0.876387	10.3374	10.4511	10.9046	10.3403	10.1763	10.479	10.704	11.5897	11.0799	12.0036	-0.78575	-0.59537	0.16417	-0.78082	-1.05538	-0.54857	-0.17183	1.31144	0.457626	2.00447	-0.11369	-0.56725	-0.00295	-0.36661	-0.45356	0.2747	-1.13866	0.425616	0.163959	-0.13869	-0.73954	-0.30265	-1.82721	-0.88575	-0.37588	-0.41385	-0.92371	-1.08199	-1.4817
Cthe_0708	f	864841	866070	HI0933 family protein	11	General function prediction only	0.168105	0.168105	0.470787	0.761951	10.3464	10.4121	10.7273	10.1399	9.91331	10.377	10.4193	11.7574	10.685	11.6328	-0.4882	-0.37944	0.14286	-0.83033	-1.20585	-0.43747	-0.36739	1.84978	0.072735	1.6433	-0.06564	-0.38086	0.206482	-0.07291	-0.31522	0.498753	-1.34538	0.350238	0.226635	-0.2371	-0.54502	-0.46374	-1.71952	-1.33811	-0.26563	0.124611	-0.94787	-1.04655	-1.30211
Cthe_0711	f	867331	867687	chorismate mutase	13	Amino acid transport and metabolism	0.038102	0.0381022	0.259917	0.902271	12.9234	12.8464	13.1184	13.2475	13.1668	13.2594	13.2092	11.9301	13.4692	12.2669	-0.04195	-0.20085	0.360406	0.626784	0.460318	0.651257	0.547718	-2.09135	1.08412	-1.39644	0.077012	-0.19501	-0.32411	-0.28579	-0.27202	-0.32045	0.916261	-0.14097	0.08068	-0.01186	-0.22165	-0.09254	0.899909	1.27907	-0.25997	-0.3368	1.20224	1.05483	-1.14473
Cthe_0712	f	867755	868438	Cytidylate kinase	16	Nucleotide transport and metabolism	0.039599	0.0395988	0.213216	0.876186	14.0883	13.7976	14.2063	14.3976	14.1789	14.1734	14.1741	13.1742	14.4347	13.3036	0.219847	-0.44962	0.491544	0.93198	0.428302	0.415745	0.417251	-1.8853	1.01748	-1.58723	0.290721	-0.11799	-0.30925	-0.08572	-0.40871	-0.38124	0.623454	0.032916	0.218726	0.224179	-0.03713	0.005453	0.875261	0.9999	-0.26065	-0.12944	1.13112	1.22325	-1.08522
Cthe_0715	f	871478	871852	S-adenosylmethionine decarboxylase proenzyme	13	Amino acid transport and metabolism	0.201261	0.201261	0.597154	0.77531	12.3131	11.5953	10.8461	12.8166	12.2263	11.9129	11.8985	11.7571	12.5444	10.6668	0.662003	-0.38142	-1.47043	1.39379	0.535743	0.080243	0.059287	-0.14623	0.998144	-1.73113	0.717812	1.46698	-0.50343	0.414632	0.749171	-0.63095	-0.1618	-1.06677	0.590285	0.903642	0.272181	0.313357	1.55947	0.141384	-0.64588	1.09031	1.87758	1.64469	2.76443
Cthe_0716	f	872069	872479	nucleoside diphosphate kinase	16	Nucleotide transport and metabolism	0.117597	0.117597	0.200763	0.609498	11.7685	11.1817	11.0194	12.0904	11.3683	11.001	11.5804	11.7574	11.648	11.7182	0.710955	-0.92399	-1.37592	1.60749	-0.40398	-1.42716	0.186791	0.6799	0.375266	0.570637	0.586895	0.749124	-0.32183	0.188159	0.162229	-0.18667	-0.57575	0.018396	0.722057	1.08935	0.442333	0.367294	-0.34986	-0.17701	-0.06766	0.039222	-0.07013	1.50201	1.68077
Cthe_0719	f	874096	874527	transcriptional regulator, Rrf2 family	1	Transcription, RNA processing and modification	0.071406	0.0714059	0.546993	0.912972	10.8826	10.6777	9.82793	11.3005	10.725	10.6605	10.7317	9.5771	10.7332	8.95725	0.66468	0.37809	-0.81038	1.24922	0.444314	0.35403	0.453696	-1.1612	0.455693	-2.02814	0.204905	1.05463	-0.41793	0.150849	0.84973	-0.04735	1.10056	-0.83253	0.575489	0.64004	0.567354	0.064551	1.76775	1.15462	-0.00143	0.619846	1.77589	1.15261	2.07719
Cthe_0725	f	880415	881911	metal dependent phophohydrolase	8	Signal transduction mechanisms	0.157024	0.157024	0.422714	0.752356	13.9114	13.8426	13.3933	14.3808	14.0921	13.5769	14.8509	14.9233	14.9795	13.9096	-0.48128	-0.60178	-1.38903	0.341339	-0.16468	-1.06745	1.16496	1.29183	1.3904	-0.48431	0.06877	0.518055	-0.46947	-0.93951	0.449285	-0.24945	-1.08069	-0.18353	0.288788	0.803995	-0.5987	0.515208	0.182411	-0.0724	-0.12866	1.01364	1.0699	1.04882	1.43202
Cthe_0727	r	884518	883592	cell envelope-related function transcriptional attenuator, LytR/CpsA family	1	Transcription, RNA processing and modification	0.270997	0.270997	0.508643	0.64481	11.8158	11.7209	11.209	12.1366	11.2745	11.5978	11.0171	10.8239	11.4031	10.0556	0.868723	0.707198	-0.16422	1.41477	-0.05265	0.497696	-0.49077	-0.81959	0.166272	-2.12743	0.094895	0.606851	-0.3208	0.798696	0.511956	0.446408	0.896985	-0.38887	0.862104	0.538777	0.733489	-0.32333	1.21893	0.193183	-0.38601	0.768348	1.34754	1.06799	1.52293
Cthe_0729	f	885954	887567	Dockerin type 1 protein	10	General function prediction only	0.126115	0.126115	0.294766	0.714768	11.0972	10.4842	9.95938	10.3855	9.88707	9.96384	10.5262	11.3491	10.3446	10.4666	1.3658	0.079337	-1.022	-0.12765	-1.17374	-1.01263	0.167549	1.89445	-0.21353	0.042421	0.613005	1.1378	0.711635	0.570972	0.524792	0.597098	-0.86491	-0.00446	0.498469	0.421699	0.040925	-0.07677	-0.57951	-0.82288	0.181588	0.8825	-0.12196	1.52944	2.20045
Cthe_0731	f	888602	889114	Shikimate kinase	13	Amino acid transport and metabolism	0.053197	0.0531966	0.21109	0.831994	11.6282	11.5411	11.1743	11.5432	11.2861	11.4768	11.6235	10.9442	11.8321	10.3752	0.672683	0.467701	-0.39594	0.47255	-0.13265	0.31619	0.661521	-0.93771	1.15278	-2.27713	0.087068	0.453909	0.085009	0.004741	0.366841	0.255005	0.596961	-0.30249	0.257064	0.066415	-0.28893	-0.19065	0.910891	0.679288	-0.20867	0.568934	1.45689	1.06221	1.36975
Cthe_0732	f	889176	890360	chorismate synthase	13	Amino acid transport and metabolism	0.101283	0.101283	0.328145	0.794231	18.1033	18.127	17.4205	17.6656	17.9183	17.9702	18.3298	17.4481	18.2994	16.6323	0.601296	0.647008	-0.71526	-0.24259	0.24451	0.34473	1.03804	-0.66205	0.979411	-2.2351	-0.02371	0.682769	0.437643	-0.2265	0.706475	0.208737	0.67888	-0.54971	-0.25261	-0.30459	-0.63373	-0.05197	1.28593	0.881672	0.030407	0.815789	1.66705	-1.01657	1.60522
Cthe_0734	r	892879	891758	Peptidase M23	7	Cellular Processes	0.062638	0.0626376	0.422835	0.901242	11.3661	11.1093	12.2169	11.9139	10.8942	11.3541	12.2951	11.4169	12.669	12.5985	-0.65496	-1.05803	0.68045	0.2049	-1.39569	-0.6738	0.803082	-0.57528	1.38992	1.27941	0.256804	-0.85083	-0.54784	-0.92896	-1.10763	0.215135	-0.30757	0.862832	1.01978	0.559846	-0.75501	-0.45993	-1.70438	0.878194	-0.37389	-1.18168	0.070406	1.19483	-1.80353
Cthe_0735	r	893807	893001	cellulosome anchoring protein cohesin region	10	Hypothetical/Unassigned	0.055024	0.0550244	0.211433	0.826503	11.7516	11.2455	12.1182	12.1132	11.3224	11.3608	11.9155	11.343	12.2223	12.3878	-0.06141	-1.2357	0.789435	0.7777	-1.05726	-0.96833	0.319107	-1.00945	1.03097	1.41494	0.506024	-0.36665	-0.36159	-0.16397	-0.87267	-0.07689	-0.0975	0.757453	0.790719	0.752396	-0.10914	-0.03832	-1.06532	0.5725	-0.30676	-1.04472	-0.16546	1.42013	-1.28935
Cthe_0736	r	897904	893987	cellulosome anchoring protein cohesin region	10	General function prediction only	0.129968	0.129968	0.214576	0.596202	15.5733	15.7037	16.2472	15.4124	15.2515	15.5508	15.8844	15.9033	15.9099	16.4067	-0.58546	-0.22361	1.28415	-1.03183	-1.47823	-0.64782	0.277728	0.330029	0.34842	1.72663	-0.13043	-0.67392	0.1609	-0.31115	-0.54349	0.452242	-0.19957	0.696401	0.160908	-0.13842	-0.49753	-0.29933	-1.15523	-0.01885	-0.02548	-0.50342	-0.49679	-1.09462	-1.59541
Cthe_0737	r	899335	898706	phosphopantethiene-protein transferase	15	Coenzyme metabolism	0.069388	0.0693879	0.402634	0.88511	12.2179	12.0248	12.9002	12.6819	11.9562	12.173	12.6877	12.8091	12.614	14.0719	-0.6452	-0.95999	0.467092	0.111228	-1.07181	-0.71833	0.12075	0.318603	0.000523	2.37713	0.1931	-0.68232	-0.46402	-0.46986	-0.87542	0.068595	-0.78433	0.727181	0.725716	0.508882	0.067911	-0.21683	-2.1157	-0.12137	0.073752	-1.26277	-1.4579	1.14322	-1.60472
Cthe_0738	r	900206	899994	copper ion binding protein	14	Cellular Processes	0.09051	0.09051	0.209686	0.712237	13.8579	13.4964	13.7312	13.8833	13.0668	13.5713	14.0206	13.8925	14.0416	14.5533	0.11864	-0.8049	-0.20503	0.18336	-1.90264	-0.61365	0.534216	0.206921	0.58781	1.89527	0.361478	0.126686	-0.02533	-0.16266	-0.23479	0.429662	-0.39603	0.159936	0.816471	0.311954	-0.1583	-0.50452	-1.48652	0.128105	-0.02098	-0.66083	-0.51175	1.28474	1.09178
Cthe_0740	r	902883	902146	regulatory protein GntR HTH	1	Transcription, RNA processing and modification	0.056527	0.0565268	0.194962	0.806709	13.2127	12.8278	13.7782	13.6154	12.9236	13.1166	13.3549	13.562	13.4433	14.2102	-0.46278	-1.39152	0.901934	0.50888	-1.16035	-0.69472	-0.11962	0.380195	0.093687	1.94431	0.384882	-0.56556	-0.40267	-0.14221	-0.95044	-0.0958	-0.73422	0.661674	0.691751	0.498787	0.172061	-0.19296	-1.28661	-0.20713	-0.0884	-0.64819	-0.76692	1.30575	-1.47996
Cthe_0744	r	909805	906953	copper amine oxidase-like domain-containing protein	20	Cellular Processes	0.184597	0.184597	0.648127	0.810123	11.5664	11.0204	11.284	11.5888	10.7041	10.7025	12.4332	12.2331	12.1818	12.7885	-0.11408	-0.85662	-0.49813	-0.0836	-1.28681	-1.28897	1.06478	0.79263	0.722819	1.54798	0.546004	0.282396	-0.02241	-0.86684	-0.26361	0.316323	-1.21272	0.581522	0.884737	0.886328	-0.59298	0.001591	-2.08447	0.200117	0.25145	-0.55543	-0.60676	1.46004	1.21621
Cthe_0745	f	910112	912304	glycoside hydrolase family 9	10	General function prediction only	0.146243	0.146243	1.2888	0.924352	11.5109	11.4218	11.5631	10.6712	10.4415	10.8328	11.7779	13.6675	11.5833	13.529	-0.17284	-0.25428	-0.12513	-0.94074	-1.15076	-0.79295	0.071334	1.79932	-0.10662	1.67267	0.089051	-0.05218	0.83971	-0.26701	-0.14123	0.980316	-2.24564	0.730275	0.229656	-0.16161	-0.91212	-0.39127	-3.08746	-1.88958	0.194599	0.138495	-1.94568	1.06367	-1.03683
Cthe_0755	r	921735	920548	aminotransferase class I and II	13	Amino acid transport and metabolism	0.688388	0.688388	1.07376	0.572601	13.254	12.7998	12.2127	13.4819	12.671	12.8049	13.6056	13.2866	14.7583	11.9983	0.21189	-0.36543	-1.11166	0.501603	-0.52915	-0.35894	0.65875	0.25331	2.12391	-1.38428	0.454192	1.04128	-0.22793	-0.35156	0.587089	0.128804	-0.48678	-0.59219	0.810922	0.677016	-1.27632	-0.13391	0.672764	0.318973	-1.15268	1.28835	2.76	1.37002	2.05805
Cthe_0759	r	925073	924789	type III secretion exporter	19	Hypothetical	0.095582	0.0955823	0.411277	0.845064	9.16454	9.36763	10.3738	9.04976	9.4688	9.07926	9.70096	10.2384	9.82465	10.8214	-0.90244	-0.56578	1.10223	-1.09272	-0.39805	-1.04382	-0.0132	0.877677	0.191845	1.84425	-0.20309	-1.20927	0.114781	-0.53642	-1.00619	-0.10117	-0.87073	1.29456	-0.41904	-0.0295	-0.77488	0.389542	-1.35262	-0.5374	-0.12369	-0.58306	-0.99677	-1.15116	-2.31221
Cthe_0761	r	927533	926763	ribonuclease HII/HIII	5	Chromatin structure and dynamics, DNA replication, recombination and repair	0.051416	0.0514156	0.210166	0.836905	11.841	12.2285	13.0666	11.6739	12.2735	12.2569	12.0515	12.625	12.2745	12.8473	-1.09974	-0.19865	1.7507	-1.48859	-0.09397	-0.13242	-0.61019	0.723621	-0.09155	1.24079	-0.38742	-1.22553	0.167184	-0.21048	-0.83811	-0.04501	-0.39652	0.809637	-0.59961	-0.58308	-0.60065	0.01653	-0.57387	-0.57346	-0.22299	-0.22235	-0.57283	-1.30805	-2.33841
Cthe_0763	r	929158	928283	ribosome biogenesis GTP-binding protein YlqF	2	General function prediction only	0.0569	0.0568997	0.144084	0.73673	11.9622	12.2008	13.0018	11.9604	12.4034	12.3936	12.54	12.4883	12.5917	12.8731	-1.39831	-0.70238	1.63439	-1.40355	-0.11119	-0.13976	0.287374	0.136349	0.437989	1.25908	-0.23854	-1.03952	0.001799	-0.5778	-0.80098	-0.20265	-0.28749	0.608128	-0.44299	-0.43319	-0.63123	0.009793	-0.46969	0.051767	-0.05163	-0.38484	-0.28145	-1.1798	-2.05555
Cthe_0765	r	930347	930003	ribosomal protein L19	2	Translation, ribosomal structure and biogenesis	0.153746	0.153746	0.698112	0.853179	14.4009	14.0428	12.4672	14.8794	14.0724	13.3784	14.0525	13.9421	14.1621	12.5009	0.780603	0.323086	-1.68958	1.39184	0.360945	-0.52567	0.335469	0.194484	0.47544	-1.64662	0.358152	1.9337	-0.47849	0.348458	1.57555	-0.02964	0.100672	-0.91113	0.807002	1.50106	0.717374	0.694056	1.57155	0.110365	-0.10957	1.44125	1.66118	1.28178	3.82034
Cthe_0767	r	931753	931229	Ribosome maturation factor rimM	2	Translation, ribosomal structure and biogenesis	0.158105	0.158105	0.313133	0.663391	11.1403	11.1992	11.3238	11.5437	11.4808	11.3706	11.0954	12.3009	10.6153	11.8952	-0.55671	-0.42858	-0.15792	0.319673	0.183122	-0.05635	-0.65427	1.96481	-1.69715	1.08338	-0.05898	-0.18356	-0.4034	0.044907	-0.12459	-0.28157	-1.10168	-0.04675	0.062854	0.173085	0.92834	0.110231	-0.41439	-1.20556	0.480036	0.405723	-1.27987	-1.04173	-1.13568
Cthe_0768	r	932100	931870	nucleic acid binding protein	2	General function prediction only	0.117136	0.117136	0.34992	0.776832	12.4729	12.3171	11.1215	12.6189	12.1304	11.7624	12.5569	13.0235	12.0365	12.0564	0.501961	0.204904	-2.07494	0.780477	-0.15112	-0.85295	0.662136	1.55189	-0.33019	-0.29217	0.155779	1.35135	-0.14606	-0.084	1.19557	0.186703	-0.70637	-0.64082	0.488538	0.856585	0.582441	0.368046	0.073965	-0.46659	0.520383	0.967038	-0.01994	1.11402	2.55151
Cthe_0769	r	932419	932174	ribosomal protein S16	2	Translation, ribosomal structure and biogenesis	0.107514	0.107514	0.314458	0.772064	11.4573	11.3397	10.0017	11.269	11.2726	10.6397	11.0893	11.6499	10.5356	10.7632	0.90108	0.668407	-1.97846	0.528544	0.53579	-0.71628	0.173102	1.2822	-0.92231	-0.47207	0.117615	1.45559	0.188316	0.36799	1.33798	0.067037	-0.31027	-0.63802	-0.00366	0.629256	0.7334	0.632919	0.509471	-0.56064	0.553726	0.886779	-0.22759	1.08494	2.7427
Cthe_0770	r	933799	932459	signal recognition particle protein	19	Cellular Processes	0.027174	0.0271739	0.161862	0.888078	13.2819	13.4637	13.5128	13.4881	13.7181	13.9038	12.753	13.945	12.9638	13.619	-0.48063	-0.00323	0.125738	0.060884	0.664962	1.15251	-1.86943	1.26056	-1.31591	0.404538	-0.18181	-0.23092	-0.20622	0.528897	-0.04911	-0.25447	-0.48129	-0.39103	-0.23005	-0.41572	0.524324	-0.18567	0.099178	-1.19199	-0.2108	0.325999	-0.6552	-1.1343	-1.17359
Cthe_0771	r	934194	933841	helix-turn-helix protein YlxM/p13 family protein	1	Hypothetical	0.024591	0.0245911	0.196527	0.916581	11.6448	11.7138	11.6627	12.0111	11.8736	12.1005	10.9483	12.2966	11.1175	11.9919	-0.21495	-0.05242	-0.1728	0.64744	0.323661	0.857883	-1.85426	1.31933	-1.45597	0.602092	-0.06905	-0.01791	-0.36637	0.696422	0.051141	-0.15977	-0.58275	-0.43786	0.13755	-0.0894	0.893585	-0.22695	-0.11828	-1.34822	-0.1692	0.3047	-0.87432	-1.04903	-1.01249
Cthe_0772	r	934708	934421	Peptidoglycan-binding lysin domain	7	General function prediction only	0.361561	0.361561	1.43436	0.831953	10.5772	10.9133	8.18919	11.1234	10.9151	10.4178	10.924	10.7749	11.5205	8.61016	0.164593	0.470724	-2.01081	0.662064	0.472366	0.019367	0.480487	0.344656	1.02387	-1.62732	-0.33606	2.38805	-0.5461	-0.34677	2.72411	-0.0018	0.138393	-2.22863	0.208241	0.705523	-0.39718	0.497282	2.30494	0.149109	-0.5965	2.16475	2.91036	-1.2623	5.2345
Cthe_0774	r	935926	935678	Protein hfq	20	General function prediction only	0.235243	0.235243	0.415207	0.622287	10.2662	9.86445	9.6151	10.5202	9.67798	9.71722	10.7219	10.9127	10.5329	10.89	-0.01091	-0.7918	-1.27642	0.482569	-1.15421	-1.07793	0.874737	1.24545	0.507246	1.20127	0.401802	0.651159	-0.25391	-0.4557	0.249357	0.186476	-1.04825	-0.10213	0.842191	0.802943	-0.0127	-0.03925	-1.21199	-0.19075	0.189089	0.022732	-0.3571	1.32116	1.57043
Cthe_0797	r	964041	961597	glycoside hydrolase family 5	10	Carbohydrate transport and metabolism	0.086818	0.0868181	0.631375	0.908329	12.2226	12.1238	11.111	11.5602	11.486	11.3857	10.1829	11.7395	9.89152	10.403	1.25785	1.1351	-0.12384	0.434555	0.342347	0.21765	-1.27753	0.657431	-1.63967	-1.0039	0.098752	1.11156	0.662334	2.03969	1.0128	0.637763	0.38428	-0.27472	0.074181	0.174499	1.6687	0.100318	1.08304	-1.55666	0.29134	1.33653	-0.51148	1.07085	2.16078
Cthe_0798	r	965977	964391	lipolytic protein G-D-S-L family	20	General function prediction only	0.046266	0.0462656	2.62789	0.988263	8.94524	8.57981	8.82536	8.55516	7.88832	8.01602	10.7828	12.2158	10.7141	12.0317	-0.43522	-0.65916	-0.50868	-0.67427	-1.08292	-1.00466	0.690881	1.56903	0.648789	1.4562	0.365427	0.119871	0.390079	-1.83758	-0.24556	0.691488	-3.63598	0.809344	0.666836	0.539136	-2.15897	-0.1277	-4.14336	-1.43298	0.068686	0.184116	-1.31755	1.28826	1.08664
Cthe_0803	f	970588	971544	pseudouridine synthase, RluA family	2	Translation, ribosomal structure and biogenesis	0.030295	0.0302952	0.168401	0.880068	11.2587	11.1183	12.2629	11.385	11.3763	11.9827	11.3635	10.9399	11.6373	11.5655	-0.58358	-0.93937	1.96095	-0.26356	-0.28555	1.25095	-0.31813	-1.39133	0.375874	0.193755	0.140407	-1.00416	-0.12629	-0.10475	-1.14457	-0.25802	0.178357	0.28019	0.008677	-0.59768	-0.25234	-0.60636	-0.18915	0.423519	-0.27388	-0.62553	0.07187	1.10222	-2.00578
Cthe_0804	f	971752	972324	regulatory protein MerR	1	General function prediction only	0.223526	0.223526	0.573828	0.74031	6.59228	6.95746	8.16279	7.06781	6.6977	7.21178	7.54721	8.2475	7.86057	8.52333	-1.30832	-0.77424	0.988587	-0.61284	-1.15414	-0.40228	0.088287	1.11248	0.546584	1.51589	-0.36518	-1.5705	-0.47553	-0.95493	-1.20533	0.259758	-1.29004	0.951004	0.370113	-0.14397	-0.79275	-0.51408	-1.82563	-0.70029	-0.31336	-0.27584	-0.66276	-1.28804	-2.97009
Cthe_0806	r	975538	972830	PAS sensor protein	8	Signal transduction mechanisms	0.084038	0.0840375	0.234129	0.760709	9.92392	10.0894	10.0529	9.31728	9.78475	10.1504	10.1654	10.5538	9.67462	10.8024	-0.30172	0.0897	0.003388	-1.73649	-0.63089	0.233896	0.269404	1.18796	-0.89134	1.77608	-0.1655	-0.129	0.606638	-0.24148	0.036494	0.304673	-0.46436	-0.09746	-0.46746	-0.8331	-0.35734	-0.36564	-1.0177	-0.38838	0.490776	-0.24866	-1.12782	-1.12155	-1.09354
Cthe_0807	r	976597	975554	Chemotaxis response regulator protein-glutamate methylesterase	9	Cellular Processes	0.111955	0.111955	0.570176	0.869098	7.96872	8.14573	8.22119	7.45914	7.72383	8.14406	8.18924	9.42713	7.98747	9.68648	-0.46156	-0.21139	-0.10474	-1.18177	-0.80769	-0.21376	-0.14989	1.59966	-0.43507	1.96622	-0.17701	-0.25247	0.509582	-0.22052	-0.07546	0.421905	-1.2814	0.077134	-0.26468	-0.68491	-0.52833	-0.42023	-1.96265	-1.23788	0.201774	-0.25935	-1.69901	-1.13054	-1.19124
Cthe_0808	r	977423	976605	MCP methyltransferase CheR-type	9	Cellular Processes	0.054937	0.0549365	0.375569	0.902483	7.83291	7.71628	8.02205	7.62348	7.52175	7.84722	7.76889	8.96294	7.72355	9.243	-0.32946	-0.52825	-0.00709	-0.68643	-0.85981	-0.30507	-0.43858	1.5966	-0.51585	2.07394	0.116626	-0.18914	0.209433	0.064017	-0.30577	0.19453	-1.24665	0.17483	0.101723	-0.22374	-0.10008	-0.32547	-1.72124	-1.19405	0.045337	-0.28006	-1.51944	1.0842	-1.14008
Cthe_0809	r	977940	977449	CheW domain protein	9	Cellular Processes	0.146483	0.146483	0.584656	0.832969	6.6595	6.75462	7.275	6.349	6.23805	7.0043	7.07535	8.09253	6.93456	8.44729	-0.59991	-0.46518	0.271941	-1.03975	-1.1969	-0.1115	-0.01087	1.42997	-0.21029	1.93249	-0.09512	-0.6155	0.310505	-0.41585	-0.52038	0.516567	-1.33791	0.270696	0.110944	-0.65531	-0.58556	-0.76625	-2.20924	-1.01718	0.140786	-0.35477	-1.51273	-1.06815	-1.53209
Cthe_0810	r	980104	977957	ATP-binding region ATPase domain protein	9	Cellular Processes	0.073507	0.0735074	0.697246	0.929716	7.96447	8.26284	8.68255	7.86883	7.89625	8.40877	8.69312	9.74637	8.43741	10.364	-0.81532	-0.45114	0.061133	-0.93206	-0.89858	-0.27303	0.074033	1.35958	-0.23808	2.11345	-0.29837	-0.71807	0.095646	-0.72864	-0.4197	0.366589	-1.48352	0.27378	-0.02743	-0.53994	-0.56858	-0.51251	-2.46775	-1.05325	0.25571	-0.61764	-1.9266	-1.22975	-1.64498
Cthe_0811	r	980499	980146	response regulator receiver	9	Signal transduction mechanisms	0.331218	0.331218	1.48272	0.851076	2.82932	2.48182	2.61005	2.46966	3.08444	2.88112	4.44414	5.02442	3.835	5.67142	-0.61137	-0.91324	-0.80185	-0.9238	-0.38977	-0.56638	0.791351	1.29541	0.262217	1.85743	0.34751	0.219273	0.359664	-1.61482	-0.12824	-0.60263	-2.5426	-0.27107	-0.61478	-0.41146	-1.36534	0.203324	-2.58698	-0.58027	0.60914	-0.647	-1.83642	1.27236	1.16415
Cthe_0812	r	981782	980973	sporulation transcription factor Spo0A	4	Signal transduction mechanisms	0.115429	0.115429	0.469698	0.836166	8.28418	8.26437	7.77523	8.04545	7.94989	8.09291	9.47941	8.77207	9.4932	9.00721	-0.36836	-0.39979	-1.17571	-0.74705	-0.89864	-0.67176	1.52763	0.405586	1.5495	0.778576	0.019812	0.508952	0.238725	-1.19523	0.48914	0.31448	-0.50771	-0.31769	0.095567	-0.04746	-1.44775	-0.14303	-1.05732	0.707339	-0.01379	-0.23513	0.485992	1.01383	1.42302
Cthe_0815	r	985957	985496	Arginine repressor	1	Transcription, RNA processing and modification	0.061652	0.0616516	0.179202	0.770643	11.2284	10.9077	10.8276	11.094	11.2889	10.8075	11.2391	10.2493	11.0014	10.2482	0.898445	0.048901	-0.16327	0.542439	1.05851	-0.21639	0.926773	-1.69489	0.297229	-1.69775	0.320745	0.400851	0.13441	-0.0107	0.080106	-0.38118	0.658367	0.020054	-0.19484	0.286496	0.092579	0.481338	1.04062	0.989807	0.237684	0.00108	0.753203	1.24898	1.32029
Cthe_0816	r	986828	985959	inorganic polyphosphate/ATP-NAD kinase	12	Carbohydrate transport and metabolism	0.056801	0.0568005	0.199326	0.810025	13.1706	13.0862	12.6334	13.1083	13.3059	13.0649	13.3754	12.8619	13.3638	12.0551	0.416341	0.207241	-0.91475	0.262071	0.751766	0.154563	0.92402	-0.34851	0.895159	-2.3479	0.084381	0.537155	0.062255	-0.20487	0.452774	-0.21974	0.224269	-0.43152	-0.19761	0.043384	-0.25548	0.240997	1.25085	0.513521	0.011647	0.806842	1.30872	1.06023	1.45111
Cthe_0817	f	987181	992661	diguanylate cyclase	8	Signal transduction mechanisms	0.035585	0.0355855	0.300885	0.921154	10.4412	10.4304	11.397	10.1989	10.1897	10.6227	10.5896	11.1166	10.6046	11.8132	-0.56095	-0.58116	1.23105	-1.01509	-1.03248	-0.22071	-0.28261	0.705303	-0.25454	2.01118	0.010781	-0.95588	0.242244	-0.14847	-0.96666	0.240735	-0.68622	0.774385	0.009272	-0.42373	-0.40569	-0.43301	-1.62352	-0.52697	-0.01498	-0.69657	-1.20856	1.0075	-1.93976
Cthe_0819	r	994656	993793	ABC transporter related	19	Cellular Processes	0.142599	0.142599	0.291988	0.674418	11.8185	12.1711	12.3007	11.329	11.7094	12.018	11.2949	11.9735	11.2746	12.5764	-0.06281	0.72383	1.01301	-1.15469	-0.30602	0.38229	-1.2306	0.283004	-1.27598	1.62796	-0.35264	-0.48228	0.489485	0.523513	-0.12964	0.461674	0.197619	0.28275	-0.38045	-0.68902	0.054374	-0.30856	-0.86699	-0.67854	0.020345	-0.60293	-1.30182	-1.2769	-1.39695
Cthe_0821	r	999336	997660	coagulation factor 5/8 type domain protein	20	General function prediction only	0.12299	0.12299	1.89306	0.956687	13.9666	14.3217	13.4821	13.3481	13.5484	13.2917	15.1181	17.0692	14.9435	16.5654	-0.44299	-0.1803	-0.80142	-0.90055	-0.75238	-0.94226	0.408814	1.85204	0.279637	1.47941	-0.35511	0.484544	0.618553	-1.15151	0.839655	0.773351	-2.74742	0.190392	-0.20031	0.056382	-1.59543	0.256696	-3.01703	-1.95102	0.174628	0.503737	-1.62191	-1.27908	1.39914
Cthe_0824	f	1002382	1004157	copper amine oxidase-like domain-containing protein	20	General function prediction only	0.080735	0.0807351	0.681682	0.921043	12.1479	12.0024	13.2251	12.1836	11.8983	12.2964	13.3674	13.1194	13.5566	14.3363	-0.81208	-0.98956	0.50248	-0.76846	-1.11663	-0.63083	0.676095	0.37345	0.906976	1.85857	0.145435	-1.07722	-0.03574	-1.21949	-1.22265	0.104122	-1.11692	0.928691	0.285301	-0.11278	-1.37294	-0.39809	-2.43802	0.248002	-0.18919	-1.21698	-0.77978	1.10606	-2.10996
Cthe_0825	r	1006232	1004283	glycoside hydrolase family 9	10	General function prediction only	0.097422	0.0974219	0.55346	0.882651	12.3744	13.0877	13.0911	12.0394	12.5446	12.7396	13.1244	14.5378	13.1616	13.7485	-0.94286	0.060131	0.064945	-1.41385	-0.70355	-0.42931	0.111834	2.09922	0.16413	0.989311	-0.71329	-0.71672	0.334948	-0.75006	-0.00342	0.543101	-1.45013	0.351495	-0.50514	-0.70017	-1.1222	-0.19503	-1.2039	-1.41336	-0.03719	0.789328	-0.58684	-1.63954	-1.64344
Cthe_0827	r	1008334	1007522	hemolysin A	2	Translation, ribosomal structure and biogenesis	0.127596	0.127596	0.291562	0.708247	11.2711	11.7129	12.3316	10.91	11.2227	11.2386	10.814	11.5091	10.8717	11.555	-0.15765	0.802129	2.14645	-0.94232	-0.26284	-0.22822	-1.15067	0.35941	-1.02536	0.459072	-0.44177	-1.06053	0.36117	0.45707	-0.61877	0.490184	0.203774	1.09302	-0.31275	-0.32868	0.038221	-0.01593	-0.33228	-0.69506	-0.05768	-0.04587	-0.68325	-1.35827	-2.0857
Cthe_0833	r	1014804	1013569	exodeoxyribonuclease VII, large subunit	5	Chromatin structure and dynamics, DNA replication, recombination and repair	0.125873	0.125873	0.197742	0.575632	11.2013	11.2473	11.0273	11.4213	11.7619	11.3974	12.2104	11.6362	11.7749	11.7284	-0.97232	-0.84035	-1.47074	-0.34205	0.633892	-0.41053	1.91915	0.273848	0.671255	0.537847	-0.04606	0.173954	-0.21997	-1.00915	0.22001	-0.51453	-0.38887	-0.37002	-0.34061	0.023901	-0.35365	0.364513	0.033521	0.574224	0.435525	-0.09214	0.046561	-1.03244	1.12815
Cthe_0834	r	1015288	1014851	transcription antitermination factor NusB	1	Transcription, RNA processing and modification	0.12823	0.12823	0.223628	0.617728	10.5591	10.6115	10.5245	10.8328	10.8756	10.7757	11.7239	10.9118	11.3655	11.2009	-0.98505	-0.84881	-1.07481	-0.27362	-0.16262	-0.4222	2.04208	-0.06836	1.1106	0.6828	-0.05243	0.034537	-0.27376	-1.16485	0.086963	-0.26405	-0.30032	-0.25112	-0.04271	0.057173	-0.53265	0.099888	-0.32532	0.812101	0.358434	-0.28905	0.164619	-1.03701	1.02423
Cthe_0840	r	1018867	1018235	stage III sporulation protein AF	4	General function prediction only	0.318335	0.318335	0.47234	0.550698	4.69329	4.89048	4.765	4.75381	4.8179	5.12716	5.80786	5.37585	4.80154	6.21578	-0.83114	-0.45137	-0.69303	-0.71458	-0.59116	0.004412	1.31532	0.483346	-0.62267	2.10087	-0.1972	-0.07171	-0.06052	-1.11458	0.125488	0.072588	-0.48537	-0.36216	-0.06409	-0.37335	-0.04773	-0.30926	-1.39788	0.432014	1.00633	-0.83993	-1.41424	-1.14647	-1.05096
Cthe_0842	r	1020573	1020184	stage III sporulation protein AD	4	General function prediction only	0.247486	0.247486	0.43492	0.620642	4.42226	5.04531	4.76631	4.29028	4.12265	5.14429	5.24872	4.12235	5.69748	4.78387	-0.64976	0.533641	0.003714	-0.90044	-1.21883	0.721641	0.919997	-1.21939	1.77236	0.037069	-0.62305	-0.34405	0.131978	-0.82647	0.279002	0.922658	0.922956	-0.37798	0.167628	-0.85401	-1.4072	-1.02164	-0.66122	1.12637	-0.44876	-0.66151	0.913613	-1.54013	-1.26931
Cthe_0843	r	1020793	1020599	stage III sporulation protein AC	4	General function prediction only	0.235921	0.235921	0.510287	0.691781	2.39808	3.68933	3.93258	3.7485	3.53375	3.30213	4.56411	3.83299	4.6675	4.24853	-2.12956	-0.15649	0.21519	-0.06609	-0.39423	-0.74815	1.18018	0.063012	1.33817	0.697968	-1.29126	-1.5345	-1.35042	-2.16603	-0.24324	0.155585	-0.14365	0.630449	0.214746	0.446366	-0.91901	0.23162	-0.71478	0.731123	-0.10339	-0.41554	0.418976	-2.44741	-2.89688
Cthe_0848	r	1025028	1023949	peptidase M24	13	Amino acid transport and metabolism	0.084757	0.0847573	0.207387	0.727539	11.8174	11.8159	11.9865	11.5738	11.6295	11.7684	11.1216	11.5199	10.98	12.3157	0.42054	0.416721	0.852911	-0.20215	-0.05968	0.295453	-1.3582	-0.33991	-1.72014	1.69446	0.001494	-0.16913	0.243576	0.695781	-0.17062	0.186353	0.295968	0.218059	-0.05573	-0.19465	0.593784	-0.13892	-0.68616	-0.39832	0.141579	-0.79578	-1.33567	1.00104	-1.12438
Cthe_0849	r	1025539	1025111	3-dehydroquinate dehydratase, type II	13	Amino acid transport and metabolism	0.076397	0.0763967	0.126404	0.597076	9.12098	9.03873	8.91146	8.92593	9.13401	8.77666	8.98938	9.08663	8.48816	9.56371	0.425728	0.127504	-0.33396	-0.2815	0.472991	-0.82274	-0.05145	0.301203	-1.86884	2.03106	0.082247	0.209514	0.195047	0.1316	0.127267	-0.09528	-0.0479	0.134799	-0.20808	0.149266	0.43777	0.357348	-0.4297	-0.09726	0.501217	-0.47708	-1.07555	1.05867	1.1563
Cthe_0851	r	1026787	1026521	Late competence development protein ComFB	20	General function prediction only	0.187121	0.187121	0.399303	0.687587	10.0543	9.5118	9.02862	10.3883	9.80649	9.40904	10.1785	10.488	10.518	9.34702	0.342137	-0.68183	-1.59391	0.972769	-0.12557	-0.87581	0.576707	1.16083	1.21757	-0.99288	0.542459	1.02564	-0.33408	-0.12427	0.483185	-0.29469	-0.97617	-0.38042	0.581858	0.979305	-0.12968	0.397447	0.459469	-0.30944	-0.3395	1.14095	1.17101	1.45645	2.03587
Cthe_0855	r	1031124	1030621	HAD superfamily (subfamily IIIA) phosphatase, TIGR01668	14	General function prediction only	0.090757	0.0907567	0.294709	0.794697	9.68862	9.30834	9.52055	10.2058	9.83817	9.78457	10.4191	9.30171	10.7555	9.39041	-0.26792	-1.03596	-0.60736	0.776562	0.034134	-0.07412	1.20732	-1.04935	1.8869	-0.8702	0.380277	0.168068	-0.51715	-0.73043	-0.21221	-0.52983	0.006633	-0.26402	0.367597	0.421196	-0.54976	0.053599	0.447762	1.11734	-0.33648	-0.0887	1.36512	1.30159	1.12355
Cthe_0856	f	1031425	1032495	branched-chain amino acid aminotransferase	13	Amino acid transport and metabolism	0.0786	0.0786003	0.23501	0.777029	14.9643	14.8882	14.3363	14.9105	14.6696	14.733	14.8265	14.346	15.1776	13.6665	0.719328	0.544057	-0.72649	0.59542	0.040927	0.186838	0.402135	-0.70421	1.2103	-2.26831	0.076135	0.628043	0.053824	0.137784	0.551908	0.218553	0.542231	-0.39674	0.240865	0.177483	-0.2671	-0.06338	1.0031	0.480582	-0.35106	0.679425	1.51106	1.05419	1.54547
Cthe_0858	f	1033379	1034368	band 7 protein	13	Hypothetical	0.086897	0.086897	0.30907	0.812562	14.5212	14.4935	14.9856	14.4716	14.613	14.5512	15.0242	15.5254	15.3029	15.9706	-0.82292	-0.87653	0.076925	-0.91892	-0.64504	-0.76479	0.151685	1.12268	0.691573	1.98532	0.027674	-0.46446	0.049551	-0.50305	-0.49213	-0.11949	-1.03191	0.434457	-0.14136	-0.07955	-0.83127	0.061809	-1.35768	-0.50119	-0.27867	-0.44526	-0.66778	1.01937	-1.3798
Cthe_0860	r	1035705	1035112	Rubrerythrin	11	Energy production and conversion	0.169214	0.169214	0.738564	0.847258	14.5615	14.0047	12.647	14.2896	13.5238	13.4781	13.1879	12.725	13.4331	11.7535	1.4365	0.770618	-0.85326	1.11139	0.195381	0.140701	-0.20638	-0.75999	0.086923	-1.92189	0.556747	1.91447	0.271826	1.37362	1.35772	0.480955	1.27974	-0.83105	0.765876	0.811595	0.856559	0.045719	1.77025	0.46287	-0.24523	0.971464	1.67957	1.47095	3.76975
Cthe_0870	r	1045086	1044499	NADPH-dependent FMN reductase	11	General function prediction only	0.035707	0.0357072	0.220913	0.892243	12.2818	12.0756	11.2059	12.4063	12.3892	11.998	12.7506	12.4845	12.6321	11.9113	0.153491	-0.31002	-2.26452	0.433182	0.394844	-0.48429	1.20707	0.608942	0.940667	-0.67937	0.206243	1.07592	-0.12445	-0.4688	0.86968	-0.31364	-0.4089	-0.79213	0.017059	0.408243	-0.22581	0.391184	0.477984	0.266143	0.118537	0.573249	0.720855	1.15368	2.10807
Cthe_0872	r	1046624	1045842	Indole-3-glycerol phosphate synthase	13	Amino acid transport and metabolism	0.78348	0.78348	1.15419	0.547458	10.4848	9.70038	9.76642	10.0156	8.95568	9.22421	9.90257	11.151	9.37629	11.4143	0.605229	-0.37228	-0.29	0.02056	-1.3003	-0.96566	-0.12033	1.43541	-0.77615	1.76352	0.784425	0.718394	0.46918	0.582237	-0.06603	0.744706	-1.45062	0.542202	1.05995	0.791416	0.639335	-0.26853	-2.45863	-1.24843	0.526278	-0.2633	-2.03801	1.72241	1.64535
Cthe_0874	r	1048407	1047802	glutamine amidotransferase of anthranilate synthase	13	Amino acid transport and metabolism	0.688475	0.688475	1.22969	0.626748	8.73553	7.13472	7.55039	8.58388	7.07457	7.00081	8.68635	9.21094	8.03481	9.40277	0.655411	-1.11074	-0.65213	0.488095	-1.1771	-1.25848	0.601144	1.17992	-0.11768	1.39156	1.60082	1.18514	0.151654	0.049187	-0.41567	0.060147	-2.07622	0.54958	1.50931	1.58307	0.549066	0.073761	-2.32819	-0.52459	0.651533	-0.19183	-1.36795	3.03315	2.27386
Cthe_0875	r	1049888	1048404	anthranilate synthase component I	13	Amino acid transport and metabolism	0.226631	0.226631	0.344292	0.561166	11.5121	10.9582	10.5893	11.6332	11.1607	10.4356	11.6375	11.4596	11.6828	11.2937	0.61852	-0.62354	-1.4507	0.890116	-0.16953	-1.79543	0.899701	0.500747	1.00134	0.128786	0.55392	0.922804	-0.12112	-0.1254	0.368884	-0.20248	-0.5014	0.15374	0.472568	1.19767	-0.0496	0.725099	-0.13304	0.177921	-0.04533	0.165882	0.389129	1.46807	1.8958
Cthe_0881	r	1058355	1057225	diguanylate cyclase	8	Signal transduction mechanisms	0.069353	0.069353	0.47856	0.903387	10.5425	10.5509	10.5234	10.9932	10.5173	10.4727	11.9997	11.7769	12.1558	11.2618	-0.79616	-0.78369	-0.82446	-0.12784	-0.83345	-0.89957	1.36462	1.0342	1.59598	0.270378	-0.00841	0.019081	-0.45074	-1.45729	0.027492	0.033559	-1.22604	0.050658	0.475888	0.520478	-1.16259	0.044591	-0.74445	0.22284	-0.15604	0.515143	0.894021	-1.00585	1.01331
Cthe_0888	r	1065318	1064617	type IV pilus assembly PilZ	7	Hypothetical/Unassigned	0.044133	0.044133	0.575714	0.948895	10.3929	10.2615	9.90874	10.8055	10.4374	9.87221	11.3825	12.1079	11.2062	11.587	-0.53696	-0.71197	-1.18162	0.012425	-0.47769	-1.23026	0.780638	1.74657	0.54587	1.053	0.131437	0.484166	-0.41262	-0.98958	0.352729	-0.17595	-1.84647	0.036528	0.368099	0.93331	-0.40064	0.56521	-1.14962	-0.72546	0.176321	0.520904	-0.38087	1.09538	1.39878
Cthe_0890	r	1067120	1066458	RNA polymerase sigma factor, sigma-70 family	1	Transcription, RNA processing and modification	0.140089	0.140089	0.224545	0.58408	9.03553	8.85197	9.31186	9.443	9.09571	9.26384	9.73711	9.01983	9.56285	10.1029	-0.80772	-1.29079	-0.08053	0.264601	-0.64934	-0.2069	1.03859	-0.84904	0.58	2.00114	0.183562	-0.27633	-0.40747	-0.70158	-0.45989	-0.24375	-0.16786	0.04802	0.34729	0.179167	-0.11985	-0.16812	-1.00716	0.717282	0.174262	-1.08304	-0.54002	1.13568	-1.21111
Cthe_0891	f	1067294	1067737	response regulator receiver	9	Signal transduction mechanisms	0.174805	0.174805	0.707896	0.835376	9.14697	8.89753	9.28032	9.46319	8.36859	8.88511	9.92811	10.6853	9.93364	10.7487	-0.49389	-0.81241	-0.32361	-0.0901	-1.48784	-0.82827	0.503581	1.47044	0.510645	1.55145	0.24944	-0.13334	-0.31621	-0.78114	-0.38278	0.52894	-1.78774	0.395207	1.09459	0.578075	-0.47045	-0.51652	-2.38012	-0.75716	-0.00553	-0.06344	-0.81508	1.18875	-1.09683
Cthe_0896	r	1074135	1072333	DNA primase	5	Chromatin structure and dynamics, DNA replication, recombination and repair	0.048228	0.0482285	0.199917	0.839172	14.1635	14.2885	14.4789	14.2293	14.0477	14.1773	14.3	14.6484	14.0323	15.4243	-0.52283	-0.21968	0.24231	-0.36331	-0.8037	-0.48932	-0.1917	0.653498	-0.84119	2.53592	-0.12496	-0.3154	-0.06576	-0.1365	-0.19044	0.240735	-0.35993	0.301583	0.181533	0.051946	0.196986	-0.12959	-1.37661	-0.34839	0.267724	-0.77594	-1.39206	-1.09048	-1.24435
Cthe_0897	r	1075489	1074494	Deoxyguanosinetriphosphate triphosphohydrolase-like protein	16	Nucleotide transport and metabolism	0.112413	0.112413	0.815703	0.908125	8.71583	8.60161	9.13951	8.30032	8.22213	8.77449	8.74475	9.94615	8.509	11.0361	-0.32692	-0.4588	0.16223	-0.80666	-0.89693	-0.2592	-0.29354	1.09354	-0.56572	2.352	0.114219	-0.42368	0.415515	-0.02891	-0.53789	0.379482	-1.34454	0.365017	0.078186	-0.47417	-0.20868	-0.55236	-2.81401	-1.20141	0.235745	-1.08999	-2.52714	1.08239	-1.34134
Cthe_0902	r	1079506	1078655	3-methyl-2-oxobutanoate hydroxymethyltransferase	15	Coenzyme metabolism	0.090504	0.0905035	0.271098	0.777439	11.5145	11.7294	10.8649	11.9709	11.9191	11.2194	11.8123	10.8545	11.8731	10.9108	0.103085	0.568134	-1.3027	1.09062	0.978538	-0.53552	0.74743	-1.32521	0.879048	-1.20342	-0.21489	0.649599	-0.45633	-0.29774	0.864493	-0.18964	0.874893	-0.35451	0.051793	0.751421	0.097766	0.699628	1.00826	0.957744	-0.06082	-0.05628	0.962286	-1.16062	1.56873
Cthe_0912	r	1092518	1089285	glycoside hydrolase family 10	10	Carbohydrate transport and metabolism	0.135149	0.135149	0.342704	0.737093	12.0419	12.0047	13.1354	11.94	12.2318	12.644	12.2569	13.2741	12.4942	13.2328	-0.92624	-0.99744	1.16785	-1.12151	-0.56267	0.226757	-0.51448	1.43349	-0.06012	1.35437	0.037177	-1.09344	0.101963	-0.215	-1.13062	-0.22702	-1.26933	0.491397	-0.2918	-0.70401	-0.55422	-0.41221	-1.001	-1.01715	-0.23725	0.041314	-0.73858	1.0261	-2.13383
Cthe_0913	f	1092828	1094048	transposase IS116/IS110/IS902 family protein	5	Chromatin structure and dynamics, DNA replication, recombination and repair	1.00548	1.00548	6.31819	0.893906	9.68111	8.69473	7.5716	9.45559	9.1692	7.83071	4.89116	3.2814	5.26471	3.606	1.11114	0.710623	0.254583	1.01957	0.903278	0.359794	-0.8338	-1.48743	-0.68212	-1.35563	0.986383	2.10951	0.225526	4.78995	1.12313	-0.47447	5.41332	-0.25911	0.286389	1.62487	4.19087	1.33848	5.5632	1.60975	-0.37356	-0.32459	1.65872	1.98121	4.31544
Cthe_0929	r	1118013	1117753	Stage V sporulation protein S	4	Hypothetical	0.167504	0.167504	1.03561	0.89217	10.0936	10.3458	8.96362	9.53447	10.1071	9.61058	11.672	11.0624	11.7231	9.3307	-0.15674	0.105529	-1.33151	-0.73801	-0.14268	-0.65888	1.48424	0.850469	1.53745	-0.94986	-0.25227	1.12995	0.559098	-1.57838	1.38222	0.238736	-0.71652	-0.64697	-0.57263	-0.07612	-2.18866	0.496514	0.776397	0.609593	-0.05118	1.73166	2.39243	-1.19108	2.18851
Cthe_0931	r	1120119	1119409	Ribonuclease 3	1	Transcription, RNA processing and modification	0.11893	0.11893	0.251368	0.684579	11.2785	12.0499	12.047	11.069	11.8448	11.8366	12.3154	11.2167	12.1513	11.8621	-1.13928	0.659235	0.652598	-1.62785	0.181043	0.162024	1.27838	-1.28333	0.895771	0.221409	-0.77135	-0.7685	0.209542	-1.03689	0.002847	0.205088	0.833132	0.210398	-0.7758	-0.76765	-1.08234	0.008157	-0.01731	1.09868	0.164096	-0.64536	0.289222	-1.70687	-1.7035
Cthe_0932	r	1121506	1120271	3-oxoacyl-[acyl-carrier-protein] synthase 2	17	Lipid metabolism	0.118447	0.118447	0.26454	0.701502	14.9316	15.5336	14.9583	14.8626	15.0958	14.8551	15.6845	14.6807	15.9564	14.7224	-0.44702	0.922758	-0.38626	-0.60419	-0.07358	-0.62112	1.26601	-1.01799	1.88463	-0.92323	-0.60201	-0.02671	0.069072	-0.75286	0.575304	0.437885	0.852946	0.103218	-0.2332	0.00744	-1.09382	0.240637	0.373412	1.0038	-0.27188	-0.04165	1.23403	-1.51783	-1.01868
Cthe_0933	r	1121880	1121656	Acyl carrier protein	17	Lipid metabolism	0.134727	0.134727	0.859308	0.895476	13.7283	13.8282	11.8794	14.2037	13.169	12.7766	13.5698	12.6872	14.0917	11.6446	0.637665	0.749402	-1.42917	1.16916	0.012469	-0.4262	0.460518	-0.52616	1.04397	-1.69166	-0.09995	1.84889	-0.47545	0.158468	1.94885	0.659225	1.14106	-0.89721	1.03472	1.42714	0.111989	0.392412	1.52443	0.882635	-0.52193	1.04259	2.44716	-1.07174	3.60224
Cthe_0938	r	1126368	1125802	regulatory protein DeoR	1	General function prediction only	0.951032	0.951032	2.15279	0.705489	12.287	11.7431	11.9308	13.2524	10.4204	10.5333	13.1072	13.4174	13.7996	13.6429	-0.10198	-0.5407	-0.38932	0.676779	-1.60768	-1.51657	0.559661	0.80984	1.11818	0.991783	0.54387	0.356208	-0.96543	-0.82024	-0.18766	1.32274	-1.67425	1.39745	2.83204	2.71908	-0.54721	-0.11295	-3.22254	-0.31015	-0.6924	-0.22555	0.156699	1.45788	1.28006
Cthe_0942	r	1130295	1128934	Ribosomal protein S12 methylthiotransferase rimO	2	Translation, ribosomal structure and biogenesis	0.048176	0.0481764	0.219634	0.853767	13.1573	13.4153	14.4133	13.3922	13.444	13.9199	14.0044	12.9486	13.9452	13.804	-1.0922	-0.51371	1.72396	-0.5654	-0.44938	0.617583	0.807069	-1.56011	0.674389	0.357802	-0.25801	-1.25604	-0.23496	-0.8471	-0.99803	-0.02869	0.46671	0.493459	-0.05175	-0.52763	-0.55296	-0.47588	-0.36002	1.05579	0.059177	-0.85542	0.141202	-1.19583	-2.3884
Cthe_0944	r	1132143	1130692	SMC domain protein	5	Chromatin structure and dynamics, DNA replication, recombination and repair	0.139842	0.139842	0.374497	0.751059	11.8292	12.5084	13.3783	11.896	12.3837	12.9472	12.6631	11.6466	12.2974	12.8219	-1.11832	0.131092	1.73112	-0.99543	-0.0984	0.938172	0.415614	-1.45434	-0.25713	0.707611	-0.67921	-1.54902	-0.0668	-0.83388	-0.86981	0.124755	0.861879	0.431067	-0.48765	-1.05115	-0.40136	-0.5635	-0.43816	1.01655	0.365719	-1.17529	-0.52446	-1.60126	-2.92619
Cthe_0945	r	1133132	1132140	metallophosphoesterase	5	Chromatin structure and dynamics, DNA replication, recombination and repair	0.146723	0.146723	0.397219	0.753749	11.5519	12.1538	13.0669	11.699	12.1038	12.6032	12.2667	11.1004	11.8515	12.3366	-0.93657	0.14453	1.78443	-0.67248	0.054746	0.951602	0.347174	-1.74762	-0.39852	0.472715	-0.6019	-1.51491	-0.14703	-0.71472	-0.91301	0.049987	1.05346	0.463675	-0.40489	-0.90421	-0.15253	-0.49932	-0.2327	1.16628	0.415163	-1.23617	-0.48506	-1.51772	-2.85782
Cthe_0947	r	1134921	1133998	dihydroorotate dehydrogenase family protein	16	Nucleotide transport and metabolism	0.414743	0.414743	0.628162	0.559834	10.4102	11.2469	11.7141	9.76323	10.7246	11.5023	10.9607	10.2972	10.3812	11.0592	-0.65534	0.730212	1.50387	-1.72674	-0.13471	1.15312	0.256205	-0.84256	-0.70345	0.419387	-0.8367	-1.3039	0.646997	-0.55046	-0.46719	0.522309	0.949764	0.211811	-0.96139	-1.73909	-0.61794	-0.77769	-0.33461	0.663521	0.579515	-0.76206	-0.67806	-1.78597	-2.46895
Cthe_0950	r	1140107	1139034	carbamoyl-phosphate synthase, small subunit	13	Amino acid transport and metabolism	0.251957	0.251957	0.497972	0.66269	11.3546	11.9732	12.4144	10.7026	11.6275	11.6236	11.4219	12.0016	11.0127	12.5331	-0.5373	0.528175	1.28818	-1.6602	-0.06724	-0.07394	-0.42135	0.577166	-1.1261	1.49262	-0.61861	-1.05986	0.651949	-0.06732	-0.44125	0.345694	-0.02844	0.790837	-0.92486	-0.92097	-0.3101	0.00389	-0.90564	-0.57973	0.409172	-0.5315	-1.52041	-1.53539	-2.08473
Cthe_0951	r	1141081	1140137	Orotidine 5'-phosphate decarboxylase	16	Nucleotide transport and metabolism	0.270419	0.270419	0.514293	0.649461	10.1511	10.6836	11.0662	9.54948	10.5742	10.525	10.4613	11.1363	10.1411	11.6112	-0.75085	0.160249	0.814889	-1.78011	-0.02687	-0.11118	-0.2201	0.934687	-0.76794	1.74723	-0.53253	-0.91516	0.601592	-0.31022	-0.38263	0.10937	-0.45265	0.541278	-1.02475	-0.97547	-0.5916	0.049277	-1.03695	-0.67496	0.320209	-0.47492	-1.4701	-1.44646	-1.88578
Cthe_0954	r	1144255	1143701	phosphoribosyltransferase	16	Nucleotide transport and metabolism	0.179926	0.179926	0.448935	0.73281	12.4422	11.9709	11.3638	12.8597	12.4233	11.6559	12.572	11.4191	12.6813	11.4421	0.62124	-0.19389	-1.2439	1.34326	0.588445	-0.73873	0.845643	-1.14821	1.03466	-1.10853	0.471302	1.07841	-0.41747	-0.12975	0.607111	-0.45234	0.551784	-0.29209	0.436429	1.20379	0.178429	0.767364	0.981181	1.15284	-0.10929	-0.02294	1.23918	1.38636	2.11171
Cthe_0960	r	1150325	1148613	SpoIID/LytB domain protein	4	Cellular Processes	0.058741	0.0587408	0.249008	0.842734	11.9379	11.8025	10.903	11.9939	11.824	11.3201	11.9709	12.6793	11.8097	11.8165	0.288	-0.00719	-1.96772	0.409934	0.039607	-1.05848	0.359936	1.90392	0.008578	0.023422	0.135442	1.03497	-0.05595	-0.03301	0.899532	-0.02147	-0.87686	-0.41718	0.169914	0.673738	0.184151	0.503824	0.007426	-0.70841	0.16121	0.862811	-0.00681	1.09843	2.04908
Cthe_0961	f	1151063	1152061	aspartate-semialdehyde dehydrogenase	13	Amino acid transport and metabolism	0.02345	0.0234504	0.282815	0.944721	14.2687	14.4724	15.4922	14.305	14.5401	14.8573	15.344	14.9216	15.63	15.6211	-1.24736	-0.87189	1.00854	-1.18046	-0.74694	-0.16209	0.735246	-0.04362	1.26247	1.2461	-0.20364	-1.22352	-0.03628	-1.0753	-1.01988	-0.06777	-0.44923	0.634912	-0.23512	-0.55233	-1.32496	-0.3172	-1.08096	0.422429	-0.28595	-0.6995	0.008879	-1.1516	-2.33516
Cthe_0962	f	1152181	1153059	dihydrodipicolinate synthase	13	Amino acid transport and metabolism	0.038918	0.0389183	0.380255	0.931768	13.9051	14.1784	15.3378	13.6751	14.09	14.5146	14.8969	14.7006	15.1374	15.437	-1.10769	-0.66394	1.21853	-1.48111	-0.80738	-0.11804	0.502698	0.184023	0.893246	1.37965	-0.2733	-1.43269	0.229982	-0.99182	-1.15939	0.088342	-0.52225	0.823175	-0.41494	-0.8395	-1.46233	-0.42455	-1.34696	0.196267	-0.24053	-0.73637	-0.29957	-1.20857	-2.6995
Cthe_0963	f	1153119	1153877	Dihydrodipicolinate reductase	13	Amino acid transport and metabolism	0.071334	0.0713344	0.492106	0.903362	13.5842	14.0547	15.163	13.1041	13.6861	14.3405	14.5525	14.3672	14.7502	15.1923	-1.01905	-0.32954	1.29498	-1.72288	-0.86974	0.089379	0.400126	0.128642	0.690012	1.33807	-0.47041	-1.57871	0.480175	-0.96821	-1.1083	0.368548	-0.31258	0.822501	-0.58204	-1.23638	-1.64616	-0.65435	-1.50625	0.185216	-0.19777	-0.82512	-0.44213	-1.38551	-2.98703
Cthe_0964	f	1153900	1154358	amino acid-binding ACT domain protein	13	General function prediction only	0.080556	0.0805559	0.355332	0.848863	12.5105	12.7364	13.775	12.0392	12.3279	12.8514	13.0972	13.1555	13.3441	13.6074	-0.77851	-0.37326	1.4899	-1.62388	-1.10604	-0.16687	0.273987	0.378525	0.716893	1.18926	-0.22591	-1.26453	0.471256	-0.58672	-1.03862	0.408492	-0.41909	0.923569	-0.28867	-0.81221	-1.30487	-0.52354	-1.27952	-0.05827	-0.2469	-0.45195	-0.26332	-1.16951	-2.40248
Cthe_0966	f	1155216	1155650	copper amine oxidase-like domain-containing protein	20	Hypothetical/Unassigned	0.851646	0.851646	3.21819	0.830634	0.906922	3.33087	2.50274	2.47723	2.33876	0.717166	3.30717	4.99737	2.87006	6.25555	-1.2295	0.214791	-0.27864	-0.29384	-0.37635	-1.34256	0.200669	1.20776	-0.05977	1.95744	-2.42395	-1.59582	-1.57031	-2.40025	0.828125	0.992106	-1.6665	1.78558	0.138474	1.76007	-0.39283	1.62159	-3.91679	-1.6902	0.437102	-1.25818	-3.38548	-5.36637	-3.02266
Cthe_0968	r	1159830	1157710	UvrD/REP helicase	5	Chromatin structure and dynamics, DNA replication, recombination and repair	0.091897	0.0918972	0.193024	0.682605	8.78637	8.69861	9.0534	8.71579	8.4591	8.87271	9.33715	9.4481	9.38479	9.51038	-0.64607	-0.88205	0.071958	-0.83583	-1.52605	-0.41389	0.834921	1.13326	0.963024	1.30072	0.08776	-0.26703	0.070573	-0.55078	-0.35479	0.239506	-0.74949	0.180687	0.256693	-0.15692	-0.669	-0.41361	-1.05128	-0.11095	-0.04764	-0.06228	-0.12559	1.06272	-1.20333
Cthe_0973	r	1163461	1163087	EPSP synthase (3-phosphoshikimate 1-carboxyvinyltransferase)	7	Cellular Processes	0.246161	0.246161	0.497154	0.669906	5.37306	5.11521	5.51417	5.00888	4.85107	4.91652	6.1923	6.02048	5.53678	6.56824	-0.23433	-0.67662	0.007714	-0.859	-1.12969	-1.01744	1.17091	0.876189	0.046499	1.81577	0.257848	-0.14111	0.364173	-0.81924	-0.39896	0.264134	-0.90527	0.597651	0.157809	0.092367	-0.5279	-0.06544	-1.71717	0.171821	0.655519	-0.54776	-1.03146	1.19569	-1.10275
Cthe_0975	r	1165932	1164781	cell division protein FtsW	4	Cellular Processes	0.154583	0.154583	0.217939	0.527135	12.1775	12.2547	11.9379	11.677	11.8855	11.7749	11.4591	12.5403	11.4615	12.0882	0.721894	0.943202	0.035073	-0.71269	-0.11519	-0.43223	-1.33733	1.76188	-1.33051	0.465896	-0.0772	0.239589	0.500437	0.718336	0.316789	0.369209	-0.28559	0.163012	-0.20843	-0.09784	0.215518	0.110593	-0.20271	-1.08112	-0.00238	0.452089	-0.62665	-1.05497	1.18066
Cthe_0977	r	1168460	1167087	UDP-N-acetylmuramoylalanyl-D-glutamyl-2,6-diaminopimelate/D-alanyl-D-alanyl ligase	7	Cellular Processes	0.204448	0.204448	0.408406	0.666267	10.6825	11.2537	10.8194	10.354	11.0635	10.6228	10.7953	11.8295	10.505	11.878	-0.56478	0.518157	-0.30526	-1.18759	0.157681	-0.67798	-0.35088	1.60997	-0.90135	1.70203	-0.57115	-0.13687	0.328476	-0.11281	0.434279	0.190118	-0.57583	0.196575	-0.70951	-0.26877	-0.15097	0.440736	-0.8145	-1.03417	0.290322	-0.04855	-1.37304	-1.48571	-1.09952
Cthe_0978	r	1169939	1168482	UDP-N-acetylmuramyl-tripeptide synthetase	7	Cellular Processes	0.088608	0.0886083	0.253613	0.767077	11.4397	11.7221	11.8212	11.267	11.7624	11.5881	11.5368	12.3859	11.4595	12.6967	-0.73611	-0.1029	0.119396	-1.12361	-0.01246	-0.40329	-0.51842	1.38609	-0.69181	2.08312	-0.28233	-0.38144	0.17277	-0.09706	-0.09911	-0.04032	-0.66388	0.233047	-0.49542	-0.32116	-0.19252	0.174255	-0.93434	-0.84915	0.077308	-0.31078	-1.23724	-1.21615	-1.30264
Cthe_0983	r	1176117	1174987	rod shape-determining protein RodA	4	Cellular Processes	0.02063	0.0206298	0.630312	0.97818	10.7004	10.6721	10.2544	11.0708	11.0656	10.9128	12.2292	12.5603	12.2104	12.0426	-0.83036	-0.86539	-1.38192	-0.37232	-0.37869	-0.56775	1.06029	1.46967	1.03696	0.829515	0.028328	0.446011	-0.37038	-1.52883	0.417683	-0.39356	-1.8882	-0.65836	0.00515	0.15803	-1.13959	0.15288	-0.97699	-0.33104	0.018858	0.517647	0.16775	1.01983	1.36227
Cthe_1010	f	1207340	1208575	peptidase U32	3	Cellular Processes	0.060332	0.0603319	0.328591	0.877595	14.6729	14.6462	15.4331	14.2014	14.4603	14.8342	13.6459	13.7972	13.8714	14.3894	0.512174	0.462992	1.91449	-0.35755	0.120006	0.809737	-1.38203	-1.10303	-0.96608	-0.01071	0.026664	-0.76027	0.471523	1.02695	-0.78693	0.18595	0.84902	0.598946	-0.25891	-0.63285	0.329914	-0.37394	0.070868	-0.15126	-0.22551	-0.5922	-0.51796	1.01865	-1.69381
Cthe_1011	f	1208873	1210528	penicillin-binding protein transpeptidase	7	Cellular Processes	0.158214	0.158214	0.655286	0.839038	10.1042	10.2301	12.0321	10.3859	10.2897	10.8413	9.77438	10.7942	9.87195	11.6967	-0.66222	-0.49477	1.90233	-0.28755	-0.41553	0.318195	-1.10101	0.255616	-0.97121	1.45616	-0.12588	-1.92787	-0.28165	0.329853	-1.80199	-0.05956	-0.56409	1.19086	0.096208	-0.45537	0.513933	-0.55157	-1.40703	-1.01983	-0.09757	-0.9025	-1.82475	-1.09117	-3.80494
Cthe_1012	f	1210607	1211317	RNA polymerase sigma-K factor	1	Transcription, RNA processing and modification	0.270311	0.270311	0.966024	0.813455	5.72328	5.98603	7.5598	6.13101	6.30341	6.23178	7.96835	7.55162	8.10889	7.82905	-1.29596	-1.01594	0.661258	-0.86144	-0.6777	-0.75404	1.09666	0.652539	1.24643	0.948201	-0.26275	-1.83653	-0.40773	-2.24508	-1.57377	-0.31738	-1.56559	1.32802	-0.17241	-0.10078	-1.97789	0.07163	-1.52564	0.416731	-0.14054	-0.27743	0.279841	-1.19977	-3.57149
Cthe_1013	r	1212464	1211382	sporulation integral membrane protein YtvI	4	General function prediction only	0.202442	0.202442	0.416333	0.675834	11.1065	10.4899	9.7643	11.1483	10.2587	9.88918	10.9901	11.1029	11.1317	10.3841	0.890126	-0.25344	-1.59912	0.967507	-0.68218	-1.36752	0.674187	0.883335	0.93683	-0.44973	0.616627	1.34224	-0.04172	0.116437	0.725609	0.231182	-0.61297	-0.12488	0.889534	1.25908	0.016542	0.369545	-0.12534	-0.11278	-0.14162	0.718807	0.747652	1.53329	2.53544
Cthe_1016	r	1217526	1216468	cell wall hydrolase/autolysin	7	Cellular Processes	0.101773	0.101773	0.464835	0.854037	10.7188	11.3511	11.202	10.37	10.9302	10.7543	9.44774	10.7364	9.46078	10.2608	0.299981	1.26961	1.04092	-0.23501	0.624234	0.354384	-1.64936	0.326989	-1.62937	-0.40238	-0.63225	-0.48313	0.348842	1.27107	0.149119	0.420821	0.61464	0.447658	-0.56027	-0.38432	0.909197	0.175956	0.669403	-1.28869	-0.01304	0.475584	-0.80007	-1.54998	-1.39777
Cthe_1020	r	1221641	1220262	extracellular solute-binding protein family 1	10	Carbohydrate transport and metabolism	0.102046	0.102046	0.599859	0.886589	21.7284	21.4139	20.2433	21.4797	20.9925	20.9531	20.9704	20.5151	21.1981	19.1087	1.14599	0.730758	-0.81456	0.817668	0.17454	0.122537	0.14533	-0.45577	0.44595	-2.31245	0.314524	1.48505	0.248693	0.757966	1.17053	0.421317	0.898754	-0.70982	0.487148	0.526539	0.281564	0.039391	1.88381	0.455311	-0.22771	1.40638	2.0894	1.2436	2.79927
Cthe_1021	r	1223803	1222325	stage IV sporulation protein A	4	General function prediction only	0.047859	0.0478593	0.259161	0.876886	9.34957	9.29572	8.89832	9.09197	8.97181	9.23673	10.1082	8.8515	10.0772	8.76759	0.177592	0.064713	-0.76834	-0.36241	-0.61429	-0.05895	1.76776	-0.86648	1.70278	-1.04238	0.053848	0.451253	0.257607	-0.75858	0.397404	0.323914	0.444221	-0.33841	0.120155	-0.14477	-0.98519	-0.26492	0.204222	1.25665	0.030999	0.083915	1.30957	1.03803	1.36723
Cthe_1026	r	1228839	1228639	ribosomal protein L32	2	Translation, ribosomal structure and biogenesis	0.195097	0.195097	0.373951	0.652189	13.6586	13.4045	12.215	13.6963	13.4223	13.1822	13.4237	13.9831	13.6574	12.9169	0.6083	0.097504	-2.29338	0.683968	0.133274	-0.34938	0.136042	1.2604	0.605896	-0.88262	0.254133	1.44365	-0.03765	0.234959	1.18952	-0.0178	-0.57857	-0.96719	0.273983	0.514113	0.038843	0.24013	0.505432	-0.55939	-0.23376	1.0662	0.740572	1.19262	2.72009
Cthe_1028	r	1230886	1229687	Acetate kinase	11	Energy production and conversion	0.092202	0.0922015	0.891049	0.931017	14.4742	14.8089	15.0635	13.665	14.751	15.1289	13.1134	13.1982	12.9229	12.8922	0.508115	0.868206	1.14212	-0.36234	0.805948	1.21247	-0.95572	-0.86449	-1.16066	-1.19365	-0.33474	-0.58936	0.809161	1.36076	-0.25463	0.057874	1.6107	-0.0654	-1.08602	-1.46392	0.742109	-0.3779	1.85881	-0.0848	0.190507	0.305982	0.030673	-1.26115	-1.50458
Cthe_1029	r	1232080	1231004	phosphate acetyltransferase	11	Energy production and conversion	0.156422	0.156422	0.931694	0.888073	14.1129	14.5261	14.8147	13.5141	14.7903	14.9614	13.276	12.5898	12.8919	12.7872	0.310741	0.758975	1.07201	-0.3388	1.04555	1.23113	-0.59707	-1.34145	-1.01375	-1.12734	-0.41322	-0.70181	0.598801	0.836897	-0.28859	-0.26419	1.93635	-0.14668	-1.27621	-1.44729	0.622228	-0.17108	2.00315	0.686229	0.384132	-0.19739	0.104711	-1.33165	-1.62654
Cthe_1037	r	1241334	1240486	cell wall hydrolase/autolysin	7	Cellular Processes	0.084126	0.0841263	0.69081	0.918814	12.4828	12.6012	11.7518	12.9371	12.9762	12.6387	12.3432	11.35	12.6768	10.4558	0.325956	0.473664	-0.58547	0.892459	0.94128	0.520391	0.151942	-1.08657	0.56795	-2.2016	-0.11846	0.730934	-0.45431	0.139553	0.84939	-0.37501	1.25125	-0.88686	-0.03915	0.298385	0.260244	0.337538	2.52047	0.993242	-0.33362	0.894208	2.22107	-1.08557	1.65971
Cthe_1038	r	1242587	1241562	Germination protease	4	General function prediction only	0.084112	0.0841116	0.237622	0.764018	7.68145	7.86658	7.12973	6.58135	7.53168	7.63413	7.75149	8.16225	7.58705	7.37922	0.34919	0.777439	-0.92704	-2.19553	0.002753	0.23972	0.511198	1.46135	0.130829	-0.34992	-0.18513	0.551723	1.1001	-0.07004	0.736858	0.334902	-0.29566	-0.5044	-0.95033	-1.05277	-1.0057	-0.10244	0.152461	-0.41076	0.164436	0.783024	0.207829	-1.13692	1.46584
Cthe_1039	f	1242708	1243055	ribosomal protein S20	2	Translation, ribosomal structure and biogenesis	0.619684	0.619684	2.28253	0.819007	16.8406	15.9481	13.6575	16.9682	15.7288	15.3003	15.8195	15.0437	16.378	12.5031	1.01564	0.378135	-1.25818	1.10683	0.221444	-0.0846	0.286245	-0.26793	0.685204	-2.08278	0.892435	3.1831	-0.12766	1.02107	2.29067	0.21935	0.904421	-1.64288	1.23945	1.66788	0.590234	0.428433	3.22566	0.775785	-0.5585	2.54059	3.87487	1.85631	9.08257
Cthe_1040	r	1244169	1243141	DNA polymerase III, delta subunit	5	Chromatin structure and dynamics, DNA replication, recombination and repair	0.057997	0.0579966	0.144368	0.732181	10.6697	10.7647	10.5888	10.9369	10.5823	10.7881	11.3337	10.7241	11.3509	10.3148	-0.4159	-0.1248	-0.66385	0.403134	-0.6837	-0.05299	1.61898	-0.24898	1.67162	-1.50352	-0.095	0.080912	-0.26727	-0.66403	0.175907	0.182384	0.040523	-0.19934	0.354661	0.148846	-0.41394	-0.20582	0.267527	0.609562	-0.01718	0.409388	1.03613	-1.06806	1.05769
Cthe_1041	r	1246175	1244775	UDP-N-acetylmuramoylalanine--D-glutamate ligase	7	Cellular Processes	0.181087	0.181087	0.306715	0.606396	13.2151	13.2366	13.6369	14.2823	14.0793	13.7578	13.9178	13.4183	14.4627	13.2423	-1.12377	-1.07653	-0.19408	1.22874	0.781296	0.07248	0.425247	-0.67585	1.62646	-1.06399	-0.02143	-0.42172	-1.06713	-0.70266	-0.40029	-0.84274	-0.18176	-0.12092	0.202969	0.524497	-0.18041	0.321528	0.837047	0.499472	-0.54489	0.176067	1.22042	-1.01496	-1.33952
Cthe_1046	r	1250253	1248913	extracellular solute-binding protein family 1	10	Carbohydrate transport and metabolism	0.166067	0.166067	0.391304	0.71707	9.8195	10.0818	11.2937	9.66378	10.1255	10.6462	9.81956	10.6894	10.0519	10.904	-0.90672	-0.4213	1.82095	-1.19485	-0.34045	0.622838	-0.9066	0.702853	-0.47667	1.09994	-0.26234	-1.47417	0.15572	-6.13e-05	-1.21183	-0.04369	-0.60755	0.647522	-0.46176	-0.98237	-0.38814	-0.52061	-0.77847	-0.86983	-0.23236	-0.21461	-0.85208	-1.19943	-2.77824
Cthe_1049	r	1253521	1252901	Regulatory protein recX	1	General function prediction only	0.087163	0.0871634	0.264681	0.780457	10.888	10.9408	12.1609	11.1667	10.9883	11.5627	11.1003	10.7045	11.3047	11.8836	-0.82069	-0.70732	1.91388	-0.2221	-0.60523	0.628738	-0.36471	-1.21506	0.074408	1.31809	-0.05277	-1.27286	-0.27862	-0.21224	-1.22009	-0.04752	0.236337	0.598195	0.178335	-0.39604	-0.13802	-0.57438	-0.89525	0.395808	-0.2044	-1.1791	-0.57889	-1.03726	-2.4164
Cthe_1053	f	1258185	1259138	L-lactate dehydrogenase	11	Energy production and conversion	0.055795	0.0557954	0.261255	0.857622	12.5225	12.1761	12.3051	12.5274	12.0339	12.1144	12.8425	12.2057	13.3589	11.6347	0.316026	-0.41213	-0.14079	0.326408	-0.71088	-0.54175	0.988687	-0.34979	2.07427	-1.55004	0.346408	0.217324	-0.00494	-0.32001	-0.12908	0.142125	-0.02966	0.190747	0.493473	0.41301	-0.83151	-0.08046	0.399215	0.636758	-0.51645	0.570998	1.7242	1.27139	1.16258
Cthe_1058	r	1265821	1264583	glycine hydroxymethyltransferase	13	Amino acid transport and metabolism	0.155625	0.155625	0.551428	0.811852	14.2434	13.6585	12.8878	14.1681	13.5817	13.5794	14.6103	14.4489	14.9162	13.0206	0.492556	-0.37542	-1.519	0.380787	-0.48938	-0.49286	1.037	0.797441	1.49087	-1.322	0.584924	1.35559	0.075321	-0.3669	0.770662	0.076804	-0.79038	-0.69152	0.586407	0.588749	-0.74808	0.002342	0.561095	0.161441	-0.30586	1.42828	1.89558	1.49996	2.55901
Cthe_1063	r	1270806	1269628	tRNA sulfurtransferase	2	Coenzyme metabolism	0.013974	0.013974	0.136129	0.931565	13.1198	13.2803	12.5727	13.1629	13.3197	13.1147	13.1593	13.3689	13.2975	12.2685	0.14868	0.596206	-1.37617	0.268836	0.706018	0.134468	0.258796	0.843134	0.644199	-2.22417	-0.16055	0.547051	-0.04311	-0.0395	0.707604	-0.0394	-0.08859	-0.54195	-0.15684	0.048206	-0.13466	0.205048	1.05123	-0.20964	-0.13827	1.10042	1.02905	-1.11772	1.4611
Cthe_1064	r	1271966	1270803	aminotransferase class V	13	Amino acid transport and metabolism	0.026673	0.0266726	0.183338	0.903011	13.1612	13.2208	12.6592	13.2779	13.3506	13.178	12.9842	12.5642	13.1981	12.0582	0.475703	0.620355	-0.74305	0.75912	0.935669	0.516512	0.046142	-0.97373	0.565205	-2.20193	-0.05958	0.502011	-0.11674	0.176938	0.561594	-0.12988	0.65661	-0.51882	-0.07272	0.099932	0.079874	0.172653	1.29239	0.420089	-0.2138	0.505902	1.1398	-1.04216	1.41619
Cthe_1065	r	1272904	1272242	type IV pilus assembly PilZ	7	Hypothetical/Unassigned	0.132286	0.132286	0.328745	0.731735	11.6488	11.5497	11.0794	11.4937	11.4723	11.0793	12.3848	11.8731	12.4274	11.1321	0.070829	-0.13114	-1.08967	-0.24535	-0.28884	-1.08996	1.57083	0.527943	1.65762	-0.98226	0.099101	0.569419	0.155137	-0.736	0.470318	0.077378	-0.32339	0.00014	0.021343	0.414423	-0.93372	0.39308	0.340235	0.511708	-0.04259	0.741005	1.2953	1.07111	1.48393
Cthe_1069	r	1276546	1276058	metalloprotease ybeY	5	General function prediction only	0.136712	0.136712	0.3347	0.727693	11.4465	11.1406	11.9092	11.4045	11.0228	11.0825	11.4143	11.7043	11.1452	12.6623	-0.09369	-0.70744	0.8346	-0.17798	-0.94377	-0.82398	-0.1584	0.423408	-0.69818	2.34543	0.305923	-0.46271	0.042012	0.032251	-0.76863	0.117802	-0.56367	0.826726	0.381714	0.322003	0.259297	-0.05971	-1.63952	-0.29	0.269058	-0.95804	-1.5171	1.23621	-1.37813
Cthe_1072	r	1281090	1279894	sporulation protein YqfD	4	General function prediction only	0.071044	0.0710444	0.214232	0.778918	12.9527	13.0739	12.3642	13.0169	13.3264	12.9062	13.1998	12.4008	13.1604	12.1098	0.246893	0.54153	-1.1837	0.403094	1.15548	0.133863	0.847659	-1.0947	0.75182	-1.80194	-0.12121	0.588508	-0.06426	-0.24714	0.709714	-0.25256	0.6731	-0.54201	-0.30951	0.110755	-0.14346	0.420266	1.2166	0.799034	0.039426	0.290942	1.05055	-1.08764	1.50369
Cthe_1074	r	1282481	1281519	delta-lactam-biosynthetic de-N-acetylase	12	Carbohydrate transport and metabolism	0.083926	0.0839257	0.239953	0.766827	6.92498	7.88623	8.13112	7.01868	7.8304	7.98448	7.76937	7.12617	7.67863	7.11535	-1.38061	0.754507	1.29846	-1.17248	0.63051	0.972733	0.49495	-0.93372	0.293403	-0.95776	-0.96125	-1.20615	-0.0937	-0.8444	-0.24489	0.055825	0.760058	0.146645	-0.81172	-0.9658	-0.65995	-0.15407	0.715058	0.643203	0.090739	0.010825	0.563289	-1.947	-2.3072
Cthe_1079	r	1287963	1285501	Nucleotidyl transferase	7	Cellular Processes	0.254134	0.254134	0.396816	0.573046	10.5847	10.9091	9.71021	10.2626	10.5244	10.404	10.3995	9.95605	10.6962	9.25722	0.63191	1.28418	-1.12631	-0.01575	0.510808	0.26863	0.259549	-0.63203	0.856133	-2.03712	-0.32441	0.874461	0.322117	0.185196	1.19887	0.384641	0.953036	-0.69378	-0.26189	-0.14144	-0.43364	0.120448	1.26723	0.443431	-0.29671	0.698831	1.43897	-1.25215	1.83332
Cthe_1083	f	1289870	1290919	spore coat protein, CotS family	4	General function prediction only	0.125635	0.125635	0.617141	0.864283	7.6047	8.03469	8.58315	7.17622	7.44048	8.18171	9.44495	7.72119	8.93586	8.87836	-0.80413	-0.22343	0.51727	-1.38279	-1.0259	-0.02487	1.68112	-0.64681	0.993595	0.915939	-0.42999	-0.97846	0.428476	-1.84025	-0.54847	0.594202	0.313497	0.40144	-0.26426	-1.00549	-1.75964	-0.74123	-1.43787	1.72376	0.509092	-1.15717	0.057502	-1.34722	-1.97036
Cthe_1084	f	1290925	1291962	spore coat protein, CotS family	4	General function prediction only	0.158486	0.158486	0.546479	0.806658	7.81854	7.97628	8.76949	7.33108	7.81118	8.28995	9.33754	7.6344	8.94584	8.94008	-0.69353	-0.45923	0.719013	-1.41759	-0.70445	0.006696	1.56278	-0.96705	0.980948	0.972403	-0.15774	-0.95096	0.487455	-1.519	-0.79322	0.165095	0.34188	0.47955	-0.4801	-0.95886	-1.61475	-0.47877	-1.1289	1.70315	0.391705	-1.30569	0.005753	-1.11554	-1.93316
Cthe_1085	f	1291979	1293271	glycosyl transferase group 1	19	Cellular Processes	0.109593	0.109593	0.519949	0.859482	7.84241	8.10517	9.15682	7.68641	7.76923	8.58127	9.45914	7.86314	8.89557	9.21719	-0.90052	-0.51591	1.02342	-1.12887	-1.00764	0.180967	1.46592	-0.87017	0.641015	1.11178	-0.26275	-1.31441	0.156006	-1.61672	-1.05165	0.335941	0.242026	0.575553	-0.08282	-0.89486	-1.20916	-0.81204	-1.44796	1.59599	0.563568	-1.35405	-0.32162	-1.19977	-2.487
Cthe_1086	f	1293343	1294329	NAD-dependent epimerase/dehydratase	7	Cellular Processes	0.07536	0.0753596	0.345207	0.854465	7.72816	7.4307	8.3197	7.40181	6.92001	7.61416	8.75532	7.52854	8.06762	8.32026	-0.14673	-0.68912	0.931882	-0.74178	-1.62029	-0.35458	1.72619	-0.51071	0.47224	0.932907	0.29746	-0.59154	0.326342	-1.02717	-0.889	0.510681	-0.09784	0.705537	0.4818	-0.21235	-0.6658	-0.69415	-1.40025	1.22678	0.687703	-0.79173	-0.25264	1.22898	-1.50686
Cthe_1089	r	1296017	1295751	Stage V sporulation protein S	4	Hypothetical	0.079169	0.0791691	0.284546	0.814514	12.1761	12.3725	12.4127	12.4457	12.5225	12.9619	13.4172	13.1341	13.67	12.5236	-1.17164	-0.77992	-0.69974	-0.63399	-0.48081	0.395313	1.30329	0.738776	1.80735	-0.47864	-0.19644	-0.23665	-0.26962	-1.24113	-0.04021	-0.15	-0.7616	-0.54915	-0.07682	-0.51618	-1.22429	-0.43936	-0.00109	0.283095	-0.25278	0.610513	1.14638	-1.14587	-1.17825
Cthe_1107	r	1319125	1316762	type II secretion system protein E	19	Cellular Processes	0.081344	0.0813435	0.206054	0.736822	14.8613	14.9768	15.2013	14.9552	15.0548	15.0739	15.5682	15.6085	15.5006	16.152	-1.07379	-0.78798	-0.23262	-0.84145	-0.59511	-0.54776	0.675363	0.775235	0.508109	2.12001	-0.1155	-0.33992	-0.09389	-0.70685	-0.22442	-0.07794	-0.63171	0.127352	-0.09955	-0.11868	-0.54537	-0.01913	-1.0972	-0.04036	0.067589	-0.54343	-0.65138	-1.08335	-1.26569
Cthe_1110	r	1321829	1321428	Protein-tyrosine phosphatase, low molecular weight	8	Signal transduction mechanisms	0.244759	0.244759	0.391434	0.58314	9.26268	8.81272	8.2476	8.20644	8.43849	8.05898	7.8516	8.4058	7.36574	7.86442	1.9074	1.05868	-0.00726	-0.0849	0.352806	-0.36304	-0.75419	0.291137	-1.67063	-0.73001	0.449962	1.01508	1.05625	1.41108	0.565121	0.37423	0.406924	0.188627	-0.23206	0.14746	0.840692	0.379518	0.574068	-0.5542	0.48586	0.541373	-0.49868	1.366	2.02102
Cthe_1112	r	1323443	1323045	regulatory protein ArsR	1	General function prediction only	0.424331	0.424331	0.99052	0.714405	7.23846	6.24859	7.35027	6.82777	6.16741	6.45324	6.20404	7.06083	5.7119	8.69913	0.519086	-0.64266	0.650319	0.037096	-0.73793	-0.40247	-0.69493	0.310622	-1.27252	2.23338	0.989868	-0.11182	0.410682	1.03441	-1.10169	0.081175	-0.81225	0.89703	0.660362	0.37453	1.11587	-0.28583	-2.53172	-0.85679	0.492139	-1.6383	-2.98723	1.986	-1.08059
Cthe_1113	r	1327291	1325435	SEC-C motif domain protein	20	General function prediction only	1.0041	1.0041	2.6821	0.75042	6.76896	6.19121	8.51273	7.941	6.38314	7.18082	7.58531	8.88779	6.91497	11.0803	-0.66605	-1.06046	0.524364	0.134064	-0.92943	-0.38488	-0.10876	0.780399	-0.56637	2.27712	0.577754	-1.74377	-1.17204	-0.81634	-2.32153	-0.19193	-2.69658	1.33191	1.55787	0.76018	1.02603	-0.79769	-4.69712	-1.30248	0.670335	-2.19247	-4.16529	1.49252	-3.3491
Cthe_1114	r	1329258	1327372	Tn7-like transposition protein D	20	General function prediction only	0.174033	0.174033	0.578804	0.799548	9.93487	9.53923	11.0207	9.62674	9.23413	9.80152	9.16511	9.35898	8.75956	10.6205	0.335162	-0.24457	1.92622	-0.11634	-0.69162	0.139761	-0.79276	-0.50868	-1.387	1.33983	0.395649	-1.08583	0.308132	0.769762	-1.48148	0.305095	0.180245	1.21919	0.392611	-0.17478	0.867178	-0.56739	-1.38639	-0.19387	0.405548	-1.26155	-1.86096	1.31553	-2.1226
Cthe_1115	r	1330919	1329264	Tn7-like transposition protein C	20	General function prediction only	0.143752	0.143753	0.334746	0.713709	9.52202	9.66744	10.196	9.13647	9.14955	9.53673	8.89139	9.43119	8.59149	10.0284	0.217485	0.513168	1.58787	-0.56648	-0.53988	0.247398	-1.06482	0.032793	-1.67461	1.24708	-0.14542	-0.67395	0.385552	0.630635	-0.52854	0.517886	0.236247	0.659242	-0.01308	-0.40026	0.544978	-0.38718	-0.87882	-0.5398	0.299895	-0.59718	-1.43688	-1.10605	-1.59544
Cthe_1116	r	1333077	1330912	Integrase catalytic region	5	General function prediction only	0.164175	0.164175	0.269562	0.593971	8.6849	8.78839	9.12751	8.32607	8.27482	8.87281	8.37771	8.74266	7.83483	9.0731	0.185636	0.443094	1.28675	-0.70706	-0.83455	0.653118	-0.57858	0.329339	-1.92914	1.15139	-0.10349	-0.44261	0.358834	0.307188	-0.33912	0.513572	0.045726	0.254698	0.051248	-0.54675	0.491237	-0.59799	-0.79829	-0.36495	0.542883	-0.33044	-1.23827	-1.07437	-1.35906
Cthe_1124	r	1339555	1338776	phenazine biosynthesis protein PhzF family	20	General function prediction only	0.079003	0.0790033	0.247238	0.786971	9.44048	8.55028	8.51724	9.59366	8.2285	8.34974	8.5838	8.73305	8.4554	9.06037	1.48998	-0.43446	-0.50589	1.82113	-1.13009	-0.868	-0.362	-0.03934	-0.63958	0.668254	0.890193	0.923236	-0.15318	0.856676	0.033042	0.321784	-0.18277	0.167503	1.36516	1.24392	1.13826	-0.12124	-0.83187	-0.14925	0.128404	-0.32732	-0.60497	1.85342	1.89636
Cthe_1127	f	1342013	1342918	integrase family protein	5	Chromatin structure and dynamics, DNA replication, recombination and repair	0.308487	0.308487	0.425739	0.516938	7.06719	6.15174	6.52117	7.64842	6.24173	6.1169	6.59381	6.86637	6.9946	7.00108	0.713193	-1.16894	-0.40941	1.90817	-0.98392	-1.24056	-0.26007	0.300307	0.563944	0.577276	0.915452	0.546022	-0.58123	0.473384	-0.36943	-0.08999	-0.71463	0.404267	1.40668	1.53151	0.653821	0.124831	-0.75935	-0.27256	-0.40079	-0.13472	-0.00648	1.88616	1.46005
Cthe_1135	r	1348869	1347895	SEFIR domain protein	20	General function prediction only	0.327186	0.327186	0.829113	0.736918	9.44508	9.10809	10.4325	9.78359	9.09584	9.7624	10.0418	10.0907	9.10649	11.7149	-0.51636	-0.93762	0.717947	-0.0932	-0.95293	-0.11969	0.229604	0.290753	-0.93962	2.32111	0.336996	-0.98739	-0.33851	-0.59674	-1.32439	0.012244	-0.98265	0.670074	0.68775	0.021191	0.6771	-0.66656	-2.6191	-0.04892	0.935329	-1.6242	-2.60845	1.26312	-1.9826
Cthe_1136	r	1350409	1348949	Serine/threonine protein kinase-related	13	General function prediction only	0.079258	0.0792581	0.281664	0.812405	11.1157	11.2047	11.7126	11.1919	11.1183	11.3336	11.5914	11.5818	11.0593	12.6764	-0.70573	-0.52254	0.522791	-0.54892	-0.70029	-0.25732	0.273505	0.253642	-0.82178	2.50663	-0.089	-0.59686	-0.07618	-0.47575	-0.50786	0.086353	-0.3771	0.379005	0.073541	-0.14167	0.132567	-0.21521	-1.55804	0.00965	0.53213	-1.09458	-1.61706	-1.06363	-1.51242
Cthe_1144	r	1362332	1360911	restriction modification system DNA specificity domain	5	General function prediction only	0.279918	0.279918	0.889697	0.790253	11.2718	10.8279	12.0643	11.2943	10.7881	11.0712	10.9713	11.7983	10.2112	13.2475	-0.09799	-0.62322	0.839868	-0.07129	-0.67037	-0.33534	-0.45362	0.525014	-1.35305	2.23999	0.443842	-0.79253	-0.02256	0.300523	-1.23637	0.039845	-0.97031	0.993104	0.506246	0.223131	1.08314	-0.28311	-2.45938	-0.82699	0.760062	-1.44923	-3.03628	1.36022	-1.73211
Cthe_1145	r	1364230	1362344	N-6 DNA methylase	6	Cellular Processes	0.074325	0.0743249	0.355496	0.860617	12.6533	12.5398	13.369	12.2875	12.406	12.7163	12.2129	12.8019	11.9679	13.8179	-0.04317	-0.24812	1.24899	-0.70379	-0.48984	0.070493	-0.83845	0.225049	-1.28081	2.05967	0.113502	-0.71561	0.365854	0.440431	-0.82911	0.133866	-0.26205	0.652658	-0.11849	-0.4288	0.319557	-0.31032	-1.41193	-0.58897	0.24498	-1.01602	-1.84998	1.08185	-1.64217
Cthe_1153	r	1371797	1370898	diguanylate cyclase	8	Signal transduction mechanisms	0.03757	0.0375701	0.199148	0.87423	10.6053	10.9139	11.3553	10.9706	10.8386	11.2003	11.6174	11.49	11.6213	12.0559	-1.49313	-0.79672	0.199532	-0.66872	-0.96672	-0.15017	0.791221	0.503717	0.799991	1.781	-0.30854	-0.74992	-0.36525	-1.01206	-0.44138	0.075316	-0.57614	0.154932	0.132023	-0.22974	-0.6507	-0.36176	-1.21735	0.127376	-0.00389	-0.56589	-0.43463	-1.23845	-1.6817
Cthe_1154	f	1371893	1372147	helix-turn-helix domain protein	1	General function prediction only	0.206102	0.206102	0.540602	0.745837	11.1565	10.6757	9.68501	11.3386	10.5422	10.5088	10.3997	10.8747	11.0004	9.25366	0.947517	0.20436	-1.32708	1.2291	-0.0021	-0.05369	-0.22235	0.511872	0.706236	-1.99386	0.480759	1.47147	-0.18216	0.756804	0.990712	0.133562	-0.19893	-0.82377	0.796485	0.829861	0.338252	0.033376	1.2885	-0.47498	-0.60072	1.621	1.74673	1.39548	2.77304
Cthe_1165	r	1390754	1389543	YbbR family protein	20	Hypothetical	0.119507	0.119507	0.220674	0.638963	13.4298	13.19	12.896	13.7206	13.6194	13.0652	13.7689	13.2802	13.7766	12.7269	0.218589	-0.41722	-1.197	0.989818	0.721429	-0.74842	1.11789	-0.17806	1.13844	-1.64547	0.239741	0.533768	-0.2908	-0.3391	0.294027	-0.42934	-0.09018	-0.16914	0.1012	0.655428	-0.05604	0.554228	0.892477	0.488658	-0.00775	0.553311	1.04972	1.18078	1.4477
Cthe_1171	r	1398914	1397667	peptidase S11 D-alanyl-D-alanine carboxypeptidase 1	7	Cellular Processes	0.13972	0.13972	0.619591	0.849664	12.2894	12.0452	11.2793	12.5019	12.3036	11.9936	12.9078	11.9399	13.3233	10.8105	0.206455	-0.12975	-1.18416	0.498997	0.225955	-0.20085	1.05774	-0.27468	1.62984	-1.82956	0.244206	1.01009	-0.21249	-0.61835	0.765889	-0.25837	0.105274	-0.71424	0.198329	0.508348	-0.82141	0.310019	1.49306	0.967828	-0.41555	1.12941	2.5128	1.18444	2.01404
Cthe_1173	r	1401294	1400647	type IV pilus assembly PilZ	7	General function prediction only	0.198036	0.198036	0.648508	0.796419	10.3242	9.90424	9.74193	10.6574	10.0976	10.129	11.4344	11.8679	11.4913	10.6179	-0.4112	-0.98244	-1.20319	0.041893	-0.71948	-0.67679	1.0987	1.68825	1.17606	-0.0118	0.419999	0.582308	-0.33313	-1.11014	0.162309	-0.19334	-1.96361	-0.38703	0.559791	0.528409	-0.83389	-0.03138	-0.52031	-0.43347	-0.05688	1.24996	0.873369	1.33793	1.49724
Cthe_1176	r	1404268	1403822	CheC domain protein	9	Cellular Processes	0.112285	0.112285	0.510918	0.853486	11.1148	11.267	10.1848	11.1362	11.0032	11.172	11.8115	12.7218	11.8152	11.2197	-0.34709	-0.11728	-1.75169	-0.31483	-0.51559	-0.26071	0.705148	2.08001	0.710734	-0.18871	-0.15215	0.929978	-0.02136	-0.69668	1.08213	0.263717	-1.45481	-0.98717	0.132919	-0.03583	-0.67902	-0.16875	-0.21642	-0.91028	-0.0037	1.5021	0.595513	-1.11123	1.90525
Cthe_1178	r	1406793	1406068	isochorismatase hydrolase	18	Cellular Processes	0.134634	0.134634	0.515895	0.826019	7.94214	8.2711	7.53415	7.65491	7.68173	7.69766	8.77571	9.10035	8.3936	9.37122	-0.45789	0.044006	-1.08035	-0.89611	-0.85519	-0.83089	0.813887	1.30918	0.230906	1.72245	-0.32896	0.407991	0.287229	-0.83357	0.736951	0.589369	-0.82925	-0.16351	-0.02682	-0.04275	-0.73869	-0.01593	-1.68949	-0.32463	0.38211	-0.27087	-0.97762	-1.25611	1.32684
Cthe_1186	r	1416092	1415157	alpha/beta hydrolase fold-3	17	Lipid metabolism	0.089957	0.0899574	0.281493	0.786952	10.8057	11.0132	9.71504	10.4996	10.8562	10.7303	11.0915	11.0061	11.1099	10.0071	0.25699	0.69301	-2.03544	-0.38648	0.363084	0.098474	0.857613	0.678066	0.896333	-1.42166	-0.20745	1.0907	0.306152	-0.28577	1.29816	0.156974	0.00711	-1.01528	-0.35663	-0.23073	-0.61034	0.125898	0.849155	0.085426	-0.01842	0.999019	1.10287	-1.15465	2.12978
Cthe_1191	r	1420279	1419635	HAD-superfamily hydrolase, subfamily IA, variant 1	14	General function prediction only	0.080772	0.0807723	0.652014	0.917412	9.2895	8.41201	8.85042	9.81704	8.60383	8.5751	7.45393	7.33361	7.8483	7.90925	1.11081	0.003425	0.556693	1.77656	0.245499	0.209239	-1.20567	-1.35752	-0.70798	-0.63107	0.877488	0.43908	-0.52754	1.83557	-0.43841	-0.19182	1.0784	0.275322	1.21321	1.24194	1.96874	0.028732	0.694587	0.120323	-0.39437	-0.57564	-0.06094	1.83717	1.35574
Cthe_1195	r	1424961	1424617	putative cytoplasmic protein	7	General function prediction only	0.229703	0.229703	0.821041	0.813486	8.1792	8.56216	9.49371	8.52384	8.45025	8.73852	8.67013	9.19811	8.16817	10.9489	-0.85824	-0.39797	0.721614	-0.44403	-0.53248	-0.18602	-0.26822	0.366341	-0.8715	2.4705	-0.38296	-1.31451	-0.34464	-0.49093	-0.93155	0.111912	-0.63594	0.755188	0.073589	-0.21468	0.355669	-0.28827	-2.49861	-0.52798	0.501957	-1.75075	-2.78069	-1.30402	-2.48718
Cthe_1199	r	1430431	1429136	5-methylthioadenosine/S-adenosylhomocysteine deaminase	16	Nucleotide transport and metabolism	0.151234	0.151234	0.295919	0.659288	13.7276	13.8416	12.7028	13.3573	13.608	13.1793	13.3633	12.9338	13.452	12.3645	1.0169	1.26127	-1.17917	0.223539	0.760762	-0.15802	0.236269	-0.68395	0.426473	-1.90407	-0.11403	1.02479	0.370221	0.36428	1.13882	0.233561	0.907735	-0.47652	-0.25069	0.178055	-0.0947	0.428749	1.24354	0.42942	-0.08876	0.569367	1.08755	-1.08225	2.03466
Cthe_1200	r	1431767	1430523	Adenosylhomocysteinase	15	Coenzyme metabolism	0.109039	0.109039	0.219537	0.668882	13.6476	13.8904	12.9534	13.3206	13.7965	13.3405	13.5465	13.072	13.6519	12.6402	0.655011	1.26275	-1.08285	-0.16351	1.02762	-0.11389	0.401991	-0.786	0.665817	-1.86693	-0.24278	0.694234	0.326979	0.101075	0.937012	0.093931	0.818425	-0.38708	-0.47583	-0.01982	-0.3313	0.456005	1.1563	0.474572	-0.10539	0.431808	1.01177	-1.18327	1.61802
Cthe_1201	r	1432598	1431771	purine nucleoside phosphorylase I, inosine and guanosine-specific	16	Nucleotide transport and metabolism	0.063869	0.0638686	0.241499	0.823689	12.5176	12.6599	11.9896	12.5363	12.7851	12.473	12.8815	12.071	12.9952	11.5554	0.158728	0.4762	-1.01927	0.200369	0.755604	0.059172	0.970609	-0.83761	1.22421	-1.98801	-0.1423	0.528004	-0.01866	-0.3639	0.670301	-0.12523	0.588878	-0.48338	-0.24887	0.063287	-0.45891	0.312156	1.22975	0.810483	-0.11367	0.515632	1.43978	-1.10366	1.44193
Cthe_1202	r	1433937	1432762	major facilitator superfamily MFS_1	12	Carbohydrate transport and metabolism	0.371948	0.371948	0.521056	0.52411	12.9783	12.8348	12.4619	13.0859	13.039	13.1422	13.5572	11.9915	13.3112	12.031	0.258072	-0.01624	-0.72878	0.463622	0.373985	0.571182	1.36429	-1.62793	0.894203	-1.55239	0.143535	0.516372	-0.10755	-0.57883	0.372837	-0.20419	0.843314	-0.68021	0.046903	-0.05628	-0.2253	-0.10318	1.00798	1.56568	0.245971	-0.03953	1.28018	1.10461	1.43035
Cthe_1205	r	1438690	1436762	PrkA AAA domain protein	8	Signal transduction mechanisms	0.172284	0.172284	0.396393	0.710247	17.2472	17.5794	17.8552	16.5581	17.0998	17.4468	17.8436	17.865	17.5485	18.55	-0.58442	0.037562	0.55388	-1.87467	-0.86047	-0.21071	0.532119	0.572181	-0.02023	1.85476	-0.33221	-0.60798	0.689133	-0.59635	-0.27577	0.479648	-0.28555	0.408376	-0.54169	-0.88873	-0.99048	-0.34704	-1.45023	-0.0214	0.295012	-0.68504	-1.00145	-1.25894	-1.52412
Cthe_1211	r	1446967	1445603	Tryptophan synthase beta chain	13	General function prediction only	0.05441	0.0544102	0.337329	0.892469	16.6746	16.4395	15.3194	16.6876	16.5469	16.0611	16.5528	16.6487	16.7907	15.3262	0.66747	0.243067	-1.77803	0.690888	0.43696	-0.4397	0.447562	0.620675	0.876881	-1.76576	0.235202	1.35529	-0.01298	0.121872	1.12008	-0.10745	-0.20927	-0.7417	0.140726	0.626569	-0.10308	0.485843	1.22074	-0.09594	-0.23793	1.32255	1.46454	1.17707	2.55848
Cthe_1221	r	1464223	1455455	carbohydrate binding	10	Carbohydrate transport and metabolism	0.03415	0.0341499	0.20396	0.888377	14.2954	14.5838	14.4128	14.1113	14.3949	14.558	14.2438	15.4415	14.1635	15.1111	-0.55156	0.121825	-0.27739	-0.9814	-0.31914	0.061616	-0.67203	2.12458	-0.85959	1.35309	-0.28838	-0.11741	0.184084	0.051595	0.170968	0.188846	-0.8577	-0.14518	-0.28362	-0.44668	-0.05217	-0.16306	-0.71614	-1.19767	0.080322	0.330397	-0.9476	-1.22127	-1.08479
Cthe_1222	r	1465240	1464437	RNA methyltransferase, TrmH family, group 3	2	Translation, ribosomal structure and biogenesis	0.105222	0.105222	0.173453	0.59558	9.86917	9.99579	10.2308	10.0966	10.1463	9.97178	9.80947	10.8569	10.0662	10.6046	-0.89994	-0.51442	0.201129	-0.20761	-0.05632	-0.58752	-1.08168	2.10711	-0.30001	1.33926	-0.12663	-0.36165	-0.2274	0.059693	-0.23503	-0.15046	-0.86106	0.259038	-0.04969	0.124784	0.030349	0.174475	-0.45839	-1.04738	-0.25675	0.252208	-0.53843	-1.09174	-1.2849
Cthe_1224	r	1465956	1465759	50S ribosomal protein L35	2	Translation, ribosomal structure and biogenesis	0.227466	0.227466	0.632878	0.76039	12.2583	12.7933	12.1966	12.4258	12.1274	12.6824	11.4322	11.1466	12.0861	10.532	0.405919	1.15419	0.319603	0.640136	0.222901	0.999107	-0.7495	-1.14889	0.165087	-2.00855	-0.53501	0.061716	-0.16747	0.826122	0.596731	0.665872	1.6467	-0.48584	0.298323	-0.25666	0.339659	-0.55499	1.59549	0.285566	-0.65393	0.614657	1.55415	-1.44896	1.04371
Cthe_1225	r	1466476	1465982	Translation initiation factor IF-3	2	Translation, ribosomal structure and biogenesis	0.094536	0.0945361	0.275153	0.770949	14.3618	14.5492	14.2568	14.3471	14.2315	14.4398	13.6528	13.3801	14.125	13.1801	0.65129	1.04568	0.430262	0.620245	0.376929	0.815418	-0.84113	-1.41518	0.152778	-1.83629	-0.18736	0.105	0.014748	0.708975	0.292356	0.317692	1.16904	-0.18297	0.115588	-0.09272	0.222071	-0.2083	1.05139	0.272707	-0.47216	0.200048	0.944911	-1.13868	1.07549
Cthe_1230	r	1472997	1472107	competence protein ComEA helix-hairpin-helix repeat protein	5	Chromatin structure and dynamics, DNA replication, recombination and repair	0.161184	0.161184	0.322268	0.666562	7.38149	7.4272	7.26677	7.10549	7.25437	7.67705	8.26402	7.98631	7.72885	8.52381	-0.59692	-0.49949	-0.84145	-1.18522	-0.86789	0.033069	1.28421	0.692255	0.143471	1.83796	-0.04571	0.114722	0.275999	-0.88253	0.160429	0.172831	-0.55911	-0.41028	-0.14887	-0.57156	-0.62335	-0.42268	-1.26944	0.277717	0.535177	-0.5375	-0.79497	-1.03219	1.08277
Cthe_1231	f	1473277	1474575	peptidase S11 D-alanyl-D-alanine carboxypeptidase 1	7	Cellular Processes	0.120794	0.120794	0.243209	0.668887	9.46513	9.20403	10.0266	9.628	9.12533	9.80928	9.6795	9.46535	10.1381	10.4536	-0.56103	-1.18605	0.783092	-0.17116	-1.37444	0.262792	-0.04788	-0.56052	1.04991	1.80529	0.261098	-0.5615	-0.16287	-0.21437	-0.8226	0.078698	-0.26131	0.217352	0.502664	-0.18128	-0.51009	-0.68394	-1.32831	0.214151	-0.45859	-0.9883	-0.31556	1.19839	-1.4758
Cthe_1234	f	1477525	1478295	chemotaxis sensory transducer	9	Cellular Processes	0.735235	0.735235	1.10687	0.557169	3.57204	3.48182	4.11744	3.56616	3.25959	3.4493	2.79602	5.11786	3.12169	5.09583	-0.23568	-0.35016	0.456374	-0.24313	-0.63213	-0.39142	-1.22035	1.72578	-0.80711	1.69783	0.090224	-0.5454	0.005875	0.776016	-0.63563	0.22222	-1.63604	0.668143	0.306569	0.116865	0.444469	-0.1897	-1.83623	-2.32183	-0.32567	0.022031	-1.97413	1.06454	-1.45943
Cthe_1236	r	1499723	1499016	Fibronectin type III domain protein	7	General function prediction only	0.079042	0.0790422	0.671724	0.921553	10.6454	10.1649	9.62831	11.1177	10.369	10.0977	11.9725	11.3745	11.8367	11.4699	-0.27781	-0.87825	-1.54883	0.312521	-0.62316	-0.96226	1.38076	0.633374	1.21102	0.752642	0.480463	1.01704	-0.47237	-1.32715	0.536575	-0.20412	-1.20957	-0.46935	0.748708	1.02005	-0.71895	0.271345	-1.10088	0.598039	0.135824	-0.09543	0.36678	1.39519	2.02376
Cthe_1240	r	1504357	1503788	Conserved hypothetical protein CHP00488	15	Hypothetical	0.047546	0.047546	0.248129	0.872255	12.7675	12.8018	12.6056	12.6307	12.9401	12.9245	12.3129	11.8733	12.4485	11.4882	0.609171	0.681568	0.266968	0.319956	0.97385	0.941029	-0.35171	-1.28095	-0.06512	-2.09477	-0.03425	0.161907	0.136837	0.454625	0.196161	-0.13829	0.928527	-0.31892	-0.30938	-0.29385	0.182189	0.015528	1.45186	0.439649	-0.1356	0.385044	0.960292	-1.02403	1.11877
Cthe_1241	r	1505122	1504502	nicotinate-nucleotide adenylyltransferase	15	Coenzyme metabolism	0.02032	0.0203205	0.219383	0.93825	12.112	12.0318	12.2455	11.9809	12.0638	12.4244	11.7976	11.0785	11.7789	11.0542	0.557582	0.382207	0.848978	0.271227	0.452152	1.23981	-0.12925	-1.69968	-0.17014	-1.75287	0.080296	-0.13342	0.131108	0.314469	-0.21371	-0.03202	0.953197	-0.17894	-0.08284	-0.44347	0.202083	-0.36063	1.00958	0.719023	0.018722	0.024355	0.724656	1.05723	-1.09689
Cthe_1243	r	1506971	1506510	GCN5-related N-acetyltransferase	2	General function prediction only	0.315996	0.315996	1.32385	0.84087	6.11728	4.58001	6.05601	6.61829	5.67803	5.68889	7.21696	7.07938	6.75046	8.73953	-0.29938	-1.67235	-0.3541	0.148084	-0.69169	-0.68199	0.682774	0.559896	0.266131	2.04262	1.53727	0.061275	-0.50101	-1.09968	-1.47599	-1.09802	-2.49937	0.367121	0.940261	0.929402	-0.13217	-0.01086	-3.0615	0.137582	0.4665	-1.66015	-1.98907	2.90245	1.04339
Cthe_1244	f	1507662	1508834	glycosyl transferase family 2	19	Cellular Processes	0.078043	0.0780435	1.27252	0.959113	9.84699	10.0173	10.3594	10.5746	10.1529	10.2922	11.7857	12.6971	11.9589	12.8417	-1.04914	-0.90099	-0.60328	-0.41597	-0.78295	-0.66175	0.637861	1.43089	0.788582	1.55675	-0.17025	-0.51238	-0.72764	-1.93871	-0.34213	-0.13565	-2.67981	0.067197	0.421741	0.282455	-1.38428	-0.13929	-2.6888	-0.91135	-0.17321	-0.14464	-0.88278	-1.12526	-1.4264
Cthe_1246	r	1511709	1510165	phosphoribosylaminoimidazolecarboxamide formyltransferase/IMP cyclohydrolase	16	Nucleotide transport and metabolism	0.265364	0.265364	0.68176	0.740511	13.506	13.7347	14.2307	12.4115	13.0835	13.7634	12.5701	13.5312	12.1186	14.0053	0.293548	0.612473	1.3042	-1.23274	-0.29559	0.65253	-1.01162	0.328672	-1.64129	0.989812	-0.22869	-0.72471	1.09446	0.9359	-0.49602	0.651144	0.203506	0.467294	-0.67201	-1.35188	0.292956	-0.67987	-0.92172	-0.96109	0.451517	-0.47409	-1.88669	-1.17177	-1.65257
Cthe_1247	r	1512402	1511773	phosphoribosylglycinamide formyltransferase	16	Nucleotide transport and metabolism	0.30764	0.30764	0.69788	0.70612	12.0809	12.3622	12.7213	11.1468	11.816	12.1409	10.9269	12.1921	10.6427	12.5299	0.316598	0.71244	1.21792	-0.99808	-0.05633	0.401011	-1.30757	0.473063	-1.70752	0.94847	-0.28126	-0.64042	0.934126	1.15403	-0.35916	0.54624	0.170086	0.580439	-0.66915	-0.9941	0.504076	-0.32496	-0.71395	-1.2652	0.284177	-0.33779	-1.88717	-1.21526	-1.55878
Cthe_1248	r	1513418	1512396	phosphoribosylformylglycinamidine cyclo-ligase	16	Nucleotide transport and metabolism	0.289937	0.289937	0.738052	0.738106	12.7678	12.9298	13.2607	11.6126	12.3811	12.7249	11.7432	13.0524	11.2292	13.4001	0.346009	0.56359	1.00801	-1.20549	-0.17342	0.28838	-1.03008	0.728215	-1.72048	1.19527	-0.162	-0.49289	1.15516	1.02456	-0.33089	0.548734	-0.12257	0.535799	-0.76843	-1.11225	0.383436	-0.34383	-1.01905	-1.30913	0.514033	-0.34774	-2.17091	-1.11884	-1.40726
Cthe_1249	r	1514977	1513511	amidophosphoribosyltransferase	16	Nucleotide transport and metabolism	0.294711	0.294711	0.68951	0.715053	12.8112	13.0166	13.5376	11.7569	12.5628	12.9385	11.8774	13.166	11.56	13.4266	0.206483	0.497371	1.23507	-1.28645	-0.14522	0.386771	-1.1157	0.708924	-1.56516	1.0779	-0.20543	-0.72639	1.05431	0.933725	-0.52097	0.453797	-0.1494	0.599071	-0.80594	-1.18163	0.196822	-0.37569	-0.86377	-1.28855	0.317408	-0.26057	-1.86653	-1.15303	-1.6545
Cthe_1256	r	1525205	1522938	glycoside hydrolase family 3 domain protein	10	Carbohydrate transport and metabolism	0.0684	0.0683999	0.324257	0.859371	12.0478	12.2658	12.4273	11.9893	12.4975	12.3453	12.191	13.6138	12.2002	13.2874	-0.81727	-0.41127	-0.11027	-0.92627	0.020346	-0.2631	-0.55056	2.09987	-0.53346	1.49198	-0.21794	-0.37952	0.058513	-0.14317	-0.16158	-0.2317	-1.34801	0.082043	-0.50815	-0.35599	-0.21086	0.152159	-0.78999	-1.42278	-0.00918	0.326325	-1.08728	-1.16307	-1.30091
Cthe_1257	r	1528424	1525272	Carbohydrate-binding CenC domain protein	10	General function prediction only	0.141297	0.141297	0.307357	0.693523	12.4996	12.589	13.5065	12.9881	13.1573	13.1077	13.0451	13.9475	12.9636	13.9474	-1.36513	-1.18446	0.66943	-0.37798	-0.03622	-0.13636	-0.2629	1.56074	-0.4275	1.56038	-0.08941	-1.00683	-0.48851	-0.54545	-0.91743	-0.56822	-1.3585	0.398756	-0.16912	-0.11957	0.024509	0.049553	-0.79011	-0.90246	0.081454	0.000175	-0.98374	-1.06393	-2.0095
Cthe_1265	r	1538026	1536290	phosphoglucomutase/phosphomannomutase alpha/beta/alpha domain I	12	Carbohydrate transport and metabolism	0.104415	0.104415	0.337989	0.794046	15.1965	15.0637	14.5785	15.2589	15.2163	15.0061	14.4996	14.1235	14.5866	13.6554	0.899891	0.649888	-0.26365	1.0173	0.937209	0.541412	-0.41211	-1.12012	-0.24839	-2.00144	0.132797	0.61805	-0.06237	0.696906	0.485253	-0.15262	0.940191	-0.42763	0.042543	0.252782	0.672306	0.210239	1.56095	0.376081	-0.08697	0.468136	0.931184	1.09642	1.5348
Cthe_1267	r	1541617	1540967	response regulator receiver	9	Signal transduction mechanisms	0.083338	0.0833381	0.298631	0.813955	8.20069	7.82204	8.16101	7.74736	7.60298	7.95267	7.04377	7.50035	6.57803	7.90995	1.08471	0.336315	1.00629	0.188702	-0.09666	0.594493	-1.20193	-0.29951	-2.12246	0.510054	0.378647	0.039677	0.453332	1.15692	-0.33897	0.219061	0.321694	0.208345	0.144377	-0.20531	1.16932	-0.34969	-0.30696	-0.45658	0.465736	-0.4096	-1.33191	1.30012	1.02788
Cthe_1268	r	1542788	1541610	Sensor DegS domain protein	8	Signal transduction mechanisms	0.137923	0.137923	0.353657	0.740007	8.83482	8.59701	8.7941	8.51041	8.17973	8.61618	7.67372	7.98782	7.26654	8.68371	0.991393	0.538372	0.91382	0.373397	-0.25655	0.574887	-1.22051	-0.62214	-1.9962	0.703538	0.237804	0.04072	0.324404	1.16109	-0.19708	0.417279	0.609188	0.177916	0.330679	-0.10577	1.24387	-0.43645	-0.50398	-0.3141	0.407179	-0.69589	-1.41717	1.1792	1.02863
Cthe_1271	f	1545824	1547863	Carbohydrate binding family 6	10	General function prediction only	0.17207	0.17207	1.15126	0.900359	11.3764	11.271	11.6216	10.4378	10.4528	11.256	10.3032	13.0654	10.1536	12.8297	0.097891	-0.00566	0.338671	-0.82383	-0.80915	-0.0204	-0.95611	1.75649	-1.10299	1.52509	0.105451	-0.24519	0.938583	1.07329	-0.35064	0.818182	-1.79439	0.365637	-0.01495	-0.81813	0.284274	-0.80318	-2.37694	-2.76223	0.149572	0.235635	-2.67617	1.07583	-1.18525
Cthe_1272	f	1547995	1548732	sigma-70 region 2 domain protein	1	Transcription, RNA processing and modification	0.468442	0.468442	1.05798	0.70482	7.63741	6.92449	8.59554	8.0894	6.9542	7.62871	7.32462	8.76812	6.86563	9.44967	-0.21122	-1.01924	0.874693	0.301043	-0.98556	-0.22108	-0.56574	1.0703	-1.08595	1.84275	0.712922	-0.95812	-0.45198	0.312792	-1.67104	-0.02971	-1.84363	0.966822	1.13519	0.460681	1.22376	-0.67451	-2.49547	-1.4435	0.458989	-0.68155	-2.58404	1.63912	-1.94278
Cthe_1273	f	1548830	1550275	alpha-L-arabinofuranosidase B	12	General function prediction only	0.046332	0.0463324	0.432404	0.928566	10.2719	9.92943	10.8193	9.96613	9.61613	10.0398	9.78912	10.9817	9.61387	11.4923	0.031307	-0.50649	0.890883	-0.44886	-0.99848	-0.3332	-0.72683	1.14595	-1.00203	1.94777	0.342468	-0.54737	0.305768	0.482776	-0.88984	0.313294	-1.05226	0.779489	0.349994	-0.07365	0.352257	-0.42365	-1.87615	-1.19257	0.175249	-0.51059	-1.87841	1.26792	-1.46142
Cthe_1274	f	1550424	1551731	sporulation integral membrane protein YlbJ	4	Hypothetical	0.111676	0.111676	0.288602	0.742031	9.87729	9.76059	9.76178	9.43219	9.42013	9.75318	9.60419	10.9873	9.68829	10.2566	0.049942	-0.20203	-0.19945	-0.91109	-0.93713	-0.21803	-0.53971	2.44674	-0.35814	0.868903	0.116701	0.115507	0.445094	0.273093	-0.00119	0.340456	-1.22676	0.008604	0.012064	-0.32098	-0.25609	-0.33305	-0.83645	-1.38316	-0.08409	0.730766	-0.5683	1.08425	1.08336
Cthe_1279	f	1555688	1555876	50S ribosomal protein L28	2	General function prediction only	0.931874	0.931874	1.20542	0.48462	12.3267	12.3226	11.8605	13.2325	11.4962	12.1242	12.4961	12.538	13.3348	10.757	0.101799	0.096449	-0.50788	1.28651	-0.98441	-0.16304	0.323332	0.378132	1.42026	-1.95115	0.004091	0.466168	-0.90584	-0.16939	0.462078	0.826433	-0.21538	-0.26367	1.73636	1.10834	-0.10226	-0.62802	0.739179	-0.0419	-0.83872	1.78099	2.57781	1.00284	1.38144
Cthe_1280	r	1556407	1556141	transglycosylase-associated protein	20	General function prediction only	0.173225	0.173225	0.400481	0.711639	5.94566	6.14727	6.0717	6.32873	6.19369	6.62163	7.38094	7.02202	7.50436	6.46194	-1.12225	-0.75856	-0.89489	-0.43123	-0.67483	0.097118	1.46681	0.819355	1.68943	-0.19094	-0.20162	-0.12604	-0.38308	-1.43528	0.075575	-0.04642	-0.87474	-0.54993	0.135045	-0.2929	-1.17562	-0.42794	-0.26825	0.358924	-0.12342	0.560073	1.04241	-1.14999	-1.0913
Cthe_1282	r	1558941	1557289	diguanylate cyclase	8	Signal transduction mechanisms	0.331539	0.331539	0.568892	0.61148	13.7565	13.2418	13.1437	14.1161	13.8013	13.6249	14.7407	13.5405	14.6463	12.9649	-0.002	-0.86209	-1.02599	0.598983	0.072978	-0.22186	1.64277	-0.36302	1.48501	-1.32479	0.514672	0.612753	-0.35962	-0.98422	0.09808	-0.55954	-0.29864	-0.48119	0.314759	0.491188	-0.53019	0.17643	0.836417	1.20025	0.094405	0.57552	1.68137	1.42867	1.52917
Cthe_1283	r	1559653	1559012	endonuclease III	5	Chromatin structure and dynamics, DNA replication, recombination and repair	0.228938	0.228938	0.592226	0.742286	14.5842	14.4307	13.8585	14.8156	14.7269	14.591	15.4862	14.238	15.7356	13.5421	-0.02509	-0.25632	-1.11825	0.323408	0.189813	-0.01485	1.3336	-0.54666	1.70921	-1.59486	0.153511	0.725723	-0.23136	-0.902	0.572213	-0.29618	0.192743	-0.73252	0.088691	0.224563	-0.92	0.135872	1.1848	1.24826	-0.24936	0.695879	2.19349	1.11227	1.65373
Cthe_1292	f	1568871	1570079	proposed homoserine kinase	12	Carbohydrate transport and metabolism	0.011985	0.0119853	0.166242	0.951936	14.4655	14.4154	14.4803	14.495	14.4652	14.4609	13.988	13.589	14.2856	13.414	0.643744	0.51947	0.680372	0.716858	0.642957	0.632324	-0.5403	-1.52947	0.197581	-1.96354	0.050122	-0.01477	-0.02949	0.477544	-0.06489	-0.0498	0.826376	0.019379	0.029805	0.034094	0.209433	0.004289	1.05124	0.398953	-0.2976	0.175065	0.871617	1.03535	-1.01029
Cthe_1293	r	1571151	1570144	metal dependent phophohydrolase	8	Signal transduction mechanisms	0.133735	0.133735	0.220513	0.595686	11.6892	11.5616	12.0017	12.2547	12.0602	12.0991	12.5036	12.7977	12.6698	12.212	-1.2532	-1.5757	-0.46314	0.176251	-0.31548	-0.21704	0.805551	1.54879	1.22561	0.068366	0.127585	-0.31256	-0.56551	-0.81447	-0.44014	-0.49856	-1.23609	-0.09736	0.194537	0.155592	-0.41514	-0.03894	-0.15186	-0.29404	-0.16618	0.585675	0.457818	1.09246	-1.24191
Cthe_1302	r	1581125	1579458	Ribocuclease J	1	General function prediction only	0.125984	0.125984	0.318288	0.736122	14.1053	13.9496	13.0476	14.0284	14.0408	13.8979	13.4225	13.7788	13.6283	12.5874	0.920396	0.606486	-1.21151	0.765525	0.790361	0.50243	-0.4559	0.262311	-0.04098	-2.13912	0.155736	1.05768	0.076834	0.682805	0.901941	-0.09122	0.170751	-0.85032	-0.01232	0.130526	0.400123	0.142848	1.45337	-0.35632	-0.20585	1.19139	1.04092	1.11399	2.08158
Cthe_1303	r	1582950	1581724	glycosyl transferase group 1	19	Cellular Processes	0.049535	0.049535	0.153433	0.78477	12.5362	12.4374	11.5304	12.6457	12.4417	12.2778	12.4508	12.7504	12.5894	12.1086	0.456952	0.173707	-2.42777	0.771204	0.185998	-0.28417	0.212079	1.07156	0.609758	-0.76932	0.09875	1.00572	-0.10956	0.085372	0.906975	-0.00429	-0.31303	-0.74734	0.204026	0.367946	0.056287	0.16392	0.333059	-0.29965	-0.13865	0.6418	0.480799	1.07085	2.00795
Cthe_1305	r	1585283	1584936	Cupin 2 conserved barrel domain protein	12	Carbohydrate transport and metabolism	0.106115	0.106115	0.375231	0.811467	10.3064	10.4756	10.2918	10.9061	10.2606	10.2975	11.3961	11.1041	11.7041	11.4748	-0.91137	-0.61203	-0.9371	0.149257	-0.99237	-0.92703	1.01576	0.49945	1.56041	1.15503	-0.16926	0.014549	-0.59974	-1.08971	0.183813	0.215068	-0.62849	-0.0057	0.645543	0.608592	-0.79795	-0.03695	-1.21426	0.291953	-0.30797	-0.3707	0.229225	-1.12448	1.01014
Cthe_1308	r	1591480	1588829	pyruvate, phosphate dikinase	12	Carbohydrate transport and metabolism	0.121911	0.121911	0.307309	0.735531	16.8737	16.9773	17.0151	16.3923	16.3233	16.7761	15.6804	16.2516	15.6805	16.7005	0.825045	1.03523	1.11196	-0.15179	-0.29172	0.62692	-1.5961	-0.43724	-1.59592	0.473628	-0.10359	-0.14141	0.481445	1.19329	-0.03782	0.654003	0.725724	0.239056	0.068968	-0.3838	0.711755	-0.45277	-0.37721	-0.57116	-9e-05	-0.44893	-1.02	-1.07444	-1.10298
Cthe_1309	f	1591992	1593065	Radical SAM domain protein	11	General function prediction only	0.064878	0.0648778	1.09965	0.960668	8.90825	9.02712	9.20327	8.62498	8.90677	9.38493	10.8597	11.1907	11.001	10.991	-0.85456	-0.74188	-0.57491	-1.12307	-0.85596	-0.40271	0.995207	1.30899	1.1292	1.11968	-0.11887	-0.29502	0.283274	-1.95142	-0.17615	0.120348	-2.16359	-0.18166	-0.28179	-0.75995	-2.37605	-0.47816	-2.08422	-0.33103	-0.14136	0.199714	0.010041	-1.08588	-1.2269
Cthe_1310	f	1593092	1593691	Accessory gene regulator B	3	Cellular Processes	0.077521	0.0775207	0.350706	0.852639	8.13927	8.11005	8.49829	7.85222	8.05777	8.59164	8.96627	9.46073	9.09143	9.24922	-0.82117	-0.87307	-0.18362	-1.33094	-0.9659	-0.01785	0.647435	1.52552	0.869693	1.14991	0.029224	-0.35902	0.287059	-0.827	-0.38824	0.052278	-1.35068	-0.09335	-0.20556	-0.73942	-1.23921	-0.53386	-1.19145	-0.49446	-0.12516	0.211513	-0.15779	1.02046	-1.28255
Cthe_1311	r	1595328	1593997	ATP-binding region ATPase domain protein	8	Signal transduction mechanisms	0.092708	0.0927083	0.2764	0.776391	12.5568	12.5115	12.5186	13.0688	12.7801	12.8531	12.256	11.8047	12.3251	11.5533	0.288519	0.190956	0.206233	1.39129	0.769499	0.926651	-0.35918	-1.3311	-0.21038	-1.87248	0.045302	0.038209	-0.51206	0.300757	-0.00709	-0.26864	0.706756	-0.33452	0.288723	0.21575	0.743724	-0.07297	1.22679	0.451302	-0.0691	0.25139	0.771787	1.0319	1.02684
Cthe_1314	r	1598659	1598423	DNA-directed RNA polymerase, omega subunit	1	Transcription, RNA processing and modification	0.062022	0.0620216	0.171935	0.759515	10.4626	10.4705	9.71788	10.262	10.5647	10.2867	9.8857	10.0476	9.93094	9.39208	0.959632	0.980832	-1.02268	0.425778	1.23141	0.491409	-0.57595	-0.14496	-0.45555	-1.88992	-0.00796	0.744707	0.200556	0.57688	0.752672	-0.09414	0.422934	-0.56881	-0.30266	-0.02466	0.331092	0.278	1.17261	-0.16191	-0.04523	0.655538	0.538859	-1.00554	1.67563
Cthe_1315	r	1599330	1598719	guanylate kinase	16	Nucleotide transport and metabolism	0.042458	0.0424582	0.146971	0.807408	12.6585	12.6556	11.9567	12.5323	12.8044	12.4568	12.1632	12.0599	12.2301	11.695	0.94388	0.936033	-1.02041	0.590695	1.35247	0.379525	-0.44236	-0.73156	-0.25509	-1.75318	0.002803	0.701705	0.126168	0.49521	0.698902	-0.14876	0.595718	-0.5001	-0.27213	0.075437	0.302141	0.347566	1.10943	0.103311	-0.0669	0.364952	0.535164	1.00194	1.62643
Cthe_1318	r	1601249	1600878	response regulator receiver	9	Signal transduction mechanisms	0.092929	0.092929	0.277021	0.776361	10.3379	9.95885	9.39374	9.95172	9.7685	9.225	9.11373	9.83008	8.90668	10.2281	1.37247	0.591946	-0.57186	0.577254	0.19992	-0.91938	-1.14853	0.326743	-1.57493	1.14637	0.379001	0.944113	0.386135	1.22413	0.565112	0.190357	0.128775	0.168746	0.183223	0.726724	1.04504	0.543501	-0.45957	-0.71635	0.207049	-0.39799	-1.32139	1.30044	1.92401
Cthe_1319	r	1601989	1601246	Ribosomal RNA small subunit methyltransferase E	2	Hypothetical	0.097033	0.0970331	0.228609	0.717034	11.5145	11.4605	10.9606	11.3346	11.3227	10.9282	10.8153	11.6358	10.5337	11.8487	0.678627	0.547404	-0.66853	0.241092	0.212172	-0.7473	-1.02201	0.973807	-1.7069	1.49164	0.053948	0.553837	0.179877	0.699158	0.499889	0.137819	-0.1753	0.032382	0.011889	0.406342	0.800847	0.394452	-0.52601	-0.82051	0.281567	-0.21289	-1.31496	1.0381	1.46798
Cthe_1320	r	1602912	1601971	Ribosomal protein L11 methyltransferase	2	Translation, ribosomal structure and biogenesis	0.134021	0.134021	0.31424	0.715672	10.9185	10.9892	10.9822	10.5988	11.1254	10.648	10.8038	11.5119	10.4769	12.071	-0.19809	-0.04934	-0.06404	-0.87187	0.237693	-0.76816	-0.43984	1.05201	-1.12854	2.23018	-0.0706	-0.06362	0.319789	0.114739	0.00698	-0.13623	-0.52272	0.334184	-0.52662	-0.04922	0.121818	0.477392	-0.94566	-0.70805	0.326868	-0.55917	-1.5941	-1.05015	-1.04508
Cthe_1321	r	1604090	1602930	Chaperone protein dnaJ	3	Cellular Processes	0.126962	0.126962	0.202666	0.582361	11.0178	11.0298	10.8263	10.8728	11.3517	11.019	11.3146	11.4891	10.9037	11.9318	-0.45582	-0.42134	-1.00895	-0.87479	0.50854	-0.4526	0.401218	0.905271	-0.78563	2.1841	-0.01194	0.191499	0.145051	-0.29671	0.203436	-0.32193	-0.45928	-0.19261	-0.47892	-0.14616	-0.03087	0.332752	-0.58009	-0.17451	0.41089	-0.44274	-1.02813	-1.00831	1.14195
Cthe_1322	r	1606125	1604299	Chaperone protein dnaK	3	Cellular Processes	0.346422	0.346422	0.706347	0.673039	12.7977	13.2413	13.411	12.1952	12.6443	12.8727	12.5191	14.0831	12.2505	14.1354	-0.31401	0.326912	0.572091	-1.18454	-0.53557	-0.20557	-0.71657	1.54317	-1.10457	1.61867	-0.4436	-0.6133	0.602521	0.278623	-0.1697	0.59695	-0.84181	0.538246	-0.44917	-0.67758	-0.05536	-0.2284	-1.49101	-1.56404	0.268542	-0.05225	-1.88483	-1.36	-1.52975
Cthe_1323	r	1606902	1606222	GrpE protein	3	Cellular Processes	0.28685	0.28685	0.517383	0.630384	10.5318	10.9168	11.3395	10.098	10.5313	10.5233	10.1076	11.081	9.94882	11.6999	-0.25458	0.416627	1.15354	-1.0107	-0.25543	-0.26934	-0.99402	0.702929	-1.27078	1.78174	-0.38503	-0.80776	0.433741	0.424173	-0.42273	0.385519	-0.16424	0.816228	-0.43326	-0.42527	0.149195	0.007982	-1.16861	-0.97344	0.158764	-0.61885	-1.75106	-1.30589	-1.75049
Cthe_1328	r	1613081	1611804	stage II sporulation protein P	4	General function prediction only	0.060167	0.0601672	0.284528	0.859024	8.0028	8.09115	8.99025	8.21211	8.1638	8.79809	9.28821	8.60398	9.35891	9.17029	-1.26802	-1.09961	0.614397	-0.86901	-0.96111	0.248081	1.18242	-0.12197	1.3172	0.957615	-0.08834	-0.98745	-0.20931	-1.28541	-0.8991	-0.07265	-0.51283	0.192156	0.04831	-0.58598	-1.14681	-0.63429	-1.00649	0.684236	-0.0707	-0.56631	0.188627	-1.06315	-1.98267
Cthe_1329	r	1618175	1613874	CoA-substrate-specific enzyme activase	17	Hypothetical	0.143183	0.143183	0.275666	0.653727	18.1272	18.3452	17.3684	18.0014	18.2471	18.0995	18.5017	17.8546	18.5029	17.266	0.222999	0.730654	-1.54375	-0.06976	0.502261	0.158657	1.09509	-0.41173	1.09793	-1.78234	-0.21801	0.758712	0.125724	-0.37451	0.976719	0.098081	0.490586	-0.73108	-0.24565	-0.09809	-0.50145	0.147557	0.981099	0.64709	-0.00122	0.588594	1.2369	-1.16313	1.69198
Cthe_1332	r	1622418	1621165	Histidyl-tRNA synthetase	2	Translation, ribosomal structure and biogenesis	0.035025	0.0350246	0.266049	0.912235	13.0342	12.9923	12.3387	13.2027	13.341	12.9967	13.949	13.2369	13.862	12.6136	-0.24783	-0.33259	-1.65471	0.092971	0.372769	-0.32362	1.60272	0.162229	1.42671	-1.09865	0.041903	0.695471	-0.16847	-0.91479	0.653569	-0.34868	-0.24461	-0.658	-0.13831	0.205936	-0.65931	0.344249	0.72737	0.712083	0.08701	0.623294	1.24837	1.02947	1.61941
Cthe_1334	f	1624461	1626023	Forkhead-associated protein	8	General function prediction only	0.089496	0.0894964	1.13577	0.947468	10.8739	10.9474	12.1228	10.8831	10.8667	11.2595	12.3109	12.6977	12.4773	14.0635	-0.91199	-0.84331	0.254562	-0.90335	-0.91868	-0.55179	0.430232	0.79146	0.585665	2.0672	-0.07353	-1.24896	-0.00924	-1.43704	-1.17543	0.080698	-1.75026	0.863317	0.016412	-0.3764	-1.59421	-0.39281	-3.19682	-0.38675	-0.16641	-1.36586	-1.5862	-1.05229	-2.3767
Cthe_1335	r	1626689	1626060	peptidase A24A prepilin type IV	7	General function prediction only	0.085207	0.0852066	0.381099	0.850946	9.08451	9.01661	8.19235	8.71891	8.72608	8.60363	9.33036	10.2963	9.40722	8.94048	0.09282	-0.02638	-1.47357	-0.54906	-0.53649	-0.75147	0.524471	2.22031	0.659413	-0.16006	0.067895	0.892164	0.365596	-0.24585	0.824269	0.290537	-1.27965	-0.41129	-0.00716	0.115282	-0.68831	0.122446	-0.2144	-0.9659	-0.07686	1.35578	0.466743	1.04819	1.85596
Cthe_1338	r	1629649	1628843	Type II secretion system F domain	19	Cellular Processes	0.126517	0.126517	0.302411	0.721092	7.5989	7.72699	7.74857	7.60477	7.83593	7.61033	8.52672	8.84198	8.4259	8.53823	-0.9319	-0.66483	-0.61984	-0.91967	-0.43767	-0.90808	1.00271	1.66006	0.792496	1.02672	-0.12809	-0.14966	-0.00586	-0.92781	-0.02158	-0.10894	-1.11499	0.138239	-0.23117	-0.00556	-0.82114	0.225605	-0.7023	-0.31526	0.100816	0.303743	-0.11233	-1.09284	-1.10931
Cthe_1339	r	1630913	1629675	type II secretion system protein E	19	Cellular Processes	0.058924	0.058924	0.272144	0.855655	8.53195	9.05038	8.92575	8.86982	9.44613	8.93913	9.97287	9.79754	9.97907	9.48749	-1.51099	-0.4911	-0.73627	-0.84631	0.287454	-0.70994	1.32369	0.978772	1.33588	0.368813	-0.51843	-0.3938	-0.33787	-1.44092	0.124626	-0.39575	-0.74716	-0.01338	-0.57631	-0.06932	-1.10925	0.506997	-0.04136	0.175329	-0.0062	0.310054	0.491581	-1.43239	-1.31385
Cthe_1347	r	1641250	1640807	GatB/YqeY domain protein	20	Hypothetical	0.062573	0.0625726	0.294949	0.858569	16.481	16.0999	15.5326	16.5678	16.0034	15.7957	16.71	15.9229	16.904	15.394	0.669569	-0.08123	-1.19871	0.840517	-0.27129	-0.68055	1.12056	-0.42997	1.50282	-1.47172	0.38113	0.948404	-0.08678	-0.22894	0.567274	0.096484	0.177037	-0.26303	0.564393	0.772148	-0.33621	0.207755	0.60938	0.787104	-0.19405	0.528826	1.50998	1.30236	1.92974
Cthe_1348	r	1641443	1641267	30S ribosomal protein S21	2	Translation, ribosomal structure and biogenesis	0.079231	0.0792313	0.331897	0.840852	14.4494	14.3406	13.8139	14.4985	14.0985	14.0705	14.6913	13.6719	15.1057	13.2767	0.466227	0.261376	-0.72995	0.558679	-0.19426	-0.24696	0.921643	-0.99718	1.70156	-1.74113	0.108834	0.635509	-0.04912	-0.24195	0.526675	0.242069	0.668649	-0.25661	0.400021	0.42802	-0.60719	0.027998	0.821828	1.01944	-0.41435	0.395248	1.82904	1.07836	1.55349
Cthe_1349	f	1641943	1643346	exopolysaccharide biosynthesis polyprenyl glycosylphosphotransferase	7	Cellular Processes	0.087833	0.0878334	0.198688	0.705289	11.4817	11.2093	11.116	12.0046	11.301	11.2381	11.8723	11.4224	12.0848	11.0423	0.011764	-0.70881	-0.95568	1.39503	-0.46629	-0.6327	1.04504	-0.14511	1.60729	-1.15054	0.272378	0.365693	-0.52288	-0.39058	0.093315	-0.09167	-0.21308	-0.12209	0.70358	0.766484	-0.08023	0.062904	0.258646	0.449874	-0.21253	0.380053	1.04246	1.2078	1.2885
Cthe_1354	r	1648839	1647568	O-antigen polymerase	1	General function prediction only	1.17566	1.17566	1.87544	0.582086	12.1372	11.4721	12.7865	12.0064	10.8648	11.279	11.6966	13.3384	10.8171	13.9863	0.094013	-0.53901	0.711896	-0.03051	-1.11688	-0.72269	-0.32533	1.2371	-1.16226	1.85367	0.665183	-0.64928	0.130851	0.440652	-1.31446	0.60724	-1.86635	1.50748	1.14157	0.727347	1.18925	-0.41423	-3.12149	-1.64181	0.879452	-0.64791	-3.16917	1.58577	-1.56838
Cthe_1355	r	1649753	1648821	glycosyl transferase family 2	19	Cellular Processes	0.585383	0.585383	1.13877	0.657301	12.5043	12.3495	13.4186	12.4738	11.684	11.7011	11.9187	13.2921	11.4771	14.1005	0.014222	-0.16459	1.07045	-0.02097	-0.93341	-0.91365	-0.66223	0.924295	-1.17236	1.85825	0.154785	-0.91429	0.03046	0.585547	-1.06907	0.665505	-0.94256	1.71747	0.78983	0.772725	0.996669	-0.0171	-2.41652	-1.37332	0.441583	-0.80845	-2.62335	1.11326	-1.88464
Cthe_1356	r	1650676	1649771	glycosyltransferase	19	General function prediction only	0.5897	0.5897	1.57616	0.750575	11.8549	11.6912	13.1161	12.0006	11.0653	11.3187	11.564	13.0465	11.0904	14.4642	-0.24375	-0.39368	0.910881	-0.11039	-0.96668	-0.73471	-0.5101	0.847118	-0.9437	2.14501	0.163773	-1.26122	-0.14567	0.290934	-1.42499	0.625892	-1.35534	1.79749	0.935337	0.681948	0.910232	-0.25339	-3.39893	-1.4825	0.473625	-1.4177	-3.37383	1.12021	-2.39698
Cthe_1357	r	1651757	1650663	glycosyl transferase group 1	19	Cellular Processes	0.275009	0.275009	0.986439	0.81414	12.2432	12.254	13.6706	12.3095	11.7884	12.0085	11.6125	12.9499	11.7051	14.3351	-0.27199	-0.26	1.31624	-0.1983	-0.77815	-0.53315	-0.97384	0.51431	-0.87076	2.05565	-0.01078	-1.42732	-0.06622	0.630745	-1.41655	0.46566	-0.69586	1.66202	0.521104	0.300922	0.604331	-0.22018	-2.54671	-1.33738	-0.09264	-1.38518	-2.62993	-1.0075	-2.68947
Cthe_1358	r	1652695	1651805	glycosyltransferase	19	General function prediction only	0.519995	0.519995	0.91043	0.619231	11.7798	11.6543	12.7723	12.0559	11.2677	11.5341	11.4974	12.8948	11.2931	13.4392	-0.31623	-0.48231	0.996809	0.048967	-0.99383	-0.64142	-0.68988	1.15888	-0.96018	1.87919	0.125531	-0.99244	-0.27603	0.28242	-1.11797	0.38662	-1.24047	1.23823	0.788179	0.521819	0.762746	-0.26636	-2.17153	-1.39736	0.204298	-0.54444	-2.14609	1.09091	-1.98955
Cthe_1359	r	1653199	1652705	Glycosyltransferase 28 domain	19	Hypothetical	0.56173	0.56173	1.07103	0.650351	10.9868	10.8908	12.4924	11.0732	10.6417	11.1903	11.1294	12.3777	10.8507	13.0868	-0.57204	-0.68531	1.20314	-0.4702	-0.97896	-0.33216	-0.40392	1.06798	-0.73257	1.90404	0.096069	-1.50554	-0.08637	-0.14258	-1.60161	0.249045	-1.48697	1.3021	0.431484	-0.11707	0.222517	-0.54855	-2.44509	-1.24833	0.278725	-0.70907	-2.23612	1.06886	-2.83931
Cthe_1360	r	1653687	1653196	Oligosaccharide biosynthesis protein Alg14 like	20	General function prediction only	0.303441	0.303441	0.659662	0.693337	11.9003	11.9776	13.1813	11.9733	11.6895	11.9545	11.7663	12.8295	11.8133	13.6278	-0.54341	-0.43024	1.33262	-0.43651	-0.85211	-0.46405	-0.73958	0.817486	-0.67079	1.98659	-0.07728	-1.281	-0.07299	0.133952	-1.20372	0.288068	-0.85197	1.22681	0.283784	0.018803	0.15997	-0.26498	-1.93833	-1.0632	-0.04697	-0.79829	-1.81452	-1.05502	-2.43007
Cthe_1361	r	1654925	1653882	NAD-dependent epimerase/dehydratase	7	Cellular Processes	0.343286	0.343286	0.662769	0.654695	12.1176	11.9919	13.3864	12.4106	11.9357	12.214	12.2309	13.0981	12.2082	13.9126	-0.64277	-0.82941	1.24087	-0.2079	-0.91285	-0.49979	-0.47469	0.812791	-0.50827	2.02202	0.125719	-1.26879	-0.29292	-0.11322	-1.39451	0.056206	-1.10616	1.17248	0.474845	0.196612	0.202321	-0.27823	-1.97688	-0.86722	0.022617	-0.81451	-1.70436	1.09105	-2.40959
Cthe_1362	r	1655662	1655105	NGN domain-containing protein	1	Transcription, RNA processing and modification	0.478842	0.478842	0.976857	0.673209	11.2174	10.8771	12.3956	12.0376	11.0856	11.2755	11.8237	12.4444	11.0998	13.541	-0.67107	-1.0771	0.734858	0.30768	-0.8283	-0.60171	0.052431	0.793085	-0.81143	2.10156	0.340281	-1.17827	-0.82026	-0.60635	-1.51855	-0.20851	-1.56735	1.12014	0.952031	0.762133	0.93789	-0.1899	-2.45543	-0.62072	0.723974	-1.09659	-2.44129	1.266	-2.26305
Cthe_1366	r	1659956	1659405	dTDP-4-dehydrorhamnose 3,5-epimerase	7	Cellular Processes	0.072836	0.0728357	0.711485	0.931752	10.6694	10.6941	10.2371	11.3984	10.7543	10.415	12.3997	12.0433	12.4643	11.6473	-0.72552	-0.69577	-1.2456	0.151783	-0.62335	-1.03158	1.35668	0.927734	1.43433	0.451291	-0.02473	0.432209	-0.72907	-1.73038	0.456934	-0.06018	-1.34919	-0.17787	0.644165	0.983413	-1.06584	0.339247	-0.89307	0.35647	-0.06453	0.395941	0.816941	-1.01729	1.3493
Cthe_1367	r	1660860	1660084	PHP domain protein	12	Carbohydrate transport and metabolism	0.148543	0.148543	0.874927	0.886815	9.76641	9.5186	9.64527	10.5193	9.61424	9.56295	11.6479	10.7988	12.0055	10.4415	-0.64792	-0.92207	-0.78194	0.185046	-0.81627	-0.87301	1.43363	0.494251	1.82934	0.098944	0.247804	0.121139	-0.75289	-1.88146	-0.12666	-0.09563	-1.28018	0.082322	0.905067	0.956356	-1.48624	0.051289	-0.82724	0.849081	-0.35768	0.357309	1.56407	1.1874	1.08759
Cthe_1368	r	1663167	1661035	S-layer domain-containing protein	7	General function prediction only	0.040469	0.040469	0.180744	0.850731	16.2307	16.0037	15.1568	16.2334	15.9078	15.9018	16.2211	16.1132	16.3879	15.3803	0.699462	0.126349	-2.01214	0.706366	-0.11593	-0.13103	0.675292	0.402816	1.09653	-1.44771	0.22697	1.07388	-0.00273	0.009572	0.846908	0.095949	-0.10949	-0.74498	0.325654	0.331636	-0.15452	0.005982	0.527428	0.107909	-0.16682	0.732866	1.0076	1.17037	2.10508
Cthe_1373	r	1676972	1671219	YD repeat-containing protein	7	Cellular Processes	0.127746	0.127746	1.10889	0.923199	11.2009	11.6223	11.7378	11.2894	11.4042	11.2633	12.9983	13.3333	12.4423	14.1472	-0.91183	-0.50437	-0.39266	-0.82626	-0.71524	-0.85151	0.826161	1.15004	0.288591	1.93707	-0.4214	-0.53692	-0.0885	-1.79743	-0.11552	0.218092	-1.71099	0.474537	-0.11481	0.026113	-1.15298	0.140923	-2.74304	-0.33495	0.555957	-0.81396	-1.70487	-1.33922	-1.45087
Cthe_1374	r	1677903	1677115	copper amine oxidase-like domain-containing protein	20	General function prediction only	0.338243	0.338243	1.12477	0.799518	6.08004	6.48393	6.84147	6.91847	6.64513	6.46415	8.09667	7.82766	7.8003	9.30316	-1.18026	-0.77146	-0.40956	-0.33162	-0.60829	-0.79147	0.860935	0.58865	0.560961	2.08213	-0.40388	-0.76142	-0.83843	-2.01662	-0.35754	-0.1612	-1.34374	0.377315	0.273343	0.454318	-0.88183	0.180976	-2.65803	0.269007	0.296363	-1.4755	-1.50285	-1.32306	-1.69516
Cthe_1377	r	1681369	1680926	amino acid-binding ACT domain protein	13	General function prediction only	0.139879	0.139879	0.217978	0.572194	10.2305	10.265	10.3272	10.4917	10.4517	10.3915	9.82802	9.95442	9.36458	9.88936	0.312981	0.410214	0.585214	1.04855	0.935856	0.766295	-0.82065	-0.46463	-2.12596	-0.64787	-0.03452	-0.09665	-0.26116	0.402489	-0.06213	-0.18663	0.310609	-0.06429	0.040013	0.100215	1.12709	0.060202	0.562291	-0.1264	0.463441	0.065056	-0.52479	-1.02422	-1.06929
Cthe_1378	r	1683066	1681546	metal-dependent phosphohydrolase HD sub domain	8	Signal transduction mechanisms	0.147288	0.147288	0.258427	0.620039	7.85751	7.3517	7.40753	7.60701	7.30866	7.60609	7.7826	8.6243	7.46377	8.11898	0.355243	-0.88657	-0.74952	-0.25977	-0.99224	-0.26203	0.171332	2.2378	-0.61143	0.997179	0.505803	0.449979	0.2505	0.074909	-0.05582	0.043042	-1.27259	-0.19856	0.298345	0.000922	0.143235	-0.29742	-0.81031	-0.8417	0.318827	0.50532	-0.6552	1.41991	1.36602
Cthe_1380	r	1684903	1684529	response regulator receiver	9	Cellular Processes	0.168485	0.168485	0.570239	0.803024	14.1357	13.7821	12.1412	13.8912	13.3694	13.0915	13.64	13.6644	13.9123	12.2253	1.07605	0.568988	-1.78396	0.725425	-0.02287	-0.42136	0.365215	0.400199	0.755713	-1.6634	0.353619	1.99453	0.244521	0.495726	1.64091	0.412752	0.117711	-0.95025	0.521849	0.799752	-0.02112	0.277903	1.14408	-0.0244	-0.27233	1.43912	1.68705	1.27776	3.98485
Cthe_1383	r	1689300	1688143	Tetratricopeptide TPR_2 repeat-containing protein	7	General function prediction only	0.055279	0.055279	0.160023	0.769704	11.5019	11.7374	12.2136	11.5107	11.7582	11.9397	12.579	12.0816	12.2136	12.4082	-1.33869	-0.69857	0.596025	-1.3149	-0.64195	-0.14859	1.58903	0.236966	0.595771	1.1249	-0.2355	-0.71176	-0.00875	-1.07708	-0.47627	-0.02083	-0.34417	0.273938	-0.24757	-0.42907	-0.70292	-0.1815	-0.65	0.497412	0.365411	-0.32666	-0.19466	-1.17731	-1.6378
Cthe_1384	r	1690698	1689412	FolC bifunctional protein	15	Coenzyme metabolism	0.152389	0.152389	0.730811	0.860987	11.402	11.7494	12.8095	10.1834	11.348	11.7989	12.2784	12.4206	11.7461	12.8793	-0.57537	-0.14044	1.1868	-2.10104	-0.64298	-0.07844	0.521921	0.699938	-0.14457	1.27419	-0.34738	-1.40747	1.21857	-0.87642	-1.06008	0.401385	-0.67122	1.01056	-1.16457	-1.61547	-1.56265	-0.45091	-1.53126	-0.14218	0.532336	-0.45866	-1.13318	-1.27225	-2.65271
Cthe_1385	r	1693526	1690794	Protein translocase subunit secA	19	Cellular Processes	0.094437	0.0944374	1.13531	0.944545	15.056	16.3917	16.3023	12.7566	15.3413	15.6597	15.9949	15.8602	14.7601	15.6931	-0.30837	0.956725	0.872079	-2.48632	-0.03816	0.263377	0.580888	0.453313	-0.58861	0.295079	-1.33567	-1.2463	2.29946	-0.93886	0.089369	1.05039	0.531497	0.64266	-2.58473	-2.9031	-2.00358	-0.31836	-0.35183	0.134693	1.23474	0.167061	-0.93299	-2.52392	-2.37232
Cthe_1389	f	1695905	1697233	metal dependent phophohydrolase	2	Translation, ribosomal structure and biogenesis	0.108574	0.108574	2.96588	0.975595	10.0993	9.99416	10.8671	10.3085	10.144	10.4782	13.7019	13.2146	13.8313	13.9487	-0.88574	-0.94544	-0.44966	-0.7669	-0.86033	-0.67052	1.16043	0.883642	1.23394	1.30058	0.105123	-0.76779	-0.20923	-3.60262	-0.87291	-0.14985	-3.22041	0.388866	0.164501	-0.16969	-3.52281	-0.33419	-3.80464	0.487334	-0.12942	-0.73408	-0.11733	1.07559	-1.70266
Cthe_1390	f	1697258	1698190	alpha/beta hydrolase fold	17	Lipid metabolism	0.054487	0.0544869	1.58168	0.977034	9.7046	9.57083	10.2001	9.89663	9.70843	9.80684	12.1615	12.2302	12.3655	12.3697	-0.85307	-0.9571	-0.46769	-0.70371	-0.85008	-0.77355	1.0578	1.11125	1.21646	1.2197	0.133767	-0.4955	-0.19203	-2.4569	-0.62926	-0.1376	-2.65939	0.393254	0.188197	0.089789	-2.46887	-0.09841	-2.66123	-0.06873	-0.20401	-0.13944	-0.00416	1.09715	-1.4098
Cthe_1391	r	1699863	1698328	2-isopropylmalate synthase	13	Amino acid transport and metabolism	0.215461	0.215461	1.22967	0.883187	17.3319	16.5419	15.7869	17.1551	16.465	16.7369	18.9259	17.14	19.0841	16.7649	0.131995	-0.62026	-1.33921	-0.03629	-0.69351	-0.43457	1.6499	-0.05075	1.80059	-0.4079	0.789976	1.54498	0.176725	-1.59402	0.755002	0.07692	-0.59807	-0.95001	0.690171	0.418248	-1.92899	-0.27192	-0.29993	1.78593	-0.15824	0.37506	2.31923	1.72905	2.918
Cthe_1396	r	1706445	1704901	phospholipase D/Transphosphatidylase	17	Lipid metabolism	0.046269	0.0462686	0.220583	0.860163	9.44823	10.0896	10.7491	9.26099	9.8779	10.1958	9.82867	10.3225	9.81245	10.4156	-1.22911	0.199313	1.66826	-1.64612	-0.27215	0.43585	-0.3818	0.718146	-0.41791	0.925521	-0.64135	-1.3009	0.187238	-0.38044	-0.65955	0.211686	-0.23295	0.553343	-0.6169	-0.93479	-0.55146	-0.31789	-0.53775	-0.49387	0.016212	-0.09311	-0.60319	-1.55979	-2.46383
Cthe_1397	r	1707303	1706485	glycosyl transferase family 8	19	Cellular Processes	0.091666	0.0916658	0.237785	0.743001	9.58573	9.77916	10.812	9.92987	9.74421	10.4599	10.0176	9.31506	9.90094	9.78819	-0.81384	-0.36088	2.05775	-0.00797	-0.44273	1.23333	0.197454	-1.44767	-0.0757	-0.33975	-0.19343	-1.22628	-0.34413	-0.43186	-1.03285	0.034954	0.464101	0.352058	0.185659	-0.53008	0.028923	-0.71574	-0.04398	0.70253	0.116648	-0.47312	0.112758	-1.14348	-2.33962
Cthe_1398	r	1710066	1707538	Dockerin type 1 protein	10	General function prediction only	0.049719	0.0497191	0.432297	0.923326	14.139	14.42	13.7182	13.729	14.0669	13.9041	14.2784	15.8608	14.0372	14.7303	-0.23596	0.207937	-0.90084	-0.88383	-0.35001	-0.6072	-0.01581	2.48433	-0.39686	0.698245	-0.28096	0.420833	0.410065	-0.13934	0.701797	0.353151	-1.44083	-0.18586	-0.33788	-0.17509	-0.30823	0.162783	-0.66349	-1.58245	0.241182	1.1305	-0.69314	-1.21501	1.3387
Cthe_1402	r	1720179	1719700	iron dependent repressor	1	Transcription, RNA processing and modification	0.154056	0.154056	0.405107	0.746476	8.89088	8.39888	8.2497	8.87722	8.26803	8.37552	7.33654	7.62559	7.82931	7.30127	1.35187	0.494294	0.234276	1.32807	0.266228	0.453594	-1.3574	-0.85358	-0.49848	-1.41888	0.492002	0.641177	0.013654	1.55434	0.149175	0.130844	0.773287	-0.12583	0.609192	0.501697	1.04791	-0.10749	0.966765	-0.28905	-0.49277	0.324322	0.528045	1.40639	1.5596
Cthe_1403	f	1720339	1720578	FeoA family protein	14	Cellular Processes	1.03431	1.03431	2.46115	0.719831	4.08481	2.39685	4.12873	2.67222	2.41777	2.00866	5.52288	4.66342	5.16005	5.40937	0.175058	-1.06478	0.207325	-0.86252	-1.04941	-1.34992	1.23135	0.600064	0.964849	1.14799	1.68795	-0.04393	1.41258	-1.43807	-1.73188	-0.02092	-2.26657	2.12008	0.254448	0.663566	-2.48783	0.409118	-2.9916	0.859456	0.362828	-0.74595	-0.24933	3.22199	-1.03092
Cthe_1404	f	1720661	1722811	GTP-binding protein HSR1-related	14	Cellular Processes	0.108141	0.108141	0.337207	0.786203	8.33578	8.04325	8.78685	7.77308	7.8819	8.33071	9.28104	8.6943	9.08597	8.98358	-0.3504	-0.90788	0.509214	-1.42275	-1.21536	-0.36007	1.45101	0.332839	1.07925	0.88414	0.29253	-0.45107	0.562699	-0.94527	-0.7436	0.161345	-0.65105	0.456143	-0.10882	-0.55763	-1.31289	-0.4488	-1.10168	0.586746	0.195077	-0.28929	0.102382	1.22479	-1.36705
Cthe_1405	r	1724972	1722843	Spore coat protein CotH	4	Cellular Processes	0.106957	0.106957	0.203873	0.650249	11.0791	11.2295	9.9154	10.586	10.9718	10.6594	10.6504	10.8946	10.4473	10.3359	1.03459	1.42172	-1.95927	-0.23386	0.758674	-0.04507	-0.06827	0.559873	-0.59088	-0.87751	-0.15047	1.16366	0.493022	0.428658	1.31413	0.257714	0.334984	-0.74401	-0.38578	-0.07338	0.138766	0.312401	0.635952	-0.24415	0.20313	0.558682	0.111407	-1.10993	2.24024
Cthe_1407	r	1726413	1725727	VTC domain-containing protein	20	General function prediction only	0.139883	0.139883	0.394481	0.763599	5.47387	5.64303	5.57952	4.78715	5.22642	5.62168	5.71359	6.70852	5.56471	6.4503	-0.36888	-0.06151	-0.1769	-1.6167	-0.81853	-0.10031	0.066712	1.87457	-0.20383	1.40537	-0.16916	-0.10565	0.686722	-0.23972	0.063505	0.416613	-1.06549	-0.04215	-0.43926	-0.83452	-0.77755	-0.39526	-1.22389	-0.99493	0.148887	0.258221	-0.8856	-1.1244	-1.07598
Cthe_1415	r	1736257	1735397	ABC transporter related	19	Cellular Processes	0.203343	0.203343	0.641986	0.78884	8.63638	8.93118	9.79678	8.07393	8.35297	8.59431	8.33411	9.64532	8.32395	10.0942	-0.33919	0.07412	1.2877	-1.12775	-0.73653	-0.39817	-0.76298	1.07536	-0.77722	1.70466	-0.2948	-1.1604	0.562447	0.302275	-0.8656	0.578206	-0.71414	1.20247	-0.27904	-0.52038	-0.25002	-0.24134	-1.7412	-1.31122	0.010153	-0.44885	-1.77022	-1.22671	-2.2352
Cthe_1428	r	1749423	1748095	glycoside hydrolase family 1	10	Carbohydrate transport and metabolism	0.256288	0.256288	0.490545	0.651696	7.92102	7.86379	8.00006	7.85659	8.20387	8.09264	9.32961	8.60474	9.41892	8.41709	-0.77381	-0.87226	-0.63783	-0.88465	-0.28722	-0.47856	1.64936	0.402384	1.803	0.079578	0.057229	-0.07904	0.064432	-1.40859	-0.13627	-0.34008	-0.74095	-0.09258	-0.34729	-0.23606	-1.56234	0.111228	-0.21322	0.724871	-0.08931	0.187648	1.00183	1.04047	-1.05632
Cthe_1433	r	1755358	1754585	short-chain dehydrogenase/reductase SDR	18	Cellular Processes	0.312468	0.312468	0.422549	0.507011	19.166	19.2599	18.8446	18.8693	19.2282	19.2743	19.4631	18.5017	19.5146	18.0159	0.326346	0.527824	-0.36259	-0.30976	0.459797	0.558524	0.963336	-1.09792	1.07392	-2.13948	-0.09397	0.321334	0.296696	-0.29711	0.415308	0.03173	0.758283	-0.42963	-0.35894	-0.40499	-0.64538	-0.04605	1.21236	0.961416	-0.05158	0.485806	1.4988	-1.06731	1.24949
Cthe_1438	r	1759043	1758540	RNA polymerase sigma factor, sigma-70 family	1	Transcription, RNA processing and modification	0.151951	0.151951	0.443113	0.771388	7.79247	6.97722	6.51645	8.33828	7.16117	6.77798	6.75077	7.43912	6.91441	6.39603	1.14304	-0.2152	-0.98285	2.05237	0.091263	-0.54715	-0.59248	0.554334	-0.31985	-1.18348	0.815252	1.27602	-0.54581	1.0417	0.460766	-0.18395	-0.4619	-0.26152	1.17711	1.5603	1.42387	0.383192	0.765138	-0.68835	-0.16364	1.04309	0.518379	1.7596	2.4217
Cthe_1444	r	1763291	1762866	GCN5-related N-acetyltransferase	2	Translation, ribosomal structure and biogenesis	0.285975	0.285975	0.929259	0.794836	8.82036	8.89037	8.11811	9.39966	9.39769	8.84696	10.3784	10.0056	10.7429	8.28934	-0.53978	-0.45913	-1.34872	0.127532	0.125266	-0.50913	1.25501	0.825589	1.67484	-1.15148	-0.07002	0.702247	-0.5793	-1.55808	0.772262	-0.50732	-1.11528	-0.72885	0.001967	0.552699	-1.34323	0.550731	1.10836	0.372788	-0.36445	1.71632	2.45356	-1.04973	1.62704
Cthe_1446	f	1764431	1766968	TIR protein	3	Cellular Processes	0.072134	0.0721345	0.565827	0.91501	13.1083	12.5024	13.5083	13.0298	12.3834	13.0759	14.1494	13.508	14.3136	14.5849	-0.4138	-1.22783	0.123391	-0.51927	-1.38771	-0.45743	0.984649	0.123001	1.20528	1.56971	0.605981	-0.3999	0.078509	-1.04104	-1.00588	0.119019	-1.00559	0.432375	0.646491	-0.04604	-1.2838	-0.69253	-2.20158	0.641433	-0.16425	-1.07697	-0.27129	1.52201	-1.31942
Cthe_1449	r	1770061	1769603	regulatory protein MarR	1	General function prediction only	0.080316	0.0803161	0.208051	0.742639	8.83614	8.71071	8.97384	8.89892	8.90586	9.14211	8.65634	8.21716	9.07932	7.89117	0.266717	-0.05196	0.616543	0.426192	0.443824	1.04402	-0.19008	-1.30579	0.884511	-2.13398	0.125439	-0.1377	-0.06277	0.179806	-0.26314	-0.19515	0.493539	-0.16827	-0.00694	-0.24319	-0.18041	-0.23625	1.01468	0.439172	-0.42298	0.325992	1.18815	1.09084	-1.10015
Cthe_1456	r	1776647	1775862	ABC transporter related	19	Amino acid transport and metabolism	0.085144	0.0851438	1.63642	0.965313	13.7014	13.5772	12.5708	13.6204	13.7191	13.3864	11.3356	11.4315	11.5506	10.1319	0.92431	0.828504	0.052696	0.861852	0.93793	0.68142	-0.89962	-0.82566	-0.73385	-1.82758	0.124271	1.13058	0.081015	2.36585	1.00631	-0.14194	2.14564	-0.81553	-0.09868	0.23404	2.06981	0.332723	3.58719	-0.09593	-0.21502	1.29961	1.4187	1.08996	2.18947
Cthe_1457	r	1777324	1776662	polar amino acid ABC transporter, inner membrane subunit	13	Amino acid transport and metabolism	0.079361	0.0793613	1.89715	0.972112	14.03	13.9385	12.7765	14.2079	14.2322	13.6291	11.6853	11.5893	11.8154	10.2768	0.867321	0.801831	-0.02978	0.994633	1.01205	0.58044	-0.8107	-0.87944	-0.71761	-1.81876	0.091505	1.25347	-0.17789	2.34462	1.16197	-0.29373	2.34917	-0.85263	-0.02434	0.578733	2.39243	0.603071	3.95536	0.096055	-0.13007	1.31246	1.53859	1.06548	2.38415
Cthe_1458	r	1778217	1777408	ABC-type transporter, periplasmic subunit family 3	19	Amino acid transport and metabolism	0.111109	0.111109	1.95628	0.962136	14.5837	14.1606	12.7297	14.6201	14.3538	13.8411	12.3411	11.7504	12.314	10.4175	1.03818	0.739875	-0.26896	1.06386	0.876115	0.514582	-0.54295	-0.95945	-0.56203	-1.89922	0.423104	1.85398	-0.03642	2.2426	1.43088	-0.19323	2.41023	-1.11134	0.266289	0.779068	2.30608	0.512779	3.93639	0.590737	0.027064	1.33292	1.89659	1.34081	3.61497
Cthe_1459	r	1779544	1778417	limonene hydroxylase cd6-2	20	General function prediction only	0.152376	0.152376	0.818614	0.875908	7.40184	7.19922	7.0733	8.21469	7.82947	7.48729	9.32266	8.68522	9.59563	8.30534	-0.8087	-1.03962	-1.18312	0.117637	-0.32137	-0.71132	1.3803	0.653859	1.69138	0.22094	0.202629	0.328547	-0.81285	-1.92082	0.125918	-0.63026	-1.486	-0.41399	0.385218	0.727399	-1.38094	0.342181	-0.47587	0.637444	-0.27297	0.37988	1.29029	1.15079	1.25575
Cthe_1461	f	1780355	1781920	FAD dependent oxidoreductase	13	Amino acid transport and metabolism	0.147421	0.147421	0.609764	0.838821	5.74577	5.80913	5.61825	5.93267	5.84829	5.8911	6.4596	4.69498	6.39005	4.13767	0.129896	0.21838	-0.04818	0.390903	0.273065	0.33285	1.12674	-1.3375	1.02961	-2.11576	-0.06336	0.127523	-0.18691	-0.71383	0.190886	-0.03916	1.11416	-0.27286	0.084383	0.041571	-0.45737	-0.04281	1.71062	1.76462	0.069554	0.557309	2.25238	-1.0449	1.09242
Cthe_1464	r	1783288	1783007	Endoribonuclease L-PSP	2	Translation, ribosomal structure and biogenesis	0.110013	0.110013	0.166805	0.560315	11.1473	11.1452	11.4423	10.8133	10.7984	11.3659	11.1922	11.14	10.9158	11.8003	-0.09395	-0.10103	0.870506	-1.18618	-1.23482	0.62064	0.052808	-0.11792	-0.85097	2.04092	0.002165	-0.29496	0.334041	-0.04488	-0.29713	0.346752	0.005167	0.076417	0.014876	-0.55259	-0.10252	-0.56746	-1.00183	0.052215	0.276405	-0.66025	-0.88444	1.0015	-1.22685
Cthe_1465	r	1783948	1783496	alkyl hydroperoxide reductase/ Thiol specific antioxidant/ Mal allergen	3	Cellular Processes	0.126523	0.126523	0.291795	0.710931	13.8785	13.9174	14.0973	13.6341	13.5367	14.0167	14.2434	14.2671	13.7419	15.1532	-0.37195	-0.28682	0.106398	-0.90623	-1.11912	-0.06972	0.425801	0.477605	-0.67058	2.41463	-0.03895	-0.21883	0.244416	-0.36495	-0.17988	0.38075	-0.3497	0.080568	0.097388	-0.38268	-0.1078	-0.48007	-1.61657	-0.0237	0.501559	-0.88612	-1.41138	-1.02736	-1.16379
Cthe_1469	f	1785797	1786909	Integrase catalytic region	5	Chromatin structure and dynamics, DNA replication, recombination and repair	0.427616	0.427616	0.89314	0.680815	2.75332	5.23571	6.18568	4.50284	5.14821	5.55684	5.04648	5.1735	4.94002	4.77729	-2.4482	0.341298	1.40879	-0.48224	0.242975	0.702155	0.128654	0.271387	0.009022	-0.17384	-2.48239	-3.43236	-1.74952	-2.29316	-0.94997	0.087498	0.062214	0.62884	-0.64537	-1.054	-0.43718	-0.40863	0.370924	-0.12702	0.106461	0.396207	0.162727	-5.58822	-10.7955
Cthe_1471	f	1787724	1789409	glycoside hydrolase family 5	10	General function prediction only	0.149099	0.149099	0.419327	0.762955	11.9847	12.1543	13.0322	12.3387	12.5709	12.4869	12.9893	13.8262	13.2239	13.5157	-1.37123	-1.09017	0.364462	-0.78472	-0.40002	-0.5392	0.293383	1.67993	0.681998	1.16556	-0.16962	-1.04754	-0.35398	-1.00464	-0.87791	-0.41653	-1.67184	0.545384	-0.23217	-0.14818	-0.8852	0.083997	-0.94487	-0.83682	-0.23454	0.310435	-0.29184	-1.12476	-2.067
Cthe_1472	f	1789679	1792381	Carbohydrate binding family 11	10	Carbohydrate transport and metabolism	0.035611	0.0356114	0.379797	0.937491	13.1998	12.6975	12.9165	12.5416	12.0611	12.3691	11.4757	12.6398	11.351	12.9541	1.25934	0.447462	0.801447	0.195449	-0.58101	-0.08324	-1.52712	0.354163	-1.7286	0.862111	0.502354	0.283324	0.658289	1.72414	-0.21903	0.63637	0.057729	0.547408	0.480436	0.172444	1.19052	-0.30799	-0.89294	-1.16405	0.124669	-0.3143	-1.60302	1.41652	1.217
Cthe_1477	r	1796318	1795782	deoxycytidine triphosphate deaminase	16	Nucleotide transport and metabolism	0.142893	0.142893	0.263705	0.638755	10.6844	10.9044	11.3356	11.2145	11.4367	11.4516	11.5917	10.6616	11.8409	10.6624	-1.16093	-0.64385	0.369479	0.084988	0.607039	0.642109	0.9713	-1.21448	1.557	-1.21265	-0.22001	-0.65117	-0.53012	-0.90724	-0.43116	-0.53224	0.242794	-0.116	-0.22213	-0.23705	-0.62632	-0.01492	0.774256	0.930021	-0.24921	-0.00078	1.17845	-1.16474	-1.57044
Cthe_1478	f	1796766	1797326	regulatory protein TetR	1	General function prediction only	0.156735	0.156735	0.779295	0.865917	10.8041	10.157	8.96282	11.0758	10.1212	9.96816	10.3748	9.68444	10.8157	8.42774	0.915607	0.141081	-1.28832	1.24078	0.098114	-0.08501	0.401655	-0.42459	0.929449	-1.92876	0.6471	1.84133	-0.27167	0.429396	1.19423	0.035898	0.47261	-1.00534	0.954671	1.10767	0.260109	0.152995	1.69341	0.690313	-0.44096	1.2567	2.38797	1.56602	3.58341
Cthe_1482	r	1803438	1802623	Cof-like hydrolase	14	General function prediction only	0.234216	0.234216	0.440042	0.645161	12.9743	13.0966	12.89	12.8943	13.3109	13.5036	12.6724	12.2629	12.4398	11.6641	0.377948	0.605053	0.22134	0.229292	1.00317	1.36115	-0.18296	-0.94372	-0.61507	-2.05622	-0.12224	0.084296	0.080016	0.301915	0.206539	-0.21429	0.83365	-0.61352	-0.41655	-0.60924	0.45449	-0.19269	1.64676	0.409493	0.232591	0.598818	0.77572	-1.08843	1.06017
Cthe_1491	r	1811800	1811483	transcriptional regulator PadR family protein	1	General function prediction only	0.07878	0.0787803	0.297008	0.823169	7.90293	7.90332	8.23617	8.07124	8.17437	8.26975	6.64933	7.634	7.34361	7.73667	0.223613	0.2244	0.896219	0.563344	0.771493	0.964005	-2.30664	-0.31918	-0.9053	-0.11195	-0.00039	-0.33324	-0.16832	1.2536	-0.33285	-0.27105	0.269313	-0.03358	-0.10313	-0.1985	0.727632	-0.09538	0.437698	-0.98468	-0.69429	-0.10267	-0.39306	-1.00027	-1.25984
Cthe_1493	r	1814251	1813637	transcriptional regulator PadR family protein	1	Transcription, RNA processing and modification	0.05448	0.0544802	0.178671	0.796721	12.2384	12.0386	11.8222	12.0735	12.1985	12.488	11.1759	11.5416	11.6799	12.0491	0.804244	0.282078	-0.2831	0.373277	0.699966	1.45615	-1.97145	-1.01608	-0.65487	0.309782	0.199876	0.416216	0.164966	1.06248	0.21634	-0.15996	0.496911	-0.66575	-0.12505	-0.4145	0.393554	-0.28945	0.149355	-0.3657	-0.50396	-0.50752	-0.36925	1.1486	1.33442
Cthe_1495	r	1815234	1814842	pyridoxamine 5'-phosphate oxidase-related FMN-binding	20	Hypothetical	0.221941	0.221941	0.843157	0.824516	13.5643	13.0431	11.6059	13.2541	12.7575	12.8477	12.37	12.2784	12.6017	10.5719	1.23874	0.638126	-1.01826	0.881268	0.308893	0.412841	-0.1377	-0.24328	0.129373	-2.21	0.521133	1.95833	0.310166	1.19429	1.43719	0.285664	0.764763	-1.24172	0.496631	0.406438	0.652394	-0.09019	2.18555	0.091602	-0.23173	1.70646	2.02979	1.43508	3.88611
Cthe_1498	r	1819552	1817744	chemotaxis sensory transducer	9	Cellular Processes	0.164316	0.164316	0.310455	0.647151	6.93794	6.97426	7.0303	7.41646	7.16759	7.14313	7.88395	7.44873	8.17202	6.66861	-0.75675	-0.67739	-0.55495	0.28874	-0.255	-0.30843	1.31015	0.359259	1.93956	-1.34519	-0.03632	-0.09236	-0.47851	-0.94601	-0.05604	-0.19332	-0.47447	-0.11283	0.248869	0.273321	-0.75557	0.024452	0.498971	0.43522	-0.28807	0.780116	1.50341	-1.0255	-1.06611
Cthe_1499	f	1820553	1822307	ammonium transporter	14	Cellular Processes	0.104786	0.104786	0.286542	0.756206	9.16684	9.14578	10.0156	9.68089	9.48868	9.90714	8.84565	9.60672	8.81969	10.1527	-0.66624	-0.71062	1.12247	0.417108	0.012034	0.893906	-1.3431	0.260792	-1.39781	1.41145	0.021059	-0.84877	-0.51406	0.321181	-0.86982	-0.34291	-0.46094	0.108459	0.192213	-0.22625	0.861203	-0.41846	-0.66404	-0.76107	0.025962	-0.546	-1.33303	1.0147	-1.80096
Cthe_1500	r	1824322	1822430	ABC transporter related	19	Cellular Processes	0.153822	0.153822	0.311109	0.670379	11.8993	12.0544	11.8905	11.3715	11.5646	11.5783	10.7618	12.117	10.8184	11.5887	0.709773	1.03874	0.69113	-0.40902	0.000231	0.029296	-1.70154	1.17147	-1.58152	0.051436	-0.15518	0.008794	0.527737	1.13743	0.163969	0.489869	-0.06261	0.31219	-0.19304	-0.20675	0.553073	-0.01371	-0.02415	-1.35521	-0.05662	0.528324	-0.77027	-1.11356	1.00611
Cthe_1502	r	1826633	1826160	regulatory protein MarR	1	Transcription, RNA processing and modification	0.156757	0.156757	0.246093	0.575345	8.60636	8.24648	7.72952	8.2872	8.12021	7.6216	7.3008	7.99801	7.51298	8.10382	1.62504	0.730354	-0.55484	0.831598	0.41646	-0.82315	-1.62066	0.112651	-1.09316	0.375706	0.35988	0.876833	0.319155	1.30555	0.516954	0.126261	0.248464	0.107927	0.166985	0.665605	0.774216	0.49862	0.016393	-0.69721	-0.21218	-0.10581	-0.59084	1.28332	1.83634
Cthe_1504	f	1827280	1828092	Linocin_M18 bacteriocin protein	20	Hypothetical	0.083046	0.0830459	0.286113	0.806496	17.736	17.1608	17.5293	17.5106	17.226	17.5281	18.4057	17.3437	18.6356	17.4277	0.174889	-0.999	-0.2471	-0.28523	-0.86592	-0.24959	1.54139	-0.62572	2.01071	-0.45442	0.575221	0.206779	0.225466	-0.6696	-0.36844	-0.06521	-0.18291	0.00122	0.284544	-0.01747	-1.12504	-0.30201	-0.20164	1.06191	-0.22997	-0.08394	1.20794	1.48991	1.15411
Cthe_1505	r	1828914	1828243	S-layer domain-containing protein	7	General function prediction only	0.134809	0.134809	0.239654	0.624989	6.77961	7.42695	7.59277	7.5352	7.89036	7.18177	7.90126	7.83473	8.17211	7.21967	-1.85714	-0.30358	0.094392	-0.04379	0.808577	-0.89198	0.834738	0.675052	1.48476	-0.80103	-0.64734	-0.81317	-0.75559	-1.12166	-0.16583	-0.46342	-0.40778	0.411004	-0.35517	0.353426	-0.63692	0.708593	0.670694	0.066538	-0.27085	0.615057	0.952446	-1.56628	-1.75706
Cthe_1507	r	1831620	1831162	AIG2 family protein	20	Hypothetical	0.359639	0.359639	0.686397	0.650698	5.89397	6.28094	6.72333	6.24812	7.12863	6.85212	8.16129	7.09399	7.75433	7.50963	-1.49854	-0.95691	-0.33773	-1.00285	0.229525	-0.15748	1.67487	0.181046	1.10528	0.762793	-0.38698	-0.82937	-0.35416	-2.26733	-0.44239	-0.84768	-0.81304	-0.12878	-0.8805	-0.60399	-1.5062	0.27651	-0.38101	1.0673	0.406965	-0.41564	0.244695	-1.30765	-1.77691
Cthe_1508	r	1832206	1831850	ArsC family protein	14	Cellular Processes	0.15696	0.15696	0.280864	0.627434	10.0316	10.4219	10.7266	10.1808	10.4069	10.7539	11.2667	10.5553	11.4263	10.5514	-1.37024	-0.47966	0.215455	-1.02987	-0.51389	0.277919	1.44786	-0.17532	1.81192	-0.18416	-0.39032	-0.69498	-0.14918	-1.23511	-0.30465	0.015003	-0.13338	-0.02738	-0.22614	-0.57318	-1.24549	-0.34703	-0.14451	0.711403	-0.15956	0.003874	0.874837	-1.31069	-1.61886
Cthe_1517	r	1842830	1841721	type I phosphodiesterase/nucleotide pyrophosphatase	20	General function prediction only	0.025502	0.025502	0.274319	0.938024	10.4516	10.6092	11.0751	10.4482	10.6962	10.9494	11.6739	11.6518	11.6754	11.6536	-1.19816	-0.90167	-0.0251	-1.20453	-0.73795	-0.26162	1.10141	1.05998	1.1043	1.06335	-0.15758	-0.62348	0.003382	-1.22222	-0.4659	-0.08702	-1.04262	0.125709	-0.24798	-0.50115	-1.22714	-0.25317	-0.95739	0.022021	-0.00154	-0.00179	0.021767	-1.11542	-1.54059
Cthe_1519	f	1843585	1844814	methyltransferase small	2	General function prediction only	0.097633	0.0976329	0.213887	0.695687	11.5456	11.5887	11.576	11.6502	11.8723	11.8556	11.3053	10.9293	11.6227	10.6755	0.215679	0.32717	0.294214	0.486078	1.06007	1.01705	-0.40519	-1.37698	0.414901	-2.033	-0.04314	-0.03039	-0.10462	0.240227	0.012751	-0.28357	0.659371	-0.27968	-0.22209	-0.20544	0.02754	0.016645	1.19677	0.376006	-0.31731	0.253827	0.947143	-1.03035	-1.02129
Cthe_1527	r	1853962	1852931	ATP-binding region ATPase domain protein	8	Signal transduction mechanisms	0.08683	0.0868305	0.208665	0.722584	10.2939	10.2191	10.2099	9.9635	9.80006	9.99512	9.9061	10.5916	9.56233	10.8965	0.384982	0.193254	0.169633	-0.46265	-0.882	-0.38152	-0.60994	1.14894	-1.49201	1.93131	0.074722	0.083928	0.330348	0.38775	0.009206	0.41906	-0.37246	0.2148	0.163434	-0.03162	0.40117	-0.19505	-1.09643	-0.68549	0.343768	-0.30491	-1.33417	1.05316	1.0599
Cthe_1528	r	1854633	1853959	response regulator receiver	9	Signal transduction mechanisms	0.101866	0.101866	0.76038	0.910689	7.683	7.78848	8.4924	6.94141	7.31792	7.72237	7.48556	8.83669	7.10273	9.59356	-0.25604	-0.12949	0.715036	-1.14577	-0.69405	-0.2088	-0.49292	1.1281	-0.95223	2.03617	-0.10547	-0.80939	0.741596	0.197443	-0.70392	0.470559	-1.04821	0.770022	-0.37651	-0.78097	-0.16132	-0.40445	-2.27564	-1.35113	0.382832	-0.75687	-2.49083	-1.07585	-1.75247
Cthe_1532	r	1857915	1857529	flagellin-like protein	9	Cellular Processes	0.037719	0.0377189	0.285588	0.91195	7.34203	7.3133	7.70383	7.20092	7.37555	7.29727	8.10698	8.44041	7.99232	8.64356	-0.76329	-0.81818	-0.07217	-1.03284	-0.69926	-0.8488	0.697916	1.33484	0.478884	1.7229	0.028736	-0.3618	0.141113	-0.76495	-0.39054	-0.06225	-1.12712	0.406567	-0.17463	-0.09635	-0.7914	0.078282	-1.26801	-0.33343	0.114665	-0.20315	-0.65125	1.02012	-1.28503
Cthe_1549	r	1878255	1877584	Methyltransferase type 12	15	Coenzyme metabolism	0.129481	0.129481	0.238286	0.637744	8.20073	7.87619	8.6765	9.08168	8.4006	8.3893	8.9621	8.9614	9.1854	8.91174	-1.0783	-1.8328	0.027752	0.969694	-0.61366	-0.63992	0.691701	0.690081	1.21083	0.574625	0.324547	-0.47577	-0.88094	-0.76136	-0.80031	-0.52441	-1.08521	0.287198	0.681076	0.692373	-0.10372	0.011297	-0.51114	0.000697	-0.2233	0.049663	0.273661	1.25227	-1.39066
Cthe_1554	r	1883794	1883267	methylated-DNA/protein-cysteine methyltransferase	5	Chromatin structure and dynamics, DNA replication, recombination and repair	0.045828	0.0458283	0.598024	0.948911	14.5839	14.9107	15.7513	14.4079	14.638	15.0795	15.0322	16.2372	15.1665	16.7867	-0.87919	-0.45392	0.640268	-1.10833	-0.80879	-0.23416	-0.29565	1.27272	-0.12086	1.98792	-0.32674	-1.16738	0.176044	-0.44832	-0.84065	0.272644	-1.32655	0.671811	-0.23013	-0.67161	-0.75866	-0.44148	-2.14867	-1.20496	-0.13429	-0.54948	-1.62015	-1.25417	-2.24604
Cthe_1555	r	1884985	1884101	NLPA lipoprotein	14	Cellular Processes	0.051207	0.0512074	0.717068	0.952392	16.261	16.471	17.405	15.8218	16.2321	16.6445	16.65	17.8675	16.6092	18.5556	-0.70488	-0.45432	0.660096	-1.22889	-0.73933	-0.24726	-0.24077	1.21189	-0.28945	2.0329	-0.21001	-1.14404	0.439196	-0.38899	-0.93403	0.23888	-1.39651	0.760489	-0.41032	-0.82274	-0.78738	-0.41242	-2.32351	-1.21752	0.040803	-0.68812	-1.94645	-1.15669	-2.20999
Cthe_1556	r	1885717	1885007	ABC-type transporter, integral membrane subunit	19	Cellular Processes	0.060249	0.0602489	0.727862	0.944817	15.6729	16.0384	16.9071	15.3016	15.8938	16.2241	16.0498	17.3321	15.9606	18.0786	-0.7991	-0.36511	0.666354	-1.24003	-0.5368	-0.14466	-0.35163	1.17099	-0.45748	2.05748	-0.36549	-1.23415	0.371341	-0.37684	-0.86866	0.144591	-1.29365	0.68301	-0.59224	-0.92248	-0.65904	-0.33024	-2.18481	-1.2823	0.089144	-0.74657	-2.11801	-1.28832	-2.35243
Cthe_1557	r	1886578	1885757	ABC transporter related	19	Cellular Processes	0.054657	0.0546565	0.403198	0.909628	15.366	15.8841	16.4814	15.0368	15.9275	16.1441	15.9433	16.7962	16.0916	17.1467	-1.14871	-0.31724	0.641367	-1.67695	-0.24756	0.100048	-0.22229	1.14653	0.015768	1.70904	-0.51811	-1.11545	0.329162	-0.57728	-0.59733	-0.04342	-0.91211	0.33731	-0.8907	-1.1073	-1.05478	-0.2166	-1.21921	-0.85295	-0.14834	-0.35051	-1.05512	-1.43208	-2.16662
Cthe_1559	f	1887838	1889001	Cys/Met metabolism pyridoxal-phosphate-dependent protein	13	Amino acid transport and metabolism	0.339683	0.339683	2.38867	0.905196	11.4217	13.0639	14.4772	10.457	12.6766	14.4614	13.9374	15.0524	13.6614	14.9175	-1.30691	-0.22896	0.698825	-1.94015	-0.48316	0.688449	0.344483	1.07633	0.163267	0.987824	-1.64216	-3.05555	0.964689	-2.51574	-1.4134	0.387247	-1.98849	0.015808	-2.2196	-4.00443	-3.20437	-1.78483	-2.24091	-1.1149	0.276066	0.134833	-1.25614	-3.12132	-8.31405
Cthe_1560	f	1888998	1889906	Pyridoxal-5'-phosphate-dependent protein beta subunit	13	Amino acid transport and metabolism	0.475168	0.475168	2.32895	0.863983	12.0834	13.8544	14.769	10.6242	13.2688	14.5835	13.6557	15.2628	13.2471	15.1603	-1.07982	0.140167	0.770237	-2.08507	-0.26328	0.642442	0.003319	1.11039	-0.27818	1.03978	-1.77095	-2.68556	1.45923	-1.5723	-0.91462	0.585641	-1.40839	0.185509	-2.64453	-3.95928	-2.6229	-1.31475	-1.89153	-1.60704	0.408622	0.102493	-1.91317	-3.41278	-6.43331
Cthe_1563	f	1891537	1892208	ABC transporter related	19	Cellular Processes	0.409919	0.409919	2.20825	0.876246	11.3808	12.9072	13.8094	9.95034	12.3919	13.1862	11.6461	14.1655	11.1025	14.023	-0.76317	0.320005	0.960204	-1.77828	-0.04568	0.51796	-0.57494	1.21286	-0.9607	1.11175	-1.52641	-2.42858	1.4305	-0.26525	-0.90217	0.515329	-1.25821	0.623211	-2.44158	-3.23587	-1.15214	-0.79429	-1.63106	-2.51938	0.543613	0.142483	-2.92051	-2.88069	-5.38364
Cthe_1564	f	1892313	1892852	GCN5-related N-acetyltransferase	2	General function prediction only	0.271313	0.271313	1.26558	0.857081	12.1577	13.3474	14.2674	11.4719	12.9578	14.1109	13.1111	14.5972	12.6741	14.6341	-1.10191	0.013533	0.876048	-1.74485	-0.35176	0.729387	-0.20797	1.18533	-0.6177	1.21989	-1.18974	-2.1097	0.685768	-0.95348	-0.91996	0.389623	-1.24985	0.15643	-1.48588	-2.63904	-1.20223	-1.15316	-1.67633	-1.4861	0.437018	-0.03686	-1.95998	-2.28111	-4.31602
Cthe_1565	f	1892797	1894272	oxidoreductase/nitrogenase component 1	11	Energy production and conversion	0.302189	0.302189	1.2318	0.836451	14.6222	15.931	16.5393	13.6457	15.6544	16.407	14.8886	16.5939	14.6118	16.4691	-0.88477	0.382035	0.970769	-1.82996	0.114316	0.842716	-0.62692	1.0237	-0.89479	0.902901	-1.30881	-1.91707	0.976526	-0.2664	-0.60826	0.276595	-0.66294	0.1323	-2.00874	-2.76129	-0.96618	-0.75255	-0.81473	-1.70535	0.276749	0.124803	-1.8573	-2.47737	-3.77655
Cthe_1566	f	1894269	1895612	oxidoreductase/nitrogenase component 1	11	Energy production and conversion	0.276571	0.276571	1.36375	0.864799	14.8149	16.0079	16.8343	13.8799	15.8586	16.4475	14.8268	16.5958	14.3186	16.877	-0.75564	0.328855	1.08012	-1.60556	0.19313	0.728461	-0.74484	0.863284	-1.20677	1.11896	-1.19299	-2.01942	0.934955	-0.01188	-0.82643	0.149304	-0.5879	0.386845	-1.97864	-2.56753	-0.43869	-0.58889	-1.01845	-1.76901	0.508145	-0.28125	-2.5584	-2.28626	-4.05421
Cthe_1567	f	1895626	1895961	Dinitrogenase iron-molybdenum cofactor biosynthesis protein	20	General function prediction only	0.386874	0.386874	1.44828	0.821915	12.7564	13.9856	14.7178	11.803	13.8971	14.3984	12.5097	14.2866	12.0249	14.5414	-0.66621	0.44688	1.10996	-1.52951	0.36672	0.820704	-0.88961	0.71947	-1.32858	0.950182	-1.2292	-1.96145	0.953354	0.246701	-0.73224	0.088522	-0.30102	0.319426	-2.09403	-2.59537	-0.2219	-0.50134	-0.64432	-1.77693	0.484756	-0.25478	-2.51646	-2.34437	-3.89452
Cthe_1568	f	1895974	1896849	Radical SAM domain protein	11	General function prediction only	0.247708	0.247708	1.38021	0.880353	13.9952	15.154	16.0197	13.1845	15.0479	15.5713	13.8911	15.7287	13.2925	16.1067	-0.72081	0.318163	1.09433	-1.44772	0.223051	0.692309	-0.81416	0.833409	-1.3509	1.17233	-1.15879	-2.02447	0.810734	0.104109	-0.86567	0.10608	-0.57466	0.44838	-1.86345	-2.38682	-0.10799	-0.52337	-1.05875	-1.83757	0.598633	-0.37801	-2.81421	-2.2327	-4.06841
Cthe_1569	f	1897121	1898437	Cys/Met metabolism pyridoxal-phosphate-dependent protein	13	Amino acid transport and metabolism	0.155613	0.155613	1.50348	0.930999	15.3417	16.6398	17.4857	14.7679	16.7474	17.1501	15.219	17.5129	14.745	17.7878	-0.8315	0.249997	0.954798	-1.30959	0.33968	0.675202	-0.93375	0.97742	-1.32869	1.20644	-1.29807	-2.144	0.573836	0.122726	-0.84594	-0.10764	-0.87309	0.335585	-1.97954	-2.38226	0.022923	-0.40271	-1.04033	-2.29388	0.474032	-0.27488	-3.04279	-2.45899	-4.41987
Cthe_1570	f	1898462	1899523	ABC-type transporter, periplasmic subunit family 3	19	Cellular Processes	0.121236	0.121236	1.59915	0.949458	14.6631	16.058	17.0094	14.1693	16.1809	16.6195	15.0907	17.3679	14.5373	17.6884	-1.01434	0.095074	0.851772	-1.40706	0.192851	0.541672	-0.67427	1.13686	-1.11439	1.39183	-1.39489	-2.34631	0.493787	-0.42758	-0.95142	-0.12294	-1.30987	0.389897	-2.01161	-2.4502	-0.36799	-0.43858	-1.50751	-2.27718	0.553381	-0.32058	-3.15113	-2.62969	-5.08521
Cthe_1571	f	1899604	1900671	ABC-type transporter, integral membrane subunit	19	Cellular Processes	0.16687	0.16687	0.847198	0.868689	13.9753	15.0235	15.775	13.6978	15.2826	15.4343	14.5801	15.9924	14.207	16.266	-1.18823	0.000146	0.852063	-1.50281	0.293897	0.465822	-0.50251	1.09848	-0.92556	1.40871	-1.04826	-1.79973	0.277487	-0.60487	-0.75147	-0.25912	-0.96884	0.340701	-1.58486	-1.73652	-0.50918	-0.15165	-0.98337	-1.41223	0.373171	-0.27365	-2.05905	-2.06803	-3.48156
Cthe_1572	f	1900668	1901471	ABC transporter related	19	Cellular Processes	0.144651	0.144651	0.685855	0.859395	13.1698	14.3713	14.7133	12.9816	14.6593	14.6694	13.9293	15.1818	13.6163	15.2456	-1.36062	0.147512	0.576822	-1.59683	0.509079	0.521698	-0.40729	1.1649	-0.8002	1.24493	-1.20148	-1.5435	0.188182	-0.75949	-0.34202	-0.28805	-0.81052	0.043916	-1.67772	-1.68777	-0.63465	-0.01005	-0.58623	-1.25252	0.313022	-0.06376	-1.6293	-2.29976	-2.91501
Cthe_1573	f	1901492	1902346	Nitrogenase iron protein	14	Cellular Processes	0.164356	0.164356	0.672139	0.836982	13.3492	14.6762	14.5917	13.1178	14.8993	14.8949	14.2872	15.5119	13.9724	15.2609	-1.41636	0.28155	0.173476	-1.71252	0.567014	0.561384	-0.21619	1.35091	-0.619	1.02973	-1.32696	-1.2425	0.231457	-0.93796	0.084462	-0.2231	-0.83573	-0.30316	-1.78151	-1.77711	-0.85462	0.0044	-0.36162	-1.22473	0.314802	0.251009	-1.28852	-2.50873	-2.36607
Cthe_1575	f	1904117	1904827	Purine nucleoside phosphorylase deoD-type	16	Nucleotide transport and metabolism	0.06493	0.0649301	0.178322	0.757255	8.71406	8.71982	8.94194	8.42772	8.59752	8.75846	8.16641	8.75954	8.18861	9.42722	0.119462	0.135129	0.739199	-0.65924	-0.19747	0.240229	-1.3699	0.243155	-1.30951	2.05893	-0.00576	-0.22788	0.286334	0.54765	-0.22212	0.122298	-0.03972	0.183476	-0.1698	-0.33074	0.23911	-0.16094	-0.8297	-0.59313	-0.02221	-0.66768	-1.2386	-1.004	-1.17111
Cthe_1576	f	1904910	1905977	basic membrane lipoprotein	7	General function prediction only	0.060401	0.0604005	0.272645	0.85231	10.2263	9.96015	10.6273	9.72154	9.88284	10.1657	9.53675	10.3584	9.40595	10.9555	0.294187	-0.25627	1.12384	-0.74986	-0.41619	0.168935	-1.13211	0.567549	-1.40269	1.80261	0.266103	-0.40107	0.504715	0.689501	-0.66717	0.077308	-0.39825	0.46162	-0.1613	-0.44417	0.315591	-0.28286	-1.07262	-0.82165	0.130805	-0.59706	-1.54951	1.20256	-1.32049
Cthe_1578	f	1907579	1908421	Radical SAM domain protein	3	Cellular Processes	0.155195	0.155195	0.4158	0.75117	8.02145	7.84927	9.03887	7.45579	7.95157	8.25857	7.76584	8.25297	7.49936	9.06607	-0.1683	-0.47484	1.64312	-1.1754	-0.29271	0.253879	-0.62338	0.2439	-1.09782	1.69155	0.172172	-1.01743	0.565659	0.255606	-1.1896	-0.1023	-0.40369	0.780299	-0.49578	-0.80279	-0.04358	-0.307	-1.1145	-0.48713	0.266477	-0.8131	-1.56671	1.12675	-2.0243
Cthe_1579	f	1908483	1910045	ABC transporter related	19	General function prediction only	0.14348	0.14348	0.503642	0.810077	8.22358	8.29252	9.49081	7.49348	8.32078	8.63869	8.43075	8.68881	7.92886	9.58934	-0.44525	-0.338	1.52636	-1.58119	-0.29403	0.200595	-0.12293	0.278573	-0.90379	1.67967	-0.06893	-1.26722	0.730106	-0.20717	-1.19829	-0.02826	-0.39629	0.852115	-0.8273	-1.14521	-0.43539	-0.31791	-1.26856	-0.25806	0.501887	-0.90053	-1.66048	-1.04894	-2.40698
Cthe_1580	f	1910020	1911138	ABC-type transporter, integral membrane subunit	19	General function prediction only	0.155764	0.155764	0.407687	0.745289	7.26173	7.5346	8.61662	6.81483	7.64465	8.07572	7.6914	7.87619	7.2569	8.4845	-0.82837	-0.34119	1.59054	-1.62621	-0.14472	0.624876	-0.06126	0.268653	-0.83698	1.35466	-0.27288	-1.35489	0.446893	-0.42967	-1.08201	-0.11005	-0.34159	0.540893	-0.82982	-1.26089	-0.44207	-0.43107	-0.83984	-0.18479	0.434502	-0.6083	-1.22759	-1.20822	-2.55777
Cthe_1582	f	1912156	1912572	cytidine deaminase	16	Nucleotide transport and metabolism	0.232148	0.232148	0.429595	0.639742	5.44181	5.47868	6.22431	4.63401	5.30629	5.77002	5.50297	5.44803	4.8602	6.3209	-0.10854	-0.03823	1.38371	-1.64903	-0.36697	0.517377	0.008108	-0.09666	-1.21768	1.5679	-0.03687	-0.7825	0.8078	-0.06117	-0.74563	0.172386	0.030642	0.454286	-0.67228	-1.13601	-0.22619	-0.46373	-1.0146	0.054938	0.642777	-0.87286	-1.4607	-1.02588	-1.72011
Cthe_1583	f	1912629	1913297	Deoxyribose-phosphate aldolase	16	Nucleotide transport and metabolism	0.106602	0.106602	0.256459	0.722886	8.64398	8.64025	9.15137	8.21624	8.20891	8.87651	7.91246	8.2999	7.96517	8.9927	0.354145	0.345523	1.52683	-0.63444	-0.65139	0.891562	-1.33654	-0.44108	-1.21472	1.1601	0.00373	-0.50739	0.427736	0.731517	-0.51113	0.431342	0.340346	0.274867	0.007336	-0.66026	0.251075	-0.6676	-0.78379	-0.38744	-0.05271	-0.6928	-1.02753	1.00259	-1.42148
Cthe_1588	r	1920129	1919023	extracellular solute-binding protein family 1	10	Cellular Processes	0.135419	0.135419	0.641607	0.859292	8.80991	8.08277	8.22044	8.70156	8.02074	8.06295	9.69308	8.22536	10.1795	8.20541	0.252745	-0.71589	-0.5325	0.108415	-0.79853	-0.74229	1.42925	-0.52594	2.07726	-0.55252	0.72713	0.589468	0.108345	-0.88317	-0.13766	0.062035	-0.14259	0.157486	0.68082	0.638609	-1.47797	-0.04221	-0.18467	1.46772	-0.48645	0.019947	1.97412	1.65534	1.50469
Cthe_1589	f	1920437	1920799	Penicillinase repressor	1	Transcription, RNA processing and modification	0.213077	0.213077	0.315128	0.549228	8.10108	7.62268	7.61877	7.55961	6.80655	6.98847	6.82208	7.38482	6.73452	7.39103	1.77532	0.711177	0.702476	0.570881	-1.1042	-0.69954	-1.06966	0.182086	-1.26442	0.195896	0.478399	0.482311	0.541472	1.279	0.003912	0.816131	0.237861	0.630298	0.753059	0.571137	0.825088	-0.18192	-0.58448	-0.56274	0.087557	-0.00621	-0.65651	1.3932	1.39698
Cthe_1590	f	1920800	1923064	peptidase M56 BlaR1	1	Transcription, RNA processing and modification	0.189213	0.189213	0.359189	0.648814	11.8102	11.4244	11.7608	11.1945	10.8192	10.9142	10.6239	11.5903	10.4235	11.6336	1.18536	0.411167	1.0863	-0.05007	-0.80318	-0.61253	-1.19497	0.744077	-1.59714	0.830996	0.385829	0.049369	0.615693	1.18626	-0.33646	0.605184	-0.16591	0.846633	0.37532	0.280309	0.770998	-0.09501	-0.81441	-0.96635	0.200427	-0.04332	-1.21009	1.30661	1.03481
Cthe_1592	f	1924546	1925721	glycerate kinase	12	Carbohydrate transport and metabolism	0.097125	0.0971251	0.382548	0.83074	12.1802	11.7156	11.256	12.4275	12.298	11.7401	12.2844	11.3894	12.6222	10.9086	0.525051	-0.29359	-1.1033	0.960754	0.73253	-0.2504	0.708727	-0.86831	1.30384	-1.71531	0.464637	0.924206	-0.24729	-0.10425	0.459569	-0.5824	0.326196	-0.48408	0.129534	0.687416	-0.19472	0.557882	1.38932	0.895083	-0.33777	0.480733	1.71358	1.37997	1.89764
Cthe_1596	f	1928159	1928632	regulatory protein MarR	1	General function prediction only	0.07702	0.0770202	0.225217	0.772012	8.20392	8.55603	8.98025	8.14046	8.22902	8.55233	8.20347	9.01506	8.29463	9.34333	-0.82348	0.009905	1.01395	-0.97369	-0.76408	0.001128	-0.82457	1.09634	-0.6088	1.8733	-0.35211	-0.77632	0.063462	0.000458	-0.42421	0.327014	-0.45903	0.427921	-0.08856	-0.41186	-0.15417	-0.32331	-1.11431	-0.81159	-0.09116	-0.32827	-1.0487	-1.27643	-1.71276
Cthe_1597	f	1928632	1929075	flavodoxin	11	General function prediction only	0.098466	0.0984665	0.358274	0.816776	7.80668	7.83306	8.51073	7.50315	7.57333	8.03781	7.7188	8.80763	7.72075	9.06878	-0.46118	-0.41279	0.830394	-1.01799	-0.88925	-0.03717	-0.62239	1.37506	-0.61882	1.85414	-0.02638	-0.70405	0.303525	0.087877	-0.67767	0.259724	-0.97457	0.472917	-0.07018	-0.53466	-0.21759	-0.46448	-1.49545	-1.08883	-0.00195	-0.26115	-1.34804	-1.01845	-1.62907
Cthe_1598	f	1929072	1929746	nitroreductase family protein	20	General function prediction only	0.079936	0.0799357	0.313701	0.830123	9.66541	9.70328	10.4402	9.36061	9.54771	9.98096	9.5769	10.4784	9.59872	10.9283	-0.51003	-0.43649	0.994548	-1.10196	-0.73862	0.102767	-0.68193	1.06871	-0.63956	1.94257	-0.03787	-0.77475	0.3048	0.088513	-0.73688	0.155574	-0.77507	0.459203	-0.1871	-0.62035	-0.23811	-0.43325	-1.38062	-0.90145	-0.02182	-0.44998	-1.32961	-1.0266	-1.7109
Cthe_1601	r	1933249	1932599	phosphate transport system regulatory protein PhoU	14	Cellular Processes	0.086277	0.0862767	0.263475	0.781695	11.4386	11.1614	10.3821	11.7104	11.3624	10.9948	11.7983	11.3614	11.7044	10.7366	0.381075	-0.22755	-1.93838	0.977698	0.213789	-0.59327	1.17073	0.211488	0.96468	-1.16025	0.277228	1.0565	-0.27176	-0.35968	0.779276	-0.20103	-0.19998	-0.61269	0.347958	0.715572	0.005929	0.367614	0.625868	0.43693	0.093853	0.62482	0.967897	1.21186	2.07989
Cthe_1602	r	1933998	1933249	phosphate ABC transporter, ATPase subunit	14	Cellular Processes	0.050911	0.050911	0.478615	0.929086	9.4917	9.11586	8.01447	9.33271	9.07676	8.47305	10.1754	9.37664	10.063	8.69668	0.463008	-0.09821	-1.74285	0.225606	-0.1566	-1.05808	1.48401	0.291205	1.31606	-0.72415	0.375838	1.47722	0.158984	-0.68375	1.10139	0.039099	-0.26079	-0.45858	0.255954	0.859665	-0.73026	0.603711	0.380082	0.798799	0.112469	0.679967	1.3663	1.29759	2.78412
Cthe_1603	r	1934982	1934107	phosphate ABC transporter, inner membrane subunit PstA	14	Cellular Processes	0.043429	0.0434287	0.82718	0.964999	9.53977	8.75257	8.27713	9.05654	8.08929	7.88131	10.4602	9.72371	10.2745	8.67563	0.51853	-0.35608	-0.88429	-0.01835	-1.09299	-1.32406	1.54113	0.722883	1.33479	-0.44155	0.787207	1.26264	0.483232	-0.92041	0.475432	0.663273	-0.97114	0.395825	0.967248	1.17523	-1.21792	0.207984	-0.58634	0.736476	0.185718	1.04807	1.59883	1.72573	2.39934
Cthe_1604	r	1935836	1934982	phosphate ABC transporter, inner membrane subunit PstC	14	Cellular Processes	0.076339	0.0763394	1.21664	0.958169	10.3575	9.33454	8.69692	9.66817	8.55754	7.95744	11.2583	10.3149	11.0905	9.50091	0.627492	-0.31121	-0.89633	-0.00504	-1.02424	-1.57493	1.45415	0.588427	1.30021	-0.15854	1.02292	1.66053	0.689281	-0.90082	0.637617	0.777003	-0.98034	0.739483	1.11064	1.71073	-1.42236	0.600097	-0.94337	0.943395	0.16775	0.813977	1.58962	2.03202	3.16133
Cthe_1605	r	1936760	1935906	ABC-type phosphate transport system periplasmic component-like protein	19	Cellular Processes	0.055847	0.0558474	1.78963	0.979196	10.4021	9.19262	8.74085	9.78479	8.52686	7.96534	11.8383	11.17	11.6006	10.0963	0.352419	-0.55388	-0.89241	-0.11014	-1.05276	-1.47353	1.42865	0.927859	1.2505	0.123302	1.20947	1.66124	0.617295	-1.43624	0.451764	0.66576	-1.9774	0.775516	1.25794	1.81946	-1.81579	0.56152	-1.56947	0.668309	0.237744	1.07369	1.50426	2.31253	3.16287
Cthe_1608	r	1938931	1938476	Recombinase	5	General function prediction only	0.145653	0.145653	0.350542	0.722994	4.99568	4.70237	5.2291	3.87712	4.43389	4.19607	4.79834	4.65611	4.03402	5.43771	0.707169	0.130414	1.16616	-1.49228	-0.39749	-0.86513	0.319135	0.039467	-1.18378	1.57635	0.293314	-0.23342	1.11855	0.197338	-0.52674	0.26847	0.046252	1.03303	-0.55677	-0.31894	-0.15689	0.237825	-1.00381	0.142228	0.764325	-0.78159	-1.40369	1.22545	-1.17562
Cthe_1609	r	1940499	1938931	Resolvase domain	5	Chromatin structure and dynamics, DNA replication, recombination and repair	0.112131	0.112131	0.31816	0.765044	6.50457	5.71788	6.1623	5.623	5.53939	5.89861	6.38404	6.02032	5.05841	6.74904	1.0638	-0.48939	0.38803	-0.67671	-0.84177	-0.13258	0.825825	0.107727	-1.79139	1.54645	0.786695	0.342278	0.881573	0.120533	-0.44442	0.178483	-0.30244	0.263689	0.083605	-0.27561	0.564589	-0.35921	-1.20965	0.36372	1.32563	-0.72872	-1.69063	1.72512	1.26776
Cthe_1613	r	1944767	1942344	glycosyl hydrolase-like protein protein	10	General function prediction only	0.117731	0.117731	0.24352	0.677696	9.00399	9.12184	8.17082	8.83871	8.89813	8.96683	8.7147	8.44933	8.37525	7.79749	0.872986	1.15082	-1.09132	0.48332	0.623405	0.785376	0.190935	-0.4347	-0.60934	-1.97149	-0.11785	0.833175	0.16528	0.289298	0.951021	0.223708	0.67251	-0.79601	-0.05942	-0.12812	0.463462	-0.0687	1.10065	0.265366	0.339444	0.651843	0.577765	-1.08511	1.7816
Cthe_1618	r	1951201	1948913	tail tape measure protein TP901 core region	6	Hypothetical	0.28179	0.28179	0.48789	0.614954	6.94301	6.3561	5.98135	6.30163	6.7165	6.65978	7.89421	6.53599	5.95847	6.52681	0.642138	-0.41762	-1.09428	-0.51598	0.23314	0.130713	2.35966	-0.0928	-1.13559	-0.10938	0.586915	0.961664	0.641386	-0.9512	0.374749	-0.3604	-0.17989	-0.67843	-0.41487	-0.35815	0.343154	0.056726	0.189693	1.35822	1.93573	0.009181	-0.56834	1.50203	1.94755
Cthe_1623	r	1953227	1952631	phage major tail protein, phi13 family	6	General function prediction only	0.152527	0.152527	0.250177	0.593547	6.1304	5.92568	5.68226	6.00445	5.94363	5.94521	6.15407	5.38391	4.87567	5.63732	0.920945	0.400331	-0.21871	0.600649	0.44599	0.450012	0.981151	-0.97744	-2.26994	-0.33298	0.204717	0.448139	0.125948	-0.02367	0.243422	-0.01795	0.54177	-0.26296	0.060816	0.059234	1.12878	-0.00158	0.30631	0.770161	1.2784	-0.25341	-0.76166	1.15246	1.36428
Cthe_1629	r	1956671	1955943	peptidase S14 ClpP	3	Cellular Processes	0.222523	0.222523	0.690936	0.785293	4.733	5.15765	4.3326	4.60532	4.83199	5.26097	6.22753	6.04525	5.19633	6.56247	-0.75435	-0.18467	-1.29151	-0.92565	-0.62156	-0.04607	1.2506	1.00607	-0.13278	1.69993	-0.42465	0.400406	0.127687	-1.49453	0.825056	0.325664	-0.8876	-0.92837	-0.22667	-0.65565	-0.59102	-0.42898	-1.73048	0.182282	1.0312	-0.51722	-1.36614	-1.34225	1.31988
Cthe_1630	r	1957932	1956610	phage portal protein, HK97 family	6	Hypothetical	0.102867	0.102867	0.910652	0.924694	6.2682	6.06343	6.09173	5.6511	5.92019	6.55122	7.49016	8.20188	6.558	8.18174	-0.46179	-0.68192	-0.6515	-1.12518	-0.83591	-0.15754	0.851837	1.61695	-0.15024	1.59529	0.204767	0.176467	0.617096	-1.22196	-0.0283	0.143245	-2.13845	-0.45949	-0.26908	-0.90011	-0.9069	-0.63103	-2.26155	-0.71172	0.932156	0.020145	-1.62374	1.1525	1.13011
Cthe_1631	r	1959793	1958009	Abortive phage infection protein	6	General function prediction only	0.283933	0.283933	0.479912	0.605577	12.0164	11.3752	11.4835	13.0521	11.7134	11.3118	12.468	12.1075	12.4223	12.1676	0.008328	-1.15039	-0.95467	1.88008	-0.53933	-1.265	0.824471	0.173026	0.741848	0.281625	0.641135	0.532841	-1.03567	-0.45159	-0.10829	-0.33811	-0.73227	0.171712	1.3387	1.74023	0.629804	0.401525	-0.45425	0.360455	0.045717	-0.06009	0.254649	1.55956	1.44678
Cthe_1637	r	1964289	1963597	virulence-related protein	6	General function prediction only	0.564097	0.564097	1.09307	0.655955	3.39808	4.03491	3.91992	2.72289	3.80626	3.78861	5.60661	4.94258	3.87006	5.09906	-0.83943	-0.0978	-0.23172	-1.62573	-0.36408	-0.38464	1.73252	0.959215	-0.28978	1.14145	-0.63684	-0.52185	0.675187	-2.20854	0.114992	0.228652	-0.90766	0.131316	-1.08337	-1.06572	-1.14718	0.017657	-1.2928	0.664038	1.73655	-0.15648	-1.22899	-1.55492	-1.43579
Cthe_1643	r	1969657	1968659	phage-associated protein	6	Hypothetical	0.194101	0.194101	0.499327	0.74085	10.0685	10.1736	9.14766	9.99287	9.6277	9.93727	9.95225	11.4914	9.56218	10.1374	0.097492	0.270124	-1.41402	-0.02661	-0.62603	-0.11788	-0.09328	2.43318	-0.73358	0.210606	-0.10517	0.920813	0.075603	0.116218	1.02598	0.545941	-1.31774	-0.78961	0.365169	0.055601	0.430689	-0.30957	-0.50968	-1.53912	0.390075	1.35399	-0.5752	-1.07562	1.89318
Cthe_1645	r	1970801	1970346	phage-associated protein	6	General function prediction only	0.319869	0.319869	0.900782	0.763265	6.70208	5.48182	4.39668	6.99735	5.43678	4.58628	5.29959	4.95249	4.706	4.90379	1.55598	0.155541	-1.08981	1.89486	0.103852	-0.87223	-0.05359	-0.45194	-0.73483	-0.50783	1.22026	2.30539	-0.29528	1.40248	1.08513	0.045038	0.529323	-0.18959	1.56058	2.41108	2.29136	0.8505	0.532987	0.347102	0.593597	0.048702	-0.19779	2.32989	4.94303
Cthe_1646	r	1971195	1970893	VRR-NUC domain-containing protein	20	General function prediction only	0.504021	0.504021	1.14417	0.706326	5.74577	4.28753	3.38677	5.58096	4.46295	3.28398	3.90079	3.72568	2.87006	3.52764	1.74188	0.219561	-0.72079	1.56983	0.402683	-0.82809	-0.18417	-0.36698	-1.2602	-0.57372	1.45824	2.359	0.164809	1.84498	0.900764	-0.17541	0.561855	0.102789	1.11802	2.29698	2.7109	1.17897	0.935301	0.175117	1.03073	0.198033	-0.65758	2.74773	5.13015
Cthe_1649	r	1975286	1974489	phage antirepressor protein	6	Transcription, RNA processing and modification	0.277377	0.277377	0.818887	0.774184	4.77552	5.14278	5.23409	3.86749	3.97439	4.8025	5.39425	5.82428	4.08468	6.26386	-0.20163	0.2587	0.373156	-1.33978	-1.20579	-0.16781	0.573897	1.11291	-1.06754	1.66389	-0.36726	-0.45857	0.908033	-0.61873	-0.09131	1.16839	-0.6815	0.43159	-0.1069	-0.93502	-0.2172	-0.82811	-2.28947	-0.43003	1.30956	-0.43958	-2.17917	-1.2899	-1.37418
Cthe_1650	r	1977213	1975291	DNA-directed DNA polymerase	5	Chromatin structure and dynamics, DNA replication, recombination and repair	0.153922	0.153922	0.682796	0.849714	5.96084	5.80374	6.74216	5.3443	5.70761	5.76083	6.77446	7.10648	5.7506	7.73285	-0.39956	-0.60365	0.615507	-1.20055	-0.72854	-0.6594	0.65748	1.08883	-0.6727	1.90259	0.157099	-0.78131	0.616544	-0.81362	-0.93841	0.096128	-1.30274	0.981324	-0.36332	-0.41653	-0.4063	-0.05322	-2.02524	-0.33202	1.02387	-0.62637	-1.98225	1.11504	-1.7187
Cthe_1653	r	1979909	1978551	SNF2-related protein	1	Transcription, RNA processing and modification	0.128372	0.128372	1.16924	0.926806	5.157	5.46149	5.79546	5.12766	5.40904	5.34192	7.3155	7.77687	7.0918	7.41993	-0.96427	-0.67995	-0.3681	-0.99167	-0.72892	-0.7916	1.05127	1.48207	0.842383	1.14878	-0.30449	-0.63846	0.029338	-2.1585	-0.33397	0.052451	-2.31537	0.453538	-0.28138	-0.21426	-1.96414	0.067118	-2.01089	-0.46136	0.2237	0.356931	-0.32813	-1.23498	-1.55667
Cthe_1658	f	1984293	1985645	potassium uptake protein, TrkH family	14	Cellular Processes	0.132472	0.132472	0.297487	0.703132	15.3628	15.3242	14.8749	15.0955	15.0177	15.5114	15.0844	15.0364	14.8719	13.8086	0.778458	0.696029	-0.26499	0.20687	0.040406	1.09641	0.183196	0.080464	-0.27144	-2.5454	0.038542	0.487894	0.267263	0.278333	0.449352	0.306556	0.287826	-0.63656	0.077835	-0.41593	0.22365	-0.49377	1.20907	0.048035	0.21258	1.2278	1.06326	1.02708	1.4024
Cthe_1663	r	1990819	1990391	Endoribonuclease L-PSP	2	Translation, ribosomal structure and biogenesis	0.266199	0.266199	0.616246	0.712021	9.38864	9.10043	10.0415	9.33313	8.80103	8.96002	9.34223	9.93628	8.87796	10.9601	-0.12822	-0.56051	0.850952	-0.21148	-1.00958	-0.77111	-0.19783	0.693183	-0.89419	2.22878	0.288209	-0.65283	0.055504	0.046406	-0.94104	0.299397	-0.83585	1.08144	0.532102	0.373114	0.455171	-0.15899	-2.15905	-0.59405	0.46427	-1.0238	-2.08211	1.22112	-1.57225
Cthe_1664	r	1991650	1990973	regulatory protein MerR	1	Transcription, RNA processing and modification	0.479451	0.479451	1.06683	0.70039	9.11728	8.39479	9.45775	9.44577	8.30213	8.62281	9.02337	9.81767	8.13655	11.0679	-0.02432	-0.84849	0.364062	0.350393	-0.95419	-0.58838	-0.13145	0.774631	-1.14307	2.20081	0.722493	-0.34047	-0.32848	0.09391	-1.06296	0.092659	-1.42288	0.834944	1.14363	0.822961	1.30922	-0.32067	-2.76577	-0.79429	0.886821	-1.25023	-2.93135	1.65003	-1.26617
Cthe_1665	r	1992521	1991679	Hsp33 protein	3	Cellular Processes	0.204815	0.204815	0.601244	0.772899	9.72292	9.26386	10.181	9.69161	8.90067	9.40214	9.38105	9.79263	9.33033	11.3891	0.025308	-0.64275	0.691879	-0.02025	-1.1713	-0.44152	-0.47222	0.126758	-0.54602	2.45011	0.459059	-0.45803	0.031308	0.341874	-0.91709	0.363189	-0.52877	0.778814	0.79094	0.289472	0.361278	-0.50147	-2.48845	-0.41159	0.050712	-1.59649	-2.05879	1.37464	-1.37367
Cthe_1670	f	1996122	1996553	Recombinase	5	General function prediction only	0.176819	0.176819	0.758857	0.844662	4.99029	5.04531	5.19204	4.90164	4.76191	5.13996	5.72998	7.28697	5.49949	6.55033	-0.63935	-0.57163	-0.39106	-0.74845	-0.9204	-0.45514	0.27098	2.18715	-0.01267	1.28058	-0.05502	-0.20175	0.08865	-0.73969	-0.14673	0.283396	-2.24166	0.052072	0.139724	-0.23833	-0.59786	-0.37805	-1.78842	-1.55699	0.230485	0.736638	-1.05084	-1.03887	-1.15009
Cthe_1671	f	1996540	1998108	Resolvase domain	5	Chromatin structure and dynamics, DNA replication, recombination and repair	0.113627	0.113627	0.617639	0.877353	7.71358	7.40456	7.8807	7.324	7.15403	7.45995	7.69686	8.73533	6.71185	9.20192	-0.01989	-0.43813	0.206291	-0.54716	-0.7772	-0.36316	-0.04252	1.36296	-1.37565	1.99446	0.309023	-0.16712	0.389587	0.016718	-0.47614	0.250531	-1.33077	0.420752	0.169967	-0.13595	0.612144	-0.30592	-2.0479	-1.03847	0.985014	-0.46659	-2.49007	1.23887	-1.12281
Cthe_1674	f	1999494	2000330	Integrase, catalytic region	5	Chromatin structure and dynamics, DNA replication, recombination and repair	0.364313	0.364313	0.469058	0.482205	2.96084	3.97426	4.64854	3.76115	3.48562	3.58007	3.79364	3.14306	4.09703	3.27266	-1.42595	0.60696	1.95957	0.179461	-0.37325	-0.18378	0.244643	-1.06043	0.853227	-0.80044	-1.01342	-1.6877	-0.80031	-0.8328	-0.67428	0.488643	0.831202	1.06847	0.275532	0.18108	-0.33588	-0.09445	0.212954	0.650585	-0.30338	-0.1296	0.824363	-2.01869	-3.22143
Cthe_1675	f	2000720	2001872	transposase IS3/IS911 family protein	5	General function prediction only	0.464556	0.464556	0.800638	0.613179	4.3688	4.68933	5.04424	4.14202	4.50462	4.99646	4.26582	3.34687	4.33417	2.76733	0.173854	0.62752	1.12984	-0.14712	0.366081	1.06222	0.0281	-1.27253	0.124841	-2.09279	-0.32053	-0.67544	0.226782	0.102981	-0.35491	0.184717	1.34246	0.047777	-0.3626	-0.85444	-0.19215	-0.49185	1.73729	0.918949	-0.06835	0.579545	1.56685	-1.24879	-1.59708
Cthe_1679	r	2004883	2004152	Methyltransferase type 11	15	Coenzyme metabolism	0.216641	0.216641	0.396162	0.635433	8.89031	9.29313	9.95605	8.70128	9.42694	9.86466	10.0983	10.079	10.113	9.99016	-1.42249	-0.65946	0.596232	-1.78055	-0.40601	0.423123	0.865784	0.829083	0.89345	0.660837	-0.40282	-1.06574	0.18903	-1.20804	-0.66292	-0.1338	-0.78585	0.091389	-0.72566	-1.16338	-1.41168	-0.43772	-0.56322	0.019375	-0.01461	0.088822	0.122803	-1.32209	-2.09324
Cthe_1680	r	2005760	2004915	DNA polymerase beta domain protein region	5	General function prediction only	0.103729	0.103729	0.291535	0.762797	9.07675	9.66717	10.3015	9.08462	9.58664	9.88677	10.1558	10.1708	10.0115	10.5634	-1.5568	-0.36883	0.907559	-1.54098	-0.53088	0.073008	0.614243	0.644447	0.323883	1.43436	-0.59042	-1.22479	-0.00786	-1.07901	-0.63437	0.080537	-0.5036	0.414773	-0.50202	-0.80215	-0.92684	-0.30013	-0.97672	-0.01501	0.144309	-0.39259	-0.55191	-1.50569	-2.33722
Cthe_1684	r	2008961	2008356	transposase IS3/IS911 family protein	5	General function prediction only	0.118686	0.118686	0.566939	0.860436	10.9958	10.8748	12.0406	10.9854	10.3675	10.926	10.5522	10.9362	10.3167	12.5003	-0.07684	-0.24984	1.41708	-0.09176	-0.97521	-0.17671	-0.71114	-0.16206	-1.04786	2.07434	0.120995	-1.04481	0.010438	0.443609	-1.1658	0.5073	-0.06139	1.11465	0.617857	0.059407	0.668667	-0.55845	-2.13277	-0.384	0.235495	-1.56408	-2.18358	1.08748	-2.06309
Cthe_1685	r	2010760	2009036	ABC transporter related	19	Cellular Processes	0.573436	0.573436	1.46074	0.73829	11.8547	11.3721	12.4437	11.6966	10.683	11.3692	11.3105	12.529	10.6239	14.1606	0.048384	-0.41484	0.613587	-0.10339	-1.07618	-0.4176	-0.47392	0.695443	-1.13292	2.26144	0.48266	-0.58891	0.158141	0.54421	-1.07157	0.689075	-1.15686	1.07444	1.01359	0.327389	1.07272	-0.6862	-3.47762	-1.21841	0.686654	-1.63169	-3.53675	1.39732	-1.50411
Cthe_1688	r	2013310	2012330	Radical SAM domain protein	11	General function prediction only	0.141071	0.141071	0.298445	0.684875	12.1039	11.8258	12.9769	12.2633	11.8971	12.1738	11.7789	12.1675	11.6546	12.9513	-0.16466	-0.77235	1.74265	0.183437	-0.61661	-0.01197	-0.87491	-0.02575	-1.14652	1.68668	0.27813	-0.87296	-0.15932	0.325072	-1.15109	-0.07128	-0.34171	0.803073	0.366174	0.089436	0.608707	-0.27674	-1.05419	-0.38865	0.124314	-0.78376	-1.29672	1.21262	-1.83141
Cthe_1690	r	2015160	2014168	Radical SAM domain protein	11	General function prediction only	0.099501	0.0995012	0.490854	0.86486	10.4707	10.45	12.2347	10.8407	10.6537	11.1956	10.8802	10.4694	10.6318	12.142	-0.78665	-0.81762	1.85068	-0.2335	-0.5131	0.297033	-0.1745	-0.78865	-0.5458	1.71211	0.020717	-1.764	-0.36998	-0.40944	-1.78472	-0.20368	-0.01938	1.03917	0.187016	-0.35485	0.208886	-0.54187	-1.48835	0.410775	0.248346	-1.67265	-1.51022	1.01446	-3.39639
Cthe_1695	r	2019790	2018315	Radical SAM domain protein	11	General function prediction only	0.188534	0.188534	0.929723	0.86481	6.51117	6.54308	7.16047	6.57725	6.14537	6.89367	6.46876	7.62603	5.95142	9.06799	-0.4247	-0.38934	0.294629	-0.35149	-0.82996	-0.00094	-0.47168	0.810402	-1.04482	2.4079	-0.03191	-0.64929	-0.06608	0.042414	-0.61738	0.397718	-1.08294	0.266791	0.431881	-0.31643	0.625828	-0.74831	-2.92263	-1.15727	0.517339	-1.44197	-3.11657	-1.02237	-1.5684
Cthe_1697	r	2020979	2020719	regulatory protein ArsR	1	General function prediction only	1.32173	1.32173	2.3732	0.628706	9.39114	8.69636	10.1041	10.1594	8.75455	9.16114	10.2722	11.4913	9.02714	12.5533	-0.45517	-1.01006	0.114208	0.15838	-0.96359	-0.63886	0.248539	1.22211	-0.74588	2.07031	0.694788	-0.71292	-0.76822	-0.88111	-1.4077	-0.05819	-2.79491	0.942915	1.40482	0.998223	1.13222	-0.4066	-3.79876	-1.21901	1.24511	-1.06204	-3.52616	1.61865	-1.63911
Cthe_1700	r	2023468	2022140	Resolvase domain	5	Chromatin structure and dynamics, DNA replication, recombination and repair	0.140698	0.140698	0.301981	0.689388	11.4799	11.1244	11.2962	11.4396	10.9212	11.0808	11.0905	10.8574	10.641	12.3046	0.557952	-0.21585	0.158232	0.470299	-0.65826	-0.31065	-0.28971	-0.79717	-1.2682	2.35336	0.355453	0.183616	0.040264	0.389384	-0.17184	0.203227	0.267038	0.215386	0.518416	0.358737	0.798597	-0.15968	-1.38342	0.233107	0.449477	-1.44723	-1.6636	1.27939	1.13573
Cthe_1701	r	2024702	2023413	Resolvase domain	5	Chromatin structure and dynamics, DNA replication, recombination and repair	0.100806	0.100806	0.35308	0.809664	7.53253	6.95502	7.26103	7.53981	6.68001	7.47083	6.66504	6.47742	5.98033	7.52391	0.962302	-0.09839	0.463638	0.97567	-0.6035	0.848971	-0.63099	-0.9756	-1.88857	0.946468	0.577509	0.271505	-0.00728	0.867492	-0.306	0.275017	0.477608	-0.2098	0.859804	0.068983	1.55948	-0.79082	-0.8439	0.187625	0.684708	-1.0465	-1.54358	1.49227	1.20707
Cthe_1702	r	2025474	2024803	cell wall hydrolase/autolysin	7	Cellular Processes	0.328421	0.328421	0.849502	0.742264	7.85022	6.55499	6.10398	7.47638	6.91996	6.77762	6.45097	6.01951	6.48384	4.8087	1.565	0.012438	-0.52818	1.11688	0.449911	0.279295	-0.11225	-0.62943	-0.07285	-2.0808	1.29523	1.74625	0.373843	1.39925	0.451018	-0.36496	0.535481	-0.67364	0.556423	0.69876	0.992542	0.142338	2.11126	0.431456	-0.03287	1.21081	1.67514	2.45416	3.35485
Cthe_1703	r	2025988	2025494	HNH endonuclease	20	General function prediction only	0.286548	0.286548	0.844248	0.773725	7.73453	6.95299	6.54689	7.61192	6.57909	6.52582	5.36087	6.40973	5.03995	6.21812	1.45596	0.535739	0.05758	1.3116	0.095486	0.032769	-1.3389	-0.10393	-1.71677	-0.32953	0.78154	1.18764	0.122611	2.37366	0.406097	0.373904	0.543264	0.021072	1.03283	1.0861	2.57197	0.053265	0.360962	-1.04886	0.320924	0.191602	-1.17818	1.71896	2.27779
Cthe_1704	r	2026382	2025972	toxin secretion/phage lysis holin	6	General function prediction only	0.365224	0.365224	0.614082	0.603501	7.67187	7.33068	6.42889	7.75509	6.90069	7.07964	6.04838	6.9012	5.97265	6.30655	1.30382	0.769342	-0.64333	1.43418	0.095753	0.376076	-1.2394	0.096556	-1.35802	-0.83498	0.34119	1.24299	-0.08321	1.62349	0.901795	0.429994	0.429482	-0.65075	0.854399	0.675451	1.78243	-0.17895	0.594142	-0.85282	0.075727	0.594654	-0.33389	1.2668	2.36688
Cthe_1707	r	2031173	2029269	phage minor structural protein	6	Hypothetical	0.168369	0.168369	0.670411	0.832572	8.5452	8.37649	8.89076	8.93489	8.08243	8.13437	7.30034	8.32569	6.81839	9.28772	0.367732	0.142599	0.828842	0.887731	-0.2498	-0.18049	-1.29343	0.074812	-1.93654	1.35855	0.168713	-0.34555	-0.38969	1.24487	-0.51427	0.294063	0.050799	0.756391	0.852462	0.800523	2.1165	-0.05194	-1.20529	-1.02535	0.481949	-0.96203	-2.46933	1.12406	-1.27064
Cthe_1708	r	2031877	2031173	tail component domain protein	6	Hypothetical	0.626818	0.626818	1.58581	0.736489	7.90781	6.76674	7.35156	8.33995	6.81754	7.04192	5.99908	7.97396	5.27579	8.87993	0.615629	-0.42913	0.106328	1.01129	-0.38261	-0.17718	-1.13199	0.676192	-1.79423	1.5057	1.14107	0.556251	-0.43214	1.90873	-0.58482	-0.0508	-1.20721	0.309642	1.5224	1.29803	3.06415	-0.22437	-2.06239	-1.97487	0.723287	-0.90598	-3.60414	2.20544	1.47044
Cthe_1709	r	2034156	2031877	phage-related protein-like protein	6	Hypothetical	0.113752	0.113752	0.412242	0.816044	8.36783	8.03346	8.2903	8.44298	7.70449	7.9565	6.73864	7.69093	6.95988	8.29983	0.879975	0.313418	0.748606	1.0073	-0.24398	0.183019	-1.8805	-0.26695	-1.50563	0.764749	0.334374	0.077532	-0.07515	1.6292	-0.25684	0.32897	0.342526	0.333802	0.738491	0.486481	1.4831	-0.25201	-0.59534	-0.9523	-0.22124	-0.6089	-1.33995	1.26083	1.05521
Cthe_1713	r	2037595	2037023	phage major tail protein, phi13 family	6	General function prediction only	0.238226	0.238226	0.78881	0.798662	6.43794	6.17391	6.96863	6.17918	5.79783	6.55854	6.38877	7.04121	5.89641	8.56039	-0.20322	-0.53374	0.461104	-0.52713	-1.00451	-0.05226	-0.26477	0.551954	-0.8811	2.45367	0.264033	-0.53069	0.258757	0.049167	-0.79473	0.376076	-0.8673	0.410099	0.381352	-0.37935	0.282772	-0.7607	-2.76256	-0.65244	0.492361	-1.51918	-2.66398	1.20083	-1.44462
Cthe_1715	r	2038316	2037924	phage protein, HK97 gp10 family	6	General function prediction only	0.234917	0.234917	0.651311	0.759544	4.81106	5.06231	5.90208	4.77765	4.12559	5.12527	5.01342	5.16302	4.43688	6.59961	-0.41182	-0.0558	1.13416	-0.45917	-1.38314	0.033412	-0.12508	0.086906	-0.94204	2.12257	-0.25125	-1.09102	0.033413	-0.20236	-0.83977	0.936723	-0.10071	0.776811	0.652061	-0.34762	0.340771	-0.99968	-2.47402	-0.1496	0.576539	-1.43659	-2.16273	-1.19024	-2.13024
Cthe_1716	r	2038635	2038309	phage head-tail adaptor	6	General function prediction only	0.194863	0.194863	0.472146	0.724854	5.08322	4.58546	5.45816	4.61985	4.20232	4.66107	4.39348	4.49442	4.47722	6.13861	0.461569	-0.3836	1.09818	-0.32521	-1.03414	-0.25522	-0.70957	-0.53818	-0.56738	2.25353	0.497765	-0.37494	0.463376	0.689745	-0.8727	0.383138	0.091039	0.797092	0.417527	-0.04122	0.14263	-0.45875	-1.93629	-0.10094	-0.08374	-1.64419	-1.66139	1.41202	-1.29678
Cthe_1719	r	2040988	2039699	phage major capsid protein, HK97 family	6	General function prediction only	0.054046	0.0540459	0.294782	0.877772	8.18404	8.12222	8.74039	8.07796	7.492	8.2698	7.42581	7.5582	7.16677	8.47834	0.45416	0.333389	1.54099	0.246944	-0.89774	0.621686	-1.02703	-0.76841	-1.53307	1.02907	0.061823	-0.55635	0.106075	0.758228	-0.61818	0.63022	0.564017	0.470597	0.585968	-0.19183	0.911198	-0.7778	-0.98634	-0.13239	0.259046	-0.92014	-1.31157	1.04378	-1.47055
Cthe_1720	r	2041759	2041016	peptidase S14 ClpP	3	Cellular Processes	0.081351	0.081351	0.214989	0.747736	7.6263	7.07604	7.23232	7.54315	6.77757	7.11004	6.82638	7.22131	6.52941	7.85584	1.08702	-0.25272	0.127781	0.88458	-0.97942	-0.16993	-0.86056	0.100982	-1.58362	1.64589	0.55026	0.393982	0.083148	0.799917	-0.15628	0.298472	-0.14527	0.122277	0.765584	0.433111	1.01374	-0.33247	-1.07827	-0.39493	0.296975	-0.63453	-1.32643	1.46435	1.31402
Cthe_1721	r	2043023	2041764	phage portal protein, HK97 family	6	Hypothetical	0.1479	0.1479	0.232555	0.576015	6.71176	6.53753	7.10097	6.65701	6.04801	6.54538	6.30616	6.81886	6.11463	7.11319	0.317318	-0.15761	1.37825	0.168078	-1.49196	-0.13622	-0.78829	0.609256	-1.31037	1.41155	0.174233	-0.38921	0.05475	0.405602	-0.56345	0.489516	-0.28133	0.555596	0.608999	0.111634	0.542381	-0.49737	-1.06518	-0.5127	0.191529	-0.29433	-0.99856	1.12836	-1.30968
Cthe_1722	r	2045584	2043035	Terminase	5	General function prediction only	0.109853	0.109853	0.35755	0.795175	8.40528	8.19018	8.68252	8.13466	7.59667	8.38148	7.69447	7.75646	7.12025	8.86533	0.600156	0.199938	1.11601	0.096628	-0.90441	0.555871	-0.72243	-0.60708	-1.79086	1.45617	0.215093	-0.27724	0.270615	0.710809	-0.49233	0.593517	0.433724	0.301041	0.537994	-0.24681	1.01441	-0.78481	-1.26867	-0.06199	0.574216	-1.10887	-1.74508	1.16078	-1.21187
Cthe_1723	r	2046059	2045577	phage terminase, small subunit, , P27 family	6	Chromatin structure and dynamics, DNA replication, recombination and repair	0.093658	0.0936584	0.287527	0.782842	8.3617	8.16995	8.57028	8.05169	7.81794	8.43281	7.46275	7.43514	7.43059	8.66659	0.671165	0.271179	1.10627	0.024508	-0.46309	0.819495	-1.204	-1.26159	-1.27109	1.30716	0.191751	-0.20858	0.310004	0.898945	-0.40033	0.352002	0.734801	0.137476	0.23375	-0.38111	0.6211	-0.61486	-0.84864	0.027607	0.032159	-1.23144	-1.23599	1.14215	-1.15555
Cthe_1726	r	2048053	2047574	AIG2 family protein	20	General function prediction only	0.173158	0.173158	0.809628	0.857418	6.6376	6.54846	8.00325	6.84319	6.57117	7.01325	5.92027	6.1741	5.01563	7.54864	0.012053	-0.09492	1.65085	0.258759	-0.06767	0.462842	-0.84875	-0.54415	-1.93432	1.10531	0.089142	-1.36565	-0.20559	0.717326	-1.45479	-0.02271	0.374359	0.989996	0.27202	-0.17007	1.82755	-0.44209	-0.97747	-0.25383	0.904638	-1.37454	-2.533	1.06374	-2.57692
Cthe_1728	r	2050672	2049221	DNA-cytosine methyltransferase	5	Chromatin structure and dynamics, DNA replication, recombination and repair	0.043328	0.0433284	0.562735	0.948669	11.2157	11.2075	12.0638	10.7472	10.7835	11.417	9.96711	10.0303	9.6848	11.0627	0.538133	0.527043	1.68579	-0.09573	-0.04664	0.810655	-1.15132	-1.06577	-1.53334	0.331179	0.008196	-0.84814	0.468438	1.24854	-0.85634	0.423958	1.17711	0.646743	-0.03628	-0.66984	1.06242	-0.63355	-0.27921	-0.06323	0.282318	-1.03237	-1.37791	1.0057	-1.80018
Cthe_1729	r	2051909	2050674	DNA methylase N-4/N-6 domain protein	5	Chromatin structure and dynamics, DNA replication, recombination and repair	0.132735	0.132735	0.346147	0.744357	8.17165	7.55986	7.96237	7.76392	7.35082	8.17666	7.30464	8.15972	7.07619	8.76164	0.666505	-0.52264	0.259721	-0.12601	-0.92894	0.676232	-1.0187	0.643309	-1.46274	1.81325	0.611799	0.209285	0.407738	0.867014	-0.40251	0.209038	-0.59986	-0.21429	0.413098	-0.41274	0.687729	-0.82584	-1.41082	-0.85508	0.228453	-0.60192	-1.68545	1.52816	1.15612
Cthe_1731	r	2053132	2052752	HNH endonuclease	20	General function prediction only	0.196697	0.196697	0.649988	0.798256	7.44996	6.93023	7.84223	6.62024	6.13237	7.58749	6.17479	6.98318	5.94396	7.90385	0.678531	-0.0366	1.21829	-0.46314	-1.13444	0.867773	-1.07606	0.036257	-1.39368	1.30307	0.519726	-0.39227	0.829716	1.27516	-0.912	0.797865	-0.05295	0.254738	0.487875	-0.96725	0.676282	-1.45512	-1.77148	-0.80839	0.230834	-0.92067	-1.95989	1.43368	-1.31246
Cthe_1734	r	2056407	2054533	phage/plasmid primase, P4 family	6	General function prediction only	0.381977	0.381977	1.11509	0.771633	12.6548	11.8644	13.176	12.9313	11.5591	12.1252	11.7058	12.2957	11.1497	14.3461	0.293259	-0.55266	0.850943	0.589132	-0.87934	-0.27358	-0.72236	-0.09105	-1.31752	2.10318	0.790465	-0.52112	-0.27648	0.949032	-1.31159	0.305264	-0.43135	1.0508	1.3722	0.806152	1.78165	-0.56605	-2.78699	-0.58992	0.556143	-2.05037	-3.19644	1.72963	-1.43507
Cthe_1735	r	2058299	2056608	phage DNA polymerase	6	General function prediction only	0.325433	0.325433	1.37426	0.842129	6.5151	6.13472	7.93001	6.70211	5.77468	6.27978	6.54928	7.19987	5.52057	9.16629	-0.2417	-0.59244	1.06291	-0.06928	-0.92441	-0.45868	-0.21019	0.389685	-1.15872	2.20283	0.380385	-1.4149	-0.187	-0.03417	-1.79529	0.360035	-1.06515	1.65023	0.927422	0.422327	1.18154	-0.5051	-3.3916	-0.65059	1.02871	-1.96642	-3.64572	1.30169	-2.66641
Cthe_1737	r	2060371	2058779	phage NTP-binding protein	6	General function prediction only	0.240461	0.240461	0.990769	0.838199	7.41184	6.67463	8.09813	7.53194	6.4907	7.09645	7.09301	8.01611	6.61198	9.5628	-0.05076	-0.8484	0.691775	0.079182	-1.04741	-0.392	-0.39573	0.603039	-0.91619	2.2765	0.737215	-0.68629	-0.1201	0.318833	-1.4235	0.183931	-1.34149	1.00168	1.04125	0.43549	0.919965	-0.60576	-3.0721	-0.92311	0.481032	-1.54668	-2.95082	1.66695	-1.60914
Cthe_1738	r	2060658	2060293	VRR-NUC domain-containing protein	20	General function prediction only	0.178124	0.178124	0.58047	0.795425	5.35152	5.01126	6.43824	5.52158	4.89469	5.17781	5.16305	5.77978	5.41229	7.09733	-0.33778	-0.83056	1.23605	-0.09149	-0.99938	-0.58935	-0.61074	0.282445	-0.24977	2.19057	0.34026	-1.08672	-0.17006	0.188473	-1.42698	0.116572	-0.76852	1.26042	0.626889	0.343764	0.109287	-0.28313	-2.20264	-0.61673	-0.24924	-1.31755	-1.68503	1.26599	-2.1239
Cthe_1739	r	2061782	2060655	phage helicase	6	Transcription, RNA processing and modification	0.144974	0.144974	0.759552	0.872755	6.28876	5.77887	7.27953	6.14947	5.8499	6.33565	6.68935	7.1573	5.95837	8.45348	-0.36685	-0.97951	0.82363	-0.53421	-0.89416	-0.31051	0.114491	0.676762	-0.76384	2.23421	0.509883	-0.99077	0.139282	-0.4006	-1.50065	-0.07103	-1.37842	0.943882	0.299569	-0.18617	0.191108	-0.48574	-2.60357	-0.46795	0.730985	-1.29618	-2.49511	1.42393	-1.98725
Cthe_1740	r	2062706	2061942	BRO domain protein	1	Transcription, RNA processing and modification	0.403222	0.403222	1.07199	0.749238	5.33829	5.03491	6.622	5.55635	4.97439	5.86034	6.01933	6.25741	5.29704	8.03058	-0.60999	-0.93998	0.786367	-0.37278	-1.00581	-0.04212	0.130815	0.389786	-0.65485	2.31856	0.303371	-1.28371	-0.21807	-0.68104	-1.58708	0.060523	-1.22249	0.76165	0.581963	-0.30399	0.259314	-0.88595	-3.05619	-0.23808	0.722286	-1.77318	-2.73354	1.23402	-2.43464
Cthe_1742	r	2063317	2062994	transcriptional regulator, putative	1	Transcription, RNA processing and modification	0.512254	0.512254	1.60943	0.787811	3.96084	2.05782	3.00425	3.45019	2.54132	1.45796	3.93516	4.63524	3.95899	5.19739	0.465836	-1.17302	-0.35797	0.02607	-0.75663	-1.6896	0.443718	1.04662	0.464244	1.53073	1.90303	0.956593	0.510653	0.025683	-0.94643	-0.48351	-2.57743	1.54628	0.908867	1.99222	-0.5088	1.08336	-2.65607	-0.70008	-0.02383	-0.56215	-1.2384	3.73997	1.94072
Cthe_1745	r	2065463	2065083	helix-turn-helix domain protein	1	General function prediction only	0.758794	0.758794	1.81467	0.721237	6.41878	6.7971	7.27401	6.06389	5.65609	6.28802	6.56299	8.30564	6.066	9.36416	-0.40156	-0.07194	0.343577	-0.71076	-1.06607	-0.51549	-0.27592	1.24242	-0.70893	2.16467	-0.37832	-0.85522	0.354889	-0.14421	-0.47691	1.14101	-1.50854	0.985986	0.407806	-0.22413	-0.00211	-0.63193	-3.70807	-1.74265	0.496985	-1.05851	-3.29815	-1.29983	-1.80904
Cthe_1747	r	2067026	2066610	DNA mismatch endonuclease Vsr	5	Chromatin structure and dynamics, DNA replication, recombination and repair	0.755595	0.755595	1.98971	0.746832	6.30759	7.34615	8.98322	6.54488	5.84582	7.47947	6.32728	8.3397	6.61208	9.46792	-0.82403	0.016793	1.34216	-0.63191	-1.19787	0.124727	-0.80809	0.821162	-0.57751	1.73457	-1.03857	-2.67563	-0.2373	-0.01969	-1.63707	1.50033	-0.99354	1.50375	0.69906	-0.93459	-0.0672	-1.63365	-3.6221	-2.01242	-0.28481	-1.12822	-2.85583	-2.05419	-6.38919
Cthe_1748	r	2069217	2067664	Restriction endonuclease, type II, AlwI	20	General function prediction only	0.430596	0.430596	1.16524	0.753643	9.51576	9.48968	9.95645	9.31289	8.90679	9.03898	9.21137	11.1931	8.76122	11.4945	-0.1836	-0.21138	0.285937	-0.39974	-0.83242	-0.69158	-0.5079	1.60353	-0.98752	1.92467	0.02608	-0.44069	0.202862	0.304383	-0.46677	0.58289	-1.70342	0.917469	0.406108	0.273918	0.551678	-0.13219	-2.58773	-1.98173	0.450157	-0.30141	-2.7333	1.01824	-1.35725
Cthe_1749	r	2070282	2069230	DNA-cytosine methyltransferase	5	Chromatin structure and dynamics, DNA replication, recombination and repair	0.3588	0.3588	0.95397	0.749258	8.0618	8.32408	8.60845	7.93213	7.81736	8.1029	8.22496	9.59132	7.82452	10.3985	-0.50195	-0.19349	0.140946	-0.65446	-0.78944	-0.45362	-0.31006	1.29689	-0.78101	2.2462	-0.26228	-0.54664	0.129673	-0.16316	-0.28437	0.506724	-1.26724	0.50555	0.114774	-0.17077	0.107607	-0.28554	-2.58115	-1.36636	0.400438	-0.80719	-2.57399	-1.19937	-1.46068
Cthe_1752	r	2073333	2072533	ABC transporter related	19	Cellular Processes	0.099493	0.0994935	0.31239	0.787672	10.6112	10.8958	9.54933	10.4649	10.4977	10.3118	10.3867	11.5502	10.3183	10.3667	0.230532	0.796522	-1.88114	-0.06028	0.004782	-0.36482	-0.21594	2.09789	-0.35196	-0.25559	-0.28461	1.06184	0.146232	0.224508	1.34645	0.398123	-0.65439	-0.76247	-0.03271	0.153136	0.146674	0.185851	0.130927	-1.1635	0.068398	1.18344	-0.04846	-1.21808	2.0876
Cthe_1753	r	2074380	2073334	ABC-type transporter, integral membrane subunit	19	Cellular Processes	0.206829	0.206829	0.479018	0.712149	10.6373	11.1082	9.28057	10.4597	10.6268	10.2886	10.3337	11.5036	10.3604	9.99707	0.296703	1.08279	-1.96836	0.000205	0.279158	-0.28549	-0.21016	1.74294	-0.1656	-0.77218	-0.47085	1.35674	0.177599	0.303606	1.82759	0.481363	-0.39542	-1.00801	-0.16709	0.171128	0.099316	0.338217	0.629735	-1.16988	-0.02669	1.50652	0.36333	-1.38593	2.56106
Cthe_1754	r	2075352	2074396	ABC-type transporter, periplasmic subunit	19	Cellular Processes	0.105583	0.105583	0.369036	0.809264	8.60398	8.99563	8.08793	9.26186	9.14486	8.78552	9.73642	9.96118	9.54003	9.37657	-0.97774	-0.27564	-1.90281	0.201607	-0.00813	-0.65229	1.0523	1.45521	0.700261	0.407236	-0.39166	0.516044	-0.65789	-1.13244	0.907701	-0.14923	-0.96554	-0.69759	0.117002	0.476341	-0.27817	0.359339	-0.23171	-0.22476	0.196382	0.584604	0.163462	-1.3119	1.43003
Cthe_1756	r	2077019	2075853	band 7 protein	13	Hypothetical	0.101415	0.101415	0.216829	0.688187	14.641	14.4939	13.9423	14.749	14.7809	14.5586	15.0319	14.3501	15.2031	14.1166	0.140164	-0.23988	-1.66596	0.419326	0.501992	-0.07266	1.15086	-0.61176	1.59326	-1.21534	0.147018	0.69869	-0.10799	-0.39098	0.551672	-0.28699	0.143859	-0.61636	-0.03198	0.190323	-0.45413	0.222302	0.664341	0.681858	-0.17114	0.233493	1.08649	1.10728	1.62303
Cthe_1757	f	2077401	2078330	Peptidase M23	7	Cellular Processes	0.095645	0.0956452	0.272406	0.765925	13.0221	12.6631	13.7021	13.613	13.1715	13.4518	13.1702	12.1621	13.4041	12.9107	-0.22503	-0.9949	1.23321	1.04199	0.095168	0.696358	0.092549	-2.06938	0.594008	-0.46398	0.359001	-0.68	-0.59083	-0.14809	-1.039	-0.50831	0.501047	0.250344	0.441517	0.161172	0.2089	-0.28034	0.260738	1.00814	-0.23384	-0.74862	0.493355	1.28254	-1.60214
Cthe_1759	r	2079608	2078937	sporulation protein YunB	4	General function prediction only	0.165967	0.165967	0.454676	0.756651	5.65986	5.36037	5.9832	5.40113	5.76264	5.92145	7.05882	5.64257	6.94231	6.46664	-0.59487	-1.08969	-0.06064	-1.02235	-0.42505	-0.16265	1.71654	-0.62344	1.52404	0.738117	0.299487	-0.32334	0.258725	-1.39896	-0.62283	-0.40227	-0.28219	0.061741	-0.36151	-0.52032	-1.54118	-0.15881	-0.70399	1.41626	0.116506	-0.82407	0.475674	1.23071	-1.25122
Cthe_1762	r	2085060	2083795	efflux transporter, RND family, MFP subunit	6	Cellular Processes	0.110532	0.110532	0.25207	0.707668	13.1018	13.1894	13.5969	12.5967	12.8817	13.1646	12.4555	13.1522	12.3492	13.5217	0.237468	0.443945	1.4039	-0.95233	-0.28094	0.385422	-1.285	0.356322	-1.53557	1.22679	-0.08765	-0.49513	0.505049	0.64626	-0.40748	0.3077	0.037195	0.432325	-0.28499	-0.56785	0.247572	-0.28286	-0.64	-0.69671	0.10636	-0.3695	-1.17257	-1.06263	-1.40945
Cthe_1768	r	2091135	2090443	NifU-like domain-containing protein	11	Energy production and conversion	0.25624	0.25624	1.32637	0.871207	14.1766	14.2276	13.4569	13.6175	13.5018	13.4892	11.7166	11.5786	11.5686	11.5635	1.13202	1.17694	0.498932	0.640239	0.538453	0.527369	-1.03193	-1.15333	-1.16211	-1.16657	-0.05106	0.719689	0.559052	2.45996	0.770747	0.72582	2.64902	-0.03233	0.115709	0.128309	2.04889	0.0126	1.93825	0.138004	0.147984	0.015049	0.005069	-1.03602	1.64683
Cthe_1773	r	2096609	2094165	peptidase S16 lon domain protein	3	Cellular Processes	0.206655	0.206655	0.777545	0.822814	11.2451	11.535	12.0161	11.3331	11.5475	11.2563	12.0229	13.2662	11.8345	13.5492	-0.876	-0.52104	0.067967	-0.76823	-0.50567	-0.86226	0.076298	1.59841	-0.15436	1.94488	-0.28994	-0.77104	-0.08803	-0.77784	-0.4811	-0.01255	-1.73118	0.759813	-0.21446	0.076804	-0.50141	0.291263	-2.00162	-1.24327	0.188401	-0.283	-1.71467	-1.22259	-1.70649
Cthe_1774	r	2097349	2096891	ribosomal-protein-alanine acetyltransferase	2	General function prediction only	0.063888	0.0638879	0.243007	0.82473	9.69985	9.78643	9.80093	9.94423	9.85071	9.70646	10.3267	10.6511	10.0172	11.0694	-0.84143	-0.65243	-0.62077	-0.30796	-0.51211	-0.82701	0.527056	1.23507	-0.14859	2.14818	-0.08658	-0.10108	-0.24437	-0.62689	-0.0145	-0.06428	-0.86464	0.094474	0.09352	0.23777	-0.073	0.144249	-1.21865	-0.32433	0.309507	-0.41829	-1.05213	-1.06185	-1.07258
Cthe_1778	r	2100997	2100038	copper amine oxidase-like domain-containing protein	20	General function prediction only	0.27437	0.27437	1.36703	0.866197	14.5481	14.5359	12.0099	14.5771	14.3739	13.6701	15.4629	15.5888	15.4642	13.5716	0.154145	0.142958	-2.17642	0.180759	-0.00583	-0.65201	0.994037	1.10964	0.995219	-0.74251	0.012184	2.53828	-0.02899	-0.91475	2.5261	0.162047	-1.05284	-1.66027	0.203217	0.906991	-0.88705	0.703774	0.802337	-0.12591	-0.00129	2.01723	1.89261	1.00848	5.80896
Cthe_1782	r	2103972	2103580	ribosomal protein S9	2	Translation, ribosomal structure and biogenesis	0.150118	0.150118	0.277905	0.639881	14.1123	13.8165	12.8816	14.2289	13.9195	13.5023	13.5706	14.1063	13.8095	13.2025	0.925142	0.236377	-1.94087	1.19691	0.476241	-0.49547	-0.33623	0.911335	0.220032	-1.19347	0.295754	1.23066	-0.1167	0.541628	0.934903	-0.103	-0.28982	-0.62065	0.309453	0.726702	0.419468	0.417249	0.716969	-0.5357	-0.23886	0.903797	0.606954	1.22753	2.34674
Cthe_1794	r	2119257	2117170	translation elongation factor G	2	Translation, ribosomal structure and biogenesis	0.174621	0.174621	0.604313	0.807362	11.3431	11.047	11.6121	11.7668	11.5246	11.5268	12.556	13.127	12.4823	13.0316	-0.89532	-1.29785	-0.52961	-0.31935	-0.64858	-0.64559	0.753406	1.52964	0.6533	1.39995	0.296118	-0.26903	-0.42371	-1.21287	-0.56515	-0.47763	-2.08002	0.085317	0.242195	0.239999	-0.71552	-0.0022	-1.50698	-0.57103	0.073642	0.095405	-0.54927	1.22784	-1.205
Cthe_1800	f	2126418	2127929	Peptidoglycan-binding lysin domain	7	General function prediction only	0.231078	0.231078	0.680013	0.773458	7.88466	8.18792	8.85412	7.84333	8.1603	8.14048	9.86932	8.44843	9.86873	8.607	-0.94482	-0.53653	0.3604	-1.00046	-0.57372	-0.6004	1.72721	-0.18579	1.72641	0.027689	-0.30326	-0.96945	0.041331	-1.98466	-0.6662	0.027623	-0.26051	0.713639	-0.31697	-0.29715	-2.02539	0.019821	-0.4467	1.42089	0.000595	-0.15856	1.26173	-1.23393	-1.9581
Cthe_1802	r	2129537	2128728	cobalt ABC transporter, inner membrane subunit CbiQ	14	Cellular Processes	0.093665	0.0936652	0.223253	0.720302	11.4306	11.5493	10.6895	11.2864	11.4251	11.5317	11.122	11.179	10.9969	10.2448	0.690335	0.977818	-1.10447	0.341275	0.677007	0.935382	-0.05707	0.080997	-0.3599	-2.18137	-0.1187	0.741067	0.144125	0.308602	0.859768	0.124204	0.370294	-0.84225	-0.13862	-0.2453	0.289515	-0.10668	1.18021	-0.05701	0.125038	0.934122	0.752075	-1.08576	1.67141
Cthe_1803	r	2130655	2129597	cobalamin (vitamin B12) biosynthesis CbiM protein	14	Cellular Processes	0.082641	0.0826407	0.270886	0.796616	12.6806	12.8279	12.0673	12.7937	12.7948	12.9552	12.6578	12.1826	12.6838	11.4406	0.366269	0.679684	-0.93844	0.606788	0.60923	0.950412	0.317815	-0.69319	0.372985	-2.27155	-0.14734	0.613341	-0.11307	0.022778	0.760676	0.03312	0.645384	-0.88794	-0.00115	-0.16154	0.10991	-0.16039	1.35424	0.47527	-0.02593	0.74198	1.24318	-1.10752	1.5298
Cthe_1804	r	2131666	2130944	cell wall hydrolase/autolysin	7	Cellular Processes	0.05231	0.0523097	0.333957	0.895576	10.062	9.79577	10.3092	10.3573	10.0587	9.96925	10.7115	10.7565	10.6614	11.7519	-0.67269	-1.14226	-0.23669	-0.15176	-0.67843	-0.83626	0.473075	0.552307	0.384622	2.30809	0.26621	-0.24718	-0.29533	-0.64956	-0.51339	-0.26295	-0.96069	0.33991	0.298582	0.388058	-0.30409	0.089476	-1.69313	-0.04492	0.050146	-0.9954	-1.09046	1.20264	-1.18688
Cthe_1806	r	2139473	2132940	Ig domain protein group 2 domain protein	12	General function prediction only	0.074734	0.0747343	0.295033	0.831128	13.8715	13.9512	14.4435	13.6867	14.024	13.8963	14.5207	14.8744	14.4071	15.2914	-0.83853	-0.68127	0.28951	-1.20296	-0.53778	-0.78953	0.441748	1.13927	0.217732	1.96182	-0.07974	-0.57199	0.184788	-0.64918	-0.49225	-0.07276	-0.92313	0.547141	-0.33729	-0.20963	-0.72038	0.127656	-1.26745	-0.35369	0.11359	-0.41708	-0.88436	-1.05683	-1.48657
Cthe_1808	f	2143093	2144313	transposase IS116/IS110/IS902 family protein	5	Chromatin structure and dynamics, DNA replication, recombination and repair	1.23992	1.23992	7.2384	0.885802	9.69666	8.75225	7.38584	9.44008	9.08258	7.91469	4.80813	3.52815	4.91416	2.57831	1.09962	0.739855	0.219331	1.00188	0.865694	0.420791	-0.76263	-1.25023	-0.72224	-1.61207	0.944412	2.31082	0.256582	4.88853	1.36641	-0.33034	5.2241	-0.52884	0.357495	1.52539	4.52592	1.1679	6.50427	1.27998	-0.10603	0.94984	2.33585	1.9244	4.96165
Cthe_1809	r	2144918	2144379	RNA polymerase sigma factor, sigma-70 family	1	Transcription, RNA processing and modification	0.106081	0.106081	3.86185	0.981687	17.8583	16.7807	15.8372	18.1391	17.3861	15.9519	13.8187	13.0743	13.9484	12.7789	1.14207	0.607186	0.138899	1.28143	0.907707	0.195838	-0.86296	-1.23246	-0.79861	-1.3791	1.07763	2.0211	-0.28078	4.03956	0.943464	-0.60546	3.70635	-0.11472	0.752951	2.18716	4.19069	1.43421	4.60726	0.744429	-0.12965	0.295439	1.16952	2.11057	4.05893
Cthe_1818	r	2153243	2152941	Urease subunit gamma	13	Amino acid transport and metabolism	0.50665	0.50665	0.863841	0.608994	5.36452	5.39403	3.74148	4.88201	5.13558	4.78658	4.46898	4.0387	3.04039	4.89327	1.03954	1.07837	-1.09626	0.404587	0.738266	0.279009	-0.13893	-0.70514	-2.01884	0.419402	-0.02951	1.62304	0.482512	0.895544	1.65255	0.258451	1.35533	-1.0451	-0.25357	0.09543	1.84162	0.349	0.242313	0.430275	1.42859	-0.85456	-1.85288	-1.02066	3.08024
Cthe_1821	r	2155998	2154850	urea ABC transporter, permease protein UrtC	13	Amino acid transport and metabolism	0.18327	0.18327	0.436412	0.720035	7.30497	6.73621	5.87607	7.53913	6.77857	6.3897	6.25867	6.00706	5.79272	6.43511	1.35871	0.38439	-1.08907	1.75984	0.456953	-0.2092	-0.43366	-0.86469	-1.23185	-0.13141	0.56876	1.4289	-0.23416	1.0463	0.860136	-0.04236	0.729151	-0.51363	0.76056	1.14943	1.7464	0.388869	0.343459	0.251616	0.465947	-0.42805	-0.64238	1.48325	2.69241
Cthe_1822	r	2156918	2156010	urea ABC transporter, permease protein UrtB	13	Amino acid transport and metabolism	0.178471	0.178471	0.323958	0.632728	6.38489	5.86388	5.24339	6.56134	5.4522	5.57322	5.89821	5.62211	5.20789	5.24798	1.43568	0.334672	-0.97657	1.80855	-0.53529	-0.27955	0.407222	-0.17624	-1.05159	-0.96687	0.521011	1.14151	-0.17644	0.486679	0.620495	0.411679	0.241772	-0.32984	1.10913	0.988114	1.35345	-0.12102	0.204228	0.276103	0.690328	0.374135	-0.04009	1.43496	2.20611
Cthe_1823	r	2158316	2157057	urea ABC transporter, urea binding protein	13	Amino acid transport and metabolism	0.15061	0.15061	0.442459	0.773072	7.41747	6.72019	6.03967	8.02727	6.57177	6.1328	6.91676	6.33484	6.55366	6.68936	1.12909	-0.03367	-1.16847	2.14595	-0.28116	-1.01316	0.294126	-0.67626	-0.31136	-0.08507	0.697286	1.37781	-0.6098	0.500712	0.68052	0.148417	0.385351	-0.09314	1.4555	1.89447	1.47361	0.438967	-0.11759	0.581925	0.3631	-0.35453	-0.1357	1.62145	2.59873
Cthe_1824	r	2159879	2158791	response regulator receiver	9	Signal transduction mechanisms	0.08551	0.0855098	0.218842	0.739508	7.84245	7.19489	6.81491	7.59444	7.49925	7.35827	7.33198	7.3589	6.35428	7.3847	1.36271	-0.18803	-1.09798	0.768784	0.540839	0.203216	0.140268	0.204725	-2.20106	0.266524	0.647559	1.02754	0.248013	0.51047	0.379983	-0.30436	-0.16401	-0.54336	0.095186	0.236171	1.24015	0.140985	0.114549	-0.02692	0.977696	-0.02581	-1.03042	1.56652	2.03855
Cthe_1825	r	2162709	2159911	ATP-binding region ATPase domain protein	8	Signal transduction mechanisms	0.08535	0.0853497	0.21413	0.734274	9.33825	9.24848	8.60909	9.57961	9.44533	8.88996	8.85293	9.11638	8.2827	9.26163	0.686091	0.462784	-1.12769	1.28648	0.952448	-0.42904	-0.52114	0.134178	-1.9396	0.4955	0.089771	0.729157	-0.24136	0.48532	0.639386	-0.19685	0.132103	-0.28086	0.134283	0.689655	1.29691	0.555372	0.183698	-0.26345	0.570233	-0.14525	-0.97893	1.0642	1.65767
Cthe_1827	r	2165485	2164514	copper amine oxidase-like domain-containing protein	20	General function prediction only	0.186169	0.186169	0.990946	0.874753	9.80381	9.73224	10.648	9.97392	9.36491	9.82341	10.0386	11.2377	9.41616	12.3904	-0.4668	-0.5429	0.430614	-0.28596	-0.93339	-0.44597	-0.2172	1.05751	-0.87891	2.28299	0.071578	-0.84416	-0.17011	-0.23479	-0.91573	0.367322	-1.50543	0.824557	0.609012	0.150513	0.557761	-0.4585	-3.0255	-1.19906	0.622439	-1.15275	-2.97425	1.05087	-1.79521
Cthe_1833	r	2174660	2173851	copper amine oxidase-like domain-containing protein	20	General function prediction only	0.348684	0.348684	0.915343	0.746045	11.0432	11.0396	11.6542	11.0105	10.8781	10.698	11.155	11.9914	10.9535	13.4944	-0.41888	-0.42313	0.31528	-0.45822	-0.61719	-0.83363	-0.28448	0.720455	-0.52665	2.52644	0.003538	-0.611	0.032745	-0.11185	-0.61454	0.161511	-0.95174	0.956172	0.132304	0.31243	0.056952	0.180126	-2.61628	-0.83635	0.20155	-1.50302	-2.54092	1.00246	-1.52732
Cthe_1840	r	2185710	2184775	cysteine synthase A	13	Amino acid transport and metabolism	0.137114	0.137114	0.474338	0.80729	17.5085	17.8557	17.1633	17.1659	17.6223	18.0401	17.7835	16.7354	17.7738	15.9731	0.233323	0.786974	-0.31712	-0.31288	0.414785	1.08098	0.67186	-0.99945	0.656474	-2.21494	-0.34721	0.345198	0.342537	-0.27502	0.692406	0.233408	1.12031	-0.87678	-0.45634	-0.87412	-0.60791	-0.41779	1.64916	1.04812	0.009649	0.762259	1.80073	-1.2721	1.27033
Cthe_1842	r	2187902	2186610	O-acetylhomoserine/O-acetylserine sulfhydrylase	13	Amino acid transport and metabolism	0.209316	0.209316	0.334132	0.582368	16.2451	16.4638	17.0522	15.8587	16.4499	17.1592	16.865	15.8603	16.6041	16.5822	-0.60524	-0.11302	1.21087	-1.47469	-0.14431	1.45161	0.789703	-1.47098	0.202709	0.153353	-0.21874	-0.80709	0.386386	-0.61992	-0.58834	0.013904	0.603481	-0.10699	-0.59123	-1.30046	-0.74544	-0.70923	-0.13228	1.00466	0.260863	-0.72186	0.021934	-1.16372	-1.74968
Cthe_1843	r	2188412	2187963	transcriptional regulator, Rrf2 family	1	Transcription, RNA processing and modification	0.157304	0.157304	0.284015	0.63076	14.0256	14.1772	14.5195	13.5056	13.9701	14.612	14.2055	13.3788	14.1618	13.503	0.046408	0.403479	1.20955	-1.1782	-0.08448	1.42736	0.470006	-1.4768	0.367063	-1.18439	-0.15162	-0.49389	0.519981	-0.17986	-0.34227	0.207192	0.79839	-0.09248	-0.46441	-1.10635	-0.65614	-0.64194	0.467037	0.826638	0.043711	-0.12416	0.658766	-1.11081	-1.40823
Cthe_1848	r	2194456	2192225	copper-translocating P-type ATPase	14	Cellular Processes	0.119672	0.119672	0.184547	0.56769	16.4834	16.8263	16.9548	16.1219	16.755	16.8466	17.2971	16.872	17.1493	16.9675	-1.04049	-0.00345	0.385448	-2.13383	-0.2189	0.058199	1.42069	0.134941	0.973764	0.423626	-0.34286	-0.47144	0.361475	-0.8137	-0.12857	0.071232	-0.04575	0.108193	-0.6331	-0.72472	-1.02742	-0.09161	-0.21243	0.425089	0.147762	-0.09544	0.181884	-1.26827	-1.38649
Cthe_1852	r	2199450	2198560	33 kDa chaperonin	3	Cellular Processes	0.053429	0.0534292	0.204775	0.826056	12.2581	12.5126	11.6358	12.5933	12.6569	12.4661	12.6233	12.3798	12.769	11.5942	-0.21996	0.396508	-1.72722	0.591928	0.745877	0.283825	0.664589	0.074889	1.01748	-1.82792	-0.25452	0.622303	-0.3352	-0.3652	0.876823	-0.14424	0.132787	-0.8303	-0.06356	0.127207	-0.1757	0.190767	1.06264	0.243469	-0.1457	0.78561	1.17478	-1.19294	1.53933
Cthe_1853	r	2199871	2199671	Cold-shock protein DNA-binding	1	Transcription, RNA processing and modification	0.607263	0.607263	2.10486	0.807664	13.3936	13.8301	11.9046	14.9204	13.7714	13.1039	15.7282	14.3935	15.8939	12.5089	-0.42128	-0.0877	-1.55917	0.745536	-0.13258	-0.64266	1.36283	0.342883	1.48945	-1.09731	-0.4365	1.48901	-1.52686	-2.33463	1.92552	0.058721	-0.56345	-1.19932	1.14907	1.81655	-0.97346	0.667472	1.26242	1.33467	-0.16569	1.88459	3.38495	-1.35332	2.80697
Cthe_1860	r	2205802	2205095	cell division ATP-binding protein FtsE	4	Cellular Processes	0.067277	0.0672765	0.205934	0.782207	12.2869	12.2799	12.0482	12.5241	12.6739	12.4837	12.6153	11.8357	12.6967	11.4691	-0.01101	-0.02859	-0.60574	0.579803	0.953122	0.479319	0.807233	-1.13522	1.00988	-2.04879	0.007055	0.238698	-0.23713	-0.32841	0.231642	-0.39402	0.444156	-0.4355	-0.14983	0.04033	-0.17262	0.190165	1.20484	0.779621	-0.08134	0.36667	1.22763	1.0049	1.17993
Cthe_1861	r	2207062	2205977	transcriptional regulator, CdaR	1	Transcription, RNA processing and modification	0.101632	0.101632	0.243453	0.721692	13.0076	12.7369	12.4405	13.3195	13.0141	12.9064	13.137	12.3587	13.1648	11.9924	0.474468	-0.16836	-0.87208	1.21507	0.489891	0.23406	0.781688	-1.06622	0.847602	-1.93612	0.270742	0.567125	-0.31192	-0.12939	0.296383	-0.27724	0.378149	-0.46587	0.305423	0.413171	0.154765	0.107749	1.02177	0.778283	-0.02776	0.36638	1.17242	1.20643	1.48157
Cthe_1862	r	2208367	2207255	ABC transporter related	19	Carbohydrate transport and metabolism	0.089809	0.0898092	0.473822	0.873638	17.0054	16.7227	15.2875	16.3961	16.3023	16.1588	15.9015	15.857	15.8468	14.6242	1.44659	1.03561	-1.05057	0.56085	0.424491	0.216002	-0.15808	-0.22269	-0.23756	-2.01464	0.282743	1.71795	0.609356	1.10395	1.43521	0.420422	0.865659	-0.87135	0.093809	0.237241	0.549272	0.143432	1.67802	0.044451	0.054677	1.23278	1.22256	1.21651	3.28968
Cthe_1868	f	2214537	2217740	carbamoyl-phosphate synthase, large subunit	13	Amino acid transport and metabolism	0.487447	0.487447	0.994166	0.673128	14.8495	16.6538	16.863	16.2196	17.0512	16.2964	16.115	17.3586	15.8486	18.0474	-1.90607	0.140093	0.377252	-0.35234	0.59066	-0.26526	-0.47102	0.939332	-0.77305	1.7204	-1.80435	-2.01348	-1.37011	-1.26546	-0.20913	-0.39732	-0.70479	0.566581	-0.83156	-0.07679	0.37099	0.75477	-0.99623	-1.24367	0.26634	-0.68876	-2.19878	-3.49271	-4.03755
Cthe_1869	f	2217775	2218698	Ornithine carbamoyltransferase	13	Amino acid transport and metabolism	0.155556	0.155556	0.538473	0.807411	14.3589	15.2258	15.4494	14.8643	15.6767	15.0148	15.3459	16.2586	15.0862	16.7558	-1.5105	-0.2571	0.066129	-0.77988	0.394803	-0.56213	-0.08349	1.23612	-0.45899	1.95505	-0.86688	-1.09043	-0.50531	-0.98695	-0.22355	-0.45087	-1.03274	0.434515	-0.81244	-0.1506	-0.22194	0.661832	-1.0791	-0.91267	0.259703	-0.49723	-1.6696	-1.82371	-2.12937
Cthe_1871	r	2222282	2220405	tn7-like transposition protein D	20	General function prediction only	0.04796	0.0479605	0.26649	0.880019	9.84295	10.1126	10.4327	9.80247	10.288	10.1818	10.6951	11.1518	10.4248	11.2975	-1.15635	-0.61871	0.019318	-1.23705	-0.26909	-0.48083	0.542462	1.45304	0.003602	1.74361	-0.26967	-0.5897	0.040481	-0.8521	-0.32003	-0.17537	-1.03917	0.250868	-0.48552	-0.37931	-0.6223	0.106205	-1.00955	-0.45673	0.270287	-0.14575	-0.87277	-1.20553	-1.50494
Cthe_1872	r	2223943	2222288	Tn7-like transposition protein C	20	General function prediction only	0.034908	0.0349076	0.239613	0.902878	10.8572	11.4612	11.5061	10.805	11.5058	11.5835	11.9826	12.102	11.8356	12.2836	-1.50685	-0.2687	-0.17663	-1.61385	-0.17732	-0.01791	0.800274	1.0449	0.498806	1.41728	-0.60401	-0.64893	0.052203	-1.12549	-0.04491	-0.04458	-0.64082	-0.07743	-0.70079	-0.77856	-1.03063	-0.07777	-0.7779	-0.11934	0.147067	-0.18166	-0.44806	-1.51994	-1.568
Cthe_1873	r	2225386	2224043	integrase catalytic region	5	General function prediction only	0.049619	0.0496191	0.163877	0.798145	10.9513	11.0811	11.0853	10.8998	11.2125	11.2715	11.9674	11.4823	11.8049	11.7005	-1.05508	-0.70773	-0.6966	-1.19288	-0.35629	-0.19834	1.66339	0.365451	1.22868	0.949401	-0.12984	-0.134	0.051509	-1.01616	-0.00416	-0.13137	-0.40115	-0.18625	-0.31272	-0.37176	-0.90517	-0.05904	-0.48806	0.485165	0.162492	-0.21828	0.104394	-1.09417	-1.09733
Cthe_1875	r	2227729	2226953	ntegrase catalytic subunit	5	General function prediction only	0.156067	0.156067	0.790217	0.868334	8.39737	7.8734	6.11267	7.9795	7.79578	7.57647	7.41452	7.42173	7.37148	5.5892	1.21396	0.604787	-1.44228	0.728137	0.51454	0.259564	0.07128	0.079665	0.02124	-2.05089	0.523967	2.2847	0.417871	0.982849	1.76073	0.077623	0.451669	-1.4638	0.18372	0.40303	0.608018	0.21931	2.20659	-0.00721	0.04304	1.83254	1.78229	1.4379	4.87263
Cthe_1876	r	2228570	2227716	TnsA endonuclease	20	General function prediction only	0.034177	0.0341768	0.138191	0.835123	6.35859	6.55922	6.25219	6.43815	6.478	6.37318	6.41856	6.3744	6.00697	5.37734	0.274983	0.856153	-0.03323	0.505432	0.620888	0.317254	0.448705	0.320775	-0.74356	-2.5674	-0.20063	0.106402	-0.07956	-0.05997	0.307034	0.081219	0.184824	-0.12099	-0.03986	0.064963	0.431177	0.104821	1.10067	0.044164	0.411594	0.997061	0.629631	-1.1492	1.07654
Cthe_1883	r	2236258	2234192	SMC domain protein	5	Chromatin structure and dynamics, DNA replication, recombination and repair	0.810188	0.810188	1.46603	0.631572	7.94948	7.30332	8.41479	8.9681	7.22375	7.72589	8.30878	8.50851	7.52731	10.5364	-0.30263	-0.96069	0.171248	0.734751	-1.04173	-0.53033	0.06329	0.266699	-0.73258	2.33196	0.646165	-0.46531	-1.01862	-0.3593	-1.11147	0.07957	-1.2052	0.688895	1.74436	1.24221	1.4408	-0.50215	-3.31269	-0.19973	0.781476	-2.02792	-3.00913	1.565	-1.38061
Cthe_1885	f	2238441	2239013	integrase domain protein SAM domain protein	5	Chromatin structure and dynamics, DNA replication, recombination and repair	0.313226	0.313226	0.469254	0.555001	5.10354	4.89685	5.99645	5.64679	4.45458	5.12189	4.798	5.30104	5.17834	6.07262	-0.2973	-0.69771	1.43247	0.755094	-1.55449	-0.26176	-0.88922	0.085291	-0.15241	1.58003	0.206691	-0.89291	-0.54325	0.305547	-1.0996	0.44227	-0.40418	0.874563	1.19221	0.5249	0.468452	-0.66731	-1.61804	-0.50304	-0.38034	-0.77158	-0.89428	1.15404	-1.85692
Cthe_1886	r	2240397	2239245	transposase IS3/IS911 family protein	5	General function prediction only	0.284912	0.284912	0.562358	0.662241	6.157	6.00477	7.99887	7.08574	6.43472	7.26477	7.23504	6.51494	7.23605	7.69487	-1.22219	-1.45312	1.57187	0.186687	-0.80089	0.458264	0.413172	-0.6792	0.414695	1.11071	0.15223	-1.84186	-0.92874	-1.07804	-1.99409	-0.42995	-0.51017	0.734096	0.651021	-0.17903	-0.15031	-0.83005	-1.26014	0.7201	-0.001	-1.17992	-0.45882	1.11129	-3.58473
Cthe_1894	r	2249277	2248834	cell division membrane protein-like protein	4	General function prediction only	0.109166	0.109166	0.183497	0.603386	10.4542	10.5669	10.4412	11.1802	10.8552	10.7047	10.6866	11.0587	11.2474	10.2245	-0.84773	-0.51573	-0.88611	1.29118	0.333537	-0.10968	-0.16326	0.933257	1.48917	-1.52463	-0.11269	0.013028	-0.72598	-0.23232	0.125716	-0.28826	-0.49181	-0.26353	0.32504	0.475477	-0.0672	0.150436	0.630694	-0.37218	-0.56086	0.83425	1.02294	-1.08124	1.00907
Cthe_1899	r	2252471	2251602	peptidase M15B and M15C DD-carboxypeptidase VanY/endolysin	7	Cellular Processes	0.04433	0.0443298	0.402072	0.926498	11.9868	11.5574	11.3846	12.5262	11.9637	11.8689	12.5941	11.133	12.7697	11.0159	0.173883	-0.52546	-0.80703	1.05255	0.136318	-0.0181	1.16315	-1.21693	1.44924	-1.40764	0.429315	0.602168	-0.5394	-0.6073	0.172853	-0.40625	0.424484	-0.48432	0.56246	0.657253	-0.24353	0.094793	0.947815	1.4611	-0.17563	0.117076	1.7538	1.34659	1.518
Cthe_1901	f	2253571	2254794	transposase mutator type	5	Chromatin structure and dynamics, DNA replication, recombination and repair	0.14884	0.14884	0.328256	0.697716	7.09599	7.04071	7.5042	7.41878	7.13084	6.92198	6.15247	6.50985	6.26129	6.38331	0.526131	0.411644	1.37153	1.19463	0.5983	0.165758	-1.42789	-0.68776	-1.20252	-0.94981	0.055281	-0.40821	-0.32279	0.943518	-0.46349	-0.09013	0.530859	0.582218	0.287942	0.4968	1.15749	0.208857	0.747523	-0.35738	-0.10882	0.126535	-0.12202	1.03906	-1.32704
Cthe_1902	r	2255992	2255114	Pyridoxal-5'-phosphate-dependent protein beta subunit	13	Amino acid transport and metabolism	0.124073	0.124073	0.286089	0.710875	8.71947	8.27481	8.0604	8.87833	8.46021	8.42239	8.27498	7.7453	8.51709	7.32712	0.982364	0.014785	-0.45174	1.32803	0.418232	0.335921	0.01516	-1.13741	0.541993	-2.04733	0.444667	0.659067	-0.15886	0.444495	0.2144	-0.18541	0.529509	-0.36198	0.418112	0.455939	0.361235	0.037827	1.13309	0.529681	-0.24211	0.418173	1.18997	1.361	1.57906
Cthe_1903	r	2256775	2256038	polysaccharide deacetylase	12	Carbohydrate transport and metabolism	0.297773	0.297773	0.653643	0.696294	7.59012	7.32004	7.20572	7.92332	7.62092	7.85223	7.48343	6.45233	7.27893	5.70959	0.510816	0.112606	-0.05594	1.00207	0.556225	0.897253	0.35351	-1.16673	0.051989	-2.2618	0.270087	0.384404	-0.33319	0.106693	0.114317	-0.30089	0.867712	-0.64651	0.302396	0.071093	0.644394	-0.2313	1.91133	1.03111	0.204507	0.742733	1.56933	1.20588	1.30532
Cthe_1912	r	2279077	2277470	copper amine oxidase-like domain-containing protein	20	General function prediction only	0.167856	0.167856	0.410827	0.727613	16.9314	16.1734	15.8239	16.8363	15.8635	15.951	17.1571	16.5852	17.3321	16.1991	0.801325	-0.56027	-1.18805	0.630431	-1.11686	-0.95978	1.2067	0.179446	1.52115	-0.5141	0.758005	1.10749	0.095137	-0.22568	0.349489	0.309858	-0.4118	-0.12708	0.972726	0.885277	-0.49587	-0.08745	-0.33556	0.571879	-0.17505	0.3861	1.13303	1.69115	2.15471
Cthe_1916	r	2283657	2282971	response regulator receiver	9	Signal transduction mechanisms	0.232403	0.232403	0.484931	0.6805	9.23642	9.37029	9.35855	9.75245	9.75867	8.99374	10.8069	9.79338	10.6762	9.86911	-0.89153	-0.66425	-0.68419	-0.01549	-0.00493	-1.3035	1.7746	0.053983	1.55274	0.182555	-0.13388	-0.12213	-0.51604	-1.57051	0.011744	-0.38838	-0.42308	0.364812	-0.00622	0.758715	-0.92378	0.764936	-0.11044	1.01355	0.130691	-0.07574	0.807122	-1.09724	-1.08834
Cthe_1917	r	2287828	2285111	ATPase, P-type (transporting), HAD superfamily, subfamily IC	14	Cellular Processes	0.087341	0.0873407	0.201055	0.710392	14.8378	15.2464	15.4015	14.6287	15.3027	15.0062	14.7846	14.3326	14.7377	14.2897	-0.04935	1.01058	1.41287	-0.59157	1.15649	0.38753	-0.18718	-1.35967	-0.30886	-1.47083	-0.40865	-0.56375	0.209052	0.053139	-0.1551	-0.05625	0.91384	0.395317	-0.67396	-0.37749	-0.109	0.296468	1.01295	0.452051	0.046915	0.042858	0.447994	-1.32744	-1.47811
Cthe_1918	r	2289441	2287981	Orn/Lys/Arg decarboxylase major region	13	Amino acid transport and metabolism	0.018753	0.0187527	0.211119	0.940783	16.1236	16.1585	15.4915	15.7682	16.0111	15.5619	15.9211	15.3218	15.8781	14.6227	0.943901	1.01909	-0.41905	0.177579	0.701287	-0.26732	0.507224	-0.78485	0.414519	-2.29238	-0.03487	0.632099	0.355398	0.202518	0.666971	0.147389	0.836618	-0.07037	-0.24288	0.206329	-0.10989	0.44921	1.38838	0.599228	0.042994	0.699147	1.25538	-1.02447	1.54982
Cthe_1921	f	2291601	2291945	transcriptional regulator PadR family protein	1	Transcription, RNA processing and modification	0.200893	0.200893	0.852882	0.842969	17.6711	17.6686	17.8058	16.5161	16.766	15.8095	17.9754	16.5468	17.6572	15.6045	0.770316	0.767373	0.92534	-0.55958	-0.27186	-1.37316	1.12063	-0.52416	0.754268	-1.60917	0.002556	-0.13464	1.15505	-0.30426	-0.1372	0.9026	1.12174	1.99631	-0.2499	0.706615	-1.14112	0.956513	1.16149	1.42855	0.318195	0.942357	2.05271	1.00177	-1.09782
Cthe_1926	r	2298928	2297702	Hedgehog/intein hint domain protein	6	General function prediction only	0.183328	0.183328	0.645688	0.810715	8.0924	8.34517	8.57706	8.14229	8.4668	8.33907	8.35162	9.39017	7.91555	10.3467	-0.6888	-0.34354	-0.02681	-0.62066	-0.17741	-0.35188	-0.33474	1.08384	-0.93037	2.39039	-0.25277	-0.48466	-0.04989	-0.25921	-0.23189	-0.12163	-1.045	0.237986	-0.32451	-0.19678	0.226744	0.12773	-1.87991	-1.03856	0.436068	-0.95654	-2.43116	-1.19149	-1.39925
Cthe_1928	r	2301255	2300254	Hedgehog/intein hint domain protein	6	General function prediction only	0.279478	0.279478	0.920751	0.797645	6.41928	6.87249	7.19794	6.46707	6.90326	6.52013	7.88061	8.49909	7.3471	8.9586	-1.00926	-0.49374	-0.12355	-0.9549	-0.45875	-0.89455	0.65298	1.35649	0.046116	1.87917	-0.45322	-0.77866	-0.04779	-1.46134	-0.32545	-0.03076	-1.6266	0.677815	-0.43619	-0.05306	-0.88003	0.38313	-2.05534	-0.61848	0.533515	-0.4595	-1.6115	-1.36909	-1.71554
Cthe_1932	r	2308456	2305451	S-layer domain-containing protein	7	General function prediction only	0.123269	0.123269	0.42513	0.806696	8.0584	8.45597	8.87133	7.86244	8.33161	8.70252	8.45568	9.31549	7.92097	9.68832	-0.85425	-0.18554	0.513114	-1.18385	-0.39471	0.229162	-0.18602	1.2602	-1.08541	1.8873	-0.39757	-0.81293	0.195956	-0.39728	-0.41536	0.124358	-0.85953	0.168816	-0.46917	-0.84007	-0.05853	-0.37091	-1.35671	-0.85982	0.534705	-0.37283	-1.76735	-1.31729	-1.75678
Cthe_1935	r	2311934	2310240	arginyl-tRNA synthetase	2	Translation, ribosomal structure and biogenesis	0.031176	0.0311756	0.14851	0.860052	14.9266	15.0805	14.4834	14.9557	15.2555	15.0299	14.6755	14.5504	14.8947	14.0108	0.386237	0.809917	-0.83393	0.466283	1.29189	0.670798	-0.30504	-0.64944	0.298498	-2.13521	-0.15388	0.443157	-0.02907	0.251066	0.597035	-0.17505	0.530031	-0.54651	-0.29985	-0.07428	0.060938	0.225576	1.2447	0.125087	-0.2192	0.539621	0.883908	-1.11256	1.35958
Cthe_1945	r	2321312	2320419	FAD-dependent pyridine nucleotide-disulphide oxidoreductase	3	Cellular Processes	0.24307	0.24307	0.515087	0.6854	15.6557	15.9415	14.8718	15.8167	15.997	16.0098	16.5528	15.3752	16.5525	14.8475	-0.17861	0.301343	-1.49497	0.091805	0.394506	0.415965	1.32784	-0.64951	1.32734	-1.53571	-0.28583	0.783935	-0.16104	-0.89714	1.06976	-0.05548	0.566264	-1.13802	-0.18027	-0.19305	-0.7358	-0.01278	1.14951	1.17758	0.000296	0.527764	1.70504	-1.21911	1.72182
Cthe_1959	r	2334971	2334237	Methyltransferase type 11	15	Coenzyme metabolism	0.110462	0.110462	0.220897	0.666625	9.04115	9.59636	10.1076	8.95025	9.63233	9.90411	9.46405	8.9249	9.40309	9.47375	-1.04014	0.373175	1.67457	-1.27153	0.464741	1.15658	0.036388	-1.33605	-0.11879	0.061062	-0.55521	-1.06646	0.090901	-0.42291	-0.51124	-0.03597	0.67146	0.203486	-0.68208	-0.95387	-0.45285	-0.27179	0.158583	0.539155	0.06096	-0.54885	-0.07065	-1.46938	-2.09428
Cthe_1960	r	2336421	2335339	Peptidoglycan-binding domain 1 protein	7	Cellular Processes	0.042127	0.0421269	0.239329	0.882653	14.0612	14.0335	13.2395	14.0436	14.2897	13.9006	14.2806	13.5533	14.2376	12.9448	0.438296	0.378449	-1.33767	0.40009	0.932159	0.091183	0.912285	-0.65955	0.819419	-1.97466	0.027691	0.821741	0.017678	-0.21932	0.79405	-0.2562	0.480284	-0.66113	-0.24619	0.142931	-0.19402	0.38912	1.34499	0.727291	0.042969	0.608502	1.29282	1.01938	1.76754
Cthe_1961	f	2336838	2339288	Nucleotidyl transferase	7	Cellular Processes	0.090768	0.0907684	0.227454	0.733959	15.5787	15.7495	16.287	15.1511	15.2909	15.9996	15.7357	16.0786	15.6137	16.4279	-0.51754	-0.10167	1.20675	-1.55838	-1.21796	0.5072	-0.13532	0.699521	-0.43235	1.54976	-0.17084	-0.70836	0.427592	-0.15702	-0.53751	0.458586	-0.32914	0.287382	-0.13985	-0.84857	-0.46259	-0.70872	-1.13702	-0.34296	0.122024	-0.34929	-0.81428	-1.12572	-1.63394
Cthe_1963	r	2342899	2340386	glycoside hydrolase family 10	10	Carbohydrate transport and metabolism	0.527713	0.527713	0.682388	0.484446	17.8983	17.3009	18.2098	17.8155	17.6976	18.0711	18.6238	16.6952	18.4566	17.3249	0.15237	-0.8712	0.686033	0.010525	-0.19143	0.448453	1.39531	-1.90891	1.10886	-0.83001	0.597435	-0.31149	0.082792	-0.72548	-0.90892	-0.39676	0.605693	0.13867	0.117879	-0.25561	-0.64108	-0.37349	0.372724	1.9286	0.167193	-0.62973	1.13168	1.51302	-1.24099
Cthe_1964	r	2345024	2343495	alkyl hydroperoxide reductase, F subunit	3	Cellular Processes	0.101925	0.101925	0.252738	0.731146	20.6787	20.711	20.0526	20.4051	20.5994	20.4906	20.8974	19.9837	20.9491	19.5884	0.55742	0.631572	-0.87835	-0.06986	0.375556	0.126084	1.05898	-1.03628	1.17774	-1.94286	-0.03233	0.626073	0.273526	-0.21871	0.658407	0.111636	0.727269	-0.43799	-0.19422	-0.08544	-0.54402	0.108783	1.01095	0.91364	-0.05179	0.395318	1.36074	-1.02267	1.54336
Cthe_1967	r	2348064	2346328	AAA ATPase	4	Cellular Processes	0.143668	0.143668	0.290661	0.670479	11.1044	10.9432	11.681	11.2354	11.3255	11.7375	11.8513	12.4119	11.7183	12.2094	-1.09379	-1.43467	0.125183	-0.81681	-0.62633	0.244492	0.485213	1.67036	0.204061	1.24229	0.161242	-0.57659	-0.13101	-0.74689	-0.73784	-0.38236	-1.46873	-0.05644	-0.0901	-0.50202	-0.48289	-0.41191	-0.88389	-0.56059	0.13299	0.202486	-0.4911	1.11825	-1.49132
Cthe_1968	r	2351267	2348067	cell divisionFtsK/SpoIIIE	4	Cellular Processes	0.192494	0.192494	0.286852	0.552628	12.8349	12.654	13.6861	13.0723	12.8818	13.6057	13.526	13.3826	13.3791	13.9981	-1.0896	-1.51157	0.895749	-0.53589	-0.98025	0.708136	0.522376	0.187893	0.179713	1.62344	0.18091	-0.85116	-0.23739	-0.69109	-1.03207	-0.22779	-0.7286	0.080434	0.190508	-0.53334	-0.3068	-0.72385	-1.11626	0.143401	0.146908	-0.61545	-0.61896	1.1336	-1.80396
Cthe_1979	r	2359959	2358607	Hedgehog/intein hint domain protein	6	General function prediction only	0.160746	0.160746	0.368141	0.708906	7.41579	7.81191	7.94235	7.69843	7.97515	7.82885	9.07059	8.67553	8.63717	8.59643	-1.39646	-0.65834	-0.41528	-0.86979	-0.35417	-0.62678	1.68703	0.950887	0.879413	0.80349	-0.39612	-0.52656	-0.28265	-1.6548	-0.13044	-0.16323	-0.86362	0.113504	-0.27671	-0.13041	-0.93874	0.1463	-0.62128	0.395063	0.43342	0.079103	0.040745	-1.31597	-1.44049
Cthe_1983	r	2363820	2362636	transposase IS116/IS110/IS902 family protein	5	General function prediction only	0.179074	0.179074	0.362812	0.670951	6.18851	6.76294	7.02084	6.33649	6.35716	6.62446	6.08537	6.31699	5.3266	7.01114	-0.42912	0.71983	1.23568	-0.13312	-0.09178	0.442865	-0.63542	-0.17213	-2.15308	1.21629	-0.57443	-0.83234	-0.14799	0.103139	-0.25791	0.405773	0.445944	0.396377	-0.02067	-0.28797	1.0099	-0.2673	-0.65398	-0.23163	0.758769	-0.69415	-1.68455	-1.48909	-1.78057
Cthe_1985	r	2366108	2364837	phage major capsid protein, HK97 family	6	General function prediction only	0.15008	0.15008	0.242043	0.586631	5.76942	5.7908	5.63574	5.71234	6.00979	6.0302	6.37946	6.44072	5.17873	6.19556	-0.38248	-0.32603	-0.73548	-0.53322	0.252206	0.306085	1.22832	1.39007	-1.9422	0.742733	-0.02138	0.133687	0.057086	-0.61004	0.155067	-0.21899	-0.64992	-0.39446	-0.29745	-0.31786	0.533606	-0.0204	-0.18577	-0.06126	1.20073	0.245157	-1.01683	-1.01493	1.09709
Cthe_1991	f	2372443	2373429	transposase mutator type	5	Chromatin structure and dynamics, DNA replication, recombination and repair	0.256061	0.256061	0.503672	0.661074	6.0619	6.45502	7.33928	6.57864	6.65967	6.51284	7.29295	7.62325	7.29365	8.0083	-1.49855	-0.85866	0.580648	-0.65745	-0.52556	-0.76455	0.505244	1.04287	0.506387	1.66962	-0.39312	-1.27737	-0.51673	-1.23105	-0.88425	-0.20464	-1.16822	0.826436	-0.08103	0.065797	-0.71502	0.146828	-1.34863	-0.33029	-0.0007	-0.38505	-0.71465	-1.31323	-2.42397
Cthe_1999	r	2379886	2378816	Integrase catalytic region	5	Chromatin structure and dynamics, DNA replication, recombination and repair	0.35841	0.35841	1.09307	0.856546	3.4298	0.689333	-0.21207	0.39644	2.11601	1.24508	0.453869	-0.14332	0.360727	0.261186	2.27339	-0.1507	-0.94804	-0.40978	1.11127	0.340884	-0.35898	-0.88723	-0.44137	-0.52942	2.74047	3.64187	3.03336	2.97593	0.901401	-1.42668	0.832654	-1.45715	-1.71957	-0.84864	0.035713	0.870932	1.85482	0.59719	0.093142	-0.40451	0.099541	6.68286	12.4828
Cthe_2009	r	2388701	2388072	Intein	6	Hypothetical/Unassigned	0.126001	0.126001	0.393571	0.786569	8.31342	8.12088	9.14687	8.35714	8.04635	8.50106	8.42798	8.69256	8.17219	9.89743	-0.4493	-0.78967	1.02403	-0.37202	-0.92142	-0.1176	-0.24679	0.220916	-0.69897	2.35083	0.192546	-0.83344	-0.04372	-0.11456	-1.02599	0.074527	-0.57168	0.645808	0.31079	-0.14392	0.184951	-0.45471	-1.85107	-0.26458	0.255792	-1.20487	-1.72524	1.14278	-1.78194
Cthe_2019	r	2399574	2397727	Hedgehog/intein hint domain protein	6	General function prediction only	0.101491	0.101491	0.843462	0.919782	5.90724	6.54387	6.81472	6.52127	6.51899	6.62669	7.94644	8.1069	7.26452	8.87367	-1.31051	-0.61824	-0.32373	-0.64282	-0.6453	-0.52819	0.90689	1.08137	0.165382	1.91514	-0.63664	-0.90748	-0.61403	-2.0392	-0.27085	0.024884	-1.56302	0.188032	0.002275	-0.10542	-0.74326	-0.1077	-2.35467	-0.16046	0.681918	-0.76677	-1.60914	-1.5547	-1.87577
Cthe_2024	r	2403539	2402349	transposase IS116/IS110/IS902 family protein	5	General function prediction only	0.114775	0.114775	0.362103	0.788688	9.8136	9.38898	9.97033	9.87892	9.10836	9.68867	8.79971	9.02746	8.44876	9.97383	0.747373	-0.03865	1.03748	0.868275	-0.55812	0.516097	-1.12945	-0.70787	-1.77911	1.04396	0.424623	-0.15672	-0.06531	1.01389	-0.58135	0.280623	0.36152	0.281662	0.77056	0.190252	1.43016	-0.58031	-0.86547	-0.22775	0.350953	-0.94637	-1.52507	1.34222	-1.11475
Cthe_2025	r	2404582	2404025	Resolvase helix-turn-helix domain protein	5	Chromatin structure and dynamics, DNA replication, recombination and repair	0.156028	0.156028	0.364787	0.714851	10.4713	9.75884	8.95383	10.7501	9.49925	9.58081	10.355	9.94388	9.89984	10.0694	1.03944	-0.32423	-1.86511	1.57325	-0.82112	-0.665	0.816904	0.02996	-0.05434	0.270243	0.712428	1.51744	-0.27888	0.11626	0.805009	0.259589	-0.18504	-0.62698	1.2509	1.16934	0.850308	-0.08156	-0.57016	0.411126	0.455166	-0.12553	-0.16957	1.63856	2.86282
Cthe_2030	r	2408454	2406778	Hedgehog/intein hint domain protein	6	General function prediction only	0.136389	0.136389	0.516124	0.823829	8.59456	8.76362	9.45119	8.75287	8.99464	8.79761	10.1589	9.91388	9.60923	10.5367	-1.12191	-0.87326	0.138055	-0.88907	-0.53346	-0.82327	1.17904	0.818603	0.370514	1.73475	-0.16906	-0.85663	-0.15831	-1.56437	-0.68757	-0.23102	-1.15026	0.653581	-0.24177	-0.04474	-0.85636	0.197035	-1.54211	0.24505	0.549696	-0.62287	-0.92752	-1.12432	-1.8108
Cthe_2031	r	2409110	2408634	transposase IS200-family protein	5	Chromatin structure and dynamics, DNA replication, recombination and repair	0.205787	0.205787	0.387227	0.645708	9.39199	8.9311	8.31423	10.0086	8.93058	8.53061	9.625	9.1033	8.9676	9.39693	0.539589	-0.37472	-1.59845	1.76274	-0.37575	-1.16919	1.00182	-0.0331	-0.30231	0.549379	0.460892	1.07776	-0.61658	-0.23301	0.616873	0.000523	-0.1722	-0.21639	1.07799	1.47795	1.04097	0.399964	-0.46635	0.521695	0.657399	-0.29362	-0.42933	1.37639	2.11076
Cthe_2034	r	2417640	2415757	Serine/threonine protein kinase-related	13	General function prediction only	0.04875	0.04875	1.02713	0.968358	9.33988	9.56958	9.60488	9.73955	9.66725	9.62193	11.4636	11.7622	11.3786	11.6684	-1.01	-0.78728	-0.75306	-0.62249	-0.69259	-0.73653	1.04911	1.33856	0.966677	1.2476	-0.22971	-0.265	-0.39968	-2.12376	-0.0353	-0.09766	-2.1926	-0.01705	0.072306	0.117626	-1.63906	0.04532	-2.00111	-0.29854	0.085024	0.093823	-0.28974	-1.1726	-1.20164
Cthe_2040	r	2431682	2428242	ATP-dependent helicase/deoxyribonuclease subunit B	5	Chromatin structure and dynamics, DNA replication, recombination and repair	0.067658	0.0676577	0.324823	0.861139	12.8365	13.055	13.1728	12.5763	13.0802	12.9626	12.0493	11.9915	11.9001	11.86	0.532077	0.935623	1.15319	0.051493	0.982203	0.765067	-0.92194	-1.02871	-1.19745	-1.27156	-0.21849	-0.33628	0.260196	0.787226	-0.1178	-0.02522	1.06352	0.210137	-0.5039	-0.38634	0.676198	0.117561	1.22022	0.057806	0.149168	0.131483	0.040121	-1.16351	-1.2625
Cthe_2047	r	2438571	2436871	Hedgehog/intein hint domain protein	6	General function prediction only	0.110384	0.110384	0.415722	0.822985	9.96631	10.117	10.2872	10.3333	10.3345	10.2331	11.2527	10.8256	10.5125	11.9419	-1.01566	-0.76639	-0.4849	-0.40868	-0.40676	-0.57441	1.11188	0.405531	-0.11232	2.2517	-0.15072	-0.32091	-0.367	-1.28639	-0.1702	-0.21745	-0.70859	0.054119	-0.00116	0.100205	-0.1792	0.10137	-1.60741	0.427089	0.740199	-1.11627	-1.42938	-1.11012	-1.24912
Cthe_2050	r	2441024	2440185	CRISPR-associated RAMP protein, SSO1426 family	6	Chromatin structure and dynamics, DNA replication, recombination and repair	0.074107	0.0741069	0.761444	0.935117	9.87489	9.74895	10.2943	9.3198	9.33418	9.80186	10.8928	11.1819	10.5256	11.9646	-0.49015	-0.63747	0.000427	-1.13949	-1.12267	-0.57558	0.700662	1.03884	0.27103	1.9544	0.125933	-0.41937	0.555089	-1.01797	-0.5453	0.414778	-1.43299	0.492397	-0.01438	-0.48206	-1.20579	-0.46769	-2.63044	-0.28909	0.367271	-0.78267	-1.43903	1.09121	-1.33734
Cthe_2051	r	2441799	2441017	CRISPR-associated RAMP protein, SSO1426 family	6	Chromatin structure and dynamics, DNA replication, recombination and repair	0.210282	0.210282	1.00861	0.861009	8.67222	8.91764	9.32635	8.08145	8.74031	9.03055	10.2885	10.2893	9.83209	11.2146	-0.80746	-0.54913	-0.1189	-1.42932	-0.73579	-0.43027	0.89387	0.894776	0.413456	1.86876	-0.24541	-0.65413	0.590773	-1.61626	-0.40871	0.177333	-1.3717	0.295796	-0.65885	-0.9491	-1.75064	-0.29025	-2.47432	-0.00086	0.456392	-0.92529	-1.38254	-1.18543	-1.57366
Cthe_2057	r	2448814	2446982	CRISPR-associated protein, TM1812 family	6	General function prediction only	0.290413	0.290413	1.22315	0.841713	9.66479	9.51316	10.7186	10.0709	9.65941	9.70999	11.3918	11.4602	11.3871	12.604	-0.90312	-1.04678	0.095325	-0.51836	-0.90822	-0.86029	0.733143	0.797971	0.728698	1.88165	0.151627	-1.05383	-0.4061	-1.72703	-1.20546	-0.14625	-1.94708	1.00862	0.41148	0.360897	-1.31623	-0.05058	-2.94461	-0.06842	0.004691	-1.14378	-1.2169	1.11082	-2.07603
Cthe_2058	r	2449730	2449203	Appr-1-p processing domain protein	20	General function prediction only	0.111545	0.111545	0.334234	0.777511	7.8757	8.45148	8.58384	8.56583	8.8854	8.60151	9.77012	8.88015	9.56311	9.02992	-1.72453	-0.67379	-0.43225	-0.46513	0.118056	-0.40001	1.73258	0.108469	1.35482	0.381785	-0.57578	-0.70814	-0.69012	-1.89442	-0.13236	-0.43392	-0.42866	-0.01767	-0.31957	-0.03568	-0.99729	0.283887	-0.14452	0.889976	0.207006	-0.14977	0.533199	-1.49048	-1.6337
Cthe_2059	r	2451035	2450391	RNA polymerase sigma-H factor	1	Transcription, RNA processing and modification	0.118025	0.118025	0.227417	0.654012	11.457	10.8549	10.3649	11.3217	10.9414	10.8288	10.737	10.8104	10.782	10.0497	1.58264	0.09889	-1.10871	1.24907	0.311954	0.034585	-0.19175	-0.01072	-0.08072	-1.88525	0.60213	1.09219	0.135369	0.720075	0.490062	-0.08646	0.044481	-0.46397	0.380297	0.492857	0.539649	0.112561	0.891661	-0.07346	-0.04506	0.760715	0.732309	1.51796	2.13198
Cthe_2061	r	2452743	2452321	ribonuclease III	1	Hypothetical	0.072622	0.0726216	0.268666	0.819797	12.3616	11.9635	11.8225	12.8941	11.9275	11.8739	11.7995	11.3734	12.5431	11.4381	0.762405	-0.07635	-0.37341	1.88426	-0.15223	-0.26499	-0.42169	-1.31956	1.14479	-1.18322	0.398113	0.539111	-0.53249	0.562029	0.140998	0.036018	0.590088	-0.05146	0.966618	1.02014	0.350989	0.053518	0.489356	0.426172	-0.74353	-0.06471	1.10499	1.31778	1.45308
Cthe_2067	f	2459688	2460095	membrane protein of unknown function	7	General function prediction only	0.153258	0.153258	1.61111	0.936583	5.77552	5.72707	5.50835	5.5683	5.73824	6.0761	7.60876	4.90486	7.73434	3.44528	-0.02699	-0.06643	-0.24447	-0.19567	-0.05734	0.217679	1.46525	-0.7357	1.56747	-1.92379	0.048447	0.267175	0.207215	-1.83324	0.218728	-0.01117	0.822213	-0.56776	-0.16994	-0.5078	-2.16604	-0.33786	2.29296	2.7039	-0.12558	1.45958	4.28906	1.03415	1.20345
Cthe_2076	f	2469644	2470807	ATP-binding region ATPase domain protein	8	Signal transduction mechanisms	1.03678	1.03678	1.50829	0.54174	9.5843	10.0732	8.30446	9.03449	9.60215	9.29905	8.74957	8.09187	9.26047	6.8111	0.744251	1.26168	-0.61024	0.162375	0.763142	0.442365	-0.13917	-0.83523	0.401536	-2.19071	-0.48891	1.27984	0.549806	0.83473	1.76875	0.471059	1.98133	-0.99459	-0.56766	-0.26456	-0.22598	0.303097	2.79105	0.657696	-0.5109	1.28078	2.44937	-1.40338	2.42812
Cthe_2079	f	2472248	2472814	signal peptidase I	20	Hypothetical/Unassigned	0.090784	0.090784	0.191701	0.684286	12.8716	12.5732	12.5484	13.0519	12.4431	12.5434	12.573	12.1035	13.0606	11.9271	0.823036	0.009889	-0.0577	1.31421	-0.34471	-0.07136	0.009238	-1.27007	1.33806	-1.75058	0.298417	0.323222	-0.18026	0.298656	0.024806	0.130135	0.469733	0.005012	0.608809	0.508491	-0.00875	-0.10032	0.515941	0.469494	-0.48766	0.176342	1.1335	1.22979	1.25112
Cthe_2089	r	2484760	2482535	glycoside hydrolase family 48	10	General function prediction only	0.075336	0.0753358	0.561606	0.910571	16.5893	17.1726	17.7301	15.9678	16.725	17.729	17.7547	18.412	17.6659	17.8311	-1.04986	-0.25297	0.508789	-1.899	-0.8645	0.507248	0.542296	1.44032	0.420975	0.646706	-0.58327	-1.14083	0.621515	-1.16535	-0.55756	0.447596	-1.23938	0.001127	-0.75719	-1.76121	-1.69807	-1.00403	-1.1061	-0.65729	0.088799	0.580873	-0.16522	-1.49824	-2.20507
Cthe_2092	r	2488772	2487918	Ribosomal RNA small subunit methyltransferase A	2	Translation, ribosomal structure and biogenesis	0.041916	0.0419164	0.302676	0.907676	11.9137	11.9575	11.2953	12.1181	12.3603	12.1341	12.2116	11.5932	12.4118	10.7397	0.076533	0.160027	-1.10241	0.466332	0.928073	0.49683	0.644595	-0.53443	1.02624	-2.16179	-0.04379	0.618325	-0.20444	-0.29793	0.662115	-0.40282	0.364223	-0.83876	-0.24217	-0.016	-0.29365	0.226175	1.62055	0.618367	-0.20016	0.853509	1.67204	-1.03082	1.53509
Cthe_2093	r	2490050	2488992	3D domain-containing protein	20	Hypothetical	0.122139	0.122139	0.784187	0.896165	13.7199	13.9292	12.4403	14.1068	14.4337	13.8516	14.5458	13.6358	14.5487	12.1056	-0.01416	0.235252	-1.53886	0.446968	0.836453	0.142889	0.970016	-0.11437	0.973526	-1.93772	-0.2093	1.27953	-0.38698	-0.82592	1.48883	-0.50453	0.293403	-1.41132	-0.32686	0.255183	-0.44189	0.582039	2.32808	0.910017	-0.00294	1.53015	2.44312	-1.15613	2.42759
Cthe_2099	r	2496287	2495655	nucleoside recognition domain protein	16	General function prediction only	0.159348	0.159348	0.255831	0.584758	6.82735	6.52096	5.69487	6.71177	6.23932	6.32552	6.97348	6.90668	6.66836	6.81603	0.663611	-0.12167	-2.23898	0.367386	-0.84354	-0.62259	1.03814	0.866934	0.256121	0.634594	0.306385	1.13248	0.115575	-0.14613	0.82609	0.281644	-0.38571	-0.63065	0.472454	0.38625	0.043411	-0.0862	-0.57671	0.066798	0.305113	0.09065	-0.14766	1.23661	2.19235
Cthe_2100	f	2496719	2496958	transcriptional regulator, AbrB family	1	General function prediction only	0.768746	0.768746	2.76602	0.814717	14.485	14.2678	10.7127	15.0227	13.608	12.6214	13.1723	13.9027	13.8786	10.4611	0.827521	0.686219	-1.62708	1.1774	0.256854	-0.38512	-0.02662	0.448665	0.43294	-1.79078	0.217154	3.77224	-0.5377	1.31264	3.55509	0.65985	0.365073	-1.90865	1.41471	2.4013	1.1441	0.986595	3.14682	-0.73041	-0.70625	3.44159	3.41743	1.16244	13.6634
Cthe_2103	r	2499151	2498969	4Fe-4S ferredoxin iron-sulfur binding domain-containing protein	11	General function prediction only	0.164684	0.164684	0.840181	0.869326	15.433	15.3692	13.8572	15.9121	15.0816	14.9897	15.4456	14.8221	15.9688	13.2547	0.486949	0.412911	-1.3419	1.04303	0.079199	-0.0275	0.501663	-0.22199	1.1088	-2.04117	0.063792	1.57577	-0.47913	-0.01268	1.51198	0.287534	0.547042	-1.13252	0.830455	0.922385	-0.05668	0.091931	1.82696	0.623512	-0.52313	1.56745	2.71409	1.04521	2.98096
Cthe_2104	r	2500159	2499284	PSP1 domain protein	1	Hypothetical	0.038596	0.0385958	0.166928	0.845858	13.636	13.746	13.0045	13.5256	13.7251	13.5469	13.7851	13.2506	13.7929	12.656	0.443649	0.732077	-1.21251	0.153878	0.677108	0.209905	0.834636	-0.56723	0.8549	-2.12641	-0.10998	0.631538	0.110497	-0.14909	0.741523	0.020961	0.495458	-0.54241	-0.19952	-0.02136	-0.26732	0.178157	1.06905	0.534567	-0.00773	0.594556	1.13685	-1.07922	1.54922
Cthe_2107	r	2502506	2501823	thymidylate kinase	16	Nucleotide transport and metabolism	0.130358	0.130358	0.500377	0.82632	11.7261	11.8857	11.6161	11.6067	12.3322	11.7578	12.1003	11.0523	12.0924	10.0822	0.156382	0.403628	-0.01401	-0.02867	1.09542	0.20556	0.736153	-0.88761	0.723883	-2.39074	-0.15957	0.109968	0.119429	-0.37418	0.269539	-0.44648	0.833361	-0.14171	-0.72548	-0.15117	-0.48569	0.57431	2.24995	1.04797	0.007919	0.970108	2.01016	-1.11696	1.0792
Cthe_2108	r	2503990	2502533	Orn/Lys/Arg decarboxylase major region	13	Amino acid transport and metabolism	0.220661	0.220661	0.465041	0.683667	13.4387	13.339	13.2252	13.4457	14.0288	13.1651	13.632	12.8994	13.7102	11.9442	0.275897	0.099484	-0.10199	0.288325	1.32078	-0.20842	0.618242	-0.67889	0.756593	-2.37002	0.09964	0.213435	-0.00702	-0.19336	0.113795	-0.6898	0.439634	0.060111	-0.58314	0.280566	-0.26448	0.863706	2.0846	0.732633	-0.07814	0.955162	1.76594	1.07151	1.15945
Cthe_2109	r	2506800	2504263	Beta propeller domain-containing protein	7	General function prediction only	0.056138	0.0561383	0.194469	0.80755	14.2127	13.9883	13.9882	14.4843	14.2117	14.143	14.045	13.3657	14.1059	13.1751	0.603134	0.040956	0.040583	1.28361	0.600642	0.428469	0.18292	-1.51922	0.335604	-1.99669	0.224369	0.224518	-0.27158	0.16771	0.000149	-0.22337	0.622678	-0.15481	0.272576	0.341292	0.378355	0.068715	1.03662	0.679337	-0.06094	0.190562	0.930836	1.16827	1.16839
Cthe_2110	f	2507125	2507898	ABC transporter related	19	Cellular Processes	0.06454	0.0645405	0.350965	0.877404	9.89818	9.72439	9.62766	9.76752	9.54667	9.8026	8.72355	8.78397	8.6716	8.40782	1.04992	0.747212	0.578731	0.822336	0.437671	0.883443	-0.99604	-0.8908	-1.08652	-1.54596	0.173795	0.270524	0.130665	1.17464	0.096729	0.177716	0.940422	-0.17494	0.220846	-0.03508	1.09592	-0.25593	1.13885	-0.06042	0.05195	0.376148	0.263777	1.12802	1.20625
Cthe_2123	r	2522622	2521210	Trypanosome RHS	20	General function prediction only	0.228513	0.228513	0.590062	0.74182	7.67855	7.21153	6.58507	7.50933	7.07119	6.86902	8.63995	7.68306	8.3445	6.84667	0.353059	-0.34959	-1.29213	0.098461	-0.56074	-0.86492	1.79954	0.359849	1.35503	-0.89855	0.467016	1.09347	0.169218	-0.9614	0.626457	0.140342	-0.47153	-0.28394	0.43814	0.640313	-0.83518	0.202173	0.224522	0.956889	0.295444	0.836393	1.49784	1.38225	2.13387
Cthe_2125	r	2524911	2524000	ABC-type transporter, integral membrane subunit	19	Carbohydrate transport and metabolism	0.202264	0.202264	1.39264	0.903175	6.92953	6.22562	6.35779	6.58626	6.35225	5.65238	9.20566	7.74779	8.63073	6.73891	-0.09986	-0.72103	-0.6044	-0.40279	-0.60928	-1.22689	1.90873	0.622216	1.40138	-0.26807	0.703906	0.571737	0.343274	-2.27613	-0.13217	-0.12663	-1.52216	0.705411	0.234002	0.933875	-2.04448	0.699872	-0.38666	1.45787	0.574929	1.00887	1.89182	1.62891	1.48631
Cthe_2126	r	2525796	2524942	ABC-type transporter, integral membrane subunit	19	Carbohydrate transport and metabolism	0.147775	0.147775	1.43328	0.931265	7.88424	7.45861	7.34427	7.98942	7.64728	6.89116	10.4156	8.7796	10.0696	7.8842	-0.30159	-0.6661	-0.76402	-0.21151	-0.50452	-1.15207	1.86626	0.465203	1.56996	-0.30162	0.42563	0.539968	-0.10518	-2.53133	0.114337	-0.18867	-1.32099	0.453112	0.342144	1.09826	-2.08017	0.756115	-0.23693	1.63597	0.345982	0.895396	2.18539	1.34316	1.45394
Cthe_2127	r	2526722	2525928	ATPase associated with various cellular activities AAA_3	11	General function prediction only	0.066843	0.0668432	1.26449	0.964759	9.44392	9.09161	9.041	9.63491	8.9614	8.71974	11.8168	10.4956	11.7145	10.0267	-0.40257	-0.71726	-0.76247	-0.23198	-0.83356	-1.04941	1.71687	0.536809	1.62558	0.118	0.352309	0.402923	-0.19099	-2.37284	0.050614	0.13021	-1.404	0.321251	0.673507	0.915162	-2.07964	0.241655	-1.06533	1.32114	0.102204	0.468882	1.68782	1.2766	1.32218
Cthe_2132	f	2530911	2532209	abortive infection protein, putative	6	General function prediction only	0.124106	0.124106	0.272572	0.696457	11.1433	10.6628	10.8659	11.8538	10.6393	10.4075	10.3517	10.5235	10.5791	10.8337	0.808525	-0.27891	0.180683	2.41674	-0.3322	-0.85692	-0.98307	-0.59419	-0.46844	0.107779	0.480438	0.277387	-0.71053	0.791543	-0.20305	0.023544	0.139296	0.458422	1.21451	1.44633	1.2747	0.231827	-0.19439	-0.17181	-0.22737	-0.31014	-0.25458	1.39517	1.212
Cthe_2138	f	2537843	2539585	glycoside hydrolase family 43	10	General function prediction only	0.119254	0.119254	0.314239	0.746999	8.36952	7.4161	7.40205	7.54601	7.0876	7.47369	7.70926	8.47299	6.90854	7.95321	1.45138	-0.42972	-0.45743	-0.1734	-1.07784	-0.31608	0.148683	1.65553	-1.43112	0.630011	0.95342	0.967464	0.823508	0.660261	0.014044	0.328497	-1.05689	-0.07164	0.458409	0.072315	0.637465	-0.38609	-0.86561	-0.76373	0.800712	0.519775	-1.04467	1.93646	1.9554
Cthe_2140	r	2544145	2542823	peptidase M56 blar1	7	General function prediction only	0.088133	0.0881331	0.194879	0.698503	10.7435	10.8041	11.5502	10.881	10.6993	10.8589	11.1465	10.914	11.088	11.8627	-0.82482	-0.66412	1.31245	-0.4606	-0.94198	-0.51907	0.242976	-0.37312	0.087925	2.14037	-0.06066	-0.80668	-0.13747	-0.40303	-0.74603	0.104877	-0.10983	0.691283	0.181692	0.02207	-0.20703	-0.15962	-1.16339	0.232535	0.058522	-0.94868	-0.77467	-1.04294	-1.74919
Cthe_2142	r	2546854	2546255	Recombination protein recR	5	Chromatin structure and dynamics, DNA replication, recombination and repair	0.040072	0.040072	0.420324	0.936443	13.5119	13.2634	11.9023	13.6981	13.5485	13.0476	13.7251	13.5342	13.837	12.4135	0.419014	0.024142	-2.13796	0.714733	0.477065	-0.31857	0.757685	0.454338	0.935331	-1.32578	0.248581	1.60967	-0.18616	-0.2132	1.36109	-0.28513	-0.27082	-1.14535	0.149617	0.650486	-0.13887	0.500869	1.13493	0.190963	-0.11183	1.12062	1.42342	1.18804	3.05183
Cthe_2146	f	2550952	2551293	copper amine oxidase-like domain-containing protein	20	General function prediction only	0.128963	0.128963	0.638393	0.865325	5.70877	5.02437	4.71253	5.62678	5.39959	5.05003	6.73491	6.60091	6.60754	6.48427	-0.11361	-1.01566	-1.42667	-0.22168	-0.52111	-0.98184	1.23885	1.06224	1.07097	0.908501	0.684403	0.996242	0.081991	-1.02614	0.311839	-0.37522	-1.57655	-0.3375	0.22719	0.576749	-0.98076	0.349559	-1.08468	0.133995	0.127373	0.116646	0.123268	1.60704	1.9948
Cthe_2147	f	2551539	2553521	glycoside hydrolase family 5	10	Carbohydrate transport and metabolism	0.03492	0.0349202	0.433985	0.946357	11.2089	11.3962	11.8764	10.828	11.019	11.3281	11.5035	12.4981	11.3927	12.875	-0.59336	-0.30383	0.439009	-1.18256	-0.88709	-0.40912	-0.13781	1.40053	-0.30921	1.98344	-0.18719	-0.66748	0.380951	-0.29453	-0.48029	0.37711	-1.10196	0.548358	-0.19103	-0.50007	-0.56467	-0.30904	-1.85595	-0.99462	0.110817	-0.37688	-1.48232	-1.13855	-1.58829
Cthe_2152	r	2560166	2559648	GtrA family protein	20	General function prediction only	0.257115	0.257115	0.356498	0.519185	12.6603	12.417	12.9023	13.4835	12.7471	13.0126	13.2097	12.5291	13.57	12.2573	-0.49449	-1.045	0.052898	1.36795	-0.29822	0.302457	0.748489	-0.79142	1.56359	-1.40626	0.24333	-0.24195	-0.82322	-0.54941	-0.48528	-0.33008	-0.11208	-0.11031	0.736464	0.470959	-0.08647	-0.2655	0.489764	0.680653	-0.36028	0.271766	1.3127	1.18372	-1.18259
Cthe_2154	f	2561861	2562736	Methyltransferase type 11	15	General function prediction only	0.192388	0.192388	0.873293	0.853132	9.85149	10.1294	10.1632	10.2126	10.0477	9.54464	11.7451	11.2391	11.9603	11.567	-0.89933	-0.58474	-0.54648	-0.49058	-0.67726	-1.24664	1.24394	0.671193	1.48754	1.04235	-0.27794	-0.31174	-0.36113	-1.89358	-0.0338	0.081747	-1.10962	0.618592	0.164935	0.66798	-1.74768	0.503045	-1.51929	0.506022	-0.21523	-0.32792	0.393326	-1.21246	-1.24121
Cthe_2160	r	2570883	2568490	Spore coat protein CotH	4	General function prediction only	0.115892	0.115892	0.517901	0.850818	11.4791	11.2717	11.0965	11.8879	11.349	11.1491	12.9322	12.4812	12.6201	12.2879	-0.55508	-0.86098	-1.11933	0.047754	-0.74697	-1.04182	1.58804	0.922919	1.12767	0.63779	0.207416	0.38258	-0.40874	-1.4531	0.175164	-0.07731	-1.20954	-0.05255	0.538848	0.738764	-0.73222	0.199916	-0.93891	0.450974	0.312147	0.193327	0.332155	1.15462	1.30367
Cthe_2162	r	2573636	2572920	peptidase C26	7	General function prediction only	0.098445	0.0984455	0.606369	0.891765	9.6625	9.96999	10.3125	9.71754	9.92941	10.3335	11.4382	11.2295	11.3756	11.5664	-1.16431	-0.7625	-0.31499	-1.09238	-0.81552	-0.28754	1.15611	0.883323	1.0742	1.32361	-0.30749	-0.64995	-0.05504	-1.77573	-0.34246	0.040578	-1.25948	-0.02101	-0.21187	-0.61592	-1.65801	-0.40404	-1.637	0.208756	0.062683	-0.33694	-0.19086	-1.23756	-1.56911
Cthe_2163	r	2574201	2573866	anti-anti-sigma factor	8	Signal transduction mechanisms	0.284697	0.284697	0.917556	0.793148	9.87669	9.99536	10.6699	11.1301	10.173	10.1846	12.1204	11.377	11.8994	12.1681	-1.20222	-1.07046	-0.32148	0.18941	-0.87323	-0.86033	1.28904	0.463553	1.04368	1.34204	-0.11867	-0.79323	-1.25335	-2.24372	-0.67456	-0.17763	-1.38159	0.485306	0.957055	0.945434	-0.76939	-0.01162	-1.99515	0.743467	0.220981	-0.79119	-0.26871	-1.08573	-1.73295
Cthe_2164	r	2575035	2574877	Rubredoxin-type Fe(Cys)4 protein	11	Energy production and conversion	0.329826	0.329826	1.58348	0.861139	10.9944	11.2882	9.17057	11.2998	10.8884	10.4011	11.1789	10.0487	11.9981	8.0058	0.395351	0.644138	-1.14874	0.653954	0.30567	-0.10695	0.551573	-0.40528	1.24517	-2.13488	-0.29385	1.8238	-0.30545	-0.18452	2.11765	0.39978	1.23951	-1.23051	0.411373	0.898737	-0.69831	0.487364	2.88265	1.13018	-0.81924	2.04291	3.99233	-1.22591	3.54011
Cthe_2168	r	2580653	2578458	Propeptide PepSY amd peptidase M4	20	General function prediction only	0.054678	0.0546784	0.279334	0.869503	12.45	11.9647	11.982	12.2759	11.5557	11.6725	12.439	13.0524	12.322	12.9833	0.36228	-0.61305	-0.57829	0.012344	-1.43511	-1.20041	0.340112	1.57306	0.104967	1.4341	0.485274	0.467975	0.174109	0.01103	-0.0173	0.409009	-1.08769	0.309537	0.720173	0.603402	-0.04608	-0.11677	-1.42756	-0.61345	0.116996	0.069139	-0.6613	1.39985	1.38317
Cthe_2172	r	2586280	2586068	50S ribosomal protein L31	2	Translation, ribosomal structure and biogenesis	0.318617	0.318617	0.844632	0.748516	13.3134	12.499	11.8054	13.5508	12.3387	12.3178	11.3494	11.5069	12.0285	10.9222	1.38636	0.404701	-0.43129	1.67244	0.211535	0.186347	-0.9809	-0.79104	-0.16235	-1.4958	0.814432	1.50801	-0.23734	1.964	0.693578	0.160259	0.99204	-0.51242	1.21203	1.23293	1.52223	0.020897	1.41648	-0.15752	-0.67911	0.584703	1.10629	1.75861	2.84417
Cthe_2173	r	2587624	2586512	Integrase catalytic region	5	Chromatin structure and dynamics, DNA replication, recombination and repair	0.573089	0.573089	2.55519	0.850477	2.75332	5.47931	8.27364	4.22117	5.78305	7.40687	4.80774	5.01552	4.86538	6.14461	-1.73628	0.002708	1.7853	-0.79989	0.196473	1.23236	-0.4257	-0.29316	-0.38894	0.427127	-2.72598	-5.52032	-1.46785	-2.05442	-2.79433	-0.30374	0.463785	0.866767	-1.56187	-3.1857	-0.6442	-1.62383	-0.36157	-0.20778	-0.05763	-1.12909	-1.27923	-6.61611	-45.8966
Cthe_2174	r	2589610	2587649	transcription termination factor Rho	1	Transcription, RNA processing and modification	0.162151	0.162151	0.222546	0.514255	15.6433	15.8397	16.8134	16.1477	16.2477	16.1476	16.3082	16.0898	16.344	16.7989	-1.62027	-1.08521	1.56767	-0.24607	0.026429	-0.24639	0.191157	-0.40388	0.288647	1.52792	-0.1964	-1.17013	-0.5044	-0.66489	-0.97374	-0.40803	-0.25008	0.665849	-0.10002	0.000115	-0.19627	0.100137	-0.55112	0.218408	-0.03578	-0.70907	-0.45488	-1.14583	-2.25033
Cthe_2180	f	2596971	2598278	Cl- channel voltage-gated family protein	14	Cellular Processes	0.033508	0.0335075	0.329074	0.932118	12.0516	12.5206	13.2077	12.1449	12.496	12.7885	11.8724	11.4894	12.0579	11.4303	-0.27664	0.564015	1.79545	-0.10941	0.519811	1.04416	-0.59771	-1.28421	-0.26538	-1.3901	-0.46905	-1.15614	-0.09331	0.179144	-0.68709	0.024664	1.03124	0.419188	-0.35108	-0.64365	0.087024	-0.29257	1.06566	0.383043	-0.18543	0.05908	0.627552	-1.3842	-2.22861
Cthe_2182	f	2599446	2602235	Ig domain protein group 2 domain protein	12	Carbohydrate transport and metabolism	0.063925	0.0639251	0.280396	0.848012	14.6666	14.4256	15.4093	14.4027	14.2088	14.254	14.5064	15.1712	14.5451	15.5844	-0.10355	-0.59416	1.40887	-0.64076	-1.03556	-0.94361	-0.42974	0.9241	-0.35087	1.76528	0.240941	-0.74276	0.263825	0.160193	-0.9837	0.216771	-0.74563	1.15531	0.193888	0.148731	-0.14237	-0.04516	-1.37551	-0.66488	-0.03873	-0.41311	-1.03925	1.18176	-1.67337
Cthe_2183	r	2603312	2602443	UTP-glucose-1-phosphate uridylyltransferase	7	Cellular Processes	0.026	0.0260003	0.212627	0.918479	13.4452	13.322	13.0884	13.7933	13.5264	13.3948	13.828	13.0197	14.1426	12.6196	0.061452	-0.21697	-0.74515	0.848363	0.245024	-0.05238	0.926831	-0.90036	1.6382	-1.805	0.123159	0.356795	-0.34809	-0.3828	0.233636	-0.20436	0.302292	-0.30644	0.266883	0.398439	-0.34938	0.131556	0.906817	0.808247	-0.31467	0.400164	1.52308	1.08912	1.28058
Cthe_2185	r	2604718	2604434	30S ribosomal protein S18	2	Translation, ribosomal structure and biogenesis	0.112168	0.112168	0.59229	0.873746	14.4519	14.5556	12.7904	14.5031	14.3095	13.652	13.2515	14.1412	13.1695	12.5725	0.948305	1.08629	-1.26401	1.01643	0.758726	-0.11681	-0.6501	0.534628	-0.75923	-1.55423	-0.10363	1.6615	-0.05116	1.20044	1.76513	0.246008	0.414312	-0.86158	0.193542	0.851088	1.33357	0.657545	1.73709	-0.88976	0.081965	1.56879	0.597063	-1.07447	3.16345
Cthe_2186	r	2605200	2604784	single-strand binding protein	5	Chromatin structure and dynamics, DNA replication, recombination and repair	0.137531	0.137531	0.774391	0.8816	16.2191	16.4801	14.8758	16.1679	16.2472	15.6558	14.7222	15.4056	14.814	13.8271	0.898251	1.19971	-0.65342	0.839098	0.930724	0.247619	-0.83086	-0.04142	-0.72482	-1.86489	-0.26097	1.34326	0.051208	1.49687	1.60423	0.232861	1.07443	-0.78001	-0.07932	0.512035	1.35386	0.591354	2.42013	-0.68341	-0.0918	1.57855	0.98695	-1.19829	2.53723
Cthe_2187	r	2605497	2605210	30S ribosomal protein S6	2	Translation, ribosomal structure and biogenesis	0.108551	0.108551	0.441274	0.836004	14.6542	14.6346	13.414	14.5388	14.3033	14.1116	13.4177	14.2869	13.3311	12.888	1.09219	1.06147	-0.85347	0.911189	0.541714	0.240939	-0.84762	0.515908	-0.9836	-1.67872	0.01958	1.24021	0.115375	1.23648	1.22063	0.331307	0.347756	-0.6976	0.235512	0.427232	1.20778	0.19172	1.41535	-0.86914	0.086672	1.39891	0.44309	1.01366	2.36232
Cthe_2203	r	2631630	2631067	GTP cyclohydrolase 1	15	Coenzyme metabolism	0.074915	0.0749152	0.461035	0.891671	12.6501	12.4263	11.2391	12.8887	12.9077	12.2923	12.7971	12.087	12.8438	11.2129	0.489643	0.142452	-1.69968	0.859896	0.88951	-0.06543	0.717748	-0.38399	0.790256	-1.7404	0.223746	1.4109	-0.23861	-0.147	1.18715	-0.48144	0.339266	-1.05318	-0.01908	0.596323	0.044879	0.615408	1.69484	0.710014	-0.04673	0.874133	1.63087	1.16776	2.65903
Cthe_2204	r	2634444	2631796	cyanophycin synthetase	7	Cellular Processes	0.114609	0.114609	0.20537	0.627957	9.7135	9.66741	9.24307	9.80916	9.90918	9.9296	9.58158	9.30779	9.08282	8.88325	0.553612	0.426512	-0.74362	0.817406	1.0932	1.14952	0.189842	-0.56514	-1.1855	-1.73584	0.046092	0.47043	-0.09566	0.131918	0.424338	-0.24177	0.359615	-0.68653	-0.10002	-0.12044	0.726337	-0.02043	1.02593	0.273788	0.498756	0.424546	0.199579	1.03246	1.38552
Cthe_2205	r	2635294	2634485	cyanophycinase	18	Cellular Processes	0.138577	0.138577	0.235383	0.607513	6.58954	6.66059	5.97621	6.08183	6.61649	6.72332	7.31496	6.28281	6.38255	6.33182	0.246106	0.433084	-1.36784	-1.08991	0.317034	0.598143	2.15503	-0.56102	-0.29856	-0.43206	-0.07105	0.613329	0.507708	-0.72542	0.684383	0.044101	0.377779	-0.74711	-0.53466	-0.64149	-0.30072	-0.10683	0.284668	1.03215	0.932407	-0.04901	0.050731	-1.05048	1.52978
Cthe_2207	r	2636900	2635725	isoaspartyl dipeptidase	18	Cellular Processes	0.203883	0.203883	0.36364	0.626217	8.82583	8.84145	7.52395	8.2707	8.89109	8.72532	8.84291	8.15324	8.42929	7.75999	0.813879	0.845705	-1.83868	-0.31719	0.946841	0.609103	0.848676	-0.5565	0.005934	-1.35776	-0.01562	1.30188	0.555128	-0.01708	1.3175	-0.04964	0.688206	-1.20138	-0.62039	-0.45462	-0.15859	0.165762	1.1311	0.689664	0.413619	0.393258	0.669304	-1.01089	2.4655
Cthe_2208	f	2637297	2637884	LexA DNA-binding domain protein	1	Transcription, RNA processing and modification	0.102782	0.102782	0.374958	0.817255	17.8129	17.3441	16.4338	17.8105	17.348	17.0953	17.4347	16.9879	17.7169	16.1343	1.06061	0.233352	-1.3729	1.05628	0.24027	-0.20569	0.393297	-0.3952	0.89125	-1.90127	0.468827	1.37913	0.002451	0.378182	0.910304	-0.00392	0.356214	-0.66149	0.462455	0.715192	0.093528	0.252738	1.21366	0.446859	-0.2822	0.853529	1.58259	1.38398	2.60112
Cthe_2209	r	2639091	2638003	3-isopropylmalate dehydrogenase	13	Amino acid transport and metabolism	0.208318	0.208318	0.398386	0.651397	16.164	16.4541	15.7972	16.0179	16.5097	16.6131	16.0998	15.2788	15.9572	15.0095	0.335144	0.894404	-0.37186	0.05347	1.00143	1.20082	0.211375	-1.37118	-0.06339	-1.89022	-0.29014	0.366785	0.146128	0.064209	0.656921	-0.05552	1.17535	-0.81589	-0.49179	-0.59523	0.060625	-0.10344	1.50015	0.821006	0.142543	0.269272	0.947735	-1.22276	1.28948
Cthe_2210	r	2639662	2639093	3-isopropylmalate dehydratase, small subunit	13	Amino acid transport and metabolism	0.152569	0.152569	0.250171	0.593427	14.6501	14.8604	14.4449	14.4276	14.9306	15.2028	14.7351	14.0891	14.4313	13.9115	0.209696	0.748936	-0.31654	-0.36085	0.929028	1.62709	0.42757	-1.22901	-0.35146	-1.68446	-0.21027	0.205197	0.222475	-0.08496	0.415465	-0.07022	0.771271	-0.75789	-0.50297	-0.77517	-0.00366	-0.2722	1.01909	0.645959	0.303772	0.177594	0.519781	-1.1569	1.15284
Cthe_2215	r	2644867	2643920	Mg2 transporter protein CorA family protein	14	Cellular Processes	0.159721	0.159721	0.315231	0.662214	11.7343	11.1777	11.5716	12.1664	11.7343	11.882	12.1681	10.9706	12.1139	10.9806	0.18088	-1.01277	-0.16794	1.10751	0.180906	0.497581	1.11103	-1.45681	0.994886	-1.43527	0.556648	0.162669	-0.43213	-0.43377	-0.39398	-0.55666	0.207077	-0.31036	0.432114	0.284435	0.052522	-0.14768	0.75369	1.19749	0.054161	-0.01005	1.13328	1.47085	1.11936
Cthe_2216	r	2645773	2645285	FlgN family protein	20	General function prediction only	0.191706	0.191707	0.383298	0.666567	14.1085	13.9736	12.8567	13.9417	14.045	13.9654	14.2471	13.559	14.039	12.8298	0.687284	0.4238	-1.75724	0.3615	0.563215	0.407709	0.957858	-0.38587	0.551554	-1.80982	0.134932	1.25186	0.166837	-0.13856	1.11693	-0.0714	0.414636	-1.10869	-0.1033	-0.02366	-0.09733	0.079636	1.21525	0.688132	0.208072	0.729217	1.20928	1.09804	2.38148
Cthe_2228	r	2656782	2656171	pseudaminic acid biosynthesis N-acetyl transferase	4	General function prediction only	0.107722	0.107722	0.218182	0.67085	11.2765	11.4818	10.9485	11.1509	11.2133	11.1509	11.6106	11.8299	10.9086	12.093	-0.23434	0.30088	-1.08947	-0.56186	-0.39911	-0.56171	0.636617	1.20831	-1.19341	1.89409	-0.20532	0.328039	0.12564	-0.33411	0.53336	0.268528	-0.34811	-0.20246	-0.06243	-5.86e-05	0.242274	0.062374	-0.87971	-0.21931	0.702028	-0.26308	-1.18442	-1.15294	1.25531
Cthe_2236	r	2664988	2664170	flagellin domain protein	9	Cellular Processes	0.0651	0.0650999	0.310499	0.860225	8.69433	8.90273	9.52482	9.06367	9.36168	9.5078	8.73728	10.0911	8.6964	10.0707	-1.06873	-0.67847	0.486442	-0.3771	0.180958	0.454568	-0.98829	1.5468	-1.06485	1.50867	-0.20841	-0.83049	-0.36934	-0.04295	-0.62208	-0.45895	-1.18834	0.017022	-0.29801	-0.44413	0.367271	-0.14611	-0.70902	-1.35379	0.040881	0.020364	-1.37431	-1.15541	-1.77829
Cthe_2237	r	2665882	2665061	flagellin domain protein	9	Cellular Processes	0.086246	0.086246	0.409625	0.859634	8.55529	8.97835	9.5899	8.86671	9.06824	9.32997	8.70126	10.0457	8.52421	10.2707	-1.04865	-0.353	0.652556	-0.53658	-0.2052	0.225156	-0.80862	1.40205	-1.09975	1.77204	-0.42306	-1.0346	-0.31142	-0.14597	-0.61154	-0.08989	-1.06735	0.259928	-0.20153	-0.46326	0.342495	-0.26173	-1.20248	-1.34444	0.177049	-0.22501	-1.74651	-1.34077	-2.04855
Cthe_2238	r	2667518	2666100	Aldehyde Dehydrogenase	11	Energy production and conversion	0.126066	0.126066	0.246631	0.65923	10.391	10.8298	10.4248	10.176	10.4337	10.6181	10.328	11.1962	10.0867	11.2881	-0.45679	0.619332	-0.37393	-0.98416	-0.35212	0.100289	-0.61114	1.51804	-1.20307	1.74356	-0.43876	-0.03379	0.215022	0.062932	0.404975	0.396083	-0.36642	-0.19335	-0.2577	-0.44216	0.089255	-0.18446	-0.85446	-0.86812	0.241345	-0.09195	-1.20141	-1.35544	-1.0237
Cthe_2239	r	2667957	2667730	Carbon storage regulator	8	Signal transduction mechanisms	0.113987	0.113987	0.186246	0.591984	11.4227	11.1135	10.3264	11.4483	10.9641	10.9159	11.2283	11.2629	10.9417	11.3893	0.950826	0.0361	-2.29265	1.02654	-0.40592	-0.54864	0.375853	0.478115	-0.47223	0.852021	0.309161	1.09624	-0.02559	0.194331	0.787078	0.149396	-0.14939	-0.58944	0.484146	0.532384	0.506559	0.048238	-0.42516	-0.03456	0.286639	-0.12637	-0.44757	1.23899	2.13797
Cthe_2240	r	2668408	2667929	Flagellar assembly factor fliW	9	Hypothetical	0.076658	0.0766575	0.174611	0.70732	13.191	12.8744	12.074	13.0226	12.5493	12.2974	12.3112	12.4851	12.3045	12.1411	1.74399	0.914762	-1.18118	1.30296	0.06353	-0.59623	-0.56012	-0.10466	-0.57752	-1.00553	0.316644	1.11699	0.168409	0.879835	0.800349	0.325048	0.389272	-0.22337	0.473283	0.725215	0.718072	0.251933	0.408225	-0.17392	0.006646	0.344001	0.163436	1.24543	2.16894
Cthe_2245	r	2673564	2673064	FlgN family protein	20	General function prediction only	0.150178	0.150178	0.293473	0.658849	8.87165	8.98199	9.35603	8.34543	8.47114	9.02575	8.91343	8.9481	8.48626	9.82235	-0.11493	0.135864	0.986	-1.31092	-1.0252	0.235322	-0.01997	0.058846	-0.99086	2.04586	-0.11034	-0.48439	0.526212	-0.04178	-0.37404	0.510846	0.033886	0.330282	-0.12571	-0.68032	-0.14082	-0.55461	-1.3512	-0.03468	0.427168	-0.87424	-1.33609	-1.07949	-1.39899
Cthe_2246	r	2673971	2673678	flagellar biosynthesis anti-sigma factor protein FlgM	9	Hypothetical/Unassigned	0.092876	0.0928763	0.332079	0.813546	9.87274	9.87881	10.3796	9.86737	9.50095	9.83134	10.0243	10.1962	9.9079	11.4226	-0.41178	-0.40017	0.557075	-0.42203	-1.12238	-0.4909	-0.12212	0.206387	-0.34456	2.55047	-0.00607	-0.50691	0.005363	-0.15155	-0.50084	0.377859	-0.31735	0.548304	0.366424	0.036033	-0.04053	-0.33039	-1.92165	-0.17188	0.116384	-1.22644	-1.5147	-1.00422	-1.421
Cthe_2248	r	2675414	2674752	phosphoribosyltransferase	16	General function prediction only	0.12455	0.12455	0.157566	0.473026	9.56335	9.44315	9.49834	9.20536	9.23569	9.38965	9.13022	9.18632	8.80426	9.81468	0.849929	0.417507	0.616036	-0.43799	-0.32887	0.225027	-0.70829	-0.50649	-1.88098	1.75411	0.120197	0.065013	0.357992	0.433127	-0.05518	0.207463	0.256836	0.108686	-0.03033	-0.18429	0.401097	-0.15396	-0.57899	-0.05609	0.325962	-0.62836	-1.01042	1.08688	1.04609
Cthe_2252	r	2680340	2679936	thioesterase family protein	17	General function prediction only	0.036861	0.0368608	0.170099	0.855532	11.1094	10.9234	10.4228	10.7978	10.6884	10.6106	11.001	10.2081	10.8069	9.80478	1.18925	0.720734	-0.54038	0.404383	0.128631	-0.06731	0.916147	-1.08129	0.427126	-2.0973	0.18598	0.68658	0.311556	0.108411	0.5006	0.235036	0.715318	-0.18778	0.10946	0.18724	-0.00903	0.07778	0.883586	0.792887	0.194118	0.403304	1.00207	1.13759	1.60946
Cthe_2257	r	2686408	2685962	ribosomal protein L9	2	Translation, ribosomal structure and biogenesis	0.087241	0.0872409	0.191042	0.695562	13.7666	13.8193	13.6475	13.6157	13.9228	13.6312	13.5178	13.08	13.4347	12.682	0.683068	0.824185	0.363763	0.278539	1.10176	0.320203	0.016095	-1.15718	-0.2065	-2.22393	-0.05265	0.119135	0.150932	0.248851	0.171786	-0.10356	0.739257	0.016252	-0.30715	-0.01555	0.18097	0.291602	1.24083	0.437754	0.083051	0.398013	0.752716	-1.03717	1.08608
Cthe_2260	r	2689799	2688963	prephenate dehydratase	13	Amino acid transport and metabolism	0.09271	0.0927099	0.312842	0.802435	12.5534	12.5067	12.3055	13.0392	13.1136	12.8059	12.6915	11.8322	12.7938	11.555	0.067306	-0.0259	-0.42749	1.03674	1.18533	0.571289	0.342836	-1.37196	0.547122	-1.92528	0.046706	0.247934	-0.48577	-0.13806	0.201228	-0.60693	0.674484	-0.50047	-0.07446	0.233231	0.245341	0.307686	1.55867	0.859254	-0.10236	0.27726	1.23888	1.0329	1.18751
Cthe_2267	f	2695033	2696802	V-type ATP synthase alpha chain	11	Energy production and conversion	0.06239	0.0623896	0.297666	0.860269	14.6479	14.7028	15.436	13.7955	14.3793	14.7693	14.3705	14.5759	14.3147	15.4695	0.0034	0.111921	1.56054	-1.68055	-0.52725	0.243357	-0.54451	-0.13881	-0.65481	1.62671	-0.05493	-0.78816	0.852344	0.277331	-0.73323	0.32352	0.126912	0.666705	-0.58375	-0.9738	-0.51919	-0.39005	-1.09024	-0.20535	0.055827	-0.89363	-1.15481	-1.03881	-1.72687
Cthe_2268	f	2696804	2698186	V-type ATP synthase beta chain	11	Energy production and conversion	0.089346	0.089346	0.325819	0.817187	15.1137	15.1737	15.8173	14.2091	14.777	15.1365	14.6821	14.9771	14.5993	15.8664	0.151831	0.267785	1.51273	-1.59802	-0.4994	0.195969	-0.68314	-0.11246	-0.84314	1.60785	-0.05994	-0.70354	0.904617	0.431655	-0.6436	0.396611	0.196576	0.680726	-0.56795	-0.92743	-0.39025	-0.35948	-1.08938	-0.29502	0.082713	-0.88935	-1.26708	-1.04243	-1.6285
Cthe_2269	f	2698284	2698952	V-type ATP synthase subunit D	11	Energy production and conversion	0.077631	0.077631	0.286074	0.819089	13.6893	13.8568	14.3425	12.8324	13.2338	13.7283	13.1736	13.4297	13.1695	14.2265	0.247997	0.591402	1.58644	-1.50771	-0.68532	0.328065	-0.80874	-0.28391	-0.81703	1.3488	-0.16759	-0.6532	0.856832	0.515714	-0.48561	0.623074	0.427173	0.61412	-0.40135	-0.89591	-0.33707	-0.49456	-0.99271	-0.25613	0.004047	-0.79681	-1.05698	-1.12318	-1.57265
Cthe_2270	r	2700632	2699010	ABC transporter related	19	General function prediction only	0.074516	0.0745156	0.138028	0.640096	9.70141	9.9749	10.8406	10.3075	10.2807	10.381	9.9222	10.1374	9.976	10.2569	-1.51504	-0.64537	2.10744	0.412333	0.326961	0.646005	-0.81296	-0.12878	-0.64187	0.251279	-0.27349	-1.13918	-0.60611	-0.22079	-0.86569	-0.30578	-0.16246	0.459584	0.026847	-0.07348	0.33152	-0.10033	0.0238	-0.21516	-0.0538	-0.11952	-0.28087	-1.20873	-2.20256
Cthe_2271	r	2701511	2700975	Dockerin type 1 protein	10	General function prediction only	0.294724	0.294724	0.680675	0.711342	5.91429	5.28917	4.99679	5.78383	4.80287	4.63248	6.04128	6.74156	5.97326	6.41106	0.364555	-0.52694	-0.9439	0.178511	-1.22046	-1.46345	0.545665	1.54434	0.44866	1.07302	0.625118	0.917494	0.130455	-0.12699	0.292377	0.486303	-1.45239	0.364309	0.980966	1.15135	-0.18943	0.170383	-1.6082	-0.70028	0.068021	0.330496	-0.4378	1.54234	1.88883
Cthe_2278	f	2709129	2709992	ABC-type transporter, periplasmic subunit family 3	19	Amino acid transport and metabolism	0.049159	0.0491587	0.370024	0.911432	13.9507	13.4946	13.6069	14.5061	13.6181	13.7865	14.0192	13.1199	14.3995	12.5317	0.423628	-0.35736	-0.16507	1.37438	-0.14587	0.142338	0.540899	-0.99893	1.19196	-2.00597	0.456149	0.343841	-0.5553	-0.06849	-0.11231	-0.12353	0.37472	-0.17955	0.887929	0.719597	0.106548	-0.16833	1.08642	0.899363	-0.38026	0.58818	1.86781	1.37188	1.26913
Cthe_2282	r	2713465	2712653	MCP methyltransferase CheR-type	9	Cellular Processes	0.078274	0.078274	0.273387	0.809125	9.18716	9.16212	8.83029	8.92552	8.78181	8.93351	8.53783	9.52718	8.08441	9.74246	0.455723	0.402885	-0.29745	-0.09648	-0.39977	-0.07961	-0.9147	1.17336	-1.87167	1.62772	0.025036	0.356866	0.261641	0.649327	0.33183	0.380307	-0.36506	-0.10322	0.143702	-0.00799	0.84111	-0.15169	-0.96065	-0.98935	0.453423	-0.21528	-1.65806	1.0175	1.28064
Cthe_2283	r	2718056	2713629	chemotaxis sensory transducer	9	Cellular Processes	0.110899	0.110899	1.36425	0.945807	11.2011	11.7922	11.7333	10.4419	11.4149	11.2384	10.7635	13.0222	9.93729	13.7256	-0.28625	0.232807	0.18117	-0.95286	-0.09843	-0.25346	-0.67048	1.31293	-1.39598	1.93056	-0.5911	-0.5323	0.759134	0.437566	0.058804	0.377218	-1.23004	0.49496	-0.97301	-0.79647	0.504634	0.176546	-2.31062	-2.25871	0.826201	-0.70336	-3.78827	-1.50639	-1.44623
Cthe_2284	r	2720199	2718091	ATP-binding region ATPase domain protein	9	Cellular Processes	0.044261	0.0442605	1.08263	0.972745	9.66343	10.317	9.93429	9.53419	10.0886	9.70397	9.40456	11.8638	8.77077	11.9612	-0.447	0.187076	-0.18423	-0.57239	-0.03454	-0.40767	-0.69815	1.68773	-1.31303	1.78222	-0.65358	-0.27085	0.129241	0.258874	0.382729	0.228437	-1.54681	0.230312	-0.55439	-0.16978	0.763425	0.384605	-1.87264	-2.45927	0.633793	-0.09739	-3.19046	-1.57307	-1.20652
Cthe_2285	r	2720639	2720214	CheW domain protein	9	Cellular Processes	0.04684	0.0468397	0.888412	0.964851	7.86556	8.07924	7.42826	8.23645	8.2816	7.44916	7.562	9.75079	6.93854	9.64892	-0.27876	-0.04832	-0.75035	0.121208	0.1699	-0.72781	-0.60613	1.7543	-1.27848	1.64444	-0.21369	0.437296	-0.37089	0.30356	0.650982	-0.20235	-1.67154	-0.0209	-0.04515	0.787285	1.2979	0.832436	-1.36732	-2.18879	0.623457	0.101867	-2.71038	-1.15965	1.35406
Cthe_2287	f	2722448	2723380	helix-turn-helix domain-containing protein AraC type	1	Transcription, RNA processing and modification	0.112004	0.112004	0.400837	0.813716	9.64655	9.03688	9.84367	10.229	9.21822	9.32293	10.2483	10.3432	10.3668	10.8899	-0.44721	-1.46461	-0.11826	0.524696	-1.16201	-0.98726	0.556966	0.715334	0.754772	1.62759	0.60967	-0.19712	-0.58241	-0.60175	-0.80679	-0.18133	-1.30632	0.520742	1.01075	0.906032	-0.13787	-0.10472	-1.67165	-0.0949	-0.11853	-0.54667	-0.52303	1.52591	-1.14641
Cthe_2288	r	2723907	2723353	PEBP family protein	20	General function prediction only	0.159253	0.159253	0.394976	0.731202	7.68795	6.87386	6.96874	7.84296	7.22039	7.24845	8.13041	7.62587	8.70458	7.47644	0.19815	-1.26854	-1.0976	0.477419	-0.64422	-0.59366	0.995304	0.086311	2.02975	-0.18292	0.814089	0.719211	-0.15501	-0.44246	-0.09488	-0.34653	-0.75201	-0.27972	0.622571	0.594504	-0.86163	-0.02807	-0.25605	0.504539	-0.57417	0.149437	1.22815	1.75819	1.64628
Cthe_2290	r	2725435	2724755	ABC transporter related	19	Cellular Processes	0.075391	0.0753913	0.244707	0.794608	5.44566	5.59622	6.10349	5.45697	5.74301	6.15577	5.71325	6.46802	5.58325	6.78024	-1.00981	-0.67851	0.437646	-0.98491	-0.35552	0.552685	-0.42101	1.23975	-0.70706	1.92674	-0.15057	-0.65783	-0.01132	-0.26759	-0.50726	-0.14679	-0.8718	-0.05228	-0.28604	-0.6988	-0.12628	-0.41276	-1.03723	-0.75477	0.129999	-0.31222	-1.19699	-1.11001	-1.57771
Cthe_2296	r	2741511	2741248	CRISPR-associated protein Cas2	6	Chromatin structure and dynamics, DNA replication, recombination and repair	0.348649	0.348649	0.674867	0.655588	5.00457	4.2743	2.83608	5.07034	4.11274	3.78861	4.97061	4.36174	4.10815	3.84743	1.12479	0.054018	-2.05479	1.22122	-0.18287	-0.65813	1.075	0.182235	-0.1896	-0.57188	0.730277	2.1685	-0.06576	0.033961	1.43822	0.161559	-0.08745	-0.95253	0.957601	1.28173	0.962191	0.324131	0.265306	0.608871	0.862465	0.514311	0.260716	1.65896	4.49555
Cthe_2297	r	2742517	2741525	CRISPR-associated protein Cas1	6	Chromatin structure and dynamics, DNA replication, recombination and repair	0.105782	0.105782	0.379062	0.813959	7.13797	6.26103	6.6426	7.2044	6.16492	6.11383	7.79129	7.1735	7.22439	7.32219	0.4104	-1.12529	-0.45707	0.526735	-1.29359	-1.38306	1.5545	0.472622	0.561743	0.733014	0.876942	0.495363	-0.06643	-0.65333	-0.38158	0.096108	-0.91247	0.528778	1.03948	1.09057	-0.01999	0.051092	-1.15728	0.617796	0.566905	-0.14869	-0.0978	1.83648	1.40968
Cthe_2299	r	2745308	2743056	CRISPR-associated helicase Cas3	6	General function prediction only	0.194495	0.194495	1.09891	0.882007	7.41679	7.28324	7.02539	6.94984	6.83993	6.95082	9.46157	8.54356	8.87874	8.81357	-0.40221	-0.53665	-0.79621	-0.87226	-0.98291	-0.87128	1.65616	0.732046	1.06945	1.00386	0.133546	0.391393	0.466947	-2.04478	0.257847	0.443311	-1.26032	0.074572	0.109911	-0.00098	-1.9289	-0.11089	-1.97364	0.918008	0.582829	-0.27002	0.065162	1.09699	1.31166
Cthe_2300	r	2746055	2745330	CRISPR-associated protein Cas5	6	General function prediction only	0.129487	0.129487	1.47275	0.941385	8.27522	8.49239	8.30353	8.1118	8.07909	8.04024	10.8256	10.2689	10.5804	10.3383	-0.71569	-0.53418	-0.69203	-0.85227	-0.8796	-0.91207	1.41583	0.950541	1.2109	1.00857	-0.21717	-0.02831	0.163421	-2.55041	0.188864	0.413298	-1.77651	0.263291	0.032702	0.07156	-2.46864	0.038857	-2.25924	0.556731	0.245199	-0.06943	0.242103	-1.16245	-1.01982
Cthe_2301	r	2746958	2746074	CRISPR-associated regulatory protein, DevR family	6	Chromatin structure and dynamics, DNA replication, recombination and repair	0.139424	0.139424	1.38521	0.932899	8.58094	8.74103	8.45728	8.04856	8.23977	8.42799	10.9207	10.2597	10.7578	10.419	-0.61219	-0.47304	-0.71967	-1.07493	-0.90873	-0.74513	1.42148	0.846925	1.27993	0.985371	-0.16009	0.123659	0.532379	-2.33975	0.283752	0.501262	-1.51863	0.02929	-0.19121	-0.37943	-2.70927	-0.18822	-2.17918	0.661024	0.162854	-0.15928	0.338887	-1.11736	1.08949
Cthe_2303	r	2749374	2748652	CRISPR-associated protein Cas6	6	Chromatin structure and dynamics, DNA replication, recombination and repair	0.205884	0.205884	2.64289	0.948066	5.83382	5.79162	5.56389	6.65646	6.08213	5.14618	9.47371	8.54223	8.96184	8.42746	-0.74912	-0.77515	-0.91566	-0.24154	-0.5959	-1.17339	1.49672	0.921987	1.18089	0.851176	0.0422	0.269924	-0.82264	-3.63989	0.227724	-0.29052	-2.75061	0.417716	0.574327	1.51028	-2.30538	0.935955	-2.34533	0.93148	0.511867	0.114767	0.53438	1.02968	1.20574
Cthe_2305	r	2751399	2750581	Undecaprenyl-diphosphatase	6	Cellular Processes	0.050078	0.0500783	0.305799	0.890825	12.3192	11.9398	11.5857	12.7121	12.075	11.8745	12.0858	11.6523	12.4781	10.8363	0.689755	-0.03057	-0.70278	1.43566	0.226235	-0.15448	0.246616	-0.57639	0.991372	-2.12541	0.379437	0.733526	-0.39291	0.233426	0.354089	-0.13528	0.287511	-0.28882	0.637072	0.837618	0.234031	0.200547	1.23874	0.433522	-0.3923	0.815957	1.64178	1.30083	1.6627
Cthe_2306	r	2752943	2751534	MATE efflux family protein	6	Cellular Processes	0.022692	0.0226922	0.249219	0.939298	11.8467	11.9571	11.3923	12.2924	12.1364	11.8652	12.399	11.6568	12.6603	11.0319	-0.15926	0.068687	-1.09783	0.761471	0.439088	-0.12111	0.981667	-0.55162	1.5214	-1.84249	-0.11035	0.454363	-0.44573	-0.55232	0.564713	-0.17931	0.300294	-0.47283	0.156066	0.427261	-0.36788	0.271195	1.10451	0.742269	-0.26129	0.624909	1.62847	-1.07949	1.37018
Cthe_2308	f	2753621	2754085	CheC domain protein	9	Cellular Processes	0.205723	0.205723	0.304523	0.549628	7.73074	7.64156	7.09185	7.65814	7.63391	7.50116	7.81896	7.49106	7.81113	6.47169	0.594686	0.378838	-0.95152	0.418975	0.360341	0.039065	0.808179	0.014614	0.789225	-2.4524	0.089188	0.63889	0.072603	-0.08821	0.549702	0.007643	0.150497	-0.40931	0.024228	0.156978	-0.15299	0.13275	1.16222	0.327899	0.007832	1.01937	1.33943	1.06377	1.55713
Cthe_2310	f	2755265	2755993	copper amine oxidase-like domain-containing protein	20	General function prediction only	0.10595	0.10595	1.2607	0.943973	6.33382	6.59622	7.00087	6.67765	6.23818	6.61703	8.48839	8.5817	8.41934	9.22393	-0.96432	-0.73086	-0.37085	-0.65842	-1.04941	-0.71235	0.95256	1.03558	0.891125	1.60695	-0.2624	-0.66705	-0.34383	-2.15457	-0.40465	0.358047	-1.98548	0.383845	0.439477	0.060625	-1.74169	-0.37885	-2.98575	-0.09331	0.069053	-0.64223	-0.80459	-1.19948	-1.58783
Cthe_2312	r	2758369	2757890	FMN-binding domain protein	7	Hypothetical	0.184777	0.184777	0.446764	0.724273	14.3423	14.3544	12.8815	13.8177	13.9187	13.624	14.8088	14.6067	14.2321	14.5789	0.394286	0.415458	-2.15693	-0.52184	-0.34553	-0.86018	1.20915	0.856206	0.201857	0.807528	-0.01212	1.46077	0.524556	-0.46657	1.4729	0.435728	-0.25236	-0.74249	-0.10095	0.193724	-0.41438	0.294674	-0.66022	0.202086	0.576753	0.027872	-0.34679	-1.00844	2.75256
Cthe_2315	f	2760694	2761128	DNA mismatch endonuclease Vsr	5	Chromatin structure and dynamics, DNA replication, recombination and repair	0.07712	0.0771202	0.234456	0.780711	8.59544	8.5997	8.92404	8.79489	8.43412	8.7521	8.82043	7.55739	8.96973	8.15483	0.082189	0.092141	0.850006	0.54823	-0.29475	0.448252	0.607913	-2.34337	0.956769	-0.94738	-0.00426	-0.3286	-0.19945	-0.22499	-0.32434	0.165576	1.04231	0.171936	0.360765	0.042787	-0.17484	-0.31798	0.2793	1.26304	-0.1493	-0.59743	0.814906	-1.00296	-1.25579
Cthe_2317	r	2763603	2762209	helix-turn-helix domain protein	1	General function prediction only	0.440042	0.440042	1.27581	0.770058	7.05493	7.57277	9.87151	7.88124	6.77167	8.91812	7.74115	7.50402	8.30922	9.44879	-1.03328	-0.52485	1.73209	-0.22199	-1.31139	0.796036	-0.35953	-0.59235	0.198204	1.31705	-0.51784	-2.81658	-0.82631	-0.68622	-2.29874	0.801101	0.068748	0.953388	1.10957	-1.03688	-0.42798	-2.14645	-2.67712	0.237131	-0.56806	-1.94476	-1.13957	-1.43181	-7.04489
Cthe_2322	r	2768725	2768393	DNA recombinase	5	Chromatin structure and dynamics, DNA replication, recombination and repair	0.305105	0.305105	0.571488	0.644081	7.59696	7.30404	6.91337	7.56428	7.5092	6.76103	6.85656	6.40457	7.59876	5.72009	0.926187	0.453605	-0.1767	0.87346	0.784596	-0.42247	-0.26834	-0.99756	0.929086	-2.10187	0.292919	0.683596	0.032681	0.740398	0.390677	-0.20516	0.899472	0.152337	0.05508	0.803252	-0.03448	0.748172	1.78911	0.451994	-0.74219	0.684482	1.87867	1.22512	1.60614
Cthe_2325	r	2772565	2770472	Resolvase domain	5	Chromatin structure and dynamics, DNA replication, recombination and repair	0.187308	0.187308	0.474931	0.737074	11.8558	12.1038	13.6069	12.6636	12.4651	12.5499	13.0656	12.6602	13.0884	13.9156	-1.48106	-1.09106	1.27301	-0.21052	-0.52275	-0.38945	0.421612	-0.21589	0.45755	1.75856	-0.24797	-1.75109	-0.80783	-1.20976	-1.50311	-0.36134	-0.55644	1.05702	0.198521	0.113765	-0.42477	-0.08476	-1.4505	0.405336	-0.02285	-1.25539	-0.8272	-1.18754	-3.36612
Cthe_2334	r	2783342	2781498	polysaccharide biosynthesis protein CapD	7	Cellular Processes	0.024988	0.0249879	0.184512	0.909715	13.3573	13.4251	13.2499	13.6996	13.614	13.4928	14.2143	13.4214	14.3646	13.0406	-0.55776	-0.39379	-0.8175	0.269941	0.063008	-0.23022	1.51465	-0.40286	1.87812	-1.32359	-0.06781	0.107413	-0.34228	-0.85701	0.175218	-0.1889	0.003751	-0.24286	0.085574	0.206833	-0.66504	0.121259	0.573406	0.792959	-0.15031	0.380752	1.32402	-1.04812	1.07729
Cthe_2340	r	2791122	2789803	nucleotide sugar dehydrogenase	7	Cellular Processes	0.081254	0.0812541	0.31209	0.82643	12.2202	12.3192	13.2349	12.0942	11.8512	12.2929	12.2096	12.5206	11.9666	13.3781	-0.37008	-0.17575	1.62139	-0.61728	-1.09416	-0.22739	-0.39082	0.219428	-0.8678	1.90246	-0.09902	-1.01475	0.125959	0.01057	-0.91573	0.467971	-0.20136	0.942041	0.242992	-0.19866	0.127654	-0.44166	-1.52691	-0.31095	0.243043	-0.85758	-1.41158	-1.07105	-2.02055
Cthe_2341	r	2792338	2791172	glycosyl transferase family 2	19	Cellular Processes	0.087811	0.0878113	0.310464	0.811441	12.0008	12.0881	12.8423	11.6976	11.4865	11.9426	11.7773	12.2794	11.5982	12.9755	-0.13553	0.038301	1.54055	-0.73931	-1.15968	-0.25133	-0.5807	0.41933	-0.93733	1.80571	-0.08728	-0.84157	0.303163	0.223524	-0.75429	0.601516	-0.19132	0.899718	0.211071	-0.24502	0.099426	-0.45609	-1.48895	-0.50212	0.179065	-0.69611	-1.3773	-1.06237	-1.792
Cthe_2343	r	2793930	2793472	GCN5-related N-acetyltransferase	2	General function prediction only	0.302233	0.302233	0.737718	0.726876	9.75303	9.79221	11.0736	9.94107	9.38571	9.87845	10.2236	10.635	10.0899	11.8974	-0.6895	-0.63694	1.08209	-0.43724	-1.18227	-0.52124	-0.05816	0.493706	-0.23762	2.18718	-0.03918	-1.32058	-0.18804	-0.47061	-1.2814	0.406505	-0.84281	1.19516	0.55536	0.062615	-0.1488	-0.49275	-2.51167	-0.41137	0.133774	-1.26235	-1.8075	-1.02753	-2.49767
Cthe_2346	r	2798841	2795812	O-antigen polymerase	1	General function prediction only	0.127673	0.127673	0.218789	0.610969	13.7093	13.4358	14.3408	13.9122	13.3883	13.5176	14.0735	14.2005	14.1697	14.4041	-0.54192	-1.26159	1.12017	-0.00784	-1.38677	-1.04634	0.416801	0.750858	0.66991	1.28672	0.273449	-0.63154	-0.20293	-0.36428	-0.90499	0.047566	-0.76466	0.823202	0.523949	0.394595	-0.25752	-0.12935	-1.01584	-0.12693	-0.09617	-0.20361	-0.23437	1.20869	-1.54922
Cthe_2352	r	2805909	2805481	CBS domain containing protein	2	Signal transduction mechanisms	0.063176	0.0631761	0.228889	0.815992	11.9953	11.7314	11.666	12.0215	11.6877	11.9112	11.5726	11.4279	11.9164	10.5246	0.798786	0.196192	0.046963	0.858545	0.096391	0.606813	-0.16624	-0.4968	0.618565	-2.55921	0.263926	0.329286	-0.02617	0.422667	0.06536	0.043711	0.30352	-0.24521	0.333811	0.110255	0.105107	-0.22356	1.16311	0.144779	-0.34373	0.903303	1.39182	1.20074	1.25639
Cthe_2356	r	2811124	2810210	quinolinate synthetase complex, A subunit	15	Coenzyme metabolism	0.110887	0.110887	0.508181	0.854531	14.5695	14.3076	13.3682	15.1106	14.5649	14.1266	14.4815	13.6434	15.0771	13.1997	0.490127	0.094638	-1.3239	1.30726	0.483259	-0.17865	0.357235	-0.90829	1.25679	-1.57848	0.261891	1.20124	-0.5411	0.088001	0.939348	-0.25734	0.664131	-0.75838	0.54565	0.983961	0.033421	0.438311	1.36527	0.838021	-0.59568	0.443798	1.8775	1.19905	2.29937
Cthe_2358	r	2813261	2812608	Accessory gene regulator B	3	Cellular Processes	0.149171	0.149171	0.524135	0.810264	12.6248	12.3289	11.4778	12.914	12.2038	11.7607	12.8313	13.2509	13.1645	11.5461	0.32843	-0.12454	-1.42757	0.771157	-0.31609	-0.9945	0.644559	1.28696	1.15457	-1.32298	0.295879	1.14701	-0.28919	-0.20649	0.851128	0.125119	-0.92199	-0.28288	0.710184	1.15331	-0.25045	0.443127	0.657689	-0.41961	-0.33314	1.70479	1.61832	1.22763	2.21454
Cthe_2359	f	2819070	2819687	metal-dependent phosphohydrolase HD sub domain	8	General function prediction only	0.081823	0.0818233	0.351649	0.844877	11.5527	11.3837	12.0091	12.0822	11.625	11.689	11.5438	10.4727	12.0392	10.6836	0.081739	-0.22791	0.918072	1.05216	0.214238	0.331601	0.065365	-1.89754	0.973335	-1.51106	0.168967	-0.45636	-0.52953	0.008935	-0.62533	-0.24127	0.911064	0.320019	0.457229	0.393188	0.043013	-0.06404	0.941444	1.0711	-0.49545	-0.21089	1.35566	1.12425	-1.37208
Cthe_2360	f	2820240	2823026	glycoside hydrolase family 9	10	General function prediction only	0.061767	0.0617669	0.638974	0.935556	9.55886	10.2425	10.944	9.58077	10.1208	10.4123	10.4585	11.9666	10.4021	11.707	-1.22674	-0.37136	0.506313	-1.19933	-0.52363	-0.15898	-0.10119	1.78577	-0.17175	1.46092	-0.68367	-1.38517	-0.0219	-0.89961	-0.7015	0.121697	-1.72412	0.531748	-0.54007	-0.83151	-0.82131	-0.29144	-1.58617	-1.50818	0.056395	0.259643	-1.30493	-1.60622	-2.61202
Cthe_2362	r	2826846	2826010	parB-like partition protein	1	Transcription, RNA processing and modification	0.159008	0.159008	0.587722	0.819634	12.3159	12.7809	14.0972	12.3639	12.1042	12.8486	11.7465	12.2282	11.8309	13.081	-0.3211	0.346012	2.23468	-0.25223	-0.62491	0.443215	-1.13819	-0.44702	-1.01705	0.776597	-0.46494	-1.78123	-0.048	0.569459	-1.31629	0.676678	0.552695	1.24854	0.259741	-0.48468	0.533038	-0.74442	-0.97677	-0.4817	-0.08442	-0.85279	-1.25007	-1.38026	-3.43719
Cthe_2363	r	2827773	2827045	Ribosomal RNA small subunit methyltransferase G	2	Cellular Processes	0.158325	0.158325	0.526941	0.799693	12.2232	12.6912	13.7307	12.1584	12.1804	12.7037	11.5561	12.2224	11.5434	12.9189	-0.25997	0.457287	2.05033	-0.35929	-0.32557	0.476406	-1.28234	-0.26121	-1.30186	0.806206	-0.46802	-1.5075	0.064808	0.667113	-1.03948	0.510824	0.468833	1.02701	-0.022	-0.5453	0.61504	-0.5233	-0.7385	-0.6663	0.012735	-0.69651	-1.37554	-1.38321	-2.84318
Cthe_2364	r	2829685	2827793	tRNA uridine 5-carboxymethylaminomethyl modification enzyme mnmG	2	Cellular Processes	0.159307	0.159307	0.478495	0.778045	13.784	14.1174	14.9137	13.4913	13.7312	14.0793	13.0597	13.8174	12.8676	14.473	-0.08067	0.46343	1.76299	-0.55846	-0.16685	0.401143	-1.26286	-0.02618	-1.57635	1.04382	-0.33339	-1.12967	0.29276	0.724367	-0.79628	0.386196	0.299998	0.834445	-0.23995	-0.58798	0.623693	-0.34803	-0.74182	-0.75776	0.192086	-0.65562	-1.60547	-1.25997	-2.18808
Cthe_2365	r	2831086	2829707	tRNA modification GTPase TrmE	2	General function prediction only	0.111434	0.111434	0.283063	0.737552	11.4182	11.6235	11.8473	11.2713	11.382	11.5417	11.1902	11.7129	10.7986	12.5257	-0.24677	0.201708	0.690555	-0.56761	-0.32571	0.022985	-0.74471	0.39707	-1.60011	2.17259	-0.2053	-0.42909	0.146873	0.227948	-0.22378	0.24144	-0.08943	0.3056	-0.11074	-0.27036	0.472658	-0.15962	-1.14367	-0.52269	0.391583	-0.8128	-1.72707	-1.15293	-1.34638
Cthe_2370	r	2833587	2833453	50S ribosomal protein L34	2	Translation, ribosomal structure and biogenesis	0.281323	0.281323	0.385742	0.513799	10.4368	10.3588	11.0814	10.9642	10.2197	10.4467	10.5951	10.9809	10.9534	11.7489	-0.7462	-0.9164	0.661047	0.405257	-1.22016	-0.72462	-0.40056	0.441663	0.381696	2.11828	0.077962	-0.6446	-0.52743	-0.15832	-0.72256	0.139139	-0.62207	0.634711	0.74453	0.517545	0.010792	-0.22699	-1.52919	-0.38579	-0.35832	-0.76798	-0.79545	1.05553	-1.5633
Cthe_2371	f	2834293	2835624	chromosomal replication initiator protein DnaA	5	Chromatin structure and dynamics, DNA replication, recombination and repair	0.102985	0.102985	0.424968	0.838443	12.8772	12.9911	14.4518	13.1237	13.2076	13.6781	13.1983	13.7184	13.6793	14.7483	-1.10753	-0.92469	1.41915	-0.71192	-0.5774	0.177688	-0.59221	0.242306	0.179625	1.89496	-0.11394	-1.57462	-0.24654	-0.32114	-1.46068	-0.21643	-0.72727	0.773681	-0.08383	-0.5544	-0.55561	-0.47057	-1.54077	-0.52007	-0.48101	-1.02993	-1.06899	-1.08218	-2.97858
Cthe_2372	f	2835874	2836974	DNA polymerase III, beta subunit	5	Chromatin structure and dynamics, DNA replication, recombination and repair	0.307964	0.307964	0.756461	0.728593	12.2132	12.4278	13.424	11.9357	12.0842	12.6254	12.4646	13.8193	12.8657	14.1472	-0.77801	-0.49376	0.825351	-1.14543	-0.94882	-0.23212	-0.44504	1.34876	0.086096	1.78296	-0.21466	-1.21083	0.277474	-0.25145	-0.99617	0.343654	-1.39145	0.798592	-0.14848	-0.68972	-0.93003	-0.54124	-2.063	-1.35465	-0.4011	-0.3279	-1.28145	-1.16043	-2.31471
Cthe_2373	f	2836990	2837196	S4 domain protein YaaA	5	Hypothetical	0.305144	0.305144	0.570281	0.643282	9.14081	9.47358	9.9839	8.82544	9.01664	9.42953	9.2663	10.593	9.53076	10.5651	-0.72138	-0.1779	0.655523	-1.23643	-0.92417	-0.24985	-0.51644	1.65037	-0.08453	1.6048	-0.33278	-0.84309	0.315365	-0.12549	-0.51031	0.456944	-1.11946	0.554363	-0.1912	-0.60409	-0.70532	-0.41289	-1.54851	-1.32675	-0.26446	0.027901	-1.03439	-1.25943	-1.79388
Cthe_2374	f	2837214	2838323	DNA replication and repair protein recF	5	Chromatin structure and dynamics, DNA replication, recombination and repair	0.477897	0.477897	1.17943	0.729872	10.6352	11.2361	12.4715	10.3902	10.6597	11.2104	10.7669	12.4439	11.0892	13.1361	-0.81713	-0.17842	1.13487	-1.07757	-0.7911	-0.20572	-0.6772	1.10552	-0.33458	1.84133	-0.60083	-1.83625	0.245002	-0.13163	-1.23542	0.576351	-1.2078	1.2611	-0.26949	-0.82015	-0.69893	-0.55066	-2.47634	-1.677	-0.3223	-0.69219	-2.04689	-1.51659	-3.57081
Cthe_2380	f	2844499	2845239	TPR repeat-containing protein	20	General function prediction only	0.335915	0.335915	0.514806	0.564995	11.7665	11.9116	13.3223	12.311	11.5497	12.4779	12.0021	12.075	12.1925	13.0328	-0.90018	-0.63776	1.91419	0.084769	-1.29244	0.386648	-0.47397	-0.34207	-0.1296	1.39041	-0.14507	-1.5558	-0.54449	-0.23561	-1.41073	0.361911	-0.16346	0.844435	0.761329	-0.16688	0.118504	-0.92821	-1.4831	-0.07292	-0.19037	-0.95773	-0.84027	-1.10578	-2.93997
Cthe_2382	r	2848593	2847193	major facilitator superfamily MFS_1	12	Carbohydrate transport and metabolism	0.167194	0.167194	0.773498	0.855898	12.4649	11.6668	11.7368	12.9756	12.3354	11.6488	12.173	10.8717	12.7373	10.337	0.693398	-0.27719	-0.19211	1.31442	0.535956	-0.29904	0.338461	-1.24413	1.02464	-1.89441	0.7981	0.728137	-0.51066	0.29186	-0.06996	-0.66864	0.795102	0.087933	0.640118	1.32673	0.238276	0.686608	1.99846	1.30134	-0.56424	0.534719	2.4003	1.73881	1.6565
Cthe_2383	r	2849844	2848930	copper amine oxidase-like domain-containing protein	20	General function prediction only	0.099093	0.0990931	0.883022	0.925186	17.6415	17.0615	15.6512	17.6371	16.8959	16.5736	16.9071	16.3352	17.2319	14.6352	1.0607	0.435818	-1.08369	1.05593	0.257341	-0.08991	0.269488	-0.34676	0.619357	-2.17827	0.579984	1.99032	0.00443	0.734364	1.41033	0.165655	0.726355	-0.92238	0.741209	1.06351	0.405203	0.322302	2.26062	0.571975	-0.32473	1.69992	2.59662	1.49483	3.97324
Cthe_2384	r	2850688	2850119	S-layer domain-containing protein	7	General function prediction only	0.193306	0.193306	0.709074	0.818255	14.8814	14.3007	14.2484	15.7211	14.685	13.9917	14.7289	13.4787	15.1385	13.1563	0.584463	-0.17254	-0.24081	1.67907	0.328376	-0.57533	0.385708	-1.24417	0.919607	-1.66437	0.580691	0.633058	-0.83966	0.152463	0.052367	-0.38425	0.822035	0.256611	1.0361	1.72933	0.582576	0.693227	1.52862	1.25026	-0.40955	0.322336	1.98215	1.49557	1.55085
Cthe_2391	f	2856685	2856990	pyruvate ferredoxin/flavodoxin oxidoreductase, delta subunit	11	Energy production and conversion	0.09839	0.09839	0.206485	0.682334	14.1477	14.3887	13.4779	13.5231	14.2738	14.0891	13.7898	13.5703	13.5199	13.2103	0.873154	1.4766	-0.80427	-0.6911	1.189	0.726291	-0.02313	-0.57297	-0.69914	-1.47443	-0.24095	0.669779	0.624593	0.357877	0.910728	0.114835	0.818374	-0.61114	-0.75071	-0.56595	0.00321	0.184755	1.06348	0.219547	0.269926	0.359943	0.309564	-1.18177	1.59083
Cthe_2393	f	2858204	2859139	thiamine pyrophosphate TPP-binding domain-containing protein	11	Energy production and conversion	0.056453	0.0564529	0.189472	0.801367	16.8272	17.0507	16.3977	16.1717	16.7308	16.7429	16.1859	16.252	15.9899	15.7245	1.00318	1.53713	-0.02291	-0.56294	0.772748	0.801692	-0.52911	-0.37119	-0.99723	-1.63137	-0.22349	0.429483	0.655516	0.641356	0.652972	0.31994	0.798749	-0.34515	-0.55907	-0.57118	0.181776	-0.01211	1.00627	-0.0661	0.195936	0.527462	0.265429	-1.16755	1.34675
Cthe_2395	r	2861183	2860464	helix-turn-helix domain protein	1	General function prediction only	0.533746	0.533746	1.16861	0.701365	2.96084	2.68933	3.83272	2.0574	2.06964	3.5146	4.08114	3.2109	4.04667	4.99932	-0.41092	-0.70039	0.518653	-1.37414	-1.36109	0.179485	0.783509	-0.14431	0.746757	1.76244	0.271509	-0.87188	0.903438	-1.1203	-1.14339	0.619691	-0.52157	0.318119	-0.01224	-1.4572	-1.98927	-1.44496	-2.92968	0.870239	0.034471	-1.78842	-0.95265	1.20707	-1.83005
Cthe_2397	f	2862320	2863540	glycosyl transferase family 39	19	Cellular Processes	0.114215	0.114215	0.235574	0.676776	6.57284	6.14027	6.43651	6.60612	5.91002	6.44742	6.62025	7.23095	6.4941	7.20088	0.016931	-1.04358	-0.3173	0.098526	-1.60806	-0.29057	0.133163	1.63037	-0.17612	1.55664	0.432573	0.136328	-0.03328	-0.04741	-0.29624	0.230247	-1.09068	-0.0109	0.696102	0.158709	0.112027	-0.53739	-1.29085	-0.6107	0.126156	0.030076	-0.70678	1.34964	1.0991
Cthe_2398	f	2863682	2864671	spore coat protein, CotS family	4	General function prediction only	0.099639	0.0996386	0.229245	0.710241	8.55823	8.08274	8.64722	8.40369	7.78237	8.16498	8.00576	8.2055	7.56085	8.91682	0.794844	-0.36657	1.0122	0.417376	-1.10023	-0.16571	-0.55459	-0.06672	-1.6413	1.6707	0.475493	-0.08899	0.154539	0.55247	-0.56448	0.300367	-0.12276	0.482245	0.621321	0.23872	0.842841	-0.3826	-1.13445	-0.19974	0.44491	-0.71132	-1.35597	1.39039	-1.06362
[truncated: 347 more rows]
[truncated: 68 more columns]
