# Supplementary material for: Transcriptomic analysis of Clostridium thermocellum Populus hydrolysate-tolerant mutant strain shows increased cellular efficiency in response to Populus hydrolysate compared to the wild type strain
Source: BMC Microbiol. 2014 Aug 16;14:215. doi: 10.1186/s12866-014-0215-5 (PMC4236516; doi:10.1186/s12866-014-0215-5)
Supplement: Additional file 5 — Genes and category definitions. Contains an Excel file with one tab describing how the 20 categories define in this manuscript relate to JGI color categories and COGs. The other tab lists the 2,312 genes with known function that was placed into one of the 20 categories. [file s12866-014-0215-5-S5.xlsx]

## Sheet: Readme
Tab Name	Description
Category Definition	The tab lists the 20 categories as defined by this manuscript. It also lists the JGI Category Number, Description and corresponding COG categories. Lastly is lists COG categories produced at the ORNL by the Computational Biology group. Both of which can be found here: http://genome.ornl.gov/microbial/cthe/ The major difference between the defined COG categories and the categories used in the spec…
Genes with Categories	The tab lists the 2312 genes in C. thermocellum that have a known function with the 20 categories. It also lists the JGI description, corresponding COG categories and the ORNL defined COGs

## Sheet: Category Definitions
Category defined by this manuscript	Cateory Description	JGI Number Category	JGI Category Name	JGI Number to COG Comparison	ORNL defined COG	COG description
	Gene Expression and Protien Production
1	Transcription	6	Transcription, RNA processing and modification	A	--	RNA processing and modification
				K	K	Translation
2	Translation, Ribosomal Structure and Biogenesis	7	Translation, ribosomal structure and biogenesis	J	J	Translation, ribosomal structure and biogenesis
3	Posttranlational Modification, Protien Turnover and Chaperones	9	Cellular Processes	Y, V, Z, W, U, D, O, M, N, P, Q	O	Posttranlational Modification, Protien Turnover and Chaperones
	Cellular Growth Processes
4	Cell Division and Sporulations	9	Cellular Processes	Y, V, Z, W, U, D, O, M, N, P, Q	D	Cell Division and Chromosome Partitioning
					M	Cell Envelope Biogenesis, Outer Membrane
5	DNA Replication, Recombination and Repair	2	Chromatin structure and dynamics, DNA replication, recombination and repair	B, L	L	DNA Replication, Recombination and Repair
6	Cell Defense Mechanisms	9	Cellular Processes	Y, V, Z, W, U, D, O, M, N, P, Q	V	Defense Mechanism
		2	Chromatin structure and dynamics, DNA replication, recombination and repair	B, L	L	DNA Replication, Recombination and Repair (CRISPER genes)
	Cell Wall
7	Cell Envelope Biogenesis	9	Cellular Processes	Y, V, Z, W, U, D, O, M, N, P, Q	M	Cell Envelope Biogenesis, Outer Membrane
					N	Cell Motility and Secretion
8	Signal Transduction Mechanisms	15	Signal transduction mechanisms	T	T	Signal transduction mechanisms
9	Cell motility	15	Signal transduction mechanisms	T	T	Signal transduction mechanisms
		9	Cellular Processes	Y, V, Z, W, U, D, O, M, N, P, Q	N	Cell Motility and Secretion
10	Cellulosome	4	Carbohydrate transport and metabolism	G	G	Carbohydrate transport and metabolism
	Metabolism and Transport
11	Energy Production and Conversion	3	Energy production and conversion	C	C	Energy production and conversion
12	Cabohydrate Transport and Metabolism	4	Carbohydrate transport and metabolism	G	G	Carbohydrate transport and metabolism
13	Amino Acid Transport and Metabolism	10	Amino acid transport and metabolism	E	E	Amino acid transport and metabolism
14	Inorganic Ion Transport and Metabolism	9	Cellular Processes	Y, V, Z, W, U, D, O, M, N, P, Q	P	Inorganic Ion Transport and Metabolism
15	Coenzyme Metabolism	12	Coenzyme metabolism	H	H	Coenzyme metabolism
16	Nucleotide Transport and Metabolism	16	Nucleotide transport and metabolism	F	F	Nucleotide transport and metabolism
17	Lipid Metabolism	5	Lipid metabolism	I	I	Lipid metabolism
18	Secondary Metabolites biosynthesis Transport and Catabolism	9	Cellular Processes	Y, V, Z, W, U, D, O, M, N, P, Q	Q	Secondary Metabolites biosynthesis Transport and Catabolism
19	General Transport and Secretion	9	Cellular Processes	Y, V, Z, W, U, D, O, M, N, P, Q	E	Amino acid transport and metabolism
					G	Carbohydrate transport and metabolism
					M	Cell Envelope Biogenesis, Outer Membrane
					U	Intracellular trafficing and secretion
					V	Defense Mechanism
	Miscellaneous
20	Miscellaneous	11	General function prediction only	R	R	General Function Prediction Only
		13	Hypothetical	S	S	Function Unknown

## Sheet: All Genes with Categories
Gene	Product	Category defined by this manuscript	JGI Cateory Name	COG from JGI designation	ORNL defined COGs
Cthe_0001	Resolvase domain	5	Chromatin structure and dynamics, DNA replication, recombination and repair	B, L	L
Cthe_0002	rhs family protein	20	General function prediction only	R
Cthe_0003	Ankyrin	20	General function prediction only	R
Cthe_0004	YD repeat-containing protein	7	Cellular Processes	Y, V, Z, W, U, D, O, M, N, P, Q	M
Cthe_0009	YD repeat-containing protein	7	Cellular Processes	Y, V, Z, W, U, D, O, M, N, P, Q	M
Cthe_0012	YD repeat protein	7	Hypothetical/Unassigned
Cthe_0015	alpha-L-arabinofuranosidase B	12	Carbohydrate transport and metabolism	G	G
Cthe_0016	Ferritin Dps family protein	14	Cellular Processes	Y, V, Z, W, U, D, O, M, N, P, Q	P
Cthe_0019	nitrogen regulatory protein P-II	8	General function prediction only	R
Cthe_0020	biotin synthase	15	Coenzyme metabolism	H	H
Cthe_0021	Dethiobiotin synthetase	15	Coenzyme metabolism	H	H
Cthe_0022	8-amino-7-oxononanoate synthase	15	Coenzyme metabolism	H	H
Cthe_0023	alpha/beta hydrolase fold	17	General function prediction only	R	R
Cthe_0024	biotin biosynthesis protein BioC	15	General function prediction only	R	R
Cthe_0025	adenosylmethionine-8-amino-7-oxononanoate aminotransferase	15	Coenzyme metabolism	H	H
Cthe_0030	phosphatidate cytidylyltransferase	17	General function prediction only	R
Cthe_0031	putative membrane transporter	19	General function prediction only	R
Cthe_0032	Dockerin type 1	10	General function prediction only	R
Cthe_0033	small GTP-binding protein	2	Translation, ribosomal structure and biogenesis	J	J
Cthe_0034	cyclic nucleotide-binding	8	Signal transduction mechanisms	T	T
Cthe_0035	4Fe-4S ferredoxin iron-sulfur binding domain-containing protein	11	General function prediction only	R
Cthe_0036	Hydroxylamine reductase	11	Energy production and conversion	C	C
Cthe_0037	heat shock protein Hsp20	3	Cellular Processes	Y, V, Z, W, U, D, O, M, N, P, Q	O
Cthe_0038	CheW domain protein	9	Cellular Processes	Y, V, Z, W, U, D, O, M, N, P, Q	N
Cthe_0039	chemotaxis sensory transducer	9	Cellular Processes	Y, V, Z, W, U, D, O, M, N, P, Q	N
Cthe_0040	glycoside hydrolase family 9	10	General function prediction only	R
Cthe_0042	small GTP-binding protein	2	General function prediction only	R	R
Cthe_0043	glycoside hydrolase family 9	10	General function prediction only	R
Cthe_0044	Spore coat protein CotH	4	Cellular Processes	Y, V, Z, W, U, D, O, M, N, P, Q	M
Cthe_0045	copper amine oxidase-like domain-containing protein	20	General function prediction only	R
Cthe_0047	copper amine oxidase-like domain-containing protein	20	General function prediction only	R
Cthe_0048	copper amine oxidase-like domain-containing protein	20	General function prediction only	R
Cthe_0049	helix-turn-helix domain protein	1	General function prediction only	R
Cthe_0053	ribonucleoside-diphosphate reductase, adenosylcobalamin-dependent	2	Nucleotide transport and metabolism	F
Cthe_0056	Ig domain protein group 2 domain protein	7	Cellular Processes	Y, V, Z, W, U, D, O, M, N, P, Q	N
Cthe_0058	RNA polymerase sigma-I factor	1	Transcription, RNA processing and modification	A, K
Cthe_0059	type 3a cellulose-binding domain protein	10	General function prediction only	R
Cthe_0060	SEC-C motif domain protein	20	General function prediction only	R
Cthe_0061	BioY protein	20	General function prediction only	R	R
Cthe_0062	sulfatase	7	Cellular Processes	Y, V, Z, W, U, D, O, M, N, P, Q	M
Cthe_0063	Rubredoxin-type Fe(Cys)4 protein	11	General function prediction only	R
Cthe_0064	Na/Pi-cotransporter II-related protein	14	Cellular Processes	Y, V, Z, W, U, D, O, M, N, P, Q	P
Cthe_0067	NAD-dependent deacetylase	1	Transcription, RNA processing and modification	A, K	K
Cthe_0068	peptidyl-prolyl cis-trans isomerase cyclophilin type	3	Cellular Processes	Y, V, Z, W, U, D, O, M, N, P, Q	O
Cthe_0069	Aspartate--ammonia ligase	13	Amino acid transport and metabolism	E	E
Cthe_0070	Asparaginyl-tRNA synthetase	2	Translation, ribosomal structure and biogenesis	J	J
Cthe_0071	glycoside hydrolase family 48	10	General function prediction only	R
Cthe_0072	PspC domain protein	1	Transcription, RNA processing and modification	A, K	K
Cthe_0074	RNA polymerase, sigma-24 subunit, ECF subfamily	1	Hypothetical/Unassigned
Cthe_0080	CheW domain protein	9	Cellular Processes	Y, V, Z, W, U, D, O, M, N, P, Q	N
Cthe_0081	Arginine biosynthesis bifunctional protein ArgJ	13	Amino acid transport and metabolism	E	E
Cthe_0082	ATP-dependent protease La	3	Cellular Processes	Y, V, Z, W, U, D, O, M, N, P, Q	O
Cthe_0083	Stage II sporulation protein E	4	Signal transduction mechanisms	T	T
Cthe_0085	Negative regulator of genetic competence	3	Cellular Processes	Y, V, Z, W, U, D, O, M, N, P, Q	O
Cthe_0087	Septum formation protein Maf	4	Cellular Processes	Y, V, Z, W, U, D, O, M, N, P, Q	D
Cthe_0088	cell shape determining protein, MreB/Mrl family	4	Cellular Processes	Y, V, Z, W, U, D, O, M, N, P, Q	D
Cthe_0089	rod shape-determining protein MreC	4	Cellular Processes	Y, V, Z, W, U, D, O, M, N, P, Q	M
Cthe_0090	rod shape-determining protein MreD	4	General function prediction only	R
Cthe_0091	penicillin-binding protein 2	7	Cellular Processes	Y, V, Z, W, U, D, O, M, N, P, Q	M
Cthe_0092	septum site-determining protein MinC	4	Cellular Processes	Y, V, Z, W, U, D, O, M, N, P, Q	D
Cthe_0093	septum site-determining protein MinD	4	Cellular Processes	Y, V, Z, W, U, D, O, M, N, P, Q	D
Cthe_0094	Cell division topological specificity factor	4	Cellular Processes	Y, V, Z, W, U, D, O, M, N, P, Q	D
Cthe_0095	methylglyoxal synthase	12	Carbohydrate transport and metabolism	G	G
Cthe_0097	Peptidase M23	7	Cellular Processes	Y, V, Z, W, U, D, O, M, N, P, Q	M
Cthe_0098	peptidase M50	7	General function prediction only	R
Cthe_0099	5,10-methylenetetrahydrofolate reductase	13	Amino acid transport and metabolism	E	E
Cthe_0101	iron-containing alcohol dehydrogenase	11	Energy production and conversion	C	C
Cthe_0102	tRNA (guanine-N(7)-)-methyltransferase	2	General function prediction only	R	R
Cthe_0104	riboflavin biosynthesis protein RibD	15	Coenzyme metabolism	H	H
Cthe_0105	riboflavin synthase, alpha subunit	15	Coenzyme metabolism	H	H
Cthe_0106	GTP cyclohydrolase-2	15	Coenzyme metabolism	H	H
Cthe_0107	6,7-dimethyl-8-ribityllumazine synthase	15	Coenzyme metabolism	H	H
Cthe_0108	type IV pilus assembly PilZ	7	General function prediction only	R
Cthe_0109	Dockerin type 1 protein	10	Hypothetical/Unassigned	--
Cthe_0110	HPr kinase/phosphorylase	8	Signal transduction mechanisms	T	T
Cthe_0111	hydrolase ycdX	13	Amino acid transport and metabolism	E	E
Cthe_0112	UDP-N-acetylenolpyruvoylglucosamine reductase	7	Cellular Processes	Y, V, Z, W, U, D, O, M, N, P, Q	M
Cthe_0115	glycogen debranching enzyme	12	Carbohydrate transport and metabolism	G	G
Cthe_0116	sporulation transcription regulator whiA	4	Hypothetical	S	S
Cthe_0117	phosphocarrier, HPr family	12	Carbohydrate transport and metabolism	G	G
Cthe_0118	anti-sigma F factor antagonist	8	Signal transduction mechanisms	T	T
Cthe_0119	anti-sigma F factor	8	Signal transduction mechanisms	T	T
Cthe_0120	RNA polymerase sigma-F factor	1	Transcription, RNA processing and modification	A, K	K
Cthe_0122	stage V sporulation protein AC	4	General function prediction only	R
Cthe_0123	stage V sporulation protein AD	4	General function prediction only	R
Cthe_0124	stage V sporulation protein AE	4	General function prediction only	R
Cthe_0125	stage V sporulation protein ae	4	General function prediction only	R
Cthe_0126	CheC domain protein	9	Cellular Processes	Y, V, Z, W, U, D, O, M, N, P, Q	N
Cthe_0127	RNA methyltransferase, TrmH family, group 2	2	Translation, ribosomal structure and biogenesis	J	J
Cthe_0128	Integrase catalytic region	5	Chromatin structure and dynamics, DNA replication, recombination and repair	B, L	L
Cthe_0129	diguanylate cyclase	8	Signal transduction mechanisms	T	T
Cthe_0130	3-Oxoacyl-[acyl-carrier-protein (ACP)] synthase III domain-containing protein	18	General function prediction only	R	R
Cthe_0131	phosphopantetheine-binding	15	General function prediction only	R
Cthe_0132	3-Oxoacyl-[acyl-carrier-protein (ACP)] synthase III domain-containing protein	18	General function prediction only	R	R
Cthe_0133	AMP-dependent synthetase and ligase	17	Lipid metabolism	I	I
Cthe_0135	Acyl transferase	18	Cellular Processes	Y, V, Z, W, U, D, O, M, N, P, Q	Q
Cthe_0136	4'-phosphopantetheinyl transferase	20	General function prediction only	R
Cthe_0137	glyceraldehyde-3-phosphate dehydrogenase, type I	12	Carbohydrate transport and metabolism	G	G
Cthe_0138	Phosphoglycerate kinase	12	Carbohydrate transport and metabolism	G	G
Cthe_0139	triosephosphate isomerase	12	Carbohydrate transport and metabolism	G	G
Cthe_0140	phosphoglycerate mutase, 2,3-bisphosphoglycerate-independent	12	Carbohydrate transport and metabolism	G	G
Cthe_0141	Integrase catalytic region	5	Chromatin structure and dynamics, DNA replication, recombination and repair	B, L	L
Cthe_0142	diguanylate cyclase	8	Signal transduction mechanisms	T	T
Cthe_0143	enolase	12	Carbohydrate transport and metabolism	G	G
Cthe_0144	preprotein translocase, SecG subunit	19	Membrane Transport	--
Cthe_0145	metal dependent phophohydrolase	8	General function prediction only	R	R
Cthe_0146	ribonuclease R	1	Transcription, RNA processing and modification	A, K	K
Cthe_0148	transposase mutator type	5	Chromatin structure and dynamics, DNA replication, recombination and repair	B, L	L
Cthe_0149	HPrNtr domain-containing protein	20	General function prediction only	R
Cthe_0150	RNA modification enzyme, MiaB family	2	Translation, ribosomal structure and biogenesis	J	J
Cthe_0152	aldo/keto reductase	11	Energy production and conversion	C	C
Cthe_0153	Holliday junction resolvase	5	Chromatin structure and dynamics, DNA replication, recombination and repair	B, L	L
Cthe_0156	Radical SAM domain protein	11	Energy production and conversion	C	C
Cthe_0158	ribonuclease, Rne/Rng family	2	Translation, ribosomal structure and biogenesis	J	J
Cthe_0159	Integrase catalytic region	5	Chromatin structure and dynamics, DNA replication, recombination and repair	B, L	L
Cthe_0160	50S ribosomal protein L21	2	Translation, ribosomal structure and biogenesis	J	J
Cthe_0162	50S ribosomal protein L27	2	Translation, ribosomal structure and biogenesis	J	J
Cthe_0163	GTP-binding protein Obg/CgtA	11	General function prediction only	R	R
Cthe_0164	RNA-binding, CRM domain	2	Translation, ribosomal structure and biogenesis	J	J
Cthe_0166	4Fe-4S ferredoxin iron-sulfur binding domain-containing protein	11	Energy production and conversion	C	C
Cthe_0167	response regulator receiver	8	General function prediction only	R
Cthe_0169	FAD dependent oxidoreductase	11	Energy production and conversion	C	C
Cthe_0173	FAD-dependent pyridine nucleotide-disulphide oxidoreductase	11	Energy production and conversion	C	C
Cthe_0174	sulfatase	7	Cellular Processes	Y, V, Z, W, U, D, O, M, N, P, Q	M
Cthe_0175	polysaccharide deacetylase	12	General function prediction only	R
Cthe_0178	Argininosuccinate lyase	13	Amino acid transport and metabolism	E	E
Cthe_0179	Argininosuccinate synthase	13	Amino acid transport and metabolism	E	E
Cthe_0180	Crossover junction endodeoxyribonuclease ruvC	5	Chromatin structure and dynamics, DNA replication, recombination and repair	B, L	L
Cthe_0181	Holliday junction ATP-dependent DNA helicase ruvA	5	Chromatin structure and dynamics, DNA replication, recombination and repair	B, L	L
Cthe_0182	Holliday junction ATP-dependent DNA helicase ruvB	5	Chromatin structure and dynamics, DNA replication, recombination and repair	B, L	L
Cthe_0184	type IV pilus assembly protein PilM	7	Cellular Processes	Y, V, Z, W, U, D, O, M, N, P, Q	N
Cthe_0185	cell wall hydrolase/autolysin	7	Cellular Processes	Y, V, Z, W, U, D, O, M, N, P, Q	M
Cthe_0186	UDP-glucose 4-epimerase	7	Cellular Processes	Y, V, Z, W, U, D, O, M, N, P, Q	M
Cthe_0187	Lipoprotein LpqB, GerMN domain	4	General function prediction only	R
Cthe_0188	ribonuclease PH	2	Translation, ribosomal structure and biogenesis	J	J
Cthe_0189	non-canonical purine NTP pyrophosphatase, rdgB/HAM1 family	16	Nucleotide transport and metabolism	F	F
Cthe_0190	proteinase inhibitor I4 serpin	3	Cellular Processes	Y, V, Z, W, U, D, O, M, N, P, Q	O
Cthe_0191	proteinase inhibitor I4 serpin	3	Cellular Processes	Y, V, Z, W, U, D, O, M, N, P, Q	O
Cthe_0192	Integrase catalytic region	5	Chromatin structure and dynamics, DNA replication, recombination and repair	B, L	L
Cthe_0193	sodium/hydrogen exchanger	14	Cellular Processes	Y, V, Z, W, U, D, O, M, N, P, Q	P
Cthe_0195	Sigma-70 region 4 type 2	1	General function prediction only
Cthe_0196	glutamine synthetase catalytic region	13	General function prediction only	R	R
Cthe_0197	glutamine amidotransferase class-II	13	Amino acid transport and metabolism	E	E
Cthe_0198	ferredoxin-dependent glutamate synthase	13	Amino acid transport and metabolism	E	E
Cthe_0199	4Fe-4S ferredoxin iron-sulfur binding domain-containing protein	11	Energy production and conversion	C	C
Cthe_0200	FAD-dependent pyridine nucleotide-disulphide oxidoreductase	11	Energy production and conversion	C	C
Cthe_0201	glutamate synthase alpha subunit domain protein	13	Amino acid transport and metabolism	E	E
Cthe_0202	glutamine synthetase, type I	13	Amino acid transport and metabolism	E	E
Cthe_0203	ANTAR domain protein	20	General function prediction only	R
Cthe_0206	UvrD/REP helicase	5	Chromatin structure and dynamics, DNA replication, recombination and repair	B, L	L
Cthe_0208	single-stranded-DNA-specific exonuclease RecJ	5	Chromatin structure and dynamics, DNA replication, recombination and repair	B, L	L
Cthe_0209	glycosyl transferase family 2	19	Cellular Processes	Y, V, Z, W, U, D, O, M, N, P, Q	M
Cthe_0210	periplasmic binding protein/LacI transcriptional regulator	1	Transcription, RNA processing and modification	A, K	K
Cthe_0211	glycoside hydrolase family 16	10	Carbohydrate transport and metabolism	G	G
Cthe_0212	beta-galactosidase	12	Carbohydrate transport and metabolism	G	G
Cthe_0214	Phenylalanyl-tRNA synthetase alpha chain	2	Translation, ribosomal structure and biogenesis	J	J
Cthe_0215	Phenylalanyl-tRNA synthetase beta chain	2	Translation, ribosomal structure and biogenesis	J	J
Cthe_0216	small acid-soluble spore protein alpha/beta type	4	General function prediction only	R
Cthe_0217	Glucose-6-phosphate isomerase	12	Carbohydrate transport and metabolism	G	G
Cthe_0218	metallophosphoesterase	5	General function prediction only	R	R
Cthe_0219	5-nitroimidazole antibiotic resistance protein	11	General function prediction only	R	R
Cthe_0220	transposase IS4 family protein	5	General function prediction only	R
Cthe_0223	DNA helicase	5	Chromatin structure and dynamics, DNA replication, recombination and repair	B, L
Cthe_0229	NAD-dependent epimerase/dehydratase	7	Cellular Processes	Y, V, Z, W, U, D, O, M, N, P, Q	M
Cthe_0231	Radical SAM domain protein	11	General function prediction only	R	R
Cthe_0233	GCN5-related N-acetyltransferase	2	Translation, ribosomal structure and biogenesis	J	J
Cthe_0234	AMP-dependent synthetase and ligase	17	Lipid metabolism	I	I
Cthe_0235	glutaredoxin-like protein, YruB-family	3	Cellular Processes	Y, V, Z, W, U, D, O, M, N, P, Q	O
Cthe_0236	aldo/keto reductase	11	General function prediction only	R	R
Cthe_0237	transcriptional regulator domain-containing protein	8	Signal transduction mechanisms	T	T
Cthe_0239	Spore coat protein CotH	4	General function prediction only	R
Cthe_0240	VTC domain-containing protein	20	General function prediction only	R
Cthe_0243	copper amine oxidase-like domain-containing protein	20	Cellular Processes	Y, V, Z, W, U, D, O, M, N, P, Q	M
Cthe_0244	heavy metal translocating P-type ATPase	14	Cellular Processes	Y, V, Z, W, U, D, O, M, N, P, Q	P
Cthe_0245	regulatory protein ArsR	1	Transcription, RNA processing and modification	A, K	K
Cthe_0246	Carbohydrate binding family 6	10	General function prediction only	R
Cthe_0247	DNA mismatch repair protein MutS domain protein	5	Chromatin structure and dynamics, DNA replication, recombination and repair	B, L	L
Cthe_0248	transposase IS4 family protein	5	General function prediction only	R
Cthe_0249	peptidase C11 clostripain	7	General function prediction only	R
Cthe_0251	transglutaminase domain-containing protein	13	General function prediction only	R
Cthe_0253	ATPase associated with various cellular activities AAA_3	11	General function prediction only	R	R
Cthe_0256	ATP-binding region ATPase domain protein	1	Transcription, RNA processing and modification	A, K	K
Cthe_0257	twitching motility protein	7	Cellular Processes	Y, V, Z, W, U, D, O, M, N, P, Q	N
Cthe_0258	Dockerin type 1 protein	10	Cellular Processes	Y, V, Z, W, U, D, O, M, N, P, Q	D
Cthe_0259	Rhomboid family protein	7	General function prediction only	R
Cthe_0260	peptidase S1 and S6 chymotrypsin/Hap	3	Cellular Processes	Y, V, Z, W, U, D, O, M, N, P, Q	O
Cthe_0261	HAD-superfamily hydrolase, subfamily IA, variant 1	14	General function prediction only	R	R
Cthe_0262	Gamma-glutamyl phosphate reductase	13	Amino acid transport and metabolism	E	E
Cthe_0265	aminotransferase class V	13	Amino acid transport and metabolism	E	E
Cthe_0266	chemotaxis sensory transducer	9	Cellular Processes	Y, V, Z, W, U, D, O, M, N, P, Q	N
Cthe_0267	type 3a cellulose-binding domain protein	10	General function prediction only	R
Cthe_0268	RNA polymerase sigma-I factor	1	Transcription, RNA processing and modification	A, K
Cthe_0269	glycoside hydrolase family 8	10	Carbohydrate transport and metabolism	G	G
Cthe_0270	glycoside hydrolase family 18	10	Carbohydrate transport and metabolism	G	G
Cthe_0271	type 3a cellulose-binding domain protein	10	General function prediction only	R
Cthe_0272	peptidase S11 D-alanyl-D-alanine carboxypeptidase 1	7	Cellular Processes	Y, V, Z, W, U, D, O, M, N, P, Q	M
Cthe_0273	diguanylate cyclase	8	Signal transduction mechanisms	T	T
Cthe_0274	glycoside hydrolase family 9	10	General function prediction only	R
Cthe_0275	glycosyltransferase 36	19	Carbohydrate transport and metabolism	G	G
Cthe_0276	D-isomer specific 2-hydroxyacid dehydrogenase NAD-binding	11	Energy production and conversion	C	C
Cthe_0278	pseudouridine synthase	2	Translation, ribosomal structure and biogenesis	J	J
Cthe_0280	Coat F domain protein	4	General function prediction only	R
Cthe_0282	Glycogen synthase	12	Carbohydrate transport and metabolism	G	G
Cthe_0283	aldo/keto reductase	11	Energy production and conversion	C	C
Cthe_0285	isocitrate dehydrogenase, NADP-dependent	11	Energy production and conversion	C	C
Cthe_0286	ATP-binding region ATPase domain protein	8	Signal transduction mechanisms	T	T
Cthe_0287	ATP-binding region ATPase domain protein	8	Signal transduction mechanisms	T	T
Cthe_0288	MCP methyltransferase CheR-type	9	Cellular Processes	Y, V, Z, W, U, D, O, M, N, P, Q	N
Cthe_0289	DEAD_2 domain protein	1	Transcription, RNA processing and modification	A, K	K
Cthe_0290	homoserine dehydrogenase	13	Amino acid transport and metabolism	E	E
Cthe_0292	transposase mutator type	5	Chromatin structure and dynamics, DNA replication, recombination and repair	B, L	L
Cthe_0295	phosphoserine aminotransferase	15	Coenzyme metabolism	H	H
Cthe_0297	methyl-accepting chemotaxis sensory transducer	9	General function prediction only	R
Cthe_0298	chemotaxis sensory transducer	9	Cellular Processes	Y, V, Z, W, U, D, O, M, N, P, Q	N
Cthe_0299	MATE efflux family protein	6	Cellular Processes	Y, V, Z, W, U, D, O, M, N, P, Q	V
Cthe_0300	Sporulation uncharacterized protein YkwD	4	Hypothetical	S	S
Cthe_0304	Integrase catalytic region	5	Chromatin structure and dynamics, DNA replication, recombination and repair	B, L	L
Cthe_0305	DNA gyrase subunit B domain protein	5	Chromatin structure and dynamics, DNA replication, recombination and repair	B, L	L
Cthe_0306	DNA gyrase/topoisomerase IV subunit A	5	Chromatin structure and dynamics, DNA replication, recombination and repair	B, L	L
Cthe_0309	excinuclease ABC, B subunit	5	Chromatin structure and dynamics, DNA replication, recombination and repair	B, L	L
Cthe_0310	3D domain-containing protein	20	Hypothetical	S	S
Cthe_0311	excinuclease ABC, A subunit	5	Chromatin structure and dynamics, DNA replication, recombination and repair	B, L	L
Cthe_0312	ATPase AAA-2 domain protein	11	Cellular Processes	Y, V, Z, W, U, D, O, M, N, P, Q	O
Cthe_0314	Glycosyltransferase 28 domain	19	Carbohydrate transport and metabolism	G	G
Cthe_0315	RNA polymerase sigma-I factor	1	Transcription, RNA processing and modification	A, K
Cthe_0316	PA14 domain protein	20	General function prediction only	R
Cthe_0318	ErfK/YbiS/YcfS/YnhG family protein	20	Hypothetical	S	S
Cthe_0319	class II aldolase/adducin family protein	12	Carbohydrate transport and metabolism	G	G
Cthe_0321	Tetratricopeptide TPR_2 repeat-containing protein	7	Hypothetical/Unassigned	--
Cthe_0322	glycoside hydrolase family 3 domain protein	10	Carbohydrate transport and metabolism	G	G
Cthe_0324	valyl-tRNA synthetase	2	Translation, ribosomal structure and biogenesis	J	J
Cthe_0325	NAD+ synthetase	15	Coenzyme metabolism	H	H
Cthe_0328	peptide chain release factor 3	2	Translation, ribosomal structure and biogenesis	J	J
Cthe_0332	phosphoribulokinase/uridine kinase	16	Nucleotide transport and metabolism	F	F
Cthe_0333	DRTGG domain protein	20	General function prediction only	R
Cthe_0334	ATP-binding region ATPase domain protein	8	Signal transduction mechanisms	T	T
Cthe_0335	Fe-S cluster domain protein	11	General function prediction only	R	R
Cthe_0336	DRTGG domain-containing protein	20	General function prediction only	R
Cthe_0337	PHP domain protein	12	Hypothetical	S	S
Cthe_0338	NADH-quinone oxidoreductase, E subunit	11	Energy production and conversion	C	C
Cthe_0339	ATP-binding region ATPase domain protein	8	General function prediction only	R
Cthe_0340	ferredoxin	11	General function prediction only	R
Cthe_0341	Respiratory-chain NADH dehydrogenase domain 51 kDa subunit	11	Energy production and conversion	C	C
Cthe_0342	hydrogenase, Fe-only	20	General function prediction only	R	R
Cthe_0343	flavin reductase domain protein FMN-binding	11	General function prediction only	R	R
Cthe_0344	malic protein NAD-binding	11	Energy production and conversion	C	C
Cthe_0345	L-lactate dehydrogenase	11	Energy production and conversion	C	C
Cthe_0347	phosphofructokinase	12	Carbohydrate transport and metabolism	G	G
Cthe_0348	Integrase catalytic region	5	Chromatin structure and dynamics, DNA replication, recombination and repair	B, L	L
Cthe_0349	fructose-1,6-bisphosphate aldolase, class II	12	Carbohydrate transport and metabolism	G	G
Cthe_0350	signal peptidase I	20	Hypothetical/Unassigned	--
Cthe_0351	PpiC-type peptidyl-prolyl cis-trans isomerase	20	General function prediction only	R
Cthe_0354	CoA-substrate-specific enzyme activase	17	Lipid metabolism	I	I
Cthe_0356	transposase mutator type	5	Chromatin structure and dynamics, DNA replication, recombination and repair	B, L	L
Cthe_0357	alpha-glucan phosphorylase	12	Carbohydrate transport and metabolism	G	G
Cthe_0360	thioredoxin	3	Cellular Processes	Y, V, Z, W, U, D, O, M, N, P, Q	O
Cthe_0362	Transcription regulator, AsnC-type	1	Transcription, RNA processing and modification	A, K	K
Cthe_0363	aminotransferase class I and II	13	Amino acid transport and metabolism	E	E
Cthe_0364	helix-turn-helix domain protein	1	General function prediction only	R
Cthe_0365	peptide chain release factor 2	2	Translation, ribosomal structure and biogenesis	J	J
Cthe_0368	1-(5-phosphoribosyl)-5-amino-4-imidazole-carboxylate (AIR) carboxylase	13	General function prediction only	R	R
Cthe_0371	transposase mutator type	5	Chromatin structure and dynamics, DNA replication, recombination and repair	B, L	L
Cthe_0372	glutamate synthase (NADPH), homotetrameric	13	Amino acid transport and metabolism	E	E
Cthe_0373	oxidoreductase FAD/NAD(P)-binding domain protein	15	Coenzyme metabolism	H	H
Cthe_0374	Glu/Leu/Phe/Val dehydrogenase	13	Amino acid transport and metabolism	E	E
Cthe_0375	GMP synthase [glutamine-hydrolyzing]	16	Nucleotide transport and metabolism	F	F
Cthe_0376	Penicillinase repressor	1	Transcription, RNA processing and modification	A, K	K
Cthe_0377	peptidase M56 BlaR1	1	Transcription, RNA processing and modification	A, K	K
Cthe_0384	ABC transporter related	19	Cellular Processes	Y, V, Z, W, U, D, O, M, N, P, Q	V
Cthe_0387	transposase IS4 family protein	5	General function prediction only	R
Cthe_0388	Alcohol dehydrogenase GroES domain protein	13	Amino acid transport and metabolism	E	E
Cthe_0389	PfkB domain protein	12	Carbohydrate transport and metabolism	G	G
Cthe_0390	ROK family protein	1	Transcription, RNA processing and modification	A, K	K
Cthe_0391	ABC transporter related	19	Carbohydrate transport and metabolism	G	G
Cthe_0392	ABC-type transporter, integral membrane subunit	19	Carbohydrate transport and metabolism	G	G
Cthe_0393	periplasmic binding protein/LacI transcriptional regulator	12	Carbohydrate transport and metabolism	G	G
Cthe_0394	iron-containing alcohol dehydrogenase	11	Energy production and conversion	C	C
Cthe_0395	RbsD or FucU transport	12	Carbohydrate transport and metabolism	G	G
Cthe_0396	ABC transporter related	19	Cellular Processes	Y, V, Z, W, U, D, O, M, N, P, Q	V
Cthe_0397	ABC transporter related	19	Cellular Processes	Y, V, Z, W, U, D, O, M, N, P, Q	V
Cthe_0401	histidine kinase HAMP region domain protein	9	Cellular Processes	Y, V, Z, W, U, D, O, M, N, P, Q	N
Cthe_0402	copper amine oxidase-like domain-containing protein	20	General function prediction only	R
Cthe_0403	RNA polymerase sigma-I factor	1	Transcription, RNA processing and modification	A, K	K
Cthe_0404	type 3a cellulose-binding domain protein	10	General function prediction only	R
Cthe_0405	glycoside hydrolase family 5	10	Carbohydrate transport and metabolism	G	G
Cthe_0407	radical SAM domain-containing protein	11	General function prediction only	R	R
Cthe_0408	diguanylate cyclase	8	Signal transduction mechanisms	T	T
Cthe_0412	glycoside hydrolase family 9	10	General function prediction only	R
Cthe_0413	glycoside hydrolase family 9	10	General function prediction only	R
Cthe_0414	manganese containing catalase	14	Cellular Processes	Y, V, Z, W, U, D, O, M, N, P, Q	P
Cthe_0415	spore coat protein CotJB	4	General function prediction only	R
Cthe_0417	ribosomal protein S15	2	Translation, ribosomal structure and biogenesis	J	J
Cthe_0418	Polyribonucleotide nucleotidyltransferase	2	Translation, ribosomal structure and biogenesis	J	J
Cthe_0419	peptidase M16 domain protein	7	General function prediction only	R	R
Cthe_0420	dipicolinate synthase subunit A	20	General function prediction only	R
Cthe_0421	dipicolinic acid synthetase, B subunit	20	General function prediction only	R
Cthe_0422	Redox-sensing transcriptional repressor rex	11	General function prediction only	R	R
Cthe_0423	iron-containing alcohol dehydrogenase	11	Energy production and conversion	C	C
Cthe_0424	aminoglycoside phosphotransferase	13	General function prediction only	R
Cthe_0426	Fe-S cluster domain protein	11	General function prediction only	R	R
Cthe_0427	Stage II sporulation protein E	4	General function prediction only	R
Cthe_0428	NADH dehydrogenase (ubiquinone) 24 kDa subunit	11	Energy production and conversion	C	C
Cthe_0429	Respiratory-chain NADH dehydrogenase domain 51 kDa subunit	11	Energy production and conversion	C	C
Cthe_0430	hydrogenase, Fe-only	20	General function prediction only	R	R
Cthe_0433	glycoside hydrolase family 9	10	General function prediction only	R
Cthe_0434	ATPase	11	General function prediction only	R
Cthe_0435	Dockerin type 1 protein	10	General function prediction only	R
Cthe_0436	Tetratricopeptide TPR_2 repeat-containing protein	7	Cellular Processes	Y, V, Z, W, U, D, O, M, N, P, Q	N
Cthe_0438	Dockerin type 1 protein	10	Hypothetical/Unassigned	--
Cthe_0439	CobB/CobQ domain protein glutamine amidotransferase	13	General function prediction only	R	R
Cthe_0440	domain of unknown function DUF1727	7	Cellular Processes	Y, V, Z, W, U, D, O, M, N, P, Q	M
Cthe_0441	EPSP synthase (3-phosphoshikimate 1-carboxyvinyltransferase)	7	Cellular Processes	Y, V, Z, W, U, D, O, M, N, P, Q	M
Cthe_0442	Polypeptide-transport-associated domain protein FtsQ-type	7	Cellular Processes	Y, V, Z, W, U, D, O, M, N, P, Q	M
Cthe_0444	cell division protein FtsA	4	Cellular Processes	Y, V, Z, W, U, D, O, M, N, P, Q	D
Cthe_0445	cell division protein FtsZ	4	Cellular Processes	Y, V, Z, W, U, D, O, M, N, P, Q	D
Cthe_0446	sigma-E processing peptidase SpoIIGA	1	General function prediction only	R
Cthe_0447	RNA polymerase sigma-E factor	1	Transcription, RNA processing and modification	A, K	K
Cthe_0448	RNA polymerase sigma-G factor	1	Transcription, RNA processing and modification	A, K	K
Cthe_0449	sporulation protein, YlmC/YmxH family	4	General function prediction only	R
Cthe_0450	Ribonucleotide reductase regulator NrdR-like protein	1	Transcription, RNA processing and modification	A, K	K
Cthe_0452	cellulosome anchoring protein cohesin region	10	General function prediction only	R
Cthe_0455	Mg chelatase, subunit ChlI	3	Cellular Processes	Y, V, Z, W, U, D, O, M, N, P, Q	O
Cthe_0458	exodeoxyribonuclease III	5	Chromatin structure and dynamics, DNA replication, recombination and repair	B, L	L
Cthe_0459	DNA protecting protein DprA	5	Chromatin structure and dynamics, DNA replication, recombination and repair	B, L	L
Cthe_0460	DNA topoisomerase I	5	Chromatin structure and dynamics, DNA replication, recombination and repair	B, L	L
Cthe_0461	gid protein	2	Translation, ribosomal structure and biogenesis	J	J
Cthe_0462	flagellar basal-body rod protein FlgB	9	Cellular Processes	Y, V, Z, W, U, D, O, M, N, P, Q	N
Cthe_0463	flagellar basal-body rod protein FlgC	9	Cellular Processes	Y, V, Z, W, U, D, O, M, N, P, Q	N
Cthe_0464	flagellar hook-basal body complex subunit FliE	9	Cellular Processes	Y, V, Z, W, U, D, O, M, N, P, Q	N
Cthe_0465	flagellar M-ring protein FliF	9	Cellular Processes	Y, V, Z, W, U, D, O, M, N, P, Q	N
Cthe_0466	flagellar motor switch protein FliG	9	Cellular Processes	Y, V, Z, W, U, D, O, M, N, P, Q	N
Cthe_0467	Flagellar assembly protein FliH/Type III secretion system HrpE	9	Cellular Processes	Y, V, Z, W, U, D, O, M, N, P, Q	N
Cthe_0468	flagellar protein export ATPase FliI	9	Cellular Processes	Y, V, Z, W, U, D, O, M, N, P, Q	N
Cthe_0469	flagellar export protein FliJ	9	Cellular Processes	Y, V, Z, W, U, D, O, M, N, P, Q	N
Cthe_0471	flagellar hook-length control protein	9	Cellular Processes	Y, V, Z, W, U, D, O, M, N, P, Q	N
Cthe_0472	flagellar hook capping protein	9	Cellular Processes	Y, V, Z, W, U, D, O, M, N, P, Q	N
Cthe_0473	flagellar operon protein	9	General function prediction only	R
Cthe_0474	fagellar hook-basal body protein	9	Cellular Processes	Y, V, Z, W, U, D, O, M, N, P, Q	N
Cthe_0475	flagellar FlbD family protein	9	Cellular Processes	Y, V, Z, W, U, D, O, M, N, P, Q	N
Cthe_0476	flagellar basal body-associated protein FliL	9	General function prediction only	R
Cthe_0477	flagellar motor switch protein FliM	9	Cellular Processes	Y, V, Z, W, U, D, O, M, N, P, Q	N
Cthe_0478	flagellar motor switch protein FliN	9	Cellular Processes	Y, V, Z, W, U, D, O, M, N, P, Q	N
Cthe_0479	response regulator receiver	9	Signal transduction mechanisms	T	T
Cthe_0481	flagellar biosynthetic protein FliP	9	Cellular Processes	Y, V, Z, W, U, D, O, M, N, P, Q	N
Cthe_0482	flagellar biosynthetic protein FliQ	9	Cellular Processes	Y, V, Z, W, U, D, O, M, N, P, Q	N
Cthe_0483	flagellar biosynthetic protein FliR	9	Cellular Processes	Y, V, Z, W, U, D, O, M, N, P, Q	N
Cthe_0484	flagellar biosynthetic protein FlhB	9	Cellular Processes	Y, V, Z, W, U, D, O, M, N, P, Q	N
Cthe_0485	flagellar biosynthesis protein FlhA	9	Cellular Processes	Y, V, Z, W, U, D, O, M, N, P, Q	N
Cthe_0486	flagellar biosynthetic protein FlhF	9	Cellular Processes	Y, V, Z, W, U, D, O, M, N, P, Q	N
Cthe_0487	Cobyrinic acid ac-diamide synthase	4	Cellular Processes	Y, V, Z, W, U, D, O, M, N, P, Q	D
Cthe_0488	type IV pilus assembly PilZ	7	Cellular Processes	Y, V, Z, W, U, D, O, M, N, P, Q	M
Cthe_0489	Chemotaxis response regulator protein-glutamate methylesterase	9	Cellular Processes	Y, V, Z, W, U, D, O, M, N, P, Q	N
Cthe_0490	CheW domain protein	9	Cellular Processes	Y, V, Z, W, U, D, O, M, N, P, Q	N
Cthe_0491	CheW domain protein	9	Cellular Processes	Y, V, Z, W, U, D, O, M, N, P, Q	N
Cthe_0492	CheC domain protein	9	Cellular Processes	Y, V, Z, W, U, D, O, M, N, P, Q	N
Cthe_0493	Chemoreceptor glutamine deamidase cheD	9	Cellular Processes	Y, V, Z, W, U, D, O, M, N, P, Q	N
Cthe_0495	RNA polymerase, sigma 28 subunit	1	Transcription, RNA processing and modification
Cthe_0496	Integrase catalytic region	5	Chromatin structure and dynamics, DNA replication, recombination and repair	B, L	L
Cthe_0501	aminodeoxychorismate lyase	13	General function prediction only	R
Cthe_0503	2'-5' RNA ligase	2	Translation, ribosomal structure and biogenesis	J	J
Cthe_0504	Capsule synthesis protein, CapA	4	Cellular Processes	Y, V, Z, W, U, D, O, M, N, P, Q	M
Cthe_0505	formate acetyltransferase	11	Energy production and conversion	C	C
Cthe_0506	pyruvate formate-lyase activating enzyme	3	Cellular Processes	Y, V, Z, W, U, D, O, M, N, P, Q	O
Cthe_0507	Exonuclease RNase T and DNA polymerase III	1	General function prediction only	R	R
Cthe_0509	sodium ion-translocating decarboxylase, beta subunit	11	Energy production and conversion	C	C
Cthe_0510	Integrase catalytic region	5	Chromatin structure and dynamics, DNA replication, recombination and repair	B, L	L
Cthe_0511	ATP-binding region ATPase domain protein	8	Signal transduction mechanisms	T	T
Cthe_0512	integrase family protein	5	Chromatin structure and dynamics, DNA replication, recombination and repair	B, L	L
Cthe_0513	DNA binding domain protein, excisionase family	5	General function prediction only	R
Cthe_0514	DNA methylase N-4/N-6 domain protein	5	General function prediction only	R
Cthe_0515	transposase IS66	5	Chromatin structure and dynamics, DNA replication, recombination and repair	B, L	L
Cthe_0516	IS66 Orf2 family protein	5	Chromatin structure and dynamics, DNA replication, recombination and repair	B, L	L
Cthe_0518	type III restriction protein res subunit	6	Cellular Processes	Y, V, Z, W, U, D, O, M, N, P, Q	V
Cthe_0519	DNA methylase N-4/N-6 domain protein	5	Chromatin structure and dynamics, DNA replication, recombination and repair	B, L	L
Cthe_0521	helicase domain-containing protein	1	Transcription, RNA processing and modification	A, K	K
Cthe_0523	Resolvase domain	5	Chromatin structure and dynamics, DNA replication, recombination and repair	B, L	L
Cthe_0532	Haloacid dehalogenase domain protein hydrolase	14	General function prediction only	R	R
Cthe_0533	Radical SAM domain protein	11	General function prediction only	R	R
Cthe_0534	ABC-type bacteriocin transporter	19	Cellular Processes	Y, V, Z, W, U, D, O, M, N, P, Q	V
Cthe_0536	glycoside hydrolase family 5	10	Carbohydrate transport and metabolism	G	G
Cthe_0537	response regulator receiver	9	Signal transduction mechanisms	T	T
Cthe_0538	ATP-binding region ATPase domain protein	8	Signal transduction mechanisms	T	T
Cthe_0539	ABC transporter related	19	Cellular Processes	Y, V, Z, W, U, D, O, M, N, P, Q	V
Cthe_0541	peptidase M24	13	Amino acid transport and metabolism	E	E
Cthe_0543	glycoside hydrolase family 9	10	General function prediction only	R
Cthe_0544	Protein phosphatase 2C-like	8	Signal transduction mechanisms	T	T
Cthe_0545	peptidase A24A prepilin type IV	7	General function prediction only	R
Cthe_0546	ferric-uptake regulator	14	Cellular Processes	Y, V, Z, W, U, D, O, M, N, P, Q	P
Cthe_0547	ABC-type metal ion transporter, periplasmic subunit	19	Cellular Processes	Y, V, Z, W, U, D, O, M, N, P, Q	P
Cthe_0548	ABC transporter related	19	Cellular Processes	Y, V, Z, W, U, D, O, M, N, P, Q	P
Cthe_0549	ABC-type transporter, integral membrane subunit	19	Cellular Processes	Y, V, Z, W, U, D, O, M, N, P, Q	P
Cthe_0550	Heat shock protein Hsp90	3	Cellular Processes	Y, V, Z, W, U, D, O, M, N, P, Q	O
Cthe_0551	AMP-dependent synthetase and ligase	17	Lipid metabolism	I	I
Cthe_0552	Cupin 2 conserved barrel domain protein	12	General function prediction only	R
Cthe_0553	LysR substrate-binding	1	Transcription, RNA processing and modification	A, K	K
Cthe_0554	phosphoribosylformylglycinamidine synthase	16	Nucleotide transport and metabolism	F	F
Cthe_0555	PpiC-type peptidyl-prolyl cis-trans isomerase	20	General function prediction only	R
Cthe_0556	asparagine synthase (glutamine-hydrolyzing)	13	Amino acid transport and metabolism	E	E
Cthe_0557	polysaccharide deacetylase	12	Carbohydrate transport and metabolism	G	G
Cthe_0558	Mur ligase middle domain protein	13	Amino acid transport and metabolism	E
Cthe_0559	single-stranded DNA-binding protein	5	General function prediction only	R
Cthe_0560	FAD-dependent pyridine nucleotide-disulphide oxidoreductase	11	Energy production and conversion	C	C
Cthe_0561	ApbE family lipoprotein	15	Coenzyme metabolism	H	H
Cthe_0563	Heptaprenyl diphosphate synthase component I	7	Hypothetical	S	S
Cthe_0564	Polyprenyl synthetase	15	Coenzyme metabolism	H	H
Cthe_0566	primosomal protein N'	5	Chromatin structure and dynamics, DNA replication, recombination and repair	B, L	L
Cthe_0567	Peptide deformylase	2	Translation, ribosomal structure and biogenesis	J	J
Cthe_0568	Methionyl-tRNA formyltransferase	2	Translation, ribosomal structure and biogenesis	J	J
Cthe_0570	peptidase membrane zinc metallopeptidase	20	General function prediction only	R	R
Cthe_0571	sun protein	2	Translation, ribosomal structure and biogenesis	J	J
Cthe_0572	Ribosomal RNA large subunit methyltransferase N	2	General function prediction only	R	R
Cthe_0573	Protein phosphatase 2C-like	8	Signal transduction mechanisms	T	T
Cthe_0574	Serine/threonine protein kinase-related	13	General function prediction only	R	R
Cthe_0575	ribosome biogenesis GTPase RsgA	2	General function prediction only	R	R
Cthe_0576	ribulose-phosphate 3-epimerase	12	Carbohydrate transport and metabolism	G	G
Cthe_0577	thiamine pyrophosphokinase	15	Coenzyme metabolism	H	H
Cthe_0578	glycoside hydrolase family 9	10	General function prediction only	R
Cthe_0579	nitroreductase	11	Energy production and conversion	C	C
Cthe_0580	aminotransferase class I and II	13	Amino acid transport and metabolism	E	E
Cthe_0581	Fibronectin-binding A domain protein	1	Transcription, RNA processing and modification	A, K	K
Cthe_0582	PAS sensor protein	8	Signal transduction mechanisms	T	T
Cthe_0583	Stage II sporulation protein E	4	Signal transduction mechanisms	T	T
Cthe_0585	transposase IS3/IS911 family protein	5	General function prediction only	R
Cthe_0587	transposase mutator type	5	Chromatin structure and dynamics, DNA replication, recombination and repair	B, L	L
Cthe_0588	Integrase catalytic region	5	Chromatin structure and dynamics, DNA replication, recombination and repair	B, L	L
Cthe_0590	transposase IS3/IS911 family protein	5	General function prediction only	R
Cthe_0592	Methyltransferase type 11	15	Coenzyme metabolism	H	H
Cthe_0593	copper amine oxidase-like domain-containing protein	20	General function prediction only	R
Cthe_0594	transposase mutator type	5	Chromatin structure and dynamics, DNA replication, recombination and repair	B, L	L
Cthe_0596	GTP-binding protein engB	11	General function prediction only	R	R
Cthe_0597	thiamine biosynthesis protein ThiS	15	Hypothetical/Unassigned	--
Cthe_0598	Thiazole synthase	16	Nucleotide transport and metabolism	F	F
Cthe_0599	thiazole biosynthesis protein ThiH	15	Coenzyme metabolism	H	H
Cthe_0600	thiamine biosynthesis protein ThiF	15	Coenzyme metabolism	H	H
Cthe_0601	Thiamine-phosphate pyrophosphorylase	15	Coenzyme metabolism	H	H
Cthe_0602	Phosphomethylpyrimidine synthase	15	Coenzyme metabolism	H	H
Cthe_0603	GCN5-related N-acetyltransferase	2	General function prediction only	R
Cthe_0605	NLP/P60 protein	7	Cellular Processes	Y, V, Z, W, U, D, O, M, N, P, Q	M
Cthe_0606	DNA internalization-related competence protein ComEC/Rec2	5	General function prediction only	R	R
Cthe_0607	peptidase M42 family protein	12	Carbohydrate transport and metabolism	G	G
Cthe_0608	peptidase M42 family protein	12	Carbohydrate transport and metabolism	G	G
Cthe_0609	peptidase M42 family protein	12	Carbohydrate transport and metabolism	G	G
Cthe_0610	Histidinol-phosphate aminotransferase	13	Amino acid transport and metabolism	E	E
Cthe_0611	RNA-metabolising metallo-beta-lactamase	2	Translation, ribosomal structure and biogenesis	J	J
Cthe_0612	SSS sodium solute transporter superfamily	13	Amino acid transport and metabolism	E	E
Cthe_0613	indolepyruvate ferredoxin oxidoreductase, alpha subunit	11	Energy production and conversion	C	C
Cthe_0614	indolepyruvate ferredoxin oxidoreductase, beta subunit	11	Energy production and conversion	C	C
Cthe_0615	AMP-dependent synthetase and ligase	17	Coenzyme metabolism	H	H
Cthe_0616	amino acid-binding ACT domain protein	13	General function prediction only	R	R
Cthe_0617	AAA ATPase central domain protein	5	Chromatin structure and dynamics, DNA replication, recombination and repair	B, L	L
Cthe_0618	ferrous iron transport protein B	14	Cellular Processes	Y, V, Z, W, U, D, O, M, N, P, Q	P
Cthe_0619	FeoA family protein	14	Cellular Processes	Y, V, Z, W, U, D, O, M, N, P, Q	P
Cthe_0620	iron dependent repressor	1	Transcription, RNA processing and modification	A, K	K
Cthe_0621	Methylthioribose-1-phosphate isomerase	2	Translation, ribosomal structure and biogenesis	J	J
Cthe_0622	methylthioadenosine phosphorylase	16	Nucleotide transport and metabolism	F	F
Cthe_0623	sporulation protein, yteA family	4	Signal transduction mechanisms	T	T
Cthe_0624	glycoside hydrolase family 9	10	General function prediction only	R
Cthe_0625	glycoside hydrolase family 9	10	General function prediction only	R
Cthe_0627	SAF domain protein	20	General function prediction only	R
Cthe_0629	type II secretion system protein E	19	Cellular Processes	Y, V, Z, W, U, D, O, M, N, P, Q	U
Cthe_0634	Serine/threonine protein kinase-related	13	General function prediction only	R	R
Cthe_0635	Protein phosphatase 2C-like	8	Signal transduction mechanisms	T	T
Cthe_0638	cell divisionFtsK/SpoIIIE	4	Cellular Processes	Y, V, Z, W, U, D, O, M, N, P, Q	D
Cthe_0639	glycoside hydrolase family 13 domain protein	10	General function prediction only	R
Cthe_0640	Dockerin type 1 protein	10	General function prediction only	R
Cthe_0641	Coat F domain protein	4	General function prediction only	R
Cthe_0644	Vitamin B12 dependent methionine synthase activation region	20	General function prediction only	R
Cthe_0645	homocysteine S-methyltransferase	13	Amino acid transport and metabolism	E	E
Cthe_0646	anaerobic ribonucleoside-triphosphate reductase	16	Nucleotide transport and metabolism	F	F
Cthe_0647	anaerobic ribonucleoside-triphosphate reductase activating protein	16	Cellular Processes	Y, V, Z, W, U, D, O, M, N, P, Q	O
Cthe_0648	glutamyl-tRNA synthetase	2	Translation, ribosomal structure and biogenesis	J	J
Cthe_0652	4-oxalocrotonate tautomerase	20	Hypothetical/Unassigned	--
Cthe_0653	transcriptional regulator nikr, CopG family	8	General function prediction only	R
Cthe_0654	biotin and thiamin synthesis associated	15	Coenzyme metabolism	H	H
Cthe_0655	cysteine desulfurase family protein	13	Amino acid transport and metabolism	E	E
Cthe_0656	type IV pilus assembly protein PilM	7	Cellular Processes	Y, V, Z, W, U, D, O, M, N, P, Q	N
Cthe_0660	glycoside hydrolase family 81	10	Cellular Processes	Y, V, Z, W, U, D, O, M, N, P, Q	M
Cthe_0661	Ricin B lectin	20	General function prediction only	R
Cthe_0664	3D domain-containing protein	20	General function prediction only	R
Cthe_0665	HflK protein	3	Cellular Processes	Y, V, Z, W, U, D, O, M, N, P, Q	O
Cthe_0666	HflC protein	3	Cellular Processes	Y, V, Z, W, U, D, O, M, N, P, Q	O
Cthe_0667	GerA spore germination protein	4	General function prediction only	R
Cthe_0668	spore germination protein	4	General function prediction only	R
Cthe_0669	germination protein, Ger(x)C family	4	General function prediction only	R
Cthe_0670	spore germination protein	4	General function prediction only	R
Cthe_0672	pyrroline-5-carboxylate reductase	13	Amino acid transport and metabolism	E	E
Cthe_0673	Ribonuclease H	5	Chromatin structure and dynamics, DNA replication, recombination and repair	B, L	L
Cthe_0674	NUDIX hydrolase	16	Nucleotide transport and metabolism	F	F
Cthe_0675	stage II sporulation protein M	4	General function prediction only	R
Cthe_0676	tyrosine recombinase XerD	5	Chromatin structure and dynamics, DNA replication, recombination and repair	B, L	L
Cthe_0677	Phosphopentomutase	12	Carbohydrate transport and metabolism	G	G
Cthe_0678	pyrimidine-nucleoside phosphorylase	16	Nucleotide transport and metabolism	F	F
Cthe_0679	peptidase S11 D-alanyl-D-alanine carboxypeptidase 1	7	Cellular Processes	Y, V, Z, W, U, D, O, M, N, P, Q	M
Cthe_0680	Lysine exporter protein (LYSE/YGGA)	13	Amino acid transport and metabolism	E	E
Cthe_0681	IMP dehydrogenase/GMP reductase	16	Nucleotide transport and metabolism	F	F
Cthe_0683	diaminopimelate decarboxylase	13	Amino acid transport and metabolism	E	E
Cthe_0684	CBS domain containing protein	2	Translation, ribosomal structure and biogenesis	J	J
Cthe_0685	peptidase M50	7	General function prediction only	R	R
Cthe_0686	tryptophanyl-tRNA synthetase	2	Translation, ribosomal structure and biogenesis	J	J
Cthe_0687	Segregation and condensation protein A	1	Hypothetical	S	S
Cthe_0688	segregation and condensation protein B	1	Transcription, RNA processing and modification	A, K	K
Cthe_0689	RDD domain containing protein	20	General function prediction only	R
Cthe_0691	sporulation protein YtfJ	4	Hypothetical	S	S
Cthe_0692	Integrase catalytic region	5	Chromatin structure and dynamics, DNA replication, recombination and repair	B, L	L
Cthe_0693	pseudouridine synthase Rsu	2	Translation, ribosomal structure and biogenesis	J	J
Cthe_0694	Spermidine synthase	13	Amino acid transport and metabolism	E	E
Cthe_0695	agmatinase	13	Amino acid transport and metabolism	E	E
Cthe_0696	rRNA methylase	2	General function prediction only	R
Cthe_0697	type IV pilus assembly PilZ	7	Hypothetical/Unassigned	--
Cthe_0698	Integrase catalytic region	5	Chromatin structure and dynamics, DNA replication, recombination and repair	B, L	L
Cthe_0699	carboxyl transferase	17	Lipid metabolism	I	I
Cthe_0700	biotin/lipoyl attachment domain-containing protein	17	Lipid metabolism	I	I
Cthe_0701	Conserved carboxylase region	11	Energy production and conversion	C	C
Cthe_0706	sugar isomerase (SIS)	1	Transcription, RNA processing and modification	A, K	K
Cthe_0707	Phosphoglycerate mutase	12	Carbohydrate transport and metabolism	G	G
Cthe_0708	HI0933 family protein	11	General function prediction only	R	R
Cthe_0711	chorismate mutase	13	Amino acid transport and metabolism	E	E
Cthe_0712	Cytidylate kinase	16	Nucleotide transport and metabolism	F	F
Cthe_0713	1-acyl-sn-glycerol-3-phosphate acyltransferase	17	Lipid metabolism	I	I
Cthe_0714	4-hydroxy-3-methylbut-2-enyl diphosphate reductase	2	Translation, ribosomal structure and biogenesis	J	J
Cthe_0715	S-adenosylmethionine decarboxylase proenzyme	13	Amino acid transport and metabolism	E	E
Cthe_0716	nucleoside diphosphate kinase	16	Nucleotide transport and metabolism	F	F
Cthe_0717	MCP methyltransferase CheR-type	9	Cellular Processes	Y, V, Z, W, U, D, O, M, N, P, Q	N
Cthe_0719	transcriptional regulator, Rrf2 family	1	Transcription, RNA processing and modification	A, K	K
Cthe_0720	Cysteine desulfurase	13	Amino acid transport and metabolism	E	E
Cthe_0721	FeS cluster assembly scaffold protein NifU	11	Energy production and conversion	C	C
Cthe_0722	tRNA-specific 2-thiouridylase mnmA	2	Translation, ribosomal structure and biogenesis	J	J
Cthe_0723	Tyrosyl-tRNA synthetase	2	Translation, ribosomal structure and biogenesis	J	J
Cthe_0724	histidinol phosphate phosphatase HisJ family	13	Amino acid transport and metabolism	E	E
Cthe_0725	metal dependent phophohydrolase	8	Signal transduction mechanisms	T	T
Cthe_0726	peptidase M18 aminopeptidase I	13	Amino acid transport and metabolism	E	E
Cthe_0727	cell envelope-related function transcriptional attenuator, LytR/CpsA family	1	Transcription, RNA processing and modification	A, K	K
Cthe_0728	Tyrosine recombinase xerC	5	Chromatin structure and dynamics, DNA replication, recombination and repair	B, L	L
Cthe_0729	Dockerin type 1 protein	10	General function prediction only	R
Cthe_0731	Shikimate kinase	13	Amino acid transport and metabolism	E	E
Cthe_0732	chorismate synthase	13	Amino acid transport and metabolism	E	E
Cthe_0733	type IV pilus assembly PilZ	7	General function prediction only	R
Cthe_0734	Peptidase M23	7	Cellular Processes	Y, V, Z, W, U, D, O, M, N, P, Q	M
Cthe_0735	cellulosome anchoring protein cohesin region	10	Hypothetical/Unassigned	--
Cthe_0736	cellulosome anchoring protein cohesin region	10	General function prediction only	R
Cthe_0737	phosphopantethiene-protein transferase	15	Coenzyme metabolism	H	H
Cthe_0738	copper ion binding protein	14	Cellular Processes	Y, V, Z, W, U, D, O, M, N, P, Q	P
Cthe_0739	pyrrolo-quinoline quinone	20	General function prediction only	R
Cthe_0740	regulatory protein GntR HTH	1	Transcription, RNA processing and modification	A, K	K
Cthe_0741	adenylosuccinate lyase	16	Nucleotide transport and metabolism	F	F
Cthe_0743	MATE efflux family protein	6	Cellular Processes	Y, V, Z, W, U, D, O, M, N, P, Q	V
Cthe_0744	copper amine oxidase-like domain-containing protein	20	Cellular Processes	Y, V, Z, W, U, D, O, M, N, P, Q	M
Cthe_0745	glycoside hydrolase family 9	10	General function prediction only	R
Cthe_0746	Peptidase S7 flavivirus helicase (NS3)	7	General function prediction only	R
Cthe_0747	extracellular solute-binding protein family 1	10	Amino acid transport and metabolism	E	E
Cthe_0748	ABC-type transporter, integral membrane subunit	19	Amino acid transport and metabolism	E	E
Cthe_0749	ABC-type transporter, integral membrane subunit	19	Amino acid transport and metabolism	E	E
Cthe_0750	spermidine/putrescine ABC transporter ATPase subunit	13	Amino acid transport and metabolism	E	E
Cthe_0751	Cupin 2 conserved barrel domain protein	12	General function prediction only	R
Cthe_0755	aminotransferase class I and II	13	Amino acid transport and metabolism	E	E
Cthe_0756	peptidase M19 renal dipeptidase	13	Amino acid transport and metabolism	E	E
Cthe_0757	DNA repair protein RadC	5	Chromatin structure and dynamics, DNA replication, recombination and repair	B, L	L
Cthe_0759	type III secretion exporter	19	Hypothetical	S	S
Cthe_0761	ribonuclease HII/HIII	5	Chromatin structure and dynamics, DNA replication, recombination and repair	B, L	L
Cthe_0763	ribosome biogenesis GTP-binding protein YlqF	2	General function prediction only	R	R
Cthe_0764	signal peptidase I	20	Hypothetical/Unassigned	--
Cthe_0765	ribosomal protein L19	2	Translation, ribosomal structure and biogenesis	J	J
Cthe_0766	tRNA (guanine-N1)-methyltransferase	2	Translation, ribosomal structure and biogenesis	J	J
Cthe_0767	Ribosome maturation factor rimM	2	Translation, ribosomal structure and biogenesis	J	J
Cthe_0768	nucleic acid binding protein	2	General function prediction only	R	R
Cthe_0769	ribosomal protein S16	2	Translation, ribosomal structure and biogenesis	J	J
Cthe_0770	signal recognition particle protein	19	Cellular Processes	Y, V, Z, W, U, D, O, M, N, P, Q	U
Cthe_0771	helix-turn-helix protein YlxM/p13 family protein	1	Hypothetical	S	S
Cthe_0772	Peptidoglycan-binding lysin domain	7	General function prediction only	R
Cthe_0773	LexA repressor	1	Transcription, RNA processing and modification	A, K	K
Cthe_0774	Protein hfq	20	General function prediction only	R	R
Cthe_0775	tRNA dimethylallyltransferase	2	Translation, ribosomal structure and biogenesis	J	J
Cthe_0776	DNA mismatch repair protein MutL	5	Chromatin structure and dynamics, DNA replication, recombination and repair	B, L	L
Cthe_0777	DNA mismatch repair protein MutS	5	Chromatin structure and dynamics, DNA replication, recombination and repair	B, L	L
Cthe_0779	copper amine oxidase-like domain-containing protein	20	Hypothetical	S	S
Cthe_0780	HAD-superfamily hydrolase, subfamily IA, variant 3	14	General function prediction only	R	R
Cthe_0781	GCN5-related N-acetyltransferase	2	General function prediction only	R
Cthe_0783	(Dimethylallyl)adenosine tRNA methylthiotransferase miaB	2	Translation, ribosomal structure and biogenesis	J	J
Cthe_0786	3-dehydroquinate synthase	13	Amino acid transport and metabolism	E	E
Cthe_0787	Isoleucyl-tRNA synthetase	2	Translation, ribosomal structure and biogenesis	J	J
Cthe_0788	DivIVA domain	20	General function prediction only	R
Cthe_0789	RNA-binding S4 domain protein	2	Hypothetical	S	S
Cthe_0794	Aluminium resistance family protein	14	Cellular Processes	Y, V, Z, W, U, D, O, M, N, P, Q	P
Cthe_0795	alpha amylase catalytic region	12	Carbohydrate transport and metabolism	G	G
Cthe_0797	glycoside hydrolase family 5	10	Carbohydrate transport and metabolism	G	G
Cthe_0798	lipolytic protein G-D-S-L family	20	General function prediction only	R
Cthe_0799	response regulator receiver	9	Signal transduction mechanisms	T	T
Cthe_0800	ATP-binding region ATPase domain protein	8	Signal transduction mechanisms	T	T
Cthe_0801	transposase mutator type	5	Chromatin structure and dynamics, DNA replication, recombination and repair	B, L	L
Cthe_0803	pseudouridine synthase, RluA family	2	Translation, ribosomal structure and biogenesis	J	J
Cthe_0804	regulatory protein MerR	1	General function prediction only	R
Cthe_0805	response regulator receiver	9	Signal transduction mechanisms	T	T
Cthe_0806	PAS sensor protein	8	Signal transduction mechanisms	T	T
Cthe_0807	Chemotaxis response regulator protein-glutamate methylesterase	9	Cellular Processes	Y, V, Z, W, U, D, O, M, N, P, Q	N
Cthe_0808	MCP methyltransferase CheR-type	9	Cellular Processes	Y, V, Z, W, U, D, O, M, N, P, Q	N
Cthe_0809	CheW domain protein	9	Cellular Processes	Y, V, Z, W, U, D, O, M, N, P, Q	N
Cthe_0810	ATP-binding region ATPase domain protein	9	Cellular Processes	Y, V, Z, W, U, D, O, M, N, P, Q	N
Cthe_0811	response regulator receiver	9	Signal transduction mechanisms	T	T
Cthe_0812	sporulation transcription factor Spo0A	4	Signal transduction mechanisms	T	T
Cthe_0813	stage IV sporulation protein B	4	General function prediction only	R
Cthe_0814	DNA repair protein RecN	5	Chromatin structure and dynamics, DNA replication, recombination and repair	B, L	L
Cthe_0815	Arginine repressor	1	Transcription, RNA processing and modification	A, K	K
Cthe_0816	Inorganic polyphosphate/ATP-NAD kinase	12	Carbohydrate transport and metabolism	G	G
Cthe_0817	diguanylate cyclase	8	Signal transduction mechanisms	T	T
Cthe_0819	ABC transporter related	19	Cellular Processes	Y, V, Z, W, U, D, O, M, N, P, Q	V
Cthe_0821	coagulation factor 5/8 type domain protein	20	General function prediction only	R
Cthe_0822	IstB domain protein ATP-binding protein	5	Chromatin structure and dynamics, DNA replication, recombination and repair	B, L	L
Cthe_0823	integrase catalytic region	5	Chromatin structure and dynamics, DNA replication, recombination and repair	B, L	L
Cthe_0824	copper amine oxidase-like domain-containing protein	20	General function prediction only	R
Cthe_0825	glycoside hydrolase family 9	10	General function prediction only	R
Cthe_0827	hemolysin A	2	Translation, ribosomal structure and biogenesis	J	J
Cthe_0828	1-deoxy-D-xylulose-5-phosphate synthase	15	Coenzyme metabolism	H	H
Cthe_0830	acid phosphatase/vanadium-dependent haloperoxidase related	20	Hypothetical	S	S
Cthe_0831	Polyprenyl synthetase	15	Coenzyme metabolism	H	H
Cthe_0832	Exodeoxyribonuclease 7 small subunit	5	Chromatin structure and dynamics, DNA replication, recombination and repair	B, L
Cthe_0833	exodeoxyribonuclease VII, large subunit	5	Chromatin structure and dynamics, DNA replication, recombination and repair	B, L	L
Cthe_0834	transcription antitermination factor NusB	1	Transcription, RNA processing and modification	A, K	K
Cthe_0839	stage III sporulation protein AG	4	General function prediction only	R
Cthe_0840	stage III sporulation protein AF	4	General function prediction only	R
Cthe_0841	stage III sporulation protein AE	4	General function prediction only	R
Cthe_0842	stage III sporulation protein AD	4	General function prediction only	R
Cthe_0843	stage III sporulation protein AC	4	General function prediction only	R
Cthe_0844	stage III sporulation protein AB	4	General function prediction only	R
Cthe_0845	stage III sporulation protein AA	4	Hypothetical	S	S
Cthe_0847	translation elongation factor P	2	Translation, ribosomal structure and biogenesis	J	J
Cthe_0848	peptidase M24	13	Amino acid transport and metabolism	E	E
Cthe_0849	3-dehydroquinate dehydratase, type II	13	Amino acid transport and metabolism	E	E
Cthe_0851	Late competence development protein ComFB	20	General function prediction only	R
Cthe_0852	peptidase A24A domain protein	9	Cellular Processes	Y, V, Z, W, U, D, O, M, N, P, Q	N
Cthe_0853	type II secretion system protein E	19	Cellular Processes	Y, V, Z, W, U, D, O, M, N, P, Q	N
Cthe_0854	shikimate 5-dehydrogenase	13	Amino acid transport and metabolism	E	E
Cthe_0855	HAD superfamily (subfamily IIIA) phosphatase, TIGR01668	14	General function prediction only	R	R
Cthe_0856	branched-chain amino acid aminotransferase	13	Amino acid transport and metabolism	E	E
Cthe_0858	band 7 protein	13	Hypothetical	S	S
Cthe_0860	Rubrerythrin	11	Energy production and conversion	C	C
Cthe_0861	cell envelope-related function transcriptional attenuator, LytR/CpsA family	1	Transcription, RNA processing and modification	A, K	K
Cthe_0863	glutamine synthetase catalytic region	13	General function prediction only	R	R
Cthe_0864	Pyruvate/ketoisovalerate oxidoreductase	11	Energy production and conversion	C	C
Cthe_0865	thiamine pyrophosphate TPP-binding domain-containing protein	11	Energy production and conversion	C	C
Cthe_0866	pyruvate flavodoxin/ferredoxin oxidoreductase domain protein	11	Energy production and conversion	C	C
Cthe_0867	4Fe-4S ferredoxin iron-sulfur binding domain-containing protein	11	Carbohydrate transport and metabolism	G
Cthe_0868	type IV pilus assembly PilZ	7	Hypothetical/Unassigned	--
Cthe_0870	NADPH-dependent FMN reductase	11	General function prediction only	R	R
Cthe_0871	N-(5'phosphoribosyl)anthranilate isomerase (PRAI)	13	Amino acid transport and metabolism	E	E
Cthe_0872	Indole-3-glycerol phosphate synthase	13	Amino acid transport and metabolism	E	E
Cthe_0873	Anthranilate phosphoribosyltransferase	13	Amino acid transport and metabolism	E	E
Cthe_0874	glutamine amidotransferase of anthranilate synthase	13	Amino acid transport and metabolism	E	E
Cthe_0875	anthranilate synthase component I	13	Amino acid transport and metabolism	E	E
Cthe_0876	glycosyl transferase family protein	19	General function prediction only	R
Cthe_0877	GTP-binding protein YchF	2	Translation, ribosomal structure and biogenesis	J	J
Cthe_0878	CheW domain protein	9	Cellular Processes	Y, V, Z, W, U, D, O, M, N, P, Q	N
Cthe_0879	Integrase catalytic region	5	Chromatin structure and dynamics, DNA replication, recombination and repair	B, L	L
Cthe_0880	phospho-2-dehydro-3-deoxyheptonate aldolase	13	Amino acid transport and metabolism	E	E
Cthe_0881	diguanylate cyclase	8	Signal transduction mechanisms	T	T
Cthe_0883	regulatory protein, MerR	1	General function prediction only	R
Cthe_0884	Lytic transglycosylase catalytic	7	Cellular Processes	Y, V, Z, W, U, D, O, M, N, P, Q	M
Cthe_0885	Dephospho-CoA kinase	15	Coenzyme metabolism	H	H
Cthe_0886	DNA polymerase I	5	Chromatin structure and dynamics, DNA replication, recombination and repair	B, L	L
Cthe_0888	type IV pilus assembly PilZ	7	Hypothetical/Unassigned	--
Cthe_0890	RNA polymerase sigma factor, sigma-70 family	1	Transcription, RNA processing and modification	A, K	K
Cthe_0891	response regulator receiver	9	Signal transduction mechanisms	T	T
Cthe_0892	NGG1p interacting factor 3 protein, NIF3	20	Hypothetical	S	S
Cthe_0895	RNA polymerase sigma factor RpoD	1	Transcription, RNA processing and modification	A, K	K
Cthe_0896	DNA primase	5	Chromatin structure and dynamics, DNA replication, recombination and repair	B, L	L
Cthe_0897	Deoxyguanosinetriphosphate triphosphohydrolase-like protein	16	Nucleotide transport and metabolism	F	F
Cthe_0898	metal dependent phophohydrolase	8	Signal transduction mechanisms	T	T
Cthe_0900	Aspartate 1-decarboxylase	15	Coenzyme metabolism	H	H
Cthe_0901	Pantothenate synthetase	15	Coenzyme metabolism	H	H
Cthe_0902	3-methyl-2-oxobutanoate hydroxymethyltransferase	15	Coenzyme metabolism	H	H
Cthe_0903	protein-export membrane protein SecF	19	Cellular Processes	Y, V, Z, W, U, D, O, M, N, P, Q	U
Cthe_0904	protein-export membrane protein SecD	19	Cellular Processes	Y, V, Z, W, U, D, O, M, N, P, Q	U
Cthe_0905	metal-dependent phosphohydrolase HD sub domain	8	Hypothetical	S	S
Cthe_0906	Radical SAM domain protein	11	General function prediction only	R	R
Cthe_0908	pseudouridine synthase, RluA family	2	Translation, ribosomal structure and biogenesis	J	J
Cthe_0909	Lipoprotein signal peptidase	7	Cellular Processes	Y, V, Z, W, U, D, O, M, N, P, Q	M
Cthe_0910	ABC-type transporter, periplasmic subunit	19	Amino acid transport and metabolism	E	E
Cthe_0911	Multi-copper polyphenol oxidoreductase, laccase	18	Hypothetical	S	S
Cthe_0912	glycoside hydrolase family 10	10	Carbohydrate transport and metabolism	G	G
Cthe_0913	transposase IS116/IS110/IS902 family protein	5	Chromatin structure and dynamics, DNA replication, recombination and repair	B, L	L
Cthe_0917	Glutaminyl-tRNA synthetase	2	Translation, ribosomal structure and biogenesis	J	J
Cthe_0918	Dockerin type 1	10	General function prediction only
Cthe_0919	transposase IS3/IS911 family protein	5	General function prediction only	R
Cthe_0922	diaminopimelate dehydrogenase	13	Amino acid transport and metabolism	E
Cthe_0926	signal recognition particle-docking protein FtsY	19	Cellular Processes	Y, V, Z, W, U, D, O, M, N, P, Q	U
Cthe_0927	chromosome segregation protein SMC	4	Cellular Processes	Y, V, Z, W, U, D, O, M, N, P, Q	D
Cthe_0928	4-hydroxythreonine-4-phosphate dehydrogenase	15	Coenzyme metabolism	H	H
Cthe_0929	Stage V sporulation protein S	4	Hypothetical	S	S
Cthe_0930	Radical SAM domain protein	1	Transcription, RNA processing and modification	A, K	K
Cthe_0931	Ribonuclease 3	1	Transcription, RNA processing and modification	A, K	K
Cthe_0932	3-oxoacyl-[acyl-carrier-protein] synthase 2	17	Lipid metabolism	I	I
Cthe_0933	Acyl carrier protein	17	Lipid metabolism	I	I
Cthe_0934	3-oxoacyl-(acyl-carrier-protein) reductase	18	Cellular Processes	Y, V, Z, W, U, D, O, M, N, P, Q	Q
Cthe_0935	malonyl CoA-acyl carrier protein transacylase	17	Lipid metabolism	I	I
Cthe_0936	3-oxoacyl-[acyl-carrier-protein] synthase 3	17	General function prediction only	R	R
Cthe_0937	Phosphate acyltransferase	17	Lipid metabolism	I	I
Cthe_0938	regulatory protein DeoR	1	General function prediction only	R
Cthe_0941	CDP-diacylglycerol/glycerol-3-phosphate 3-phosphatidyltransferase	17	Lipid metabolism	I	I
Cthe_0942	Ribosomal protein S12 methylthiotransferase rimO	2	Translation, ribosomal structure and biogenesis	J	J
Cthe_0944	SMC domain protein	5	Chromatin structure and dynamics, DNA replication, recombination and repair	B, L	L
Cthe_0945	metallophosphoesterase	5	Chromatin structure and dynamics, DNA replication, recombination and repair	B, L	L
Cthe_0946	Phosphoglycerate mutase	12	Carbohydrate transport and metabolism	G	G
Cthe_0947	dihydroorotate dehydrogenase family protein	16	Nucleotide transport and metabolism	F	F
Cthe_0948	Dihydroorotate dehydrogenase, electron transfer subunit, iron-sulphur cluster binding domain	15	Coenzyme metabolism	H	H
Cthe_0949	carbamoyl-phosphate synthase, large subunit	13	Amino acid transport and metabolism	E	E
Cthe_0950	carbamoyl-phosphate synthase, small subunit	13	Amino acid transport and metabolism	E	E
Cthe_0951	Orotidine 5'-phosphate decarboxylase	16	Nucleotide transport and metabolism	F	F
Cthe_0952	dihydroorotase, multifunctional complex type	16	Nucleotide transport and metabolism	F	F
Cthe_0953	Aspartate carbamoyltransferase	16	Nucleotide transport and metabolism	F	F
Cthe_0954	phosphoribosyltransferase	16	Nucleotide transport and metabolism	F	F
Cthe_0957	preprotein translocase, YajC subunit	19	Cellular Processes	Y, V, Z, W, U, D, O, M, N, P, Q	U
Cthe_0958	queuine tRNA-ribosyltransferase	2	Translation, ribosomal structure and biogenesis	J	J
Cthe_0959	S-adenosylmethionine:tRNA ribosyltransferase-isomerase	2	Translation, ribosomal structure and biogenesis	J	J
Cthe_0960	SpoIID/LytB domain protein	4	Cellular Processes	Y, V, Z, W, U, D, O, M, N, P, Q	D
Cthe_0961	aspartate-semialdehyde dehydrogenase	13	Amino acid transport and metabolism	E	E
Cthe_0962	dihydrodipicolinate synthase	13	Amino acid transport and metabolism	E	E
Cthe_0963	Dihydrodipicolinate reductase	13	Amino acid transport and metabolism	E	E
Cthe_0964	amino acid-binding ACT domain protein	13	General function prediction only	R
Cthe_0965	ATP:corrinoid adenosyltransferase BtuR/CobO/CobP	15	Coenzyme metabolism	H	H
Cthe_0966	copper amine oxidase-like domain-containing protein	20	Hypothetical/Unassigned	--
Cthe_0967	transposase IS4 family protein	5	General function prediction only	R
Cthe_0968	UvrD/REP helicase	5	Chromatin structure and dynamics, DNA replication, recombination and repair	B, L	L
Cthe_0970	transposase mutator type	5	Chromatin structure and dynamics, DNA replication, recombination and repair	B, L	L
Cthe_0973	EPSP synthase (3-phosphoshikimate 1-carboxyvinyltransferase)	7	Cellular Processes	Y, V, Z, W, U, D, O, M, N, P, Q	M
Cthe_0974	UDP-N-acetylglucosamine--N-acetylmuramyl-(pentapeptide) pyrophosphoryl-undecaprenol N-acetylglucosamine transferase	7	Cellular Processes	Y, V, Z, W, U, D, O, M, N, P, Q	M
Cthe_0975	cell division protein FtsW	4	Cellular Processes	Y, V, Z, W, U, D, O, M, N, P, Q	D
Cthe_0976	Phospho-N-acetylmuramoyl-pentapeptide-transferase	7	Cellular Processes	Y, V, Z, W, U, D, O, M, N, P, Q	M
Cthe_0977	UDP-N-acetylmuramoylalanyl-D-glutamyl-2,6-diaminopimelate/D-alanyl-D-alanyl ligase	7	Cellular Processes	Y, V, Z, W, U, D, O, M, N, P, Q	M
Cthe_0978	UDP-N-acetylmuramyl-tripeptide synthetase	7	Cellular Processes	Y, V, Z, W, U, D, O, M, N, P, Q	M
Cthe_0979	penicillin-binding protein transpeptidase	7	Cellular Processes	Y, V, Z, W, U, D, O, M, N, P, Q	M
Cthe_0980	cell division protein FtsL	4	General function prediction only	R
Cthe_0981	S-adenosyl-methyltransferase MraW	7	Cellular Processes	Y, V, Z, W, U, D, O, M, N, P, Q	M
Cthe_0982	Protein mraZ	20	Hypothetical	S	S
Cthe_0983	rod shape-determining protein RodA	4	Cellular Processes	Y, V, Z, W, U, D, O, M, N, P, Q	D
Cthe_0984	Prolipoprotein diacylglyceryl transferase	7	Cellular Processes	Y, V, Z, W, U, D, O, M, N, P, Q	M
Cthe_0985	peptidase M16 domain protein	7	General function prediction only	R	R
Cthe_0986	peptidase M16 domain protein	7	General function prediction only	R	R
Cthe_0987	riboflavin biosynthesis protein RibF	15	Coenzyme metabolism	H	H
Cthe_0988	tRNA pseudouridine synthase B	2	Translation, ribosomal structure and biogenesis	J	J
Cthe_0989	phosphoesterase RecJ domain protein	8	General function prediction only	R	R
Cthe_0990	Ribosome-binding factor A	2	Translation, ribosomal structure and biogenesis	J	J
Cthe_0991	translation initiation factor IF-2	2	Translation, ribosomal structure and biogenesis	J	J
Cthe_0992	ribosomal protein L7Ae/L30e/S12e/Gadd45	2	Translation, ribosomal structure and biogenesis	J	J
Cthe_0994	transcription termination factor NusA	1	Transcription, RNA processing and modification	A, K	K
Cthe_0996	DNA polymerase III, alpha subunit	5	Chromatin structure and dynamics, DNA replication, recombination and repair	B, L	L
Cthe_0997	1-hydroxy-2-methyl-2-(E)-butenyl 4-diphosphate synthase	17	Lipid metabolism	I	I
Cthe_0998	membrane-associated zinc metalloprotease	7	Cellular Processes	Y, V, Z, W, U, D, O, M, N, P, Q	M
Cthe_0999	1-deoxy-D-xylulose 5-phosphate reductoisomerase	17	Lipid metabolism	I	I
Cthe_1000	phosphatidate cytidylyltransferase	17	Lipid metabolism	I	I
Cthe_1001	undecaprenyl diphosphate synthase	17	Lipid metabolism	I	I
Cthe_1003	ribosome recycling factor	2	Translation, ribosomal structure and biogenesis	J	J
Cthe_1004	uridylate kinase	16	Nucleotide transport and metabolism	F	F
Cthe_1005	translation elongation factor Ts	2	Translation, ribosomal structure and biogenesis	J	J
Cthe_1006	ribosomal protein S2	2	Translation, ribosomal structure and biogenesis	J	J
Cthe_1007	GTP-binding protein TypA	8	Signal transduction mechanisms	T	T
Cthe_1008	aminodeoxychorismate lyase	13	General function prediction only	R	R
Cthe_1009	O-methyltransferase family 3	20	General function prediction only	R	R
Cthe_1010	peptidase U32	3	Cellular Processes	Y, V, Z, W, U, D, O, M, N, P, Q	O
Cthe_1011	penicillin-binding protein transpeptidase	7	Cellular Processes	Y, V, Z, W, U, D, O, M, N, P, Q	M
Cthe_1012	RNA polymerase sigma-K factor	1	Transcription, RNA processing and modification	A, K	K
Cthe_1013	sporulation integral membrane protein YtvI	4	General function prediction only	R	R
Cthe_1014	MutS2 protein	5	Chromatin structure and dynamics, DNA replication, recombination and repair	B, L	L
Cthe_1016	cell wall hydrolase/autolysin	7	Cellular Processes	Y, V, Z, W, U, D, O, M, N, P, Q	M
Cthe_1018	ABC-type transporter, integral membrane subunit	19	Carbohydrate transport and metabolism	G	G
Cthe_1019	ABC-type transporter, integral membrane subunit	19	Carbohydrate transport and metabolism	G	G
Cthe_1020	extracellular solute-binding protein family 1	10	Carbohydrate transport and metabolism	G	G
Cthe_1021	stage IV sporulation protein A	4	General function prediction only	R
Cthe_1022	NAD-dependent glycerol-3-phosphate dehydrogenase domain protein	11	Energy production and conversion	C	C
Cthe_1023	Glycerol-3-phosphate acyltransferase	7	Hypothetical	S	S
Cthe_1024	GTP-binding protein engA	11	General function prediction only	R	R
Cthe_1026	ribosomal protein L32	2	Translation, ribosomal structure and biogenesis	J	J
Cthe_1028	Acetate kinase	11	Energy production and conversion	C	C
Cthe_1029	phosphate acetyltransferase	11	Energy production and conversion	C	C
Cthe_1030	Tetratricopeptide TPR_2 repeat-containing protein	7	General function prediction only	R
Cthe_1031	Aspartyl/glutamyl-tRNA(Asn/Gln) amidotransferase subunit B	2	Translation, ribosomal structure and biogenesis	J	J
Cthe_1032	Glutamyl-tRNA(Gln) amidotransferase subunit A	2	Translation, ribosomal structure and biogenesis	J	J
Cthe_1033	Aspartyl/glutamyl-tRNA(Asn/Gln) amidotransferase subunit C	2	Translation, ribosomal structure and biogenesis	J	J
Cthe_1035	DNA ligase	5	Chromatin structure and dynamics, DNA replication, recombination and repair	B, L	L
Cthe_1037	cell wall hydrolase/autolysin	7	Cellular Processes	Y, V, Z, W, U, D, O, M, N, P, Q	M
Cthe_1038	Germination protease	4	General function prediction only	R
Cthe_1039	ribosomal protein S20	2	Translation, ribosomal structure and biogenesis	J	J
Cthe_1040	DNA polymerase III, delta subunit	5	Chromatin structure and dynamics, DNA replication, recombination and repair	B, L	L
Cthe_1041	UDP-N-acetylmuramoylalanine--D-glutamate ligase	7	Cellular Processes	Y, V, Z, W, U, D, O, M, N, P, Q	M
Cthe_1046	extracellular solute-binding protein family 1	10	Carbohydrate transport and metabolism	G	G
Cthe_1048	Rhomboid family protein	7	General function prediction only	R	R
Cthe_1049	Regulatory protein recX	1	General function prediction only	R	R
Cthe_1050	Protein recA	5	Chromatin structure and dynamics, DNA replication, recombination and repair	B, L	L
Cthe_1051	integral membrane protein MviN	7	General function prediction only	R	R
Cthe_1052	competence/damage-inducible protein CinA	5	General function prediction only	R	R
Cthe_1053	L-lactate dehydrogenase	11	Energy production and conversion	C	C
Cthe_1054	ATPase associated with various cellular activities AAA_3	11	General function prediction only	R	R
Cthe_1056	transglutaminase domain-containing protein	13	Amino acid transport and metabolism	E	E
Cthe_1057	PspC domain protein	1	Transcription, RNA processing and modification	A, K	K
Cthe_1058	glycine hydroxymethyltransferase	13	Amino acid transport and metabolism	E	E
Cthe_1060	AIR synthase related protein domain protein	3	Cellular Processes	Y, V, Z, W, U, D, O, M, N, P, Q	O
Cthe_1062	VanW family protein	6	Cellular Processes	Y, V, Z, W, U, D, O, M, N, P, Q	V
Cthe_1063	tRNA sulfurtransferase	2	Coenzyme metabolism	H	H
Cthe_1064	aminotransferase class V	13	Amino acid transport and metabolism	E	E
Cthe_1065	type IV pilus assembly PilZ	7	Hypothetical/Unassigned	--
Cthe_1066	DNA repair protein recO	5	Chromatin structure and dynamics, DNA replication, recombination and repair	B, L	L
Cthe_1067	GTP-binding protein Era-like-protein	11	General function prediction only	R	R
Cthe_1068	cytidine deaminase	16	Nucleotide transport and metabolism	F	F
Cthe_1069	metalloprotease ybeY	5	General function prediction only	R	R
Cthe_1070	metal dependent phophohydrolase	8	General function prediction only	R	R
Cthe_1071	PhoH family protein	8	Signal transduction mechanisms	T	T
Cthe_1072	sporulation protein YqfD	4	General function prediction only	R
Cthe_1073	sporulation protein YqfC	4	General function prediction only	R
Cthe_1074	delta-lactam-biosynthetic de-N-acetylase	12	Carbohydrate transport and metabolism	G	G
Cthe_1079	Nucleotidyl transferase	7	Cellular Processes	Y, V, Z, W, U, D, O, M, N, P, Q	M
Cthe_1083	spore coat protein, CotS family	4	General function prediction only	R	R
Cthe_1084	spore coat protein, CotS family	4	General function prediction only	R
Cthe_1085	glycosyl transferase group 1	19	Cellular Processes	Y, V, Z, W, U, D, O, M, N, P, Q	M
Cthe_1086	NAD-dependent epimerase/dehydratase	7	Cellular Processes	Y, V, Z, W, U, D, O, M, N, P, Q	M
Cthe_1089	Stage V sporulation protein S	4	Hypothetical	S	S
Cthe_1091	2',3'-cyclic-nucleotide 2'-phosphodiesterase	14	General function prediction only	R	R
Cthe_1093	Tetrahydrofolate dehydrogenase/cyclohydrolase, NAD(P)-binding domain	15	Coenzyme metabolism	H	H
Cthe_1094	Radical SAM domain protein	11	Energy production and conversion	C	C
Cthe_1095	cell divisionFtsK/SpoIIIE	4	Cellular Processes	Y, V, Z, W, U, D, O, M, N, P, Q	D
Cthe_1097	peptidase S14 ClpP	3	Cellular Processes	Y, V, Z, W, U, D, O, M, N, P, Q	O
Cthe_1105	Type II secretion system F domain	19	Cellular Processes	Y, V, Z, W, U, D, O, M, N, P, Q	N
Cthe_1106	twitching motility protein	7	Cellular Processes	Y, V, Z, W, U, D, O, M, N, P, Q	N
Cthe_1107	type II secretion system protein E	19	Cellular Processes	Y, V, Z, W, U, D, O, M, N, P, Q	N
Cthe_1110	Protein-tyrosine phosphatase, low molecular weight	8	Signal transduction mechanisms	T	T
Cthe_1111	arsenical-resistance protein	14	Cellular Processes	Y, V, Z, W, U, D, O, M, N, P, Q	P
Cthe_1112	regulatory protein ArsR	1	General function prediction only	R
Cthe_1113	SEC-C motif domain protein	20	General function prediction only	R
Cthe_1114	Tn7-like transposition protein D	20	General function prediction only	R
Cthe_1115	Tn7-like transposition protein C	20	General function prediction only	R
Cthe_1116	Integrase catalytic region	5	General function prediction only	R
Cthe_1117	TnsA endonuclease	20	General function prediction only	R
Cthe_1124	phenazine biosynthesis protein PhzF family	20	General function prediction only	R	R
Cthe_1127	integrase family protein	5	Chromatin structure and dynamics, DNA replication, recombination and repair	B, L	L
Cthe_1135	SEFIR domain protein	20	General function prediction only	R
Cthe_1136	Serine/threonine protein kinase-related	13	General function prediction only	R	R
Cthe_1144	restriction modification system DNA specificity domain	5	General function prediction only	R
Cthe_1145	N-6 DNA methylase	6	Cellular Processes	Y, V, Z, W, U, D, O, M, N, P, Q	V
Cthe_1153	diguanylate cyclase	8	Signal transduction mechanisms	T	T
Cthe_1154	helix-turn-helix domain protein	1	General function prediction only	R
Cthe_1160	S23 ribosomal protein	2	General function prediction only	R
Cthe_1162	Glucosamine--fructose-6-phosphate aminotransferase [isomerizing]	7	Cellular Processes	Y, V, Z, W, U, D, O, M, N, P, Q	M
Cthe_1163	phosphoglucosamine mutase	12	Carbohydrate transport and metabolism	G	G
Cthe_1164	FAD-dependent pyridine nucleotide-disulphide oxidoreductase	11	General function prediction only	R	R
Cthe_1165	YbbR family protein	20	Hypothetical	S	S
Cthe_1167	Radical SAM domain protein	3	Cellular Processes	Y, V, Z, W, U, D, O, M, N, P, Q	O
Cthe_1168	AMMECR1 domain protein	20	Hypothetical	S	S
Cthe_1170	Dihydrodipicolinate reductase	13	Amino acid transport and metabolism	E	E
Cthe_1171	peptidase S11 D-alanyl-D-alanine carboxypeptidase 1	7	Cellular Processes	Y, V, Z, W, U, D, O, M, N, P, Q	M
Cthe_1173	type IV pilus assembly PilZ	7	General function prediction only	R
Cthe_1176	CheC domain protein	9	Cellular Processes	Y, V, Z, W, U, D, O, M, N, P, Q	N
Cthe_1177	nicotinate phosphoribosyltransferase	15	Coenzyme metabolism	H	H
Cthe_1178	isochorismatase hydrolase	18	Cellular Processes	Y, V, Z, W, U, D, O, M, N, P, Q	Q
Cthe_1179	small acid-soluble spore protein, H-type	4	Hypothetical/Unassigned	--
Cthe_1181	transglutaminase domain-containing protein	13	Amino acid transport and metabolism	E	E
Cthe_1183	ATPase associated with various cellular activities AAA_3	11	General function prediction only	R	R
Cthe_1186	alpha/beta hydrolase fold-3	17	Lipid metabolism	I	I
Cthe_1189	ABC transporter related	19	General function prediction only	R	R
Cthe_1191	HAD-superfamily hydrolase, subfamily IA, variant 1	14	General function prediction only	R	R
Cthe_1193	transposase mutator type	5	Chromatin structure and dynamics, DNA replication, recombination and repair	B, L	L
Cthe_1195	putative cytoplasmic protein	7	General function prediction only	R
Cthe_1199	5-methylthioadenosine/S-adenosylhomocysteine deaminase	16	Nucleotide transport and metabolism	F	F
Cthe_1200	Adenosylhomocysteinase	15	Coenzyme metabolism	H	H
Cthe_1201	purine nucleoside phosphorylase I, inosine and guanosine-specific	16	Nucleotide transport and metabolism	F	F
Cthe_1202	major facilitator superfamily MFS_1	12	Carbohydrate transport and metabolism	G	G
Cthe_1203	SpoVR family protein	4	Hypothetical	S	S
Cthe_1205	PrkA AAA domain protein	8	Signal transduction mechanisms	T	T
Cthe_1206	Integrase catalytic region	5	Chromatin structure and dynamics, DNA replication, recombination and repair	B, L	L
Cthe_1208	GCN5-related N-acetyltransferase	2	Translation, ribosomal structure and biogenesis	J	J
Cthe_1211	Tryptophan synthase beta chain	13	General function prediction only	R	R
Cthe_1216	ATP-dependent Clp protease adapter protein clpS	3	Hypothetical	S	S
Cthe_1217	ATP-dependent Clp protease, ATP-binding subunit clpA	3	Cellular Processes	Y, V, Z, W, U, D, O, M, N, P, Q	O
Cthe_1218	Leucyl/phenylalanyl-tRNA--protein transferase	3	Cellular Processes	Y, V, Z, W, U, D, O, M, N, P, Q	O
Cthe_1221	carbohydrate binding	10	Carbohydrate transport and metabolism	G	G
Cthe_1222	RNA methyltransferase, TrmH family, group 3	2	Translation, ribosomal structure and biogenesis	J	J
Cthe_1223	50S ribosomal protein L20	2	Translation, ribosomal structure and biogenesis	J	J
Cthe_1224	50S ribosomal protein L35	2	Translation, ribosomal structure and biogenesis	J
Cthe_1225	Translation initiation factor IF-3	2	Translation, ribosomal structure and biogenesis	J	J
Cthe_1226	dihydrofolate reductase region	15	Coenzyme metabolism	H	H
Cthe_1227	thymidylate synthase	16	Nucleotide transport and metabolism	F	F
Cthe_1228	threonyl-tRNA synthetase	2	Translation, ribosomal structure and biogenesis	J	J
Cthe_1229	Lipoprotein LpqB, GerMN domain	4	General function prediction only	R	R
Cthe_1230	competence protein ComEA helix-hairpin-helix repeat protein	5	Chromatin structure and dynamics, DNA replication, recombination and repair	B, L	L
Cthe_1231	peptidase S11 D-alanyl-D-alanine carboxypeptidase 1	7	Cellular Processes	Y, V, Z, W, U, D, O, M, N, P, Q	M
Cthe_1232	AMP-dependent synthetase and ligase	17	Lipid metabolism	I	I
Cthe_1234	chemotaxis sensory transducer	9	Cellular Processes	Y, V, Z, W, U, D, O, M, N, P, Q	N
Cthe_1235	PKD domain containing protein	20	Hypothetical	S	S
Cthe_1236	Fibronectin type III domain protein	7	General function prediction only	R
Cthe_1237	leucyl-tRNA synthetase	2	Translation, ribosomal structure and biogenesis	J	J
Cthe_1238	iojap-like protein	20	Hypothetical	S	S
Cthe_1240	Conserved hypothetical protein CHP00488	15	Hypothetical	S	H
Cthe_1241	Nicotinate-nucleotide adenylyltransferase	15	Coenzyme metabolism	H	H
Cthe_1242	Integrase catalytic region	5	Chromatin structure and dynamics, DNA replication, recombination and repair	B, L	L
Cthe_1243	GCN5-related N-acetyltransferase	2	General function prediction only	R
Cthe_1244	glycosyl transferase family 2	19	Cellular Processes	Y, V, Z, W, U, D, O, M, N, P, Q	M
Cthe_1245	Phosphoribosylamine--glycine ligase	16	Nucleotide transport and metabolism	F	F
Cthe_1246	phosphoribosylaminoimidazolecarboxamide formyltransferase/IMP cyclohydrolase	16	Nucleotide transport and metabolism	F	F
Cthe_1247	phosphoribosylglycinamide formyltransferase	16	Nucleotide transport and metabolism	F	F
Cthe_1248	phosphoribosylformylglycinamidine cyclo-ligase	16	Nucleotide transport and metabolism	F	F
Cthe_1249	amidophosphoribosyltransferase	16	Nucleotide transport and metabolism	F	F
Cthe_1250	phosphoribosylaminoimidazole carboxylase, catalytic subunit	16	Nucleotide transport and metabolism	F	F
Cthe_1251	Xanthine/uracil/vitamin C permease	16	General function prediction only	R	R
Cthe_1252	Auxin Efflux Carrier	19	General function prediction only	R	R
Cthe_1253	pyruvate phosphate dikinase PEP/pyruvate-binding	3	General function prediction only	R
Cthe_1256	glycoside hydrolase family 3 domain protein	10	Carbohydrate transport and metabolism	G	G
Cthe_1257	Carbohydrate-binding CenC domain protein	10	General function prediction only	R
Cthe_1258	copper amine oxidase-like domain-containing protein	20	General function prediction only	R
Cthe_1259	CDP-alcohol phosphatidyltransferase	17	Lipid metabolism	I	I
Cthe_1260	4-hydroxybenzoyl-CoA thioesterase	17	General function prediction only	R	R
Cthe_1261	6-phosphofructokinase	12	Carbohydrate transport and metabolism	G	G
Cthe_1263	tryptophan RNA-binding attenuator protein	20	General function prediction only	R
Cthe_1264	DNA polymerase III, alpha subunit	5	Chromatin structure and dynamics, DNA replication, recombination and repair	B, L	L
Cthe_1265	phosphoglucomutase/phosphomannomutase alpha/beta/alpha domain I	12	Carbohydrate transport and metabolism	G	G
Cthe_1266	chemotaxis sensory transducer	9	Cellular Processes	Y, V, Z, W, U, D, O, M, N, P, Q	N
Cthe_1267	response regulator receiver	9	Signal transduction mechanisms	T	T
Cthe_1268	Sensor DegS domain protein	8	Signal transduction mechanisms	T	T
Cthe_1270	proteinase inhibitor I4 serpin	3	Cellular Processes	Y, V, Z, W, U, D, O, M, N, P, Q	O
Cthe_1271	Carbohydrate binding family 6	10	General function prediction only	R
Cthe_1272	sigma-70 region 2 domain protein	1	Transcription, RNA processing and modification	A, K	K
Cthe_1273	alpha-L-arabinofuranosidase B	12	General function prediction only	R
Cthe_1274	sporulation integral membrane protein YlbJ	4	Hypothetical	S	S
Cthe_1275	H+-ATPase subunit H	11	General function prediction only	R
Cthe_1276	Phosphopantetheine adenylyltransferase	15	Coenzyme metabolism	H	H
Cthe_1277	methyltransferase	5	Chromatin structure and dynamics, DNA replication, recombination and repair	B, L	L
Cthe_1278	ATP-dependent DNA helicase RecG	5	Chromatin structure and dynamics, DNA replication, recombination and repair	B, L	L
Cthe_1279	50S ribosomal protein L28	2	General function prediction only	R
Cthe_1280	transglycosylase-associated protein	20	General function prediction only	R
Cthe_1282	diguanylate cyclase	8	Signal transduction mechanisms	T	T
Cthe_1283	endonuclease III	5	Chromatin structure and dynamics, DNA replication, recombination and repair	B, L	L
Cthe_1284	glycogen/starch synthase, ADP-glucose type	12	Carbohydrate transport and metabolism	G	G
Cthe_1285	metal-dependent phosphohydrolase HD sub domain	8	Signal transduction mechanisms	T	T
Cthe_1286	peptidase S1 and S6 chymotrypsin/Hap	3	Cellular Processes	Y, V, Z, W, U, D, O, M, N, P, Q	O
Cthe_1287	ATP-binding region ATPase domain protein	8	Signal transduction mechanisms	T	T
Cthe_1288	response regulator receiver	9	Signal transduction mechanisms	T	T
Cthe_1291	amidohydrolase 2	18	General function prediction only	R	R
Cthe_1292	proposed homoserine kinase	12	Carbohydrate transport and metabolism	G	G
Cthe_1293	metal dependent phophohydrolase	8	Signal transduction mechanisms	T	T
Cthe_1294	Recombinase	5	General function prediction only	R
Cthe_1295	5-formyltetrahydrofolate cyclo-ligase	15	Coenzyme metabolism	H	H
Cthe_1297	Nicotinate-nucleotide--dimethylbenzimidazole phosphoribosyltransferase	15	Coenzyme metabolism	H	H
Cthe_1298	Ribosomal protein L25	2	Translation, ribosomal structure and biogenesis	J	J
Cthe_1302	Ribocuclease J	1	General function prediction only	R	R
Cthe_1303	glycosyl transferase group 1	19	Cellular Processes	Y, V, Z, W, U, D, O, M, N, P, Q	M
Cthe_1304	PhoH family protein	8	Signal transduction mechanisms	T	T
Cthe_1305	Cupin 2 conserved barrel domain protein	12	Carbohydrate transport and metabolism	G	G
Cthe_1307	cellulosome anchoring protein cohesin region	10	General function prediction only	R
Cthe_1308	pyruvate, phosphate dikinase	12	Carbohydrate transport and metabolism	G	G
Cthe_1309	Radical SAM domain protein	11	General function prediction only	R	R
Cthe_1310	Accessory gene regulator B	3	Cellular Processes	Y, V, Z, W, U, D, O, M, N, P, Q	O
Cthe_1311	ATP-binding region ATPase domain protein	8	Signal transduction mechanisms	T	T
Cthe_1312	glycyl-tRNA synthetase	2	Translation, ribosomal structure and biogenesis	J	J
Cthe_1313	phosphopantothenoylcysteine decarboxylase/phosphopantothenate/cysteine ligase	15	Coenzyme metabolism	H	H
Cthe_1314	DNA-directed RNA polymerase, omega subunit	1	Transcription, RNA processing and modification	A, K	K
Cthe_1315	guanylate kinase	16	Nucleotide transport and metabolism	F	F
Cthe_1318	response regulator receiver	9	Signal transduction mechanisms	T	T
Cthe_1319	Ribosomal RNA small subunit methyltransferase E	2	Hypothetical	S	S
Cthe_1320	Ribosomal protein L11 methyltransferase	2	Translation, ribosomal structure and biogenesis	J	J
Cthe_1321	Chaperone protein dnaJ	3	Cellular Processes	Y, V, Z, W, U, D, O, M, N, P, Q	O
Cthe_1322	Chaperone protein dnaK	3	Cellular Processes	Y, V, Z, W, U, D, O, M, N, P, Q	O
Cthe_1323	GrpE protein	3	Cellular Processes	Y, V, Z, W, U, D, O, M, N, P, Q	O
Cthe_1324	Heat-inducible transcription repressor hrcA	1	Transcription, RNA processing and modification	A, K	K
Cthe_1325	oxygen-independent coproporphyrinogen III oxidase	15	Coenzyme metabolism	H	H
Cthe_1326	GTP-binding protein lepA	7	Cellular Processes	Y, V, Z, W, U, D, O, M, N, P, Q	M
Cthe_1328	stage II sporulation protein P	4	General function prediction only	R
Cthe_1329	CoA-substrate-specific enzyme activase	17	Hypothetical	S	S
Cthe_1330	signal peptidase I	20	Hypothetical/Unassigned	--
Cthe_1331	aspartyl-tRNA synthetase	2	Translation, ribosomal structure and biogenesis	J	J
Cthe_1332	Histidyl-tRNA synthetase	2	Translation, ribosomal structure and biogenesis	J	J
Cthe_1334	Forkhead-associated protein	8	General function prediction only	R
Cthe_1335	peptidase A24A prepilin type IV	7	General function prediction only	R
Cthe_1337	Type II secretion system F domain	19	General function prediction only	R
Cthe_1338	Type II secretion system F domain	19	Cellular Processes	Y, V, Z, W, U, D, O, M, N, P, Q	U
Cthe_1339	type II secretion system protein E	19	Cellular Processes	Y, V, Z, W, U, D, O, M, N, P, Q	U
Cthe_1341	Radical SAM domain protein	15	Coenzyme metabolism	H	H
Cthe_1342	beta-lactamase-like protein	20	General function prediction only	R	R
Cthe_1343	D-tyrosyl-tRNA(Tyr) deacylase	2	Translation, ribosomal structure and biogenesis	J	J
Cthe_1344	RelA/SpoT family protein	8	Signal transduction mechanisms	T	T
Cthe_1345	adenine phosphoribosyltransferase	16	Nucleotide transport and metabolism	F	F
Cthe_1346	single-stranded-DNA-specific exonuclease RecJ	5	Chromatin structure and dynamics, DNA replication, recombination and repair	B, L	L
Cthe_1347	GatB/YqeY domain protein	20	Hypothetical	S	S
Cthe_1348	30S ribosomal protein S21	2	Translation, ribosomal structure and biogenesis	J
Cthe_1349	exopolysaccharide biosynthesis polyprenyl glycosylphosphotransferase	7	Cellular Processes	Y, V, Z, W, U, D, O, M, N, P, Q	M
Cthe_1350	single-strand binding protein	5	Chromatin structure and dynamics, DNA replication, recombination and repair	B, L	L
Cthe_1351	VanZ family protein	20	General function prediction only	R
Cthe_1352	nucleotide sugar dehydrogenase	7	Cellular Processes	Y, V, Z, W, U, D, O, M, N, P, Q	M
Cthe_1353	polysaccharide biosynthesis protein	7	General function prediction only	R	R
Cthe_1354	O-antigen polymerase	1	General function prediction only	R
Cthe_1355	glycosyl transferase family 2	19	Cellular Processes	Y, V, Z, W, U, D, O, M, N, P, Q	M
Cthe_1356	glycosyltransferase	19	General function prediction only	R
Cthe_1357	glycosyl transferase group 1	19	Cellular Processes	Y, V, Z, W, U, D, O, M, N, P, Q	M
Cthe_1358	glycosyltransferase	19	General function prediction only	R
Cthe_1359	Glycosyltransferase 28 domain	19	Hypothetical	S	S
Cthe_1360	Oligosaccharide biosynthesis protein Alg14 like	20	General function prediction only	R
Cthe_1361	NAD-dependent epimerase/dehydratase	7	Cellular Processes	Y, V, Z, W, U, D, O, M, N, P, Q	M
Cthe_1362	NGN domain-containing protein	1	Transcription, RNA processing and modification	A, K	K
Cthe_1363	capsular exopolysaccharide family	4	Cellular Processes	Y, V, Z, W, U, D, O, M, N, P, Q	D
Cthe_1366	dTDP-4-dehydrorhamnose 3,5-epimerase	7	Cellular Processes	Y, V, Z, W, U, D, O, M, N, P, Q	M
Cthe_1367	PHP domain protein	12	Carbohydrate transport and metabolism	G	G
Cthe_1368	S-layer domain-containing protein	7	General function prediction only	R
Cthe_1369	histidine triad (HIT) protein	16	Nucleotide transport and metabolism	F	F
Cthe_1371	YD repeat-containing protein	7	Cellular Processes	Y, V, Z, W, U, D, O, M, N, P, Q	M
Cthe_1373	YD repeat-containing protein	7	Cellular Processes	Y, V, Z, W, U, D, O, M, N, P, Q	M
Cthe_1374	copper amine oxidase-like domain-containing protein	20	General function prediction only	R
Cthe_1375	aspartate kinase	13	Amino acid transport and metabolism	E	E
Cthe_1376	homoserine dehydrogenase	13	Amino acid transport and metabolism	E	E
Cthe_1377	amino acid-binding ACT domain protein	13	General function prediction only	R	R
Cthe_1378	metal-dependent phosphohydrolase HD sub domain	8	Signal transduction mechanisms	T	T
Cthe_1379	oxidoreductase domain protein	15	General function prediction only	R	R
Cthe_1380	response regulator receiver	9	Cellular Processes	Y, V, Z, W, U, D, O, M, N, P, Q	N
Cthe_1381	threonine synthase	13	Amino acid transport and metabolism	E	E
Cthe_1382	Patatin	17	General function prediction only	R	R
Cthe_1383	Tetratricopeptide TPR_2 repeat-containing protein	7	General function prediction only	R
Cthe_1384	FolC bifunctional protein	15	Coenzyme metabolism	H	H
Cthe_1385	Protein translocase subunit secA	19	Cellular Processes	Y, V, Z, W, U, D, O, M, N, P, Q	U
Cthe_1388	TrpR like protein, YerC/YecD	20	Hypothetical	S	S
Cthe_1389	metal dependent phophohydrolase	2	Translation, ribosomal structure and biogenesis	J	J
Cthe_1390	alpha/beta hydrolase fold	17	Lipid metabolism	I	I
Cthe_1391	2-isopropylmalate synthase	13	Amino acid transport and metabolism	E	E
Cthe_1392	Integrase catalytic region	5	Chromatin structure and dynamics, DNA replication, recombination and repair	B, L	L
Cthe_1393	ATP-binding region ATPase domain protein	8	Signal transduction mechanisms	T	T
Cthe_1394	response regulator receiver	9	Signal transduction mechanisms	T	T
Cthe_1396	phospholipase D/Transphosphatidylase	17	Lipid metabolism	I	I
Cthe_1397	glycosyl transferase family 8	19	Cellular Processes	Y, V, Z, W, U, D, O, M, N, P, Q	M
Cthe_1398	Dockerin type 1 protein	10	General function prediction only	R
Cthe_1399	C_GCAxxG_C_C family protein	20	General function prediction only	R
Cthe_1400	glycosyl hydrolase 53 domain protein	10	Carbohydrate transport and metabolism	G	G
Cthe_1402	iron dependent repressor	1	Transcription, RNA processing and modification	A, K	K
Cthe_1403	FeoA family protein	14	Cellular Processes	Y, V, Z, W, U, D, O, M, N, P, Q	P
Cthe_1404	GTP-binding protein HSR1-related	14	Cellular Processes	Y, V, Z, W, U, D, O, M, N, P, Q	P
Cthe_1405	Spore coat protein CotH	4	Cellular Processes	Y, V, Z, W, U, D, O, M, N, P, Q	M
Cthe_1407	VTC domain-containing protein	20	General function prediction only	R
Cthe_1408	response regulator receiver	9	Signal transduction mechanisms	T	T
Cthe_1409	ATP-binding region ATPase domain protein	8	Signal transduction mechanisms	T	T
Cthe_1410	cation diffusion facilitator family transporter	14	Cellular Processes	Y, V, Z, W, U, D, O, M, N, P, Q	P
Cthe_1411	Tryptophan synthase alpha chain	13	Amino acid transport and metabolism	E	E
Cthe_1412	Tryptophan synthase beta chain	13	Amino acid transport and metabolism	E	E
Cthe_1415	ABC transporter related	19	Cellular Processes	Y, V, Z, W, U, D, O, M, N, P, Q	V
Cthe_1421	signal peptide peptidase SppA, 36K type	3	Cellular Processes	Y, V, Z, W, U, D, O, M, N, P, Q	O
Cthe_1422	RDD domain containing protein	20	Hypothetical	S	S
Cthe_1425	Pyrophosphate-energized proton pump	11	Energy production and conversion	C	C
Cthe_1426	AzlC family protein	13	Amino acid transport and metabolism	E	E
Cthe_1427	branched-chain amino acid transport	13	General function prediction only	R
Cthe_1428	glycoside hydrolase family 1	10	Carbohydrate transport and metabolism	G	G
Cthe_1432	transposase IS200-family protein	5	Chromatin structure and dynamics, DNA replication, recombination and repair	B, L	L
Cthe_1433	short-chain dehydrogenase/reductase SDR	18	Cellular Processes	Y, V, Z, W, U, D, O, M, N, P, Q	Q
Cthe_1435	Phosphoglycerate mutase	12	Carbohydrate transport and metabolism	G	G
Cthe_1438	RNA polymerase sigma factor, sigma-70 family	1	Transcription, RNA processing and modification	A, K	K
Cthe_1444	GCN5-related N-acetyltransferase	2	Translation, ribosomal structure and biogenesis	J	J
Cthe_1446	TIR protein	3	Cellular Processes	Y, V, Z, W, U, D, O, M, N, P, Q	O
Cthe_1448	MATE efflux family protein	6	Cellular Processes	Y, V, Z, W, U, D, O, M, N, P, Q	V
Cthe_1449	regulatory protein MarR	1	General function prediction only	R
Cthe_1451	GCN5-related N-acetyltransferase	2	General function prediction only	R
Cthe_1456	ABC transporter related	19	Amino acid transport and metabolism	E	E
Cthe_1457	polar amino acid ABC transporter, inner membrane subunit	13	Amino acid transport and metabolism	E	E
Cthe_1458	ABC-type transporter, periplasmic subunit family 3	19	Amino acid transport and metabolism	E	E
Cthe_1459	limonene hydroxylase cd6-2	20	General function prediction only	R
Cthe_1461	FAD dependent oxidoreductase	13	Amino acid transport and metabolism	E	E
Cthe_1462	helix-turn-helix domain protein	1	General function prediction only	R
Cthe_1464	Endoribonuclease L-PSP	2	Translation, ribosomal structure and biogenesis	J	J
Cthe_1465	alkyl hydroperoxide reductase/ Thiol specific antioxidant/ Mal allergen	3	Cellular Processes	Y, V, Z, W, U, D, O, M, N, P, Q	O
Cthe_1467	helix-turn-helix type 11 domain protein	1	General function prediction only	R
Cthe_1469	Integrase catalytic region	5	Chromatin structure and dynamics, DNA replication, recombination and repair	B, L	L
Cthe_1470	RNA polymerase sigma factor, sigma-70 family	1	Transcription, RNA processing and modification	A, K	K
Cthe_1471	glycoside hydrolase family 5	10	General function prediction only	R
Cthe_1472	Carbohydrate binding family 11	10	Carbohydrate transport and metabolism	G	G
Cthe_1473	NADPH-dependent FMN reductase	11	General function prediction only	R	R
Cthe_1477	deoxycytidine triphosphate deaminase	16	Nucleotide transport and metabolism	F	F
Cthe_1478	regulatory protein TetR	1	General function prediction only	R
Cthe_1482	Cof-like hydrolase	14	General function prediction only	R	R
Cthe_1484	transcriptional regulator	1	General function prediction only	R
Cthe_1485	flavodoxin/nitric oxide synthase	11	Energy production and conversion	C	C
Cthe_1486	NUDIX hydrolase	16	Nucleotide transport and metabolism	F	F
Cthe_1488	chemotaxis sensory transducer	9	Cellular Processes	Y, V, Z, W, U, D, O, M, N, P, Q	N
Cthe_1491	transcriptional regulator PadR family protein	1	General function prediction only	R
Cthe_1492	NADPH-dependent FMN reductase	11	General function prediction only	R	R
Cthe_1493	transcriptional regulator PadR family protein	1	Transcription, RNA processing and modification	A, K	K
Cthe_1495	pyridoxamine 5'-phosphate oxidase-related FMN-binding	20	Hypothetical	S	S
Cthe_1496	Integrase catalytic region	5	Chromatin structure and dynamics, DNA replication, recombination and repair	B, L	L
Cthe_1498	chemotaxis sensory transducer	9	Cellular Processes	Y, V, Z, W, U, D, O, M, N, P, Q	N
Cthe_1499	ammonium transporter	14	Cellular Processes	Y, V, Z, W, U, D, O, M, N, P, Q	P
Cthe_1500	ABC transporter related	19	Cellular Processes	Y, V, Z, W, U, D, O, M, N, P, Q	V
Cthe_1501	ABC transporter transmembrane region	19	Cellular Processes	Y, V, Z, W, U, D, O, M, N, P, Q	V
Cthe_1502	regulatory protein MarR	1	Transcription, RNA processing and modification	A, K	K
Cthe_1504	Linocin_M18 bacteriocin protein	20	Hypothetical	S	S
Cthe_1505	S-layer domain-containing protein	7	General function prediction only	R
Cthe_1507	AIG2 family protein	20	Hypothetical	S	S
Cthe_1508	ArsC family protein	14	Cellular Processes	Y, V, Z, W, U, D, O, M, N, P, Q	P
Cthe_1510	short-chain dehydrogenase/reductase SDR	18	Cellular Processes	Y, V, Z, W, U, D, O, M, N, P, Q	Q
Cthe_1511	DNA methylase N-4/N-6 domain protein	5	General function prediction only	R
Cthe_1512	DpmII restriction endonuclease	20	General function prediction only	R
Cthe_1513	DNA adenine methylase	5	Chromatin structure and dynamics, DNA replication, recombination and repair	B, L	L
Cthe_1516	ribosome biogenesis GTPase RsgA	2	General function prediction only	R	R
Cthe_1517	type I phosphodiesterase/nucleotide pyrophosphatase	20	General function prediction only	R	R
Cthe_1519	methyltransferase small	2	General function prediction only	R	R
Cthe_1522	NADPH-dependent FMN reductase	11	General function prediction only	R	R
Cthe_1523	glycosyl transferase group 1	19	Cellular Processes	Y, V, Z, W, U, D, O, M, N, P, Q	M
Cthe_1526	ABC transporter related	19	Cellular Processes	Y, V, Z, W, U, D, O, M, N, P, Q	V
Cthe_1527	ATP-binding region ATPase domain protein	8	Signal transduction mechanisms	T	T
Cthe_1528	response regulator receiver	9	Signal transduction mechanisms	T	T
Cthe_1531	flavin reductase domain-containing protein	11	General function prediction only	R
Cthe_1532	flagellin-like protein	9	Cellular Processes
Cthe_1533	transposase mutator type	5	Chromatin structure and dynamics, DNA replication, recombination and repair	B, L	L
Cthe_1536	ABC transporter related	19	Cellular Processes	Y, V, Z, W, U, D, O, M, N, P, Q	V
Cthe_1538	helix-turn-helix domain protein	1	General function prediction only	R
Cthe_1539	glutamine synthetase catalytic region	13	General function prediction only	R	R
Cthe_1540	glutamyl-tRNA(Gln) amidotransferase, B subunit	2	Translation, ribosomal structure and biogenesis	J	J
Cthe_1541	glutamyl-tRNA(Gln) amidotransferase, A subunit	2	Translation, ribosomal structure and biogenesis	J	J
Cthe_1542	glutamyl-tRNA(Gln) amidotransferase, C subunit	2	Translation, ribosomal structure and biogenesis	J
Cthe_1543	aspartyl-tRNA synthetase	2	Translation, ribosomal structure and biogenesis	J	J
Cthe_1546	4Fe-4S ferredoxin iron-sulfur binding domain-containing protein	11	General function prediction only	R	R
Cthe_1548	Enoyl-CoA hydratase/isomerase	17	Lipid metabolism	I	I
Cthe_1549	Methyltransferase type 12	15	Coenzyme metabolism	H	H
Cthe_1550	transposase IS116/IS110/IS902 family protein	5	General function prediction only	R
Cthe_1553	flavin reductase domain protein FMN-binding	11	General function prediction only	R
Cthe_1554	methylated-DNA/protein-cysteine methyltransferase	5	Chromatin structure and dynamics, DNA replication, recombination and repair	B, L	L
Cthe_1555	NLPA lipoprotein	14	Cellular Processes	Y, V, Z, W, U, D, O, M, N, P, Q	P
Cthe_1556	ABC-type transporter, integral membrane subunit	19	Cellular Processes	Y, V, Z, W, U, D, O, M, N, P, Q	P
Cthe_1557	ABC transporter related	19	Cellular Processes	Y, V, Z, W, U, D, O, M, N, P, Q	P
Cthe_1558	transcriptional regulator, Rrf2 family	1	Transcription, RNA processing and modification	A, K	K
Cthe_1559	Cys/Met metabolism pyridoxal-phosphate-dependent protein	13	Amino acid transport and metabolism	E	E
Cthe_1560	Pyridoxal-5'-phosphate-dependent protein beta subunit	13	Amino acid transport and metabolism	E	E
Cthe_1563	ABC transporter related	19	Cellular Processes	Y, V, Z, W, U, D, O, M, N, P, Q	V
Cthe_1564	GCN5-related N-acetyltransferase	2	General function prediction only	R
Cthe_1565	oxidoreductase/nitrogenase component 1	11	Energy production and conversion	C	C
Cthe_1566	oxidoreductase/nitrogenase component 1	11	Energy production and conversion	C	C
Cthe_1567	Dinitrogenase iron-molybdenum cofactor biosynthesis protein	20	General function prediction only	R
Cthe_1568	Radical SAM domain protein	11	General function prediction only	R	R
Cthe_1569	Cys/Met metabolism pyridoxal-phosphate-dependent protein	13	Amino acid transport and metabolism	E	E
Cthe_1570	ABC-type transporter, periplasmic subunit family 3	19	Cellular Processes	Y, V, Z, W, U, D, O, M, N, P, Q	P
Cthe_1571	ABC-type transporter, integral membrane subunit	19	Cellular Processes	Y, V, Z, W, U, D, O, M, N, P, Q	P
Cthe_1572	ABC transporter related	19	Cellular Processes	Y, V, Z, W, U, D, O, M, N, P, Q	P
Cthe_1573	Nitrogenase iron protein	14	Cellular Processes	Y, V, Z, W, U, D, O, M, N, P, Q	P
Cthe_1575	Purine nucleoside phosphorylase deoD-type	16	Nucleotide transport and metabolism	F	F
Cthe_1576	basic membrane lipoprotein	7	General function prediction only	R	R
Cthe_1578	Radical SAM domain protein	3	Cellular Processes	Y, V, Z, W, U, D, O, M, N, P, Q	O
Cthe_1579	ABC transporter related	19	General function prediction only	R	R
Cthe_1580	ABC-type transporter, integral membrane subunit	19	General function prediction only	R	R
Cthe_1581	ABC-type transporter, integral membrane subunit	19	General function prediction only	R	R
Cthe_1582	cytidine deaminase	16	Nucleotide transport and metabolism	F	F
Cthe_1583	Deoxyribose-phosphate aldolase	16	Nucleotide transport and metabolism	F	F
Cthe_1584	response regulator receiver	9	Signal transduction mechanisms	T	T
Cthe_1585	histidine kinase internal region	8	Signal transduction mechanisms	T	T
Cthe_1586	ABC-type transporter, integral membrane subunit	19	Cellular Processes	Y, V, Z, W, U, D, O, M, N, P, Q	P
Cthe_1587	ABC transporter related	19	Amino acid transport and metabolism	E	E
Cthe_1588	extracellular solute-binding protein family 1	10	Cellular Processes	Y, V, Z, W, U, D, O, M, N, P, Q	P
Cthe_1589	Penicillinase repressor	1	Transcription, RNA processing and modification	A, K	K
Cthe_1590	peptidase M56 BlaR1	1	Transcription, RNA processing and modification	A, K	K
Cthe_1592	glycerate kinase	12	Carbohydrate transport and metabolism	G	G
Cthe_1593	NUDIX hydrolase	16	General function prediction only	R
Cthe_1596	regulatory protein MarR	1	General function prediction only	R
Cthe_1597	flavodoxin	11	General function prediction only	R
Cthe_1598	nitroreductase family protein	20	General function prediction only	R
Cthe_1599	PAS sensor protein	8	Signal transduction mechanisms	T	T
Cthe_1600	response regulator receiver	9	Signal transduction mechanisms	T	T
Cthe_1601	phosphate transport system regulatory protein PhoU	14	Cellular Processes	Y, V, Z, W, U, D, O, M, N, P, Q	P
Cthe_1602	phosphate ABC transporter, ATPase subunit	14	Cellular Processes	Y, V, Z, W, U, D, O, M, N, P, Q	P
Cthe_1603	phosphate ABC transporter, inner membrane subunit PstA	14	Cellular Processes	Y, V, Z, W, U, D, O, M, N, P, Q	P
Cthe_1604	phosphate ABC transporter, inner membrane subunit PstC	14	Cellular Processes	Y, V, Z, W, U, D, O, M, N, P, Q	P
Cthe_1605	ABC-type phosphate transport system periplasmic component-like protein	19	Cellular Processes	Y, V, Z, W, U, D, O, M, N, P, Q	P
Cthe_1608	Recombinase	5	General function prediction only	R
Cthe_1609	Resolvase domain	5	Chromatin structure and dynamics, DNA replication, recombination and repair	B, L	L
Cthe_1611	Peptidoglycan-binding lysin domain	7	General function prediction only	R
Cthe_1612	toxin secretion/phage lysis holin	6	General function prediction only	R	R
Cthe_1613	glycosyl hydrolase-like protein protein	10	General function prediction only	R	R
Cthe_1616	phage minor structural protein	6	Hypothetical	S	S
Cthe_1617	tail component domain protein	6	Hypothetical	S	S
Cthe_1618	tail tape measure protein TP901 core region	6	Hypothetical	S	S
Cthe_1619	transcriptional regulator, AbrB family	1	General function prediction only	R
Cthe_1623	phage major tail protein, phi13 family	6	General function prediction only	R
Cthe_1625	phage protein, HK97 gp10 family	6	General function prediction only	R
Cthe_1626	phage head-tail adaptor	6	General function prediction only	R
Cthe_1628	phage major capsid protein, HK97 family	6	General function prediction only	R	R
Cthe_1629	peptidase S14 ClpP	3	Cellular Processes	Y, V, Z, W, U, D, O, M, N, P, Q	O
Cthe_1630	phage portal protein, HK97 family	6	Hypothetical	S	S
Cthe_1631	Abortive phage infection protein	6	General function prediction only	R
Cthe_1634	AIG2 family protein	20	General function prediction only	R
Cthe_1637	virulence-related protein	6	General function prediction only	R
Cthe_1638	ParB domain protein nuclease	5	Chromatin structure and dynamics, DNA replication, recombination and repair	B, L	L
Cthe_1639	DNA methylase N-4/N-6 domain protein	5	Chromatin structure and dynamics, DNA replication, recombination and repair	B, L	L
Cthe_1641	HNH endonuclease	20	General function prediction only	R
Cthe_1643	phage-associated protein	6	Hypothetical	S	S
Cthe_1645	phage-associated protein	6	General function prediction only	R
Cthe_1646	VRR-NUC domain-containing protein	20	General function prediction only	R
Cthe_1649	phage antirepressor protein	6	Transcription, RNA processing and modification	A, K	K
Cthe_1650	DNA-directed DNA polymerase	5	Chromatin structure and dynamics, DNA replication, recombination and repair	B, L	L
Cthe_1653	SNF2-related protein	1	Transcription, RNA processing and modification	A, K	K
Cthe_1655	helix-turn-helix domain protein	1	Transcription, RNA processing and modification	A, K	K
Cthe_1656	transposase IS3/IS911 family protein	5	General function prediction only	R
Cthe_1658	potassium uptake protein, TrkH family	14	Cellular Processes	Y, V, Z, W, U, D, O, M, N, P, Q	P
Cthe_1659	TrkA-N domain protein	14	Cellular Processes	Y, V, Z, W, U, D, O, M, N, P, Q	P
Cthe_1660	transposase IS4 family protein	5	General function prediction only	R
Cthe_1661	transposase IS3/IS911 family protein	5	General function prediction only	R
Cthe_1663	Endoribonuclease L-PSP	2	Translation, ribosomal structure and biogenesis	J	J
Cthe_1664	regulatory protein MerR	1	Transcription, RNA processing and modification	A, K	K
Cthe_1665	Hsp33 protein	3	Cellular Processes	Y, V, Z, W, U, D, O, M, N, P, Q	O
Cthe_1666	transposase IS4 family protein	5	General function prediction only	R
Cthe_1667	ABC-2 type transporter	19	Membrane Transport	--
Cthe_1668	ABC transporter related	19	Cellular Processes	Y, V, Z, W, U, D, O, M, N, P, Q	V
Cthe_1669	DNA recombinase, putative	5	General function prediction only	R
Cthe_1670	Recombinase	5	General function prediction only	R
Cthe_1671	Resolvase domain	5	Chromatin structure and dynamics, DNA replication, recombination and repair	B, L	L
Cthe_1673	transposase IS3/IS911 family protein	5	General function prediction only	R
Cthe_1674	Integrase, catalytic region	5	Chromatin structure and dynamics, DNA replication, recombination and repair
Cthe_1675	transposase IS3/IS911 family protein	5	General function prediction only	R
Cthe_1677	Abortive infection protein	6	General function prediction only	R
Cthe_1679	Methyltransferase type 11	15	Coenzyme metabolism	H	H
Cthe_1680	DNA polymerase beta domain protein region	5	General function prediction only	R
Cthe_1682	transposase IS3/IS911 family protein	5	General function prediction only	R
Cthe_1684	transposase IS3/IS911 family protein	5	General function prediction only	R
Cthe_1685	ABC transporter related	19	Cellular Processes	Y, V, Z, W, U, D, O, M, N, P, Q	V
Cthe_1686	transposase IS3/IS911 family protein	5	General function prediction only	R
Cthe_1688	Radical SAM domain protein	11	General function prediction only	R	R
Cthe_1690	Radical SAM domain protein	11	General function prediction only	R	R
Cthe_1691	transposase IS3/IS911 family protein	5	General function prediction only	R
Cthe_1692	transposase IS3/IS911	5	Hypothetical/Unassigned
Cthe_1695	Radical SAM domain protein	11	General function prediction only	R	R
Cthe_1697	regulatory protein ArsR	1	General function prediction only	R
Cthe_1700	Resolvase domain	5	Chromatin structure and dynamics, DNA replication, recombination and repair	B, L	L
Cthe_1701	Resolvase domain	5	Chromatin structure and dynamics, DNA replication, recombination and repair	B, L	L
Cthe_1702	cell wall hydrolase/autolysin	7	Cellular Processes	Y, V, Z, W, U, D, O, M, N, P, Q	M
Cthe_1703	HNH endonuclease	20	General function prediction only	R
Cthe_1704	toxin secretion/phage lysis holin	6	General function prediction only	R	R
Cthe_1707	phage minor structural protein	6	Hypothetical	S	S
Cthe_1708	tail component domain protein	6	Hypothetical	S	S
Cthe_1709	phage-related protein-like protein	6	Hypothetical	S	S
Cthe_1713	phage major tail protein, phi13 family	6	General function prediction only	R
Cthe_1715	phage protein, HK97 gp10 family	6	General function prediction only	R
Cthe_1716	phage head-tail adaptor	6	General function prediction only	R	R
Cthe_1719	phage major capsid protein, HK97 family	6	General function prediction only	R
Cthe_1720	peptidase S14 ClpP	3	Cellular Processes	Y, V, Z, W, U, D, O, M, N, P, Q	O
Cthe_1721	phage portal protein, HK97 family	6	Hypothetical	S	S
Cthe_1722	Terminase	5	General function prediction only	R	R
Cthe_1723	phage terminase, small subunit, , P27 family	6	Chromatin structure and dynamics, DNA replication, recombination and repair	B, L	L
Cthe_1726	AIG2 family protein	20	General function prediction only	R
Cthe_1728	DNA-cytosine methyltransferase	5	Chromatin structure and dynamics, DNA replication, recombination and repair	B, L	L
Cthe_1729	DNA methylase N-4/N-6 domain protein	5	Chromatin structure and dynamics, DNA replication, recombination and repair	B, L	L
Cthe_1731	HNH endonuclease	20	General function prediction only	R
Cthe_1734	phage/plasmid primase, P4 family	6	General function prediction only	R	R
Cthe_1735	phage DNA polymerase	6	General function prediction only	R
Cthe_1737	phage NTP-binding protein	6	General function prediction only	R
Cthe_1738	VRR-NUC domain-containing protein	20	General function prediction only	R
Cthe_1739	phage helicase	6	Transcription, RNA processing and modification	A, K	K
Cthe_1740	BRO domain protein	1	Transcription, RNA processing and modification	A, K	K
Cthe_1742	transcriptional regulator, putative	1	Transcription, RNA processing and modification	A, K	K
Cthe_1745	helix-turn-helix domain protein	1	General function prediction only	R
Cthe_1747	DNA mismatch endonuclease Vsr	5	Chromatin structure and dynamics, DNA replication, recombination and repair	B, L	L
Cthe_1748	Restriction endonuclease, type II, AlwI	20	General function prediction only	R
Cthe_1749	DNA-cytosine methyltransferase	5	Chromatin structure and dynamics, DNA replication, recombination and repair	B, L	L
Cthe_1751	RNA methyltransferase, TrmA family	2	Translation, ribosomal structure and biogenesis	J	J
Cthe_1752	ABC transporter related	19	Cellular Processes	Y, V, Z, W, U, D, O, M, N, P, Q	P
Cthe_1753	ABC-type transporter, integral membrane subunit	19	Cellular Processes	Y, V, Z, W, U, D, O, M, N, P, Q	P
Cthe_1754	ABC-type transporter, periplasmic subunit	19	Cellular Processes	Y, V, Z, W, U, D, O, M, N, P, Q	P
Cthe_1756	band 7 protein	13	Hypothetical	S	S
Cthe_1757	Peptidase M23	7	Cellular Processes	Y, V, Z, W, U, D, O, M, N, P, Q	M
Cthe_1759	sporulation protein YunB	4	General function prediction only	R
Cthe_1760	penicillin-binding protein, 1A family	7	Cellular Processes	Y, V, Z, W, U, D, O, M, N, P, Q	M
Cthe_1762	efflux transporter, RND family, MFP subunit	6	Cellular Processes	Y, V, Z, W, U, D, O, M, N, P, Q	V
Cthe_1763	ABC transporter related	19	Cellular Processes	Y, V, Z, W, U, D, O, M, N, P, Q	V
Cthe_1764	outer membrane efflux protein	7	Cellular Processes	Y, V, Z, W, U, D, O, M, N, P, Q	M
Cthe_1766	glutamate 5-kinase	13	Amino acid transport and metabolism	E	E
Cthe_1768	NifU-like domain-containing protein	11	Energy production and conversion	C	C
Cthe_1771	Rubrerythrin	11	Energy production and conversion	C	C
Cthe_1773	peptidase S16 lon domain protein	3	Cellular Processes	Y, V, Z, W, U, D, O, M, N, P, Q	O
Cthe_1774	ribosomal-protein-alanine acetyltransferase	2	General function prediction only	R	R
Cthe_1775	universal protein YeaZ	3	Cellular Processes	Y, V, Z, W, U, D, O, M, N, P, Q	O
Cthe_1777	amidohydrolase	18	Cellular Processes	Y, V, Z, W, U, D, O, M, N, P, Q	Q
Cthe_1778	copper amine oxidase-like domain-containing protein	20	General function prediction only	R
Cthe_1782	ribosomal protein S9	2	Translation, ribosomal structure and biogenesis	J	J
Cthe_1783	ribosomal protein L13	2	Translation, ribosomal structure and biogenesis	J	J
Cthe_1785	DNA integrity scanning, DisA, linker region	5	General function prediction only	R	R
Cthe_1786	DNA repair protein RadA	5	Cellular Processes	Y, V, Z, W, U, D, O, M, N, P, Q	O
Cthe_1787	glycoside hydrolase 15-related	10	Carbohydrate transport and metabolism	G	G
Cthe_1788	glycosyl transferase family 2	19	Cellular Processes	Y, V, Z, W, U, D, O, M, N, P, Q	M
Cthe_1789	ATPase AAA-2 domain protein	11	Cellular Processes	Y, V, Z, W, U, D, O, M, N, P, Q	O
Cthe_1790	ATP:guanido phosphotransferase	13	Amino acid transport and metabolism	E	E
Cthe_1791	UvrB/UvrC protein	5	Hypothetical	S	S
Cthe_1792	Firmicute transcriptional repressor of class III stress genes	1	Transcription, RNA processing and modification	A, K	K
Cthe_1794	translation elongation factor G	2	Translation, ribosomal structure and biogenesis	J	J
Cthe_1795	phospho-2-dehydro-3-deoxyheptonate aldolase	13	Amino acid transport and metabolism	E	E
Cthe_1796	Prephenate dehydrogenase	13	Amino acid transport and metabolism	E	E
Cthe_1797	3-phosphoshikimate 1-carboxyvinyltransferase	13	Amino acid transport and metabolism	E	E
Cthe_1798	Redox-sensing transcriptional repressor rex	11	General function prediction only	R	R
Cthe_1799	ABC transporter related	19	General function prediction only	R	R
Cthe_1800	Peptidoglycan-binding lysin domain	7	General function prediction only	R	R
Cthe_1801	ABC transporter related	19	Cellular Processes	Y, V, Z, W, U, D, O, M, N, P, Q	P
Cthe_1802	cobalt ABC transporter, inner membrane subunit CbiQ	14	Cellular Processes	Y, V, Z, W, U, D, O, M, N, P, Q	P
Cthe_1803	cobalamin (vitamin B12) biosynthesis CbiM protein	14	Cellular Processes	Y, V, Z, W, U, D, O, M, N, P, Q	P
Cthe_1804	cell wall hydrolase/autolysin	7	Cellular Processes	Y, V, Z, W, U, D, O, M, N, P, Q	M
Cthe_1805	diguanylate cyclase	8	Signal transduction mechanisms	T	T
Cthe_1806	Ig domain protein group 2 domain protein	12	General function prediction only	R
Cthe_1808	transposase IS116/IS110/IS902 family protein	5	Chromatin structure and dynamics, DNA replication, recombination and repair	B, L	L
Cthe_1809	RNA polymerase sigma factor, sigma-70 family	1	Transcription, RNA processing and modification	A, K	K
Cthe_1810	peptidase M56 BlaR1	1	Transcription, RNA processing and modification	A, K	K
Cthe_1811	Penicillinase repressor	1	Transcription, RNA processing and modification	A, K	K
Cthe_1812	Urease accessory protein UreD	3	Cellular Processes	Y, V, Z, W, U, D, O, M, N, P, Q	O
Cthe_1813	Urease accessory protein ureG	19	Cellular Processes	Y, V, Z, W, U, D, O, M, N, P, Q	O
Cthe_1814	Urease accessory protein ureF	3	Cellular Processes	Y, V, Z, W, U, D, O, M, N, P, Q	O
Cthe_1815	Urease accessory protein ureE	3	Cellular Processes	Y, V, Z, W, U, D, O, M, N, P, Q	O
Cthe_1816	urease, alpha subunit	13	Amino acid transport and metabolism	E	E
Cthe_1817	Urease subunit beta	13	Amino acid transport and metabolism	E	E
Cthe_1818	Urease subunit gamma	13	Amino acid transport and metabolism	E	E
Cthe_1819	urea ABC transporter, ATP-binding protein UrtE	13	Amino acid transport and metabolism	E	E
Cthe_1820	urea ABC transporter, ATP-binding protein UrtD	13	General function prediction only	R	R
Cthe_1821	urea ABC transporter, permease protein UrtC	13	Amino acid transport and metabolism	E	E
Cthe_1822	urea ABC transporter, permease protein UrtB	13	Amino acid transport and metabolism	E	E
Cthe_1823	urea ABC transporter, urea binding protein	13	Amino acid transport and metabolism	E	E
Cthe_1824	response regulator receiver	9	Signal transduction mechanisms	T	T
Cthe_1825	ATP-binding region ATPase domain protein	8	Signal transduction mechanisms	T	T
Cthe_1826	response regulator receiver	8	Signal transduction mechanisms	T	T
Cthe_1827	copper amine oxidase-like domain-containing protein	20	General function prediction only	R
Cthe_1833	copper amine oxidase-like domain-containing protein	20	General function prediction only	R
Cthe_1838	glycoside hydrolase family 10	10	Carbohydrate transport and metabolism	G	G
Cthe_1839	Radical SAM domain protein	15	Coenzyme metabolism	H	H
Cthe_1840	cysteine synthase A	13	Amino acid transport and metabolism	E	E
Cthe_1842	O-acetylhomoserine/O-acetylserine sulfhydrylase	13	Amino acid transport and metabolism	E	E
Cthe_1843	transcriptional regulator, Rrf2 family	1	Transcription, RNA processing and modification	A, K	K
Cthe_1844	transcriptional regulator, Rrf2 family	1	Transcription, RNA processing and modification	A, K	K
Cthe_1845	homoserine O-succinyltransferase	13	Amino acid transport and metabolism	E	E
Cthe_1846	ATP-binding region ATPase domain protein	8	Signal transduction mechanisms	T	T
Cthe_1847	response regulator receiver	9	Signal transduction mechanisms	T	T
Cthe_1848	copper-translocating P-type ATPase	14	Cellular Processes	Y, V, Z, W, U, D, O, M, N, P, Q	P
Cthe_1849	Heavy metal transport/detoxification protein	19	Hypothetical	S	S
Cthe_1852	33 kDa chaperonin	3	Cellular Processes	Y, V, Z, W, U, D, O, M, N, P, Q	O
Cthe_1853	Cold-shock protein DNA-binding	1	Transcription, RNA processing and modification	A, K	K
Cthe_1854	methylated-DNA/protein-cysteine methyltransferase	5	Chromatin structure and dynamics, DNA replication, recombination and repair	B, L	L
Cthe_1855	Methyltransferase type 11	15	General function prediction only	R	R
Cthe_1856	small acid-soluble spore protein beta	4	General function prediction only	R
Cthe_1857	carboxyl-terminal protease	7	Cellular Processes	Y, V, Z, W, U, D, O, M, N, P, Q	M
Cthe_1858	Peptidase M23	7	Cellular Processes	Y, V, Z, W, U, D, O, M, N, P, Q	M
Cthe_1860	cell division ATP-binding protein FtsE	4	Cellular Processes	Y, V, Z, W, U, D, O, M, N, P, Q	D
Cthe_1861	transcriptional regulator, CdaR	1	Transcription, RNA processing and modification	A, K	K
Cthe_1862	ABC transporter related	19	Carbohydrate transport and metabolism	G	G
Cthe_1863	N-acetyl-gamma-glutamyl-phosphate reductase	13	Amino acid transport and metabolism	E	E
Cthe_1864	acetylglutamate kinase	13	Amino acid transport and metabolism	E	E
Cthe_1865	type IV pilus assembly PilZ	7	Hypothetical/Unassigned	--
Cthe_1866	acetylornithine and succinylornithine aminotransferase	13	Amino acid transport and metabolism	E	E
Cthe_1867	carbamoyl-phosphate synthase, small subunit	13	Amino acid transport and metabolism	E	E
Cthe_1868	carbamoyl-phosphate synthase, large subunit	13	Amino acid transport and metabolism	E	E
Cthe_1869	Ornithine carbamoyltransferase	13	Amino acid transport and metabolism	E	E
Cthe_1870	GCN5-related N-acetyltransferase	2	General function prediction only	R
Cthe_1871	Tn7-like transposition protein D	20	General function prediction only	R
Cthe_1872	Tn7-like transposition protein C	20	General function prediction only	R
Cthe_1873	integrase catalytic region	5	General function prediction only	R
Cthe_1874	transposase mutator type	5	Chromatin structure and dynamics, DNA replication, recombination and repair	B, L	L
Cthe_1875	ntegrase catalytic subunit	5	General function prediction only	R
Cthe_1876	TnsA endonuclease	20	General function prediction only	R
Cthe_1880	transposase IS3/IS911 family protein	5	General function prediction only	R
Cthe_1883	SMC domain protein	5	Chromatin structure and dynamics, DNA replication, recombination and repair	B, L	L
Cthe_1884	transposase IS116/IS110/IS902 family protein	5	General function prediction only	R
Cthe_1885	integrase domain protein SAM domain protein	5	Chromatin structure and dynamics, DNA replication, recombination and repair
Cthe_1886	transposase IS3/IS911 family protein	5	General function prediction only	R
Cthe_1889	transposase mutator type	5	Chromatin structure and dynamics, DNA replication, recombination and repair	B, L	L
Cthe_1890	Dockerin type 1 protein	10	General function prediction only	R
Cthe_1893	cell division membrane protein-like protein	4	General function prediction only	R
Cthe_1894	cell division membrane protein-like protein	4	General function prediction only	R
Cthe_1895	transcriptional regulator PadR family protein	1	Transcription, RNA processing and modification	A, K	K
Cthe_1896	metallophosphoesterase	5	General function prediction only	R	R
Cthe_1899	peptidase M15B and M15C DD-carboxypeptidase VanY/endolysin	7	Cellular Processes	Y, V, Z, W, U, D, O, M, N, P, Q	M
Cthe_1901	transposase mutator type	5	Chromatin structure and dynamics, DNA replication, recombination and repair	B, L	L
Cthe_1902	Pyridoxal-5'-phosphate-dependent protein beta subunit	13	Amino acid transport and metabolism	E	E
Cthe_1903	polysaccharide deacetylase	12	Carbohydrate transport and metabolism	G	G
Cthe_1904	amino acid adenylation domain protein	18	Cellular Processes	Y, V, Z, W, U, D, O, M, N, P, Q	Q
Cthe_1905	glycosyl transferase family 28	19	Carbohydrate transport and metabolism	G	G
Cthe_1906	glycosyl transferase family 28	19	Carbohydrate transport and metabolism	G	G
Cthe_1907	amino acid adenylation domain protein	18	Cellular Processes	Y, V, Z, W, U, D, O, M, N, P, Q	Q
Cthe_1908	copper amine oxidase-like domain-containing protein	20	General function prediction only	R
Cthe_1909	copper amine oxidase-like domain-containing protein	20	General function prediction only	R
Cthe_1911	Carbohydrate binding family 6	10	General function prediction only	R
Cthe_1912	copper amine oxidase-like domain-containing protein	20	General function prediction only	R
Cthe_1915	ATP-binding region ATPase domain protein	8	Signal transduction mechanisms	T	T
Cthe_1916	response regulator receiver	9	Signal transduction mechanisms	T	T
Cthe_1917	ATPase, P-type (transporting), HAD superfamily, subfamily IC	14	Cellular Processes	Y, V, Z, W, U, D, O, M, N, P, Q	P
Cthe_1918	Orn/Lys/Arg decarboxylase major region	13	Amino acid transport and metabolism	E	E
Cthe_1919	MgtC/SapB transporter	7	Hypothetical	S	S
Cthe_1920	stage II sporulation protein R	4	General function prediction only	R
Cthe_1921	transcriptional regulator PadR family protein	1	Transcription, RNA processing and modification	A, K	K
Cthe_1923	CTP synthase	16	Nucleotide transport and metabolism	F	F
Cthe_1926	Hedgehog/intein hint domain protein	6	General function prediction only	R
Cthe_1928	Hedgehog/intein hint domain protein	6	General function prediction only	R
Cthe_1930	carboxyl-terminal protease	7	Cellular Processes	Y, V, Z, W, U, D, O, M, N, P, Q	M
Cthe_1931	S-layer domain-containing protein	7	General function prediction only	R
Cthe_1932	S-layer domain-containing protein	7	General function prediction only	R
Cthe_1933	Zn-dependent hydrolase	20	General function prediction only	R	R
Cthe_1934	Abortive infection protein	6	General function prediction only	R
Cthe_1935	arginyl-tRNA synthetase	2	Translation, ribosomal structure and biogenesis	J	J
Cthe_1937	glutamate racemase	7	Cellular Processes	Y, V, Z, W, U, D, O, M, N, P, Q	M
Cthe_1938	D-alanine/D-alanine ligase	7	Cellular Processes	Y, V, Z, W, U, D, O, M, N, P, Q	M
Cthe_1939	magnesium transporter	14	Cellular Processes	Y, V, Z, W, U, D, O, M, N, P, Q	P
Cthe_1940	RDD domain containing protein	20	General function prediction only	R
Cthe_1941	regulatory protein, FmdB family	1	General function prediction only	R
Cthe_1942	Lipoprotein LpqB, GerMN domain	4	General function prediction only	R
Cthe_1943	deoxyribose-phosphate aldolase	16	Nucleotide transport and metabolism	F	F
Cthe_1945	FAD-dependent pyridine nucleotide-disulphide oxidoreductase	3	Cellular Processes	Y, V, Z, W, U, D, O, M, N, P, Q	O
Cthe_1946	FAD-dependent pyridine nucleotide-disulphide oxidoreductase	3	Cellular Processes	Y, V, Z, W, U, D, O, M, N, P, Q	O
Cthe_1947	alkyl hydroperoxide reductase/ Thiol specific antioxidant/ Mal allergen	3	Cellular Processes	Y, V, Z, W, U, D, O, M, N, P, Q	O
Cthe_1948	cytochrome c biogenesis protein transmembrane region	3	Cellular Processes	Y, V, Z, W, U, D, O, M, N, P, Q	O
Cthe_1953	spore cortex-lytic enzyme	4	Cellular Processes	Y, V, Z, W, U, D, O, M, N, P, Q	M
Cthe_1955	Tex-like protein	1	Transcription, RNA processing and modification	A, K	K
Cthe_1956	1-phosphofructokinase	12	Carbohydrate transport and metabolism	G	G
Cthe_1957	extracellular solute-binding protein family 1	10	Carbohydrate transport and metabolism	G	G
Cthe_1958	UV-endonuclease UvdE	5	Chromatin structure and dynamics, DNA replication, recombination and repair	B, L	L
Cthe_1959	Methyltransferase type 11	15	Coenzyme metabolism	H	H
Cthe_1960	Peptidoglycan-binding domain 1 protein	7	Cellular Processes	Y, V, Z, W, U, D, O, M, N, P, Q	M
Cthe_1961	Nucleotidyl transferase	7	Cellular Processes	Y, V, Z, W, U, D, O, M, N, P, Q	M
Cthe_1962	pseudouridine synthase, RluA family	2	Translation, ribosomal structure and biogenesis	J	J
Cthe_1963	glycoside hydrolase family 10	10	Carbohydrate transport and metabolism	G	G
Cthe_1964	alkyl hydroperoxide reductase, F subunit	3	Cellular Processes	Y, V, Z, W, U, D, O, M, N, P, Q	O
Cthe_1965	peroxiredoxin	3	Cellular Processes	Y, V, Z, W, U, D, O, M, N, P, Q	O
Cthe_1967	AAA ATPase	4	Cellular Processes	Y, V, Z, W, U, D, O, M, N, P, Q	D
Cthe_1968	cell divisionFtsK/SpoIIIE	4	Cellular Processes	Y, V, Z, W, U, D, O, M, N, P, Q	D
Cthe_1973	Tetratricopeptide TPR_2 repeat-containing protein	7	General function prediction only	R
Cthe_1975	transposase IS3/IS911 family protein	5	General function prediction only	R
Cthe_1979	Hedgehog/intein hint domain protein	6	General function prediction only	R
Cthe_1983	transposase IS116/IS110/IS902 family protein	5	General function prediction only	R
Cthe_1985	phage major capsid protein, HK97 family	6	General function prediction only
Cthe_1986	phage/plasmid primase, P4 family	6	General function prediction only	R	R
Cthe_1991	transposase mutator type	5	Chromatin structure and dynamics, DNA replication, recombination and repair	B, L	L
Cthe_1992	transposase IS3/IS911 family protein	5	General function prediction only	R
Cthe_1995	integrase catalytic region	5	Chromatin structure and dynamics, DNA replication, recombination and repair	B, L	L
Cthe_1996	IstB domain protein ATP-binding protein	5	Chromatin structure and dynamics, DNA replication, recombination and repair	B, L	L
Cthe_1999	Integrase catalytic region	5	Chromatin structure and dynamics, DNA replication, recombination and repair	B, L	L
Cthe_2000	transposase IS3/IS911 family protein	5	General function prediction only	R
Cthe_2004	transposase	5	Chromatin structure and dynamics, DNA replication, recombination and repair	B, L	L
Cthe_2005	IstB domain protein ATP-binding protein	5	Chromatin structure and dynamics, DNA replication, recombination and repair	B, L	L
Cthe_2009	Intein	6	Hypothetical/Unassigned
Cthe_2012	transposase IS3/IS911 family protein	5	General function prediction only	R
Cthe_2017	transposase mutator type	5	Chromatin structure and dynamics, DNA replication, recombination and repair	B, L	L
Cthe_2019	Hedgehog/intein hint domain protein	6	General function prediction only	R
Cthe_2024	transposase IS116/IS110/IS902 family protein	5	General function prediction only	R
Cthe_2025	Resolvase helix-turn-helix domain protein	5	Chromatin structure and dynamics, DNA replication, recombination and repair	B, L	L
Cthe_2030	Hedgehog/intein hint domain protein	6	General function prediction only	R
Cthe_2031	transposase IS200-family protein	5	Chromatin structure and dynamics, DNA replication, recombination and repair	B, L	L
Cthe_2034	Serine/threonine protein kinase-related	13	General function prediction only	R
Cthe_2036	amidohydrolase 2	18	General function prediction only	R	R
Cthe_2038	Dockerin type 1 protein	10	General function prediction only	R
Cthe_2039	recombination helicase AddA	5	Chromatin structure and dynamics, DNA replication, recombination and repair	B, L	L
Cthe_2040	ATP-dependent helicase/deoxyribonuclease subunit B	5	Chromatin structure and dynamics, DNA replication, recombination and repair	B, L	L
Cthe_2047	Hedgehog/intein hint domain protein	6	General function prediction only	R
Cthe_2050	CRISPR-associated RAMP protein, SSO1426 family	6	Chromatin structure and dynamics, DNA replication, recombination and repair	B, L	L
Cthe_2051	CRISPR-associated RAMP protein, SSO1426 family	6	Chromatin structure and dynamics, DNA replication, recombination and repair	B, L	L
Cthe_2057	CRISPR-associated protein, TM1812 family	6	General function prediction only	R
Cthe_2058	Appr-1-p processing domain protein	20	General function prediction only	R	R
Cthe_2059	RNA polymerase sigma-H factor	1	Transcription, RNA processing and modification	A, K	K
Cthe_2060	RNA methyltransferase, TrmH family, group 3	2	Translation, ribosomal structure and biogenesis	J	J
Cthe_2061	ribonuclease III	1	Hypothetical	S	S
Cthe_2062	GerA spore germination protein	4	General function prediction only	R
Cthe_2063	spore germination protein	4	General function prediction only	R
Cthe_2064	germination protein, Ger(x)C family	4	General function prediction only	R
Cthe_2065	cysteinyl-tRNA synthetase	2	Translation, ribosomal structure and biogenesis	J	J
Cthe_2066	serine O-acetyltransferase	13	Amino acid transport and metabolism	E	E
Cthe_2067	membrane protein of unknown function	7	General function prediction only	R
Cthe_2068	8-oxoguanine DNA glycosylase domain-containing protein	5	Chromatin structure and dynamics, DNA replication, recombination and repair	B, L	L
Cthe_2071	sporulation protein YtxC	4	General function prediction only	R
Cthe_2073	amidohydrolase	18	General function prediction only	R	R
Cthe_2076	ATP-binding region ATPase domain protein	8	Signal transduction mechanisms	T	T
Cthe_2077	CoA-binding domain protein	20	General function prediction only	R	R
Cthe_2079	signal peptidase I	20	Hypothetical/Unassigned	--
Cthe_2080	NUDIX hydrolase	16	General function prediction only	R
Cthe_2081	GTP-binding proten HflX	11	General function prediction only	R	R
Cthe_2083	DNA polymerase IV	5	Chromatin structure and dynamics, DNA replication, recombination and repair	B, L	L
Cthe_2085	deoxyuridine 5'-triphosphate nucleotidohydrolase Dut	16	Nucleotide transport and metabolism	F	F
Cthe_2086	peptidase U32	3	Cellular Processes	Y, V, Z, W, U, D, O, M, N, P, Q	O
Cthe_2087	metalloenzyme domain protein	12	Carbohydrate transport and metabolism	G	G
Cthe_2089	glycoside hydrolase family 48	10	General function prediction only	R
Cthe_2092	Ribosomal RNA small subunit methyltransferase A	2	Translation, ribosomal structure and biogenesis	J	J
Cthe_2093	3D domain-containing protein	20	Hypothetical	S	S
Cthe_2095	hydrolase, TatD family	5	Chromatin structure and dynamics, DNA replication, recombination and repair	B, L	L
Cthe_2096	methionyl-tRNA synthetase	2	Translation, ribosomal structure and biogenesis	J	J
Cthe_2098	nucleoside recognition domain protein	16	Hypothetical	S	S
Cthe_2099	nucleoside recognition domain protein	16	General function prediction only	R	R
Cthe_2100	transcriptional regulator, AbrB family	1	General function prediction only	R
Cthe_2101	Ribosomal RNA small subunit methyltransferase I	2	General function prediction only	R	R
Cthe_2102	Methyltransferase type 11	15	General function prediction only	R	R
Cthe_2103	4Fe-4S ferredoxin iron-sulfur binding domain-containing protein	11	General function prediction only	R
Cthe_2104	PSP1 domain protein	1	Hypothetical	S	S
Cthe_2105	AAA ATPase	5	Chromatin structure and dynamics, DNA replication, recombination and repair	B, L	L
Cthe_2107	thymidylate kinase	16	Nucleotide transport and metabolism	F	F
Cthe_2108	Orn/Lys/Arg decarboxylase major region	13	Amino acid transport and metabolism	E	E
Cthe_2109	Beta propeller domain-containing protein	7	General function prediction only	R	R
Cthe_2110	ABC transporter related	19	Cellular Processes	Y, V, Z, W, U, D, O, M, N, P, Q	V
Cthe_2112	response regulator receiver	9	Signal transduction mechanisms	T	T
Cthe_2113	ATP-binding region ATPase domain protein	8	Signal transduction mechanisms	T	T
Cthe_2114	Integrase catalytic region	5	Chromatin structure and dynamics, DNA replication, recombination and repair	B, L	L
Cthe_2116	ABC-type transporter, integral membrane subunit	19	Cellular Processes	Y, V, Z, W, U, D, O, M, N, P, Q	P
Cthe_2117	ABC transporter, substrate-binding protein, putative	19	Cellular Processes	Y, V, Z, W, U, D, O, M, N, P, Q	P
Cthe_2118	ABC transporter related	19	Cellular Processes	Y, V, Z, W, U, D, O, M, N, P, Q	P
Cthe_2119	glycoside hydrolase family 10	10	Carbohydrate transport and metabolism	G	G
Cthe_2120	RNA polymerase sigma-I factor	1	Transcription, RNA processing and modification	A, K
Cthe_2123	Trypanosome RHS	20	General function prediction only	R
Cthe_2125	ABC-type transporter, integral membrane subunit	19	Carbohydrate transport and metabolism	G	G
Cthe_2126	ABC-type transporter, integral membrane subunit	19	Carbohydrate transport and metabolism	G	G
Cthe_2127	ATPase associated with various cellular activities AAA_3	11	General function prediction only	R	R
Cthe_2128	extracellular solute-binding protein family 1	10	Carbohydrate transport and metabolism	G	G
Cthe_2132	abortive infection protein, putative	6	General function prediction only	R
Cthe_2135	transposase IS3/IS911 family protein	5	General function prediction only	R
Cthe_2137	Dockerin type 1 protein	10	General function prediction only	R
Cthe_2138	glycoside hydrolase family 43	10	General function prediction only	R	R
Cthe_2139	alpha-L-arabinofuranosidase B	12	Cellular Processes	Y, V, Z, W, U, D, O, M, N, P, Q	M
Cthe_2140	peptidase M56 blar1	7	General function prediction only	R
Cthe_2141	metal-dependent phosphohydrolase HD sub domain	16	Nucleotide transport and metabolism	F	F
Cthe_2142	Recombination protein recR	5	Chromatin structure and dynamics, DNA replication, recombination and repair	B, L	L
Cthe_2144	DNA polymerase III, subunits gamma and tau	5	Chromatin structure and dynamics, DNA replication, recombination and repair	B, L	L
Cthe_2146	copper amine oxidase-like domain-containing protein	20	General function prediction only	R
Cthe_2147	glycoside hydrolase family 5	10	Carbohydrate transport and metabolism	G	G
Cthe_2148	Carbohydrate-binding CenC domain protein	10	General function prediction only	R
Cthe_2149	amine oxidase	15	Coenzyme metabolism	H	H
Cthe_2152	GtrA family protein	20	General function prediction only	R
Cthe_2153	Integrase catalytic region	5	Chromatin structure and dynamics, DNA replication, recombination and repair	B, L	L
Cthe_2154	Methyltransferase type 11	15	General function prediction only	R
Cthe_2155	S-layer domain-containing protein	7	General function prediction only	R
Cthe_2160	Spore coat protein CotH	4	General function prediction only	R
Cthe_2162	peptidase C26	7	General function prediction only	R	R
Cthe_2163	anti-anti-sigma factor	8	Signal transduction mechanisms	T	T
Cthe_2164	Rubredoxin-type Fe(Cys)4 protein	11	Energy production and conversion	C	C
Cthe_2165	sporulation protein YyaC	4	General function prediction only	R
Cthe_2166	Stage II sporulation protein E	4	Signal transduction mechanisms	T	T
Cthe_2167	glycosy hydrolase family protein	10	General function prediction only	R
Cthe_2168	Propeptide PepSY amd peptidase M4	20	General function prediction only	R
Cthe_2169	metallophosphoesterase	5	General function prediction only	R	R
Cthe_2171	type III restriction protein res subunit	1	Transcription, RNA processing and modification	A, K	K
Cthe_2172	50S ribosomal protein L31	2	Translation, ribosomal structure and biogenesis	J	J
Cthe_2173	Integrase catalytic region	5	Chromatin structure and dynamics, DNA replication, recombination and repair	B, L	L
Cthe_2174	transcription termination factor Rho	1	Transcription, RNA processing and modification	A, K	K
Cthe_2176	Abortive infection protein	6	General function prediction only	R
Cthe_2179	Pectate lyase/Amb allergen	12	Carbohydrate transport and metabolism	G	G
Cthe_2180	Cl- channel voltage-gated family protein	14	Cellular Processes	Y, V, Z, W, U, D, O, M, N, P, Q	P
Cthe_2181	PP-loop domain protein	4	Cellular Processes	Y, V, Z, W, U, D, O, M, N, P, Q	D
Cthe_2182	Ig domain protein group 2 domain protein	12	Carbohydrate transport and metabolism	G	G
Cthe_2183	UTP-glucose-1-phosphate uridylyltransferase	7	Cellular Processes	Y, V, Z, W, U, D, O, M, N, P, Q	M
Cthe_2184	ribonuclease BN	1	Hypothetical	S	S
Cthe_2185	30S ribosomal protein S18	2	Translation, ribosomal structure and biogenesis	J	J
Cthe_2186	single-strand binding protein	5	Chromatin structure and dynamics, DNA replication, recombination and repair	B, L	L
Cthe_2187	30S ribosomal protein S6	2	Translation, ribosomal structure and biogenesis	J	J
Cthe_2188	Integrase catalytic region	5	Chromatin structure and dynamics, DNA replication, recombination and repair	B, L	L
Cthe_2189	diguanylate cyclase	8	Signal transduction mechanisms	T	T
Cthe_2190	N-acetylglucosamine-6-phosphate deacetylase	12	Carbohydrate transport and metabolism	G	G
Cthe_2191	1,4-alpha-glucan-branching enzyme	12	Carbohydrate transport and metabolism	G	G
Cthe_2193	Carbohydrate binding family 6	10	General function prediction only	R
Cthe_2194	Carbohydrate binding family 6	10	Cellular Processes	Y, V, Z, W, U, D, O, M, N, P, Q	P
Cthe_2195	Carbohydrate binding family 6	10	General function prediction only	R
Cthe_2196	glycoside hydrolase family 43	10	Carbohydrate transport and metabolism	G	G
Cthe_2197	Carbohydrate binding family 6	10	Carbohydrate transport and metabolism
Cthe_2198	transposase	5	Chromatin structure and dynamics, DNA replication, recombination and repair	B, L	L
Cthe_2199	IstB domain protein ATP-binding protein	5	Chromatin structure and dynamics, DNA replication, recombination and repair	B, L	L
Cthe_2201	transposase mutator type	5	Chromatin structure and dynamics, DNA replication, recombination and repair	B, L	L
Cthe_2203	GTP cyclohydrolase 1	15	Coenzyme metabolism	H	H
Cthe_2204	cyanophycin synthetase	7	Cellular Processes	Y, V, Z, W, U, D, O, M, N, P, Q	M
Cthe_2205	cyanophycinase	18	Cellular Processes	Y, V, Z, W, U, D, O, M, N, P, Q	Q
Cthe_2207	isoaspartyl dipeptidase	18	Cellular Processes	Y, V, Z, W, U, D, O, M, N, P, Q	Q
Cthe_2208	LexA DNA-binding domain protein	1	Transcription, RNA processing and modification	A, K	K
Cthe_2209	3-isopropylmalate dehydrogenase	13	Amino acid transport and metabolism	E	E
Cthe_2210	3-isopropylmalate dehydratase, small subunit	13	Amino acid transport and metabolism	E	E
Cthe_2211	3-isopropylmalate dehydratase large subunit	13	Amino acid transport and metabolism	E	E
Cthe_2212	helix-turn-helix domain-containing protein AraC type	1	Transcription, RNA processing and modification	A, K	K
Cthe_2215	Mg2 transporter protein CorA family protein	14	Cellular Processes	Y, V, Z, W, U, D, O, M, N, P, Q	P
Cthe_2216	FlgN family protein	20	General function prediction only	R
Cthe_2217	flagellar protein FliS	9	Cellular Processes	Y, V, Z, W, U, D, O, M, N, P, Q	N
Cthe_2218	flagellar hook-associated 2 domain-containing protein	9	Cellular Processes	Y, V, Z, W, U, D, O, M, N, P, Q	N
Cthe_2219	flagellar protein FlaG protein	9	Cellular Processes	Y, V, Z, W, U, D, O, M, N, P, Q	N
Cthe_2220	NAD-dependent epimerase/dehydratase	7	Cellular Processes	Y, V, Z, W, U, D, O, M, N, P, Q	M
Cthe_2221	UDP-4-keto-6-deoxy-N-acetylglucosamine 4-aminotransferase	7	Cellular Processes	Y, V, Z, W, U, D, O, M, N, P, Q	M
Cthe_2222	pseudaminic acid biosynthesis-associated protein PseG	4	Cellular Processes	Y, V, Z, W, U, D, O, M, N, P, Q	M
Cthe_2223	LmbE family protein	20	Hypothetical	S	S
Cthe_2225	Glyoxalase/bleomycin resistance protein/dioxygenase	20	General function prediction only	R
Cthe_2226	FkbH like protein	18	Cellular Processes	Y, V, Z, W, U, D, O, M, N, P, Q	Q
Cthe_2227	phosphopantetheine-binding	15	General function prediction only	R
Cthe_2228	pseudaminic acid biosynthesis N-acetyl transferase	4	General function prediction only	R
Cthe_2229	pseudaminic acid synthase	7	Cellular Processes	Y, V, Z, W, U, D, O, M, N, P, Q	M
Cthe_2230	acylneuraminate cytidylyltransferase	7	Cellular Processes	Y, V, Z, W, U, D, O, M, N, P, Q	M
Cthe_2231	pseudaminic acid biosynthesis-associated methylase	4	General function prediction only	R
Cthe_2232	polysaccharide biosynthesis protein CapD	7	Cellular Processes	Y, V, Z, W, U, D, O, M, N, P, Q	M
Cthe_2236	flagellin domain protein	9	Cellular Processes	Y, V, Z, W, U, D, O, M, N, P, Q	N
Cthe_2237	flagellin domain protein	9	Cellular Processes	Y, V, Z, W, U, D, O, M, N, P, Q	N
Cthe_2238	Aldehyde Dehydrogenase	11	Energy production and conversion	C	C
Cthe_2239	Carbon storage regulator	8	Signal transduction mechanisms	T	T
Cthe_2240	Flagellar assembly factor fliW	9	Hypothetical	S	S
Cthe_2242	flagellar hook-associated protein 3	9	Cellular Processes	Y, V, Z, W, U, D, O, M, N, P, Q	N
Cthe_2243	flagellar hook-associated protein FlgK	9	Cellular Processes	Y, V, Z, W, U, D, O, M, N, P, Q	N
Cthe_2244	flagellar hook-associated protein FlgK	9	Cellular Processes	Y, V, Z, W, U, D, O, M, N, P, Q	N
Cthe_2245	FlgN family protein	20	General function prediction only	R
Cthe_2246	flagellar biosynthesis anti-sigma factor protein FlgM	9	Hypothetical/Unassigned	--
Cthe_2247	regulatory protein MerR	1	General function prediction only	R
Cthe_2248	phosphoribosyltransferase	16	General function prediction only	R	R
Cthe_2249	helicase, RecD/TraA family	5	Chromatin structure and dynamics, DNA replication, recombination and repair	B, L	L
Cthe_2251	S-adenosylmethionine synthetase	15	Coenzyme metabolism	H	H
Cthe_2252	thioesterase family protein	17	General function prediction only	R	R
Cthe_2253	ATP-dependent metalloprotease FtsH	3	Cellular Processes	Y, V, Z, W, U, D, O, M, N, P, Q	O
Cthe_2254	hypoxanthine phosphoribosyltransferase	16	Nucleotide transport and metabolism	F	F
Cthe_2255	tRNA(Ile)-lysidine synthetase	2	Cellular Processes	Y, V, Z, W, U, D, O, M, N, P, Q	D
Cthe_2256	replicative DNA helicase	5	Chromatin structure and dynamics, DNA replication, recombination and repair	B, L	L
Cthe_2257	ribosomal protein L9	2	Translation, ribosomal structure and biogenesis	J	J
Cthe_2258	phosphoesterase RecJ domain protein	8	Signal transduction mechanisms	T	T
Cthe_2260	prephenate dehydratase	13	Amino acid transport and metabolism	E	E
Cthe_2262	V-type ATPase 116 kDa subunit	11	Energy production and conversion	C	C
Cthe_2263	H+transporting two-sector ATPase C subunit	11	Energy production and conversion	C
Cthe_2264	V-type proton ATPase subunit E	11	Energy production and conversion	C
Cthe_2265	H+transporting two-sector ATPase C (AC39) subunit	11	Energy production and conversion	C	C
Cthe_2266	Vacuolar H+transporting two-sector ATPase F subunit	11	Energy production and conversion	C	C
Cthe_2267	V-type ATP synthase alpha chain	11	Energy production and conversion	C	C
Cthe_2268	V-type ATP synthase beta chain	11	Energy production and conversion	C	C
Cthe_2269	V-type ATP synthase subunit D	11	Energy production and conversion	C	C
Cthe_2270	ABC transporter related	19	General function prediction only	R	R
Cthe_2271	Dockerin type 1 protein	10	General function prediction only	R
Cthe_2276	AAA ATPase central domain protein	4	Cellular Processes	Y, V, Z, W, U, D, O, M, N, P, Q	O
Cthe_2278	ABC-type transporter, periplasmic subunit family 3	19	Amino acid transport and metabolism	E	E
Cthe_2279	polar amino acid ABC transporter, inner membrane subunit	13	Amino acid transport and metabolism	E	E
Cthe_2280	ABC transporter related	19	Amino acid transport and metabolism	E	E
Cthe_2281	Chemotaxis response regulator protein-glutamate methylesterase	9	Cellular Processes	Y, V, Z, W, U, D, O, M, N, P, Q	N
Cthe_2282	MCP methyltransferase CheR-type	9	Cellular Processes	Y, V, Z, W, U, D, O, M, N, P, Q	N
Cthe_2283	chemotaxis sensory transducer	9	Cellular Processes	Y, V, Z, W, U, D, O, M, N, P, Q	N
Cthe_2284	ATP-binding region ATPase domain protein	9	Cellular Processes	Y, V, Z, W, U, D, O, M, N, P, Q	N
Cthe_2285	CheW domain protein	9	Cellular Processes	Y, V, Z, W, U, D, O, M, N, P, Q	N
Cthe_2286	integrase family protein	5	General function prediction only	R
Cthe_2287	helix-turn-helix domain-containing protein AraC type	1	Transcription, RNA processing and modification	A, K	K
Cthe_2288	PEBP family protein	20	General function prediction only	R	R
Cthe_2290	ABC transporter related	19	Cellular Processes	Y, V, Z, W, U, D, O, M, N, P, Q	V
Cthe_2294	transposase	5	Chromatin structure and dynamics, DNA replication, recombination and repair	B, L	L
Cthe_2295	IstB domain protein ATP-binding protein	5	Chromatin structure and dynamics, DNA replication, recombination and repair	B, L	L
Cthe_2296	CRISPR-associated protein Cas2	6	Chromatin structure and dynamics, DNA replication, recombination and repair	B, L	L
Cthe_2297	CRISPR-associated protein Cas1	6	Chromatin structure and dynamics, DNA replication, recombination and repair	B, L	L
Cthe_2298	CRISPR-associated protein Cas4	6	Chromatin structure and dynamics, DNA replication, recombination and repair	B, L	L
Cthe_2299	CRISPR-associated helicase Cas3	6	General function prediction only	R	R
Cthe_2300	CRISPR-associated protein Cas5	6	General function prediction only	R
Cthe_2301	CRISPR-associated regulatory protein, DevR family	6	Chromatin structure and dynamics, DNA replication, recombination and repair	B, L	L
Cthe_2303	CRISPR-associated protein Cas6	6	Chromatin structure and dynamics, DNA replication, recombination and repair	B, L	L
Cthe_2305	Undecaprenyl-diphosphatase	6	Cellular Processes	Y, V, Z, W, U, D, O, M, N, P, Q	V
Cthe_2306	MATE efflux family protein	6	Cellular Processes	Y, V, Z, W, U, D, O, M, N, P, Q	V
Cthe_2307	hemerythrin-like metal-binding protein	14	Cellular Processes	Y, V, Z, W, U, D, O, M, N, P, Q	P
Cthe_2308	CheC domain protein	9	Cellular Processes	Y, V, Z, W, U, D, O, M, N, P, Q	N
Cthe_2309	Nitrilase/cyanide hydratase and apolipoprotein N-acyltransferase	18	General function prediction only	R	R
Cthe_2310	copper amine oxidase-like domain-containing protein	20	General function prediction only	R
Cthe_2312	FMN-binding domain protein	7	Hypothetical	S	S
Cthe_2315	DNA mismatch endonuclease Vsr	5	Chromatin structure and dynamics, DNA replication, recombination and repair	B, L	L
Cthe_2317	helix-turn-helix domain protein	1	General function prediction only	R
Cthe_2319	Restriction endonuclease, type II, HaeIII	20	General function prediction only	R
Cthe_2320	DNA-cytosine methyltransferase	5	Chromatin structure and dynamics, DNA replication, recombination and repair	B, L	L
Cthe_2322	DNA recombinase	5	Chromatin structure and dynamics, DNA replication, recombination and repair
Cthe_2323	transposase IS4 family protein	5	General function prediction only	R
Cthe_2325	Resolvase domain	5	Chromatin structure and dynamics, DNA replication, recombination and repair	B, L	L
Cthe_2327	beta-lactamase domain protein	20	General function prediction only	R	R
Cthe_2328	UDP-N-acetylglucosamine 1-carboxyvinyltransferase	7	Cellular Processes	Y, V, Z, W, U, D, O, M, N, P, Q	M
Cthe_2332	ATP-binding region ATPase domain protein	8	Signal transduction mechanisms	T	T
Cthe_2333	response regulator receiver	9	Signal transduction mechanisms	T	T
Cthe_2334	polysaccharide biosynthesis protein CapD	7	Cellular Processes	Y, V, Z, W, U, D, O, M, N, P, Q	M
Cthe_2335	polysaccharide biosynthesis protein	7	General function prediction only	R	R
Cthe_2336	glycosyl transferase group 1	19	Cellular Processes	Y, V, Z, W, U, D, O, M, N, P, Q	M
Cthe_2338	glycosyl transferase group 1	19	Cellular Processes	Y, V, Z, W, U, D, O, M, N, P, Q	M
Cthe_2339	glycosyl transferase group 1	19	Cellular Processes	Y, V, Z, W, U, D, O, M, N, P, Q	M
Cthe_2340	nucleotide sugar dehydrogenase	7	Cellular Processes	Y, V, Z, W, U, D, O, M, N, P, Q	M
Cthe_2341	glycosyl transferase family 2	19	Cellular Processes	Y, V, Z, W, U, D, O, M, N, P, Q	M
Cthe_2343	GCN5-related N-acetyltransferase	2	General function prediction only	R
Cthe_2344	sugar transferase	12	Cellular Processes	Y, V, Z, W, U, D, O, M, N, P, Q	M
Cthe_2345	DegT/DnrJ/EryC1/StrS aminotransferase	7	Cellular Processes	Y, V, Z, W, U, D, O, M, N, P, Q	M
Cthe_2346	O-antigen polymerase	1	General function prediction only	R
Cthe_2347	lipopolysaccharide biosynthesis protein	7	Cellular Processes	Y, V, Z, W, U, D, O, M, N, P, Q	M
Cthe_2348	Ig domain protein	17	General function prediction only	R
Cthe_2350	cell wall hydrolase SleB	7	Cellular Processes	Y, V, Z, W, U, D, O, M, N, P, Q	M
Cthe_2352	CBS domain containing protein	2	Signal transduction mechanisms	T	T
Cthe_2353	Ig domain protein group 1 domain protein	17	General function prediction only	R	R
Cthe_2354	nicotinate-nucleotide pyrophosphorylase	15	Coenzyme metabolism	H	H
Cthe_2355	L-aspartate oxidase	15	Coenzyme metabolism	H	H
Cthe_2356	quinolinate synthetase complex, A subunit	15	Coenzyme metabolism	H	H
Cthe_2358	Accessory gene regulator B	3	Cellular Processes	Y, V, Z, W, U, D, O, M, N, P, Q	O
Cthe_2359	metal-dependent phosphohydrolase HD sub domain	8	General function prediction only	R	R
Cthe_2360	glycoside hydrolase family 9	10	General function prediction only	R
Cthe_2361	DNA gyrase, A subunit	5	Chromatin structure and dynamics, DNA replication, recombination and repair	B, L	L
Cthe_2362	parB-like partition protein	1	Transcription, RNA processing and modification	A, K	K
Cthe_2363	Ribosomal RNA small subunit methyltransferase G	2	Cellular Processes	Y, V, Z, W, U, D, O, M, N, P, Q	M
Cthe_2364	tRNA uridine 5-carboxymethylaminomethyl modification enzyme mnmG	2	Cellular Processes	Y, V, Z, W, U, D, O, M, N, P, Q	D
Cthe_2365	tRNA modification GTPase TrmE	2	General function prediction only	R	R
Cthe_2366	single-stranded nucleic acid binding R3H domain-containing protein	5	General function prediction only	R	R
Cthe_2367	membrane protein insertase, YidC/Oxa1 family	19	Cellular Processes	Y, V, Z, W, U, D, O, M, N, P, Q	U
Cthe_2369	Ribonuclease P protein component	2	Translation, ribosomal structure and biogenesis	J	J
Cthe_2370	50S ribosomal protein L34	2	Translation, ribosomal structure and biogenesis	J
Cthe_2371	chromosomal replication initiator protein DnaA	5	Chromatin structure and dynamics, DNA replication, recombination and repair	B, L	L
Cthe_2372	DNA polymerase III, beta subunit	5	Chromatin structure and dynamics, DNA replication, recombination and repair	B, L	L
Cthe_2373	S4 domain protein YaaA	5	Hypothetical	S	S
Cthe_2374	DNA replication and repair protein recF	5	Chromatin structure and dynamics, DNA replication, recombination and repair	B, L	L
Cthe_2376	DNA gyrase, B subunit	5	Chromatin structure and dynamics, DNA replication, recombination and repair	B, L	L
Cthe_2377	Cobyrinic acid ac-diamide synthase	4	Cellular Processes	Y, V, Z, W, U, D, O, M, N, P, Q	D
Cthe_2378	parB-like partition protein	1	Transcription, RNA processing and modification	A, K	K
Cthe_2380	TPR repeat-containing protein	20	General function prediction only	R
Cthe_2381	Seryl-tRNA synthetase	2	Translation, ribosomal structure and biogenesis	J	J
Cthe_2382	major facilitator superfamily MFS_1	12	Carbohydrate transport and metabolism	G	G
Cthe_2383	copper amine oxidase-like domain-containing protein	20	General function prediction only	R
Cthe_2384	S-layer domain-containing protein	7	General function prediction only	R
Cthe_2386	VanW family protein	6	Cellular Processes	Y, V, Z, W, U, D, O, M, N, P, Q	V
Cthe_2387	peptidase M14 carboxypeptidase A	13	Amino acid transport and metabolism	E	E
Cthe_2389	pro-sigmaK processing inhibitor BofA	1	General function prediction only	R
Cthe_2390	pyruvate/ketoisovalerate oxidoreductase, gamma subunit	11	Energy production and conversion	C	C
Cthe_2391	pyruvate ferredoxin/flavodoxin oxidoreductase, delta subunit	11	Energy production and conversion	C	C
Cthe_2392	pyruvate flavodoxin/ferredoxin oxidoreductase domain protein	11	Energy production and conversion	C	C
Cthe_2393	thiamine pyrophosphate TPP-binding domain-containing protein	11	Energy production and conversion	C	C
Cthe_2395	helix-turn-helix domain protein	1	General function prediction only	R
Cthe_2397	glycosyl transferase family 39	19	Cellular Processes	Y, V, Z, W, U, D, O, M, N, P, Q	M
Cthe_2398	spore coat protein, CotS family	4	General function prediction only	R	R
Cthe_2399	Formate--tetrahydrofolate ligase	16	Nucleotide transport and metabolism	F	F
Cthe_2400	sporulation peptidase YabG	4	General function prediction only	R
Cthe_2402	Peptidoglycan-binding lysin domain	7	General function prediction only	R
Cthe_2403	4-diphosphocytidyl-2-C-methyl-D-erythritol kinase	17	Lipid metabolism	I	I
Cthe_2404	GntR domain protein	1	Transcription, RNA processing and modification	A, K	K
Cthe_2405	Heavy metal transport/detoxification protein	19	General function prediction only	R
Cthe_2406	chemotaxis protein CheC	9	General function prediction only	R
Cthe_2407	AAA ATPase central domain protein	4	Cellular Processes	Y, V, Z, W, U, D, O, M, N, P, Q	O
Cthe_2408	PspA/IM30 family protein	20	General function prediction only	R
Cthe_2411	metallophosphoesterase	5	Chromatin structure and dynamics, DNA replication, recombination and repair	B, L	L
Cthe_2412	SMC domain protein	5	Hypothetical	S	S
Cthe_2413	NLP/P60 protein	7	Cellular Processes	Y, V, Z, W, U, D, O, M, N, P, Q	M
Cthe_2414	Monogalactosyldiacylglycerol synthase	7	Cellular Processes	Y, V, Z, W, U, D, O, M, N, P, Q	M
Cthe_2415	spore cortex-lytic enzyme	4	Cellular Processes	Y, V, Z, W, U, D, O, M, N, P, Q	M
Cthe_2416	germination protein YpeB	4	General function prediction only	R
Cthe_2417	Abortive infection protein	6	General function prediction only	R
Cthe_2418	AAA ATPase	5	Chromatin structure and dynamics, DNA replication, recombination and repair	B, L	L
Cthe_2419	DnaD and phage-associated region	6	General function prediction only	R
Cthe_2423	type 3a cellulose-binding domain protein	10	General function prediction only	R
Cthe_2424	copper amine oxidase-like domain-containing protein	20	General function prediction only	R
Cthe_2425	MotA/TolQ/ExbB proton channel	9	Cellular Processes	Y, V, Z, W, U, D, O, M, N, P, Q	N
Cthe_2426	OmpA/MotB domain protein	9	Cellular Processes	Y, V, Z, W, U, D, O, M, N, P, Q	N
Cthe_2428	protein-(glutamine-N5) methyltransferase, release factor-specific	2	Translation, ribosomal structure and biogenesis	J	J
Cthe_2429	sporulation integral membrane protein YtvI	4	General function prediction only	R	R
Cthe_2430	electron transport complex, RnfABCDGE type, C subunit	11	Energy production and conversion	C	C
Cthe_2431	electron transport complex, RnfABCDGE type, D subunit	11	Energy production and conversion	C	C
Cthe_2432	electron transport complex, RnfABCDGE type, G subunit	11	Energy production and conversion	C	C
Cthe_2433	electron transport complex, RnfABCDGE type, E subunit	11	Energy production and conversion	C	C
Cthe_2434	electron transport complex, RnfABCDGE type, A subunit	11	Energy production and conversion	C	C
Cthe_2435	electron transport complex, RnfABCDGE type, B subunit	11	Energy production and conversion	C	C
Cthe_2437	Shikimate kinase	13	Amino acid transport and metabolism	E	E
Cthe_2439	GCN5-related N-acetyltransferase	2	General function prediction only	R
Cthe_2441	regulatory protein DeoR	1	Transcription, RNA processing and modification	A, K	K
Cthe_2442	Carbohydrate kinase, FGGY	11	Energy production and conversion	C	C
Cthe_2443	Transketolase domain-containing protein	12	Carbohydrate transport and metabolism	G	G
Cthe_2444	Transketolase domain-containing protein	12	Carbohydrate transport and metabolism	G	G
Cthe_2445	Alcohol dehydrogenase GroES domain protein	13	Amino acid transport and metabolism	E	E
Cthe_2446	sugar ABC transporter substrate-binding protein	12	Carbohydrate transport and metabolism	G	G
Cthe_2447	ABC transporter related	19	Carbohydrate transport and metabolism	G	G
Cthe_2448	ABC-type transporter, integral membrane subunit	19	Carbohydrate transport and metabolism	G	G
Cthe_2449	Phosphoglycerate mutase	12	Carbohydrate transport and metabolism	G	G
Cthe_2451	SNF2-related protein	1	Transcription, RNA processing and modification	A, K	K
Cthe_2452	oligoendopeptidase F	13	Amino acid transport and metabolism	E	E
Cthe_2453	MazG nucleotide pyrophosphohydrolase	20	General function prediction only	R
Cthe_2454	S-layer domain-containing protein	7	General function prediction only	R
Cthe_2455	integrase family protein	5	Chromatin structure and dynamics, DNA replication, recombination and repair	B, L	L
Cthe_2460	helix-turn-helix domain protein	1	General function prediction only	R
Cthe_2461	helix-turn-helix domain protein	1	General function prediction only	R
Cthe_2462	BRO domain protein	1	Transcription, RNA processing and modification	A, K	K
Cthe_2463	DNA binding domain protein, excisionase family	5	General function prediction only	R
Cthe_2467	AAA ATPase	5	Chromatin structure and dynamics, DNA replication, recombination and repair	B, L	L
Cthe_2469	phage transcriptional regulator, RinA family	6	General function prediction only	R
Cthe_2470	DNA adenine methylase	5	Chromatin structure and dynamics, DNA replication, recombination and repair	B, L	L
Cthe_2473	Terminase small subunit	5	Chromatin structure and dynamics, DNA replication, recombination and repair	B, L	L
Cthe_2474	phage terminase, large subunit, PBSX family	6	General function prediction only	R	R
Cthe_2475	phage portal protein, SPP1 family	6	General function prediction only	R
Cthe_2476	phage head morphogenesis protein, SPP1 gp7 family	6	General function prediction only	R
Cthe_2478	minor structural GP20 protein	20	General function prediction only	R
Cthe_2479	Lj928 prophage protein	6	General function prediction only	R
Cthe_2484	transposase IS116/IS110/IS902 family protein	5	General function prediction only	R
Cthe_2486	XkdM protein, phage-like element PBSX	6	General function prediction only	R
Cthe_2487	XkdN-like protein	6	General function prediction only	R
Cthe_2488	phage tape measure protein	6	General function prediction only	R
Cthe_2489	Peptidoglycan-binding lysin domain	7	Hypothetical	S	S
Cthe_2492	Baseplate J family protein	6	Hypothetical	S	S
Cthe_2495	NHL repeat containing protein	20	General function prediction only	R
Cthe_2498	N-acetylmuramoyl-L-alanine amidase family 2	7	Cellular Processes	Y, V, Z, W, U, D, O, M, N, P, Q	M
Cthe_2502	CMP/dCMP deaminase zinc-binding	16	Nucleotide transport and metabolism	F	F
Cthe_2503	Cupin 2 conserved barrel domain protein	12	Carbohydrate transport and metabolism	G	G
Cthe_2504	3D domain-containing protein	20	Hypothetical	S	S
Cthe_2505	periplasmic binding protein/LacI transcriptional regulator	1	Transcription, RNA processing and modification	A, K	K
Cthe_2506	S-layer domain-containing protein	7	General function prediction only	R
Cthe_2507	peptidase U57 YabG	7	General function prediction only	R
Cthe_2509	DNA topoisomerase	5	Chromatin structure and dynamics, DNA replication, recombination and repair
Cthe_2511	MscS Mechanosensitive ion channel	7	Cellular Processes	Y, V, Z, W, U, D, O, M, N, P, Q	M
Cthe_2513	peptidase S1 and S6 chymotrypsin/Hap	3	Cellular Processes	Y, V, Z, W, U, D, O, M, N, P, Q	O
Cthe_2515	CMP/dCMP deaminase zinc-binding	16	Nucleotide transport and metabolism	F	F
Cthe_2516	acetolactate synthase, large subunit, biosynthetic type	13	Amino acid transport and metabolism	E	E
Cthe_2517	acetolactate synthase, small subunit	13	Amino acid transport and metabolism	E	E
Cthe_2518	ketol-acid reductoisomerase	13	Amino acid transport and metabolism	E	E
Cthe_2519	2-isopropylmalate synthase/homocitrate synthase family protein	13	Amino acid transport and metabolism	E	E
Cthe_2521	RNA polymerase sigma-I factor	1	Transcription, RNA processing and modification	A, K	K
Cthe_2524	transcriptional regulator, Rrf2 family	1	Transcription, RNA processing and modification	A, K	K
Cthe_2525	Glutamyl-tRNA reductase	15	Coenzyme metabolism	H	H
Cthe_2526	precorrin-6X reductase	15	Coenzyme metabolism	H	H
Cthe_2527	Porphobilinogen deaminase	15	Coenzyme metabolism	H	H
Cthe_2528	uroporphyrin-III C-methyltransferase	15	Coenzyme metabolism	H	H
Cthe_2529	delta-aminolevulinic acid dehydratase	15	Coenzyme metabolism	H	H
Cthe_2530	glutamate-1-semialdehyde-2,1-aminomutase	15	Coenzyme metabolism	H	H
Cthe_2531	sulfate ABC transporter, periplasmic sulfate-binding protein	14	Cellular Processes	Y, V, Z, W, U, D, O, M, N, P, Q	P
Cthe_2532	sulfate ABC transporter, inner membrane subunit CysT	14	Cellular Processes	Y, V, Z, W, U, D, O, M, N, P, Q	O
Cthe_2533	sulfate ABC transporter, inner membrane subunit CysW	14	Cellular Processes	Y, V, Z, W, U, D, O, M, N, P, Q	P
Cthe_2534	sulfate ABC transporter, ATPase subunit	14	Cellular Processes	Y, V, Z, W, U, D, O, M, N, P, Q	P
Cthe_2535	adenylylsulfate reductase, thioredoxin dependent	13	Amino acid transport and metabolism	E	E
Cthe_2536	phosphoadenosine phosphosulfate reductase	13	Amino acid transport and metabolism	E	E
Cthe_2537	sulfate adenylyltransferase, large subunit	14	Cellular Processes	Y, V, Z, W, U, D, O, M, N, P, Q	P
Cthe_2538	thiamine biosynthesis protein ThiS	15	Hypothetical/Unassigned	--
Cthe_2539	UBA/THIF-type NAD/FAD binding protein	15	Coenzyme metabolism	H	H
Cthe_2540	Mov34/MPN/PAD-1 family protein	20	General function prediction only	R	R
Cthe_2541	nitrite and sulphite reductase 4Fe-4S region	11	Energy production and conversion	C	C
Cthe_2542	SirA-like domain-containing protein	20	General function prediction only	R
Cthe_2543	Lipoprotein LpqB, GerMN domain	4	General function prediction only	R	R
Cthe_2544	RNA polymerase sigma factor, sigma-70 family	1	Transcription, RNA processing and modification	A, K	K
Cthe_2548	alpha-L-arabinofuranosidase domain protein	12	Carbohydrate transport and metabolism	G	G
Cthe_2549	Dockerin type 1 protein	10	General function prediction only	R
Cthe_2550	glycosyltransferase sugar-binding region containing DXD motif	19	Cellular Processes	Y, V, Z, W, U, D, O, M, N, P, Q	M
Cthe_2551	Radical SAM domain protein	11	General function prediction only	R	R
Cthe_2552	Radical SAM domain protein	11	General function prediction only	R	R
Cthe_2553	Radical SAM domain protein	11	General function prediction only	R	R
Cthe_2554	glycosyl transferase group 1	19	Cellular Processes	Y, V, Z, W, U, D, O, M, N, P, Q	M
Cthe_2555	methyltransferase FkbM family	15	General function prediction only	R
Cthe_2556	Radical SAM domain protein	11	General function prediction only	R	R
Cthe_2557	glycosyl transferase family 2	19	General function prediction only	R	R
Cthe_2558	NAD-dependent epimerase/dehydratase	7	Cellular Processes	Y, V, Z, W, U, D, O, M, N, P, Q	M
Cthe_2559	DegT/DnrJ/EryC1/StrS aminotransferase	7	Cellular Processes	Y, V, Z, W, U, D, O, M, N, P, Q	M
Cthe_2560	dTDP-4-dehydrorhamnose 3,5-epimerase	7	Cellular Processes	Y, V, Z, W, U, D, O, M, N, P, Q	M
Cthe_2561	CDP-glucose 4,6-dehydratase	7	Cellular Processes	Y, V, Z, W, U, D, O, M, N, P, Q	M
Cthe_2562	glucose-1-phosphate cytidylyltransferase	12	Cellular Processes	Y, V, Z, W, U, D, O, M, N, P, Q	M
Cthe_2566	Radical SAM domain protein	11	Energy production and conversion	C	C
Cthe_2567	Cupin 2 conserved barrel domain protein	12	General function prediction only	R
Cthe_2573	ABC transporter related	19	Cellular Processes	Y, V, Z, W, U, D, O, M, N, P, Q	P
Cthe_2574	ABC-type transporter, integral membrane subunit	19	Cellular Processes	Y, V, Z, W, U, D, O, M, N, P, Q	P
Cthe_2577	adenylate cyclase	20	Hypothetical	S	S
Cthe_2578	Ppx/GppA phosphatase	16	Nucleotide transport and metabolism	F	F
Cthe_2579	iron-containing alcohol dehydrogenase	11	Energy production and conversion	C	C
Cthe_2580	phosphodiesterase, MJ0936 family	20	General function prediction only	R	R
Cthe_2581	dihydropteroate synthase	15	Coenzyme metabolism	H	H
Cthe_2582	dihydroneopterin aldolase	15	Coenzyme metabolism	H	H
Cthe_2583	2-amino-4-hydroxy-6-hydroxymethyldihydropteridine pyrophosphokinase	15	Coenzyme metabolism	H	H
Cthe_2585	biotin/acetyl-CoA-carboxylase ligase	15	Coenzyme metabolism	H	H
Cthe_2586	amidohydrolase 2	18	General function prediction only	R	R
Cthe_2588	transcriptional activator, Baf family	1	Transcription, RNA processing and modification	A, K	K
Cthe_2590	glycoside hydrolase family 10	10	Carbohydrate transport and metabolism	G	G
Cthe_2593	Peptide chain release factor 1	2	Translation, ribosomal structure and biogenesis	J	J
Cthe_2594	zinc/iron permease	14	Cellular Processes	Y, V, Z, W, U, D, O, M, N, P, Q	P
Cthe_2595	Sua5/YciO/YrdC/YwlC family protein	2	Translation, ribosomal structure and biogenesis	J	J
Cthe_2596	Protein-tyrosine phosphatase, low molecular weight	8	Signal transduction mechanisms	T	T
Cthe_2597	sugar-phosphate isomerase, RpiB/LacA/LacB family	12	Carbohydrate transport and metabolism	G	G
Cthe_2598	uracil phosphoribosyltransferase	16	Nucleotide transport and metabolism	F	F
Cthe_2599	CMP/dCMP deaminase zinc-binding	16	Nucleotide transport and metabolism	F	F
Cthe_2600	Glycosyl transferase, family 4, conserved region-containing protein	19	Cellular Processes	Y, V, Z, W, U, D, O, M, N, P, Q	M
Cthe_2601	UDP-N-acetylglucosamine 2-epimerase	7	Cellular Processes	Y, V, Z, W, U, D, O, M, N, P, Q	M
Cthe_2602	ATP synthase subunit a	11	Energy production and conversion	C	C
Cthe_2603	ATP synthase subunit c	11	Energy production and conversion	C
Cthe_2604	ATP synthase subunit b	11	Energy production and conversion	C	C
Cthe_2605	ATP synthase F1, delta subunit	11	Energy production and conversion	C	C
Cthe_2606	ATP synthase F1, alpha subunit	11	Energy production and conversion	C	C
Cthe_2607	ATP synthase F1, gamma subunit	11	Energy production and conversion	C	C
Cthe_2608	ATP synthase F1, beta subunit	11	Energy production and conversion	C	C
Cthe_2609	ATP synthase epsilon chain	11	Energy production and conversion	C	C
Cthe_2611	S-layer domain-containing protein	7	General function prediction only	R
Cthe_2612	fibronectin type III domain protein	7	General function prediction only	R
Cthe_2613	S-layer domain-containing protein	7	General function prediction only	R
Cthe_2615	UDP-N-acetylglucosamine 1-carboxyvinyltransferase	7	Cellular Processes	Y, V, Z, W, U, D, O, M, N, P, Q	M
Cthe_2616	stage II sporulation protein D	4	Cellular Processes	Y, V, Z, W, U, D, O, M, N, P, Q	D
Cthe_2617	Peptidase M23	7	Cellular Processes	Y, V, Z, W, U, D, O, M, N, P, Q	M
Cthe_2618	sporulation transcriptional regulator SpoIIID	4	General function prediction only	R
Cthe_2619	cell shape determining protein, MreB/Mrl family	4	Cellular Processes	Y, V, Z, W, U, D, O, M, N, P, Q	D
Cthe_2620	fagellar hook-basal body protein	9	Cellular Processes	Y, V, Z, W, U, D, O, M, N, P, Q	N
Cthe_2621	fagellar hook-basal body protein	9	Cellular Processes	Y, V, Z, W, U, D, O, M, N, P, Q	N
Cthe_2622	Flagellar protein FlgJ	9	General function prediction only	R
Cthe_2623	exopolysaccharide biosynthesis protein	12	Carbohydrate transport and metabolism	G	G
Cthe_2625	(3R)-hydroxymyristoyl-[acyl-carrier-protein] dehydratase	17	Lipid metabolism	I	I
Cthe_2626	UDP-N-acetylmuramate--L-alanine ligase	7	Cellular Processes	Y, V, Z, W, U, D, O, M, N, P, Q	M
Cthe_2627	pur operon repressor	16	Nucleotide transport and metabolism	F	F
Cthe_2628	septation protein spoVG	4	Cellular Processes	Y, V, Z, W, U, D, O, M, N, P, Q	M
Cthe_2629	Bifunctional protein glmU	7	Cellular Processes	Y, V, Z, W, U, D, O, M, N, P, Q	M
Cthe_2630	ribose-phosphate pyrophosphokinase	16	Nucleotide transport and metabolism	F	F
Cthe_2631	Peptidyl-tRNA hydrolase	2	Translation, ribosomal structure and biogenesis	J	J
Cthe_2632	transcription-repair coupling factor	5	Chromatin structure and dynamics, DNA replication, recombination and repair	B, L	L
Cthe_2633	PpiC-type peptidyl-prolyl cis-trans isomerase	20	General function prediction only	R
Cthe_2634	helix-turn-helix domain-containing protein AraC type	1	Transcription, RNA processing and modification	A, K	K
Cthe_2635	pyridoxamine 5'-phosphate oxidase-related FMN-binding	20	General function prediction only	R
Cthe_2636	integral membrane protein MviN	7	General function prediction only	R	R
Cthe_2637	glycosyl transferase group 1	19	Cellular Processes	Y, V, Z, W, U, D, O, M, N, P, Q	M
Cthe_2638	O-antigen polymerase	1	General function prediction only	R
Cthe_2639	acylneuraminate cytidylyltransferase	7	Cellular Processes	Y, V, Z, W, U, D, O, M, N, P, Q	M
Cthe_2640	UDP-N-acetyl-D-glucosamine 2-epimerase, UDP-hydrolysing	7	Cellular Processes	Y, V, Z, W, U, D, O, M, N, P, Q	M
Cthe_2641	N-acetylneuraminate synthase	7	Cellular Processes	Y, V, Z, W, U, D, O, M, N, P, Q	M
Cthe_2642	sugar O-acyltransferase, sialic acid O-acetyltransferase NeuD family	12	General function prediction only	R	R
Cthe_2643	Nucleotidyl transferase	7	Cellular Processes	Y, V, Z, W, U, D, O, M, N, P, Q	M
Cthe_2644	DegT/DnrJ/EryC1/StrS aminotransferase	7	Cellular Processes	Y, V, Z, W, U, D, O, M, N, P, Q	M
Cthe_2645	NAD-dependent epimerase/dehydratase	7	Cellular Processes	Y, V, Z, W, U, D, O, M, N, P, Q	M
Cthe_2647	ATP-dependent carboxylate-amine ligase domain protein ATP-grasp	7	Cellular Processes	Y, V, Z, W, U, D, O, M, N, P, Q	M
Cthe_2648	sugar transferase	12	Cellular Processes	Y, V, Z, W, U, D, O, M, N, P, Q	M
Cthe_2649	HpcH/HpaI aldolase	20	General function prediction only	R
Cthe_2650	polysaccharide biosynthesis protein CapD	7	Cellular Processes	Y, V, Z, W, U, D, O, M, N, P, Q	M
Cthe_2652	lipopolysaccharide biosynthesis protein	7	Cellular Processes	Y, V, Z, W, U, D, O, M, N, P, Q	M
Cthe_2653	capsular exopolysaccharide family	4	Cellular Processes	Y, V, Z, W, U, D, O, M, N, P, Q	D
Cthe_2654	PHP domain protein	12	Carbohydrate transport and metabolism	G	G
Cthe_2655	stage V sporulation protein T	4	General function prediction only	R
Cthe_2656	MazG family protein	20	General function prediction only	R	R
Cthe_2657	histone family protein DNA-binding protein	5	Chromatin structure and dynamics, DNA replication, recombination and repair	B, L	L
Cthe_2658	RNA-binding S4 domain protein	2	Translation, ribosomal structure and biogenesis	J	J
Cthe_2659	sporulation protein YabP	4	General function prediction only	R
Cthe_2660	spore cortex biosynthesis protein YabQ	4	General function prediction only	R
Cthe_2661	Septum formation initiator	4	General function prediction only	R
Cthe_2662	RNA binding S1 domain protein	2	Translation, ribosomal structure and biogenesis	J	J
Cthe_2663	chemotaxis sensory transducer	9	Cellular Processes	Y, V, Z, W, U, D, O, M, N, P, Q	N
Cthe_2664	ABC-1 domain-containing protein	19	General function prediction only	R	R
Cthe_2665	Zn-finger containing protein	1	General function prediction only	R
Cthe_2666	ATPase, P-type (transporting), HAD superfamily, subfamily IC	14	Cellular Processes	Y, V, Z, W, U, D, O, M, N, P, Q	P
Cthe_2667	regulatory protein TetR	1	General function prediction only	R
Cthe_2668	transglutaminase domain-containing protein	13	General function prediction only	R
Cthe_2669	transglutaminase domain-containing protein	13	General function prediction only	R
Cthe_2671	transposase mutator type	5	Chromatin structure and dynamics, DNA replication, recombination and repair	B, L	L
Cthe_2672	transposase mutator type	5	Chromatin structure and dynamics, DNA replication, recombination and repair	B, L	L
Cthe_2676	GumN family protein	20	Hypothetical	S	S
Cthe_2677	ATP-binding region ATPase domain protein	8	Signal transduction mechanisms	T	T
Cthe_2680	peptidase S41	7	Cellular Processes	Y, V, Z, W, U, D, O, M, N, P, Q	M
Cthe_2681	stage II sporulation protein E	4	Signal transduction mechanisms	T	T
Cthe_2684	type IV pilus assembly PilZ	7	Hypothetical/Unassigned	--
Cthe_2685	TIM-barrel protein, nifR3 family	2	Translation, ribosomal structure and biogenesis	J	J
Cthe_2686	type IV pilus assembly protein PilM	7	Cellular Processes	Y, V, Z, W, U, D, O, M, N, P, Q	N
Cthe_2687	thioesterase superfamily protein	17	Lipid metabolism	I	I
Cthe_2688	stage V sporulation protein B	4	General function prediction only	R	R
Cthe_2689	regulatory protein GntR HTH	1	Transcription, RNA processing and modification	A, K	K
Cthe_2690	UbiA prenyltransferase	15	Coenzyme metabolism	H	H
Cthe_2691	galactoside O-acetyltransferase	20	General function prediction only	R	R
Cthe_2692	glycosyl transferase group 1	19	Cellular Processes	Y, V, Z, W, U, D, O, M, N, P, Q	M
Cthe_2694	O-antigen polymerase	1	General function prediction only	R
Cthe_2696	YjeF-related protein	12	Carbohydrate transport and metabolism	G	G
Cthe_2697	Alanine racemase	7	Cellular Processes	Y, V, Z, W, U, D, O, M, N, P, Q	M
Cthe_2698	CopG-like domain-containing protein DNA-binding	1	General function prediction only	R
Cthe_2699	PemK family protein	8	Signal transduction mechanisms	T	T
Cthe_2701	glycosyl transferase, WecB/TagA/CpsF family	19	Cellular Processes	Y, V, Z, W, U, D, O, M, N, P, Q	M
Cthe_2702	polysaccharide pyruvyl transferase CsaB	7	Hypothetical	S	S
Cthe_2704	Transketolase domain-containing protein	12	Carbohydrate transport and metabolism	G	G
Cthe_2705	Transketolase central region	12	Carbohydrate transport and metabolism	G	G
Cthe_2706	ABC transporter related	19	Cellular Processes	Y, V, Z, W, U, D, O, M, N, P, Q	V
Cthe_2707	ABC-2 type transporter	19	General function prediction only	R
Cthe_2708	ABC-type uncharacterized transport system	19	General function prediction only	R
Cthe_2712	Colicin V production protein	20	General function prediction only	R
Cthe_2713	dihydroxy-acid dehydratase	13	Amino acid transport and metabolism	E	E
Cthe_2714	acetolactate synthase, large subunit, biosynthetic type	13	Amino acid transport and metabolism	E	E
Cthe_2715	Integrase catalytic region	5	Chromatin structure and dynamics, DNA replication, recombination and repair	B, L	L
Cthe_2716	Integrase catalytic region	5	Chromatin structure and dynamics, DNA replication, recombination and repair	B, L	L
Cthe_2718	preprotein translocase, SecE subunit	19	Membrane Transport	--
Cthe_2719	transcription termination/antitermination factor NusG	1	Transcription, RNA processing and modification	A, K	K
Cthe_2720	ribosomal protein L11	2	Translation, ribosomal structure and biogenesis	J	J
Cthe_2721	ribosomal protein L1	2	Translation, ribosomal structure and biogenesis	J	J
Cthe_2722	50S ribosomal protein L10	2	Translation, ribosomal structure and biogenesis	J	J
Cthe_2723	ribosomal protein L7/L12	2	Translation, ribosomal structure and biogenesis	J	J
Cthe_2724	DNA-directed RNA polymerase, beta subunit	1	Transcription, RNA processing and modification	A, K	K
Cthe_2725	DNA-directed RNA polymerase subunit beta'	1	Transcription, RNA processing and modification	A, K	K
Cthe_2726	ribosomal protein L7Ae/L30e/S12e/Gadd45	2	Translation, ribosomal structure and biogenesis	J
Cthe_2727	ribosomal protein S12	2	Translation, ribosomal structure and biogenesis	J	J
Cthe_2728	ribosomal protein S7	2	Translation, ribosomal structure and biogenesis	J	J
Cthe_2729	translation elongation factor G	2	Translation, ribosomal structure and biogenesis	J	J
Cthe_2730	translation elongation factor Tu	2	Translation, ribosomal structure and biogenesis	J	J
Cthe_2731	RNA polymerase sigma factor, sigma-70 family	1	Transcription, RNA processing and modification	A, K	K
Cthe_2734	VanW family protein	6	Cellular Processes	Y, V, Z, W, U, D, O, M, N, P, Q	V
Cthe_2735	phosphocarrier, HPr family	12	Carbohydrate transport and metabolism	G	G
Cthe_2736	phosphoenolpyruvate-protein phosphotransferase	12	Carbohydrate transport and metabolism	G	G
Cthe_2737	UvrABC system protein C	5	Chromatin structure and dynamics, DNA replication, recombination and repair	B, L	L
Cthe_2738	metallophosphoesterase	5	General function prediction only	R	R
Cthe_2739	Trigger factor	3	Cellular Processes	Y, V, Z, W, U, D, O, M, N, P, Q	O
Cthe_2740	ATP-dependent Clp protease proteolytic subunit	3	Cellular Processes	Y, V, Z, W, U, D, O, M, N, P, Q	O
Cthe_2741	ATP-dependent Clp protease ATP-binding subunit clpX	3	Cellular Processes	Y, V, Z, W, U, D, O, M, N, P, Q	O
Cthe_2742	ATP-dependent protease LonB	3	Cellular Processes	Y, V, Z, W, U, D, O, M, N, P, Q	O
Cthe_2743	O-sialoglycoprotein endopeptidase	3	Cellular Processes	Y, V, Z, W, U, D, O, M, N, P, Q	O
Cthe_2744	Lytic transglycosylase catalytic	7	Cellular Processes	Y, V, Z, W, U, D, O, M, N, P, Q	M
Cthe_2747	PHP domain protein	12	General function prediction only	R	R
Cthe_2748	SsrA-binding protein	3	Cellular Processes	Y, V, Z, W, U, D, O, M, N, P, Q	O
Cthe_2750	IstB domain protein ATP-binding protein	5	Chromatin structure and dynamics, DNA replication, recombination and repair	B, L	L
Cthe_2752	beta-lactamase domain protein	20	General function prediction only	R	R
Cthe_2754	beta-lactamase domain-containing protein	20	General function prediction only	R	R
Cthe_2755	ADP-ribosylation/Crystallin J1	3	Cellular Processes	Y, V, Z, W, U, D, O, M, N, P, Q	O
Cthe_2757	sodium/hydrogen exchanger	14	Cellular Processes	Y, V, Z, W, U, D, O, M, N, P, Q	P
Cthe_2758	DNA polymerase beta domain protein region	5	General function prediction only	R
Cthe_2759	transcription activator effector binding	1	Hypothetical	S	S
Cthe_2760	glycoside hydrolase family 9	10	General function prediction only	R
Cthe_2761	glycoside hydrolase family 9	10	General function prediction only	R
Cthe_2762	transcriptional regulator-like protein	1	Transcription, RNA processing and modification	A, K	K
Cthe_2764	TROVE domain-containing protein	20	General function prediction only	R
Cthe_2767	Methyltransferase type 12	15	General function prediction only	R
Cthe_2768	metallophosphoesterase	5	General function prediction only	R	R
Cthe_2769	iron-sulfur cluster repair di-iron protein	4	Cellular Processes	Y, V, Z, W, U, D, O, M, N, P, Q	D
Cthe_2770	transposase IS116/IS110/IS902 family protein	5	General function prediction only	R
Cthe_2771	flavodoxin/nitric oxide synthase	11	Energy production and conversion
Cthe_2772	transposase IS3/IS911 family protein	5	General function prediction only	R
Cthe_2775	cyclic nucleotide-binding	8	Signal transduction mechanisms	T	T
Cthe_2777	nicotinamide mononucleotide transporter PnuC	15	Coenzyme metabolism	H	H
Cthe_2778	cytidyltransferase-related domain protein	15	Coenzyme metabolism	H	H
Cthe_2782	S-layer domain-containing protein	7	General function prediction only	R
Cthe_2784	cobalamin B12-binding domain protein	14	General function prediction only	R	R
Cthe_2785	methyltransferase MtaA/CmuA family	15	Coenzyme metabolism	H	H
Cthe_2786	methyltransferase MtaA/CmuA family	15	Coenzyme metabolism	H	H
Cthe_2787	ferredoxin	11	General function prediction only	R	R
Cthe_2789	ABC-type transporter, periplasmic subunit family 3	19	Cellular Processes	Y, V, Z, W, U, D, O, M, N, P, Q	P
Cthe_2790	ABC transporter related	19	Cellular Processes	Y, V, Z, W, U, D, O, M, N, P, Q	P
Cthe_2791	ABC-type transporter, integral membrane subunit	19	Cellular Processes	Y, V, Z, W, U, D, O, M, N, P, Q	P
Cthe_2792	AMP-dependent synthetase and ligase	17	Coenzyme metabolism	H	H
Cthe_2793	aminotransferase class I and II	13	Amino acid transport and metabolism	E	E
Cthe_2794	pyruvate/ketoisovalerate oxidoreductase, gamma subunit	11	Energy production and conversion	C	C
Cthe_2795	pyruvate ferredoxin/flavodoxin oxidoreductase, delta subunit	11	Energy production and conversion	C	C
Cthe_2796	pyruvate flavodoxin/ferredoxin oxidoreductase domain protein	11	Energy production and conversion	C	C
Cthe_2797	thiamine pyrophosphate TPP-binding domain-containing protein	11	Energy production and conversion	C	C
Cthe_2798	endoribonuclease L-PSP	2	Translation, ribosomal structure and biogenesis	J	J
Cthe_2799	Cys/Met metabolism pyridoxal-phosphate-dependent protein	13	Amino acid transport and metabolism	E	E
Cthe_2800	aminotransferase class I and II	13	Amino acid transport and metabolism	E	E
Cthe_2801	carbon-monoxide dehydrogenase, catalytic subunit	11	Energy production and conversion	C	C
Cthe_2802	ABC-type transporter, periplasmic subunit family 3	19	Cellular Processes	Y, V, Z, W, U, D, O, M, N, P, Q	P
Cthe_2803	ABC-type transporter, integral membrane subunit	19	Cellular Processes	Y, V, Z, W, U, D, O, M, N, P, Q	P
Cthe_2804	ABC transporter related	19	Cellular Processes	Y, V, Z, W, U, D, O, M, N, P, Q	P
Cthe_2805	Carbohydrate-binding CenC domain protein	10	General function prediction only	R
[truncated: 313 more rows]
